# Supplementary material for: PhoXplex: Combining Phospho-enrichable Cross-Linking with Isobaric Labeling for Quantitative Proteome-Wide Mapping of Protein Interfaces
Source: J Proteome Res. 2024 Oct 18;23(11):5209–20. doi: 10.1021/acs.jproteome.4c00567 (PMC11537259; doi:10.1021/acs.jproteome.4c00567)
Supplement: Supplementary file 1 — pr4c00567_si_001.zip [file pr4c00567_si_001.zip]

Archive with 5 entries (5 files):
- Hoenger_et_al_supplementary_revision/Hoenger_et_al_Supporting information_revised.docx
- Hoenger_et_al_supplementary_revision/TableS1.xlsx
- Hoenger_et_al_supplementary_revision/TableS2.xlsx
- Hoenger_et_al_supplementary_revision/TableS3.xlsx
- Hoenger_et_al_supplementary_revision/TableS4.xlsx
