# Supplementary material for: PhoXplex: Combining Phospho-enrichable Cross-Linking with Isobaric Labeling for Quantitative Proteome-Wide Mapping of Protein Interfaces
Source: J Proteome Res. 2024 Oct 18;23(11):5209–20. doi: 10.1021/acs.jproteome.4c00567 (PMC11537259; doi:10.1021/acs.jproteome.4c00567)
Supplement: Supplementary file 1 — pr4c00567_si_001.zip [file pr4c00567_si_001.zip › Hoenger_et_al_supplementary_revision/TableS1.xlsx]

## Sheet: pLink2 summary
Run1			Run2			Run3
------------------------			------------------------			------------------------
Cross-Linked Results			Cross-Linked Results			Cross-Linked Results
------------------------			------------------------			------------------------
FDR: 0.01			FDR: 0.01			FDR: 0.01
Cross-Linked Spectra: 19076			Cross-Linked Spectra: 15443			Cross-Linked Spectra: 13135
Cross-Linked Peptides: 6878			Cross-Linked Peptides: 5487			Cross-Linked Peptides: 5177
Cross-Linked Sites: 11821			Cross-Linked Sites: 9857			Cross-Linked Sites: 9395
------------------------			------------------------			------------------------
Spectrum View			Spectrum View			Spectrum View
------------------------			------------------------			------------------------
Spectra: 4747259			Spectra: 4429770			Spectra: 3654424
Spectra (above threshold): 228125 4.8%			Spectra (above threshold): 188180 4.2%			Spectra (above threshold): 148530 4.1%
Spectra (below threshold and decoy): 3472304 73.1%			Spectra (below threshold and decoy): 3107331 70.1%			Spectra (below threshold and decoy): 2614966 71.6%
Spectra (unknown): 1046830 22.1%			Spectra (unknown): 1134259 25.6%			Spectra (unknown): 890928 24.4%
Cross-Linked Spectra (above threshold): 19076 8.4%			Cross-Linked Spectra (above threshold): 15443 8.2%			Cross-Linked Spectra (above threshold): 13135 8.8%
Loop-Linked Spectra (above threshold): 32363 14.2%			Loop-Linked Spectra (above threshold): 30824 16.4%			Loop-Linked Spectra (above threshold): 26127 17.6%
Mono-Linked Spectra (above threshold): 101929 44.7%			Mono-Linked Spectra (above threshold): 96402 51.2%			Mono-Linked Spectra (above threshold): 78780 53.0%
Regular Spectra (above threshold): 74757 32.8%			Regular Spectra (above threshold): 45511 24.2%			Regular Spectra (above threshold): 30488 20.5%
------------------------			------------------------			------------------------
Peptide View (above threshold)			Peptide View (above threshold)			Peptide View (above threshold)
------------------------			------------------------			------------------------
Cross-Linked Peptides: 6878 8.4%			Cross-Linked Peptides: 5487 8.4%			Cross-Linked Peptides: 5177 8.4%
Loop-Linked Peptides: 10652 13.0%			Loop-Linked Peptides: 9693 14.8%			Loop-Linked Peptides: 9601 15.6%
Mono-Linked Peptides: 35868 43.8%			Mono-Linked Peptides: 33245 50.9%			Mono-Linked Peptides: 32387 52.7%
Regular Peptides: 28565 34.9%			Regular Peptides: 16885 25.9%			Regular Peptides: 14237 23.2%
------------------------			------------------------			------------------------
Linked Sites View (above threshold)			Linked Sites View (above threshold)			Linked Sites View (above threshold)
------------------------			------------------------			------------------------
Cross-Linked Sites: 11821 53.4%			Cross-Linked Sites: 9857 51.2%			Cross-Linked Sites: 9395 50.2%
Loop-Linked Sites: 10304 46.6%			Loop-Linked Sites: 9396 48.8%			Loop-Linked Sites: 9335 49.8%
------------------------			------------------------			------------------------
Time Cost			Time Cost			Time Cost
------------------------			------------------------			------------------------
Start Time: Mon Jan 01 13:03:07 2024			Start Time: Tue Jan 30 19:19:36 2024			Start Time: Sun Feb 11 23:23:59 2024
End Time: Mon Jan 08 16:20:27 2024			End Time: Wed Feb 07 05:49:47 2024			End Time: Sat Feb 17 20:13:57 2024
Time Cost: 616640.1s			Time Cost: 642611.0s			Time Cost: 506997.8s

## Sheet: Run1_crosslinked_peptides
Peptide_Order	Peptide	Peptide_Mass	Modifications	Proteins	Protein_Type	PSM_Count	126-Sum_intensity	127C-Sum_intensity	127N-Sum_intensity	128C-Sum_intensity	128N-Sum_intensity	129C-Sum_intensity	129N-Sum_intensity	130C-Sum_intensity	130N-Sum_intensity	131C-Sum_intensity	131N-Sum_intensity	132C-Sum_intensity	132N-Sum_intensity	133C-Sum_intensity	133N-Sum_intensity	134C-Sum_intensity	134N-Sum_intensity	135N-Sum_intensity
	Spectrum_Order	Title	Charge	Precursor_Mass	Evalue	Score	Precursor_Mass_Error(Da)	Precursor_Mass_Error(ppm)	Alpha_Evalue	Beta_Evalue	MGF	TITLE	126-intensity	127C-intensity	127N-intensity	128C-intensity	128N-intensity	129C-intensity	129N-intensity	130C-intensity	130N-intensity	131C-intensity	131N-intensity	132C-intensity	132N-intensity	133C-intensity	133N-intensity	134C-intensity	134N-intensity	135N-intensity
1	AAAAAAAAAAAAAAAGAGAGAKQTPADGEASGESEPAK(22)-GSEEAKGR(6)	5106.52	TMTpro_pep_N-term(0);TMTpro_K(38);TMTpro_pep_N-term(41)	sp|P55011|S12A2_HUMAN (114)-sp|P55011|S12A2_HUMAN (136)/	Intra-Protein	1	111824	254125	142814	184616	176912	143995	219818	45375.9	158402	89336.8	435002	196315	156262	186127	172696	290489	139875	380858
	1	20231228_RH28_COREAD_PhoX_TMTpro_24.21783.21783.6.0.dta	6	5106.52	0.0166522	0.00195902	-0.006852	-1.34181	3.84754e-10	0.013549	20231228_RH28_COREAD_PhoX_TMTpro_24_HCDFT.mgf	20231228_RH28_COREAD_PhoX_TMTpro_24.21783.21783.6.0.dta	111824	254125	142814	184616	176912	143995	219818	45375.9	158402	89336.8	435002	196315	156262	186127	172696	290489	139875	380858
2	AAAAAAALQAKSDEK(11)-AAVAGKK(6)	3485.95	TMTpro_pep_N-term(0);TMTpro_K(15);TMTpro_pep_N-term(18);TMTpro_K(25)	sp|P36578|RL4_HUMAN (364)-sp|P36578|RL4_HUMAN (374)/	Intra-Protein	3	52691.1	168965	101618	146738	153956	116374	139820	46148.6	68062.7	161750	180661	117384	84308.4	184287	85132.7	82288	85367	61363.6
	1	20231228_RH28_COREAD_PhoX_TMTpro_32.19058.19058.4.1.dta	4	3485.95	6.26004e-05	0.000274499	-0.003443	-0.987679	4.64769e-13	8.37577e-08	20231228_RH28_COREAD_PhoX_TMTpro_32_HCDFT.mgf	20231228_RH28_COREAD_PhoX_TMTpro_32.19058.19058.4.1.dta	21622.6	75960.3	39650.6	66186.8	68318.6	48331.4	59292.6	19535.2	28753	70417.9	76675.9	49915.7	36912.1	80598.1	37800.1	31861.8	33109.9	24020.8
	2	20231228_RH28_COREAD_PhoX_TMTpro_32.19051.19051.5.1.dta	5	3485.95	0.00025241	0.000907535	-0.001489	-0.427143	8.41059e-08	2.27985e-06	20231228_RH28_COREAD_PhoX_TMTpro_32_HCDFT.mgf	20231228_RH28_COREAD_PhoX_TMTpro_32.19051.19051.5.1.dta	21476.8	68332.2	37957.1	59531	61569.2	51844.4	60481.2	19010.8	28384.3	65123.9	78504.7	49618.2	33834.8	76876.4	34883.6	33014.2	35626.4	22613.7
	3	20231228_RH28_COREAD_PhoX_TMTpro_32.19127.19127.4.1.dta	4	3485.95	0.000353988	0.00107827	-0.003632	-1.0419	1	0.00235669	20231228_RH28_COREAD_PhoX_TMTpro_32_HCDFT.mgf	20231228_RH28_COREAD_PhoX_TMTpro_32.19127.19127.4.1.dta	9591.7	24672.4	24010.4	21020	24068.5	16198.2	20045.7	7602.6	10925.4	26207.9	25480	17850.2	13561.5	26812.1	12449	17412	16630.7	14729.1
3	AAAAAPASEDEDDEDDEDDEDDDDDEEDDSEEEAMETTPAKGK(41)-AAKVVPVK(3)	6869.01	TMTpro_pep_N-term(0);TMTpro_K(43);TMTpro_pep_N-term(46);TMTpro_K(54)	sp|P19338|NUCL_HUMAN (217)-sp|P19338|NUCL_HUMAN (223)/	Intra-Protein	3	150127	302375	183617	377405	334308	236510	288635	102708	141340	294202	228441	187198	131474	376986	176694	162858	229229	157851
	1	20231228_RH28_COREAD_PhoX_TMTpro_13.21373.21373.5.0.dta	5	6869.01	0.00104918	0.0894239	-0.003123	-0.454651	1	6.02412e-06	20231228_RH28_COREAD_PhoX_TMTpro_13_HCDFT.mgf	20231228_RH28_COREAD_PhoX_TMTpro_13.21373.21373.5.0.dta	34602.8	75345.2	42506.3	86879.1	73401.3	49255.9	65815.7	27409.5	27862.2	65342.1	51936.4	39611.2	29677.1	88562.7	39755.3	31607	54156.5	37135.9
	2	20231228_RH28_COREAD_PhoX_TMTpro_13.21318.21318.6.1.dta	6	6869	1	0.149684	-0.007786	-1.1335	1	1	20231228_RH28_COREAD_PhoX_TMTpro_13_HCDFT.mgf	20231228_RH28_COREAD_PhoX_TMTpro_13.21318.21318.6.1.dta	67989.8	136585	81034.3	180510	156658	108446	134155	48567.7	67371.9	135313	108172	93092.4	58871.7	172912	81892.2	76327.2	107272	75984.5
	3	20231228_RH28_COREAD_PhoX_TMTpro_13.21364.21364.6.1.dta	6	6869	0.14303	0.199287	-0.007786	-1.1335	1	0.00539429	20231228_RH28_COREAD_PhoX_TMTpro_13_HCDFT.mgf	20231228_RH28_COREAD_PhoX_TMTpro_13.21364.21364.6.1.dta	47534.1	90444.6	60076.8	110016	104249	78807.5	88664.3	26731.3	46105.9	93547.1	68332.6	54494.6	42925.6	115511	55046.7	54923.9	67801.3	44730.9
4	AAAFEKQVLQLQASHR(6)-ALEAKAAAFEK(5)	4067.19	TMTpro_pep_N-term(0);TMTpro_pep_N-term(19);TMTpro_K(30)	sp|Q9P2E9|RRBP1_HUMAN (864)-sp|Q9P2E9|RRBP1_HUMAN (858)/	Intra-Protein	6	290682	555578	658664	553978	609978	373762	433238	138164	323802	559045	504682	536503	409222	592850	584968	402232	383421	393367
	1	20231228_RH28_COREAD_PhoX_TMTpro_39.25848.25848.5.1.dta	5	4067.19	5.33497e-08	1.57966e-06	-0.003213	-0.78998	3.40695e-10	3.23496e-07	20231228_RH28_COREAD_PhoX_TMTpro_39_HCDFT.mgf	20231228_RH28_COREAD_PhoX_TMTpro_39.25848.25848.5.1.dta	51373.8	96926.8	109947	93856.8	102125	61314.7	72884.7	21522.5	50146.6	98086.1	86901.8	93662.8	68553.4	99796	103434	69719	62039.8	64270.1
	2	20231228_RH28_COREAD_PhoX_TMTpro_39.25862.25862.5.1.dta	5	4067.19	1.81949e-14	2.80165e-06	-0.003213	-0.78998	1.9771e-11	6.4069e-12	20231228_RH28_COREAD_PhoX_TMTpro_39_HCDFT.mgf	20231228_RH28_COREAD_PhoX_TMTpro_39.25862.25862.5.1.dta	39049.3	80311.2	106039	84910.8	88187	51321.5	64819.7	17913.6	43389.7	77481	62921.6	76581.5	56394.4	83615.7	73012.4	53759.3	60001.3	51983.2
	3	20231228_RH28_COREAD_PhoX_TMTpro_39.25828.25828.5.1.dta	5	4067.19	3.00132e-09	5.24411e-06	-0.003213	-0.78998	3.87294e-09	5.77135e-07	20231228_RH28_COREAD_PhoX_TMTpro_39_HCDFT.mgf	20231228_RH28_COREAD_PhoX_TMTpro_39.25828.25828.5.1.dta	40370.4	69018.2	95958.8	74691	72198	47935.8	52738.5	16227.9	46175.5	72482	63998.1	69390	50373	74811.4	71964.8	51310.8	50511.2	50366.7
	4	20231228_RH28_COREAD_PhoX_TMTpro_39.25864.25864.4.0.dta	4	4067.19	2.15415e-18	5.99512e-05	-0.002821	-0.693599	1.65295e-12	2.54826e-19	20231228_RH28_COREAD_PhoX_TMTpro_39_HCDFT.mgf	20231228_RH28_COREAD_PhoX_TMTpro_39.25864.25864.4.0.dta	75304.3	152229	174266	151327	170512	94267.1	120998	36176.9	87227.8	151715	136850	151681	117367	160432	165888	104381	103712	109032
	5	20231228_RH28_COREAD_PhoX_TMTpro_39.25880.25880.3.0.dta	3	4067.19	0.00024851	0.000558164	-0.003802	-0.934797	0.000633632	3.48018e-06	20231228_RH28_COREAD_PhoX_TMTpro_39_HCDFT.mgf	20231228_RH28_COREAD_PhoX_TMTpro_39.25880.25880.3.0.dta	12318.1	19870.4	25424.2	19109.7	21068	18132.9	16706.2	11803	15880.1	22528.4	22662	20088.9	16736.3	26524.4	21729.5	15697.6	17418.8	17633.6
	6	20231228_RH28_COREAD_PhoX_TMTpro_39.25846.25846.4.2.dta	4	4067.22	1.60042e-09	0.00831265	0.026548	6.52735	8.20611e-08	1.30713e-09	20231228_RH28_COREAD_PhoX_TMTpro_39_HCDFT.mgf	20231228_RH28_COREAD_PhoX_TMTpro_39.25846.25846.4.2.dta	72266.4	137222	147029	130083	155888	100790	105091	34519.7	80982.8	136752	131348	125099	99798.6	147671	148939	107364	89738.4	100081
5	AAAGKAELELELGR(5)-ASFEKAAAGK(5)	3528.89	TMTpro_pep_N-term(0);TMTpro_pep_N-term(17);TMTpro_K(27)	sp|Q15149|PLEC_HUMAN (2078)-sp|Q15149|PLEC_HUMAN (2073)/	Intra-Protein	5	496168	507091	309307	590869	607414	540253	820584	443426	398447	674729	1.45271e+06	660296	545188	624480	474458	408667	1244609	388034
	1	20231228_RH28_COREAD_PhoX_TMTpro_20.22999.22999.3.0.dta	3	3528.89	2.04082e-05	0.00333467	0.000258	0.073111	1.45238e-07	0.000104214	20231228_RH28_COREAD_PhoX_TMTpro_20_HCDFT.mgf	20231228_RH28_COREAD_PhoX_TMTpro_20.22999.22999.3.0.dta	60294.6	65296	40473.4	75683	77093.1	64741	91177.6	51382.8	51382.9	86179	163946	77498.1	64223.4	71507.2	62907.9	50395.3	135988	47286.3
	2	20231228_RH28_COREAD_PhoX_TMTpro_20.22986.22986.3.0.dta	3	3528.89	3.13553e-08	0.00361591	1.4e-05	0.003967	4.44936e-07	5.01083e-09	20231228_RH28_COREAD_PhoX_TMTpro_20_HCDFT.mgf	20231228_RH28_COREAD_PhoX_TMTpro_20.22986.22986.3.0.dta	62979.8	67431.3	40565.8	76060.3	78139.8	72703.8	106745	55803.5	47784.4	89264.8	191755	83101.9	68961.8	80141.5	55140.3	61560.2	169636	53047.3
	3	20231228_RH28_COREAD_PhoX_TMTpro_20.23098.23098.3.0.dta	3	3528.9	0.018221	0.0119914	0.005905	1.67333	0.0169724	3.23756e-05	20231228_RH28_COREAD_PhoX_TMTpro_20_HCDFT.mgf	20231228_RH28_COREAD_PhoX_TMTpro_20.23098.23098.3.0.dta	32980	39595.7	35000.8	38483.7	45222.2	37243.6	53814.3	24481.8	30892.8	44977.8	72997.6	39074.1	34352.1	49282.9	29963.3	31715.5	61317.3	31896.3
	4	20231228_RH28_COREAD_PhoX_TMTpro_20.22983.22983.4.1.dta	4	3528.88	6.56332e-10	0.0139353	-0.00771	-2.18482	2.53247e-07	5.45732e-09	20231228_RH28_COREAD_PhoX_TMTpro_20_HCDFT.mgf	20231228_RH28_COREAD_PhoX_TMTpro_20.22983.22983.4.1.dta	197395	180930	95158	228382	224055	207836	324921	177587	141450	252879	589083	255116	213192	231882	170854	145627	508290	147196
	5	20231228_RH28_COREAD_PhoX_TMTpro_20.22968.22968.4.1.dta	4	3528.88	2.10641e-08	0.0140492	-0.007983	-2.26218	9.57566e-09	3.25466e-09	20231228_RH28_COREAD_PhoX_TMTpro_20_HCDFT.mgf	20231228_RH28_COREAD_PhoX_TMTpro_20.22968.22968.4.1.dta	142518	153837	98108.6	172261	182904	157729	243927	134171	126937	201429	434930	205506	164459	191667	155593	119369	369377	108608
6	AAAKAK(4)-SPAKK(4)	2515.48	TMTpro_pep_N-term(0);TMTpro_K(6);TMTpro_pep_N-term(9);TMTpro_K(14)	sp|Q07864|DPOE1_HUMAN (429)-sp|O60941|DTNB_HUMAN (297)/sp|Q07864|DPOE1_HUMAN (429)-sp|P16401|H15_HUMAN (21)/	Intra-Protein	1	43589.5	144752	58474.2	133623	154144	87010.9	122388	35893.1	64417.5	74721.1	67763.6	53165.2	42352.8	119414	50621.1	60951.6	56611.4	58408.9
	1	20231228_RH28_COREAD_PhoX_TMTpro_34.9641.9641.3.1.dta	3	2515.48	0.0136766	0.0998889	-0.001395	-0.554566	0.000199933	0.000422548	20231228_RH28_COREAD_PhoX_TMTpro_34_HCDFT.mgf	20231228_RH28_COREAD_PhoX_TMTpro_34.9641.9641.3.1.dta	43589.5	144752	58474.2	133623	154144	87010.9	122388	35893.1	64417.5	74721.1	67763.6	53165.2	42352.8	119414	50621.1	60951.6	56611.4	58408.9
7	AAAKDK(4)-SSDKK(4)	2593.44	TMTpro_pep_N-term(0);TMTpro_K(6);TMTpro_pep_N-term(9);TMTpro_K(14)	sp|P05114|HMGN1_HUMAN (42)-sp|P05114|HMGN1_HUMAN (48)/	Intra-Protein	1	25137.8	50772.2	38621.4	81179.6	82790.1	63810.9	66680.7	24364.7	38282.1	55790.9	50166.7	51540.5	41621.9	45716.2	43918	32166.5	43919.6	34853
	1	20231228_RH28_COREAD_PhoX_TMTpro_24.9700.9700.3.0.dta	3	2593.43	0.00366152	0.0224353	-0.005859	-2.25916	0.00339809	4.89543e-05	20231228_RH28_COREAD_PhoX_TMTpro_24_HCDFT.mgf	20231228_RH28_COREAD_PhoX_TMTpro_24.9700.9700.3.0.dta	25137.8	50772.2	38621.4	81179.6	82790.1	63810.9	66680.7	24364.7	38282.1	55790.9	50166.7	51540.5	41621.9	45716.2	43918	32166.5	43919.6	34853
8	AAAKPK(4)-KAVKK(4)	2888.78	TMTpro_pep_N-term(0);TMTpro_K(6);TMTpro_pep_N-term(9);TMTpro_K(10);TMTpro_K(14)	sp|Q9UPA5|BSN_HUMAN (454)-sp|P16401|H15_HUMAN (153)/sp|Q9UPA5|BSN_HUMAN (454)-sp|Q8WZ42|TITIN_HUMAN (9917)/sp|P16401|H15_HUMAN (182)-sp|P16401|H15_HUMAN (153)/sp|P16401|H15_HUMAN (182)-sp|Q8WZ42|TITIN_HUMAN (9917)/	Intra-Protein	1	424688	1.24225e+06	912684	639259	636647	291913	601790	258123	514230	556580	514793	413774	344273	819200	408367	447811	428028	645376
	1	20231228_RH28_COREAD_PhoX_TMTpro_46.11279.11279.5.3.dta	5	2888.78	0.000344071	0.172107	-0.002865	-0.991768	0.000117565	6.67186e-05	20231228_RH28_COREAD_PhoX_TMTpro_46_HCDFT.mgf	20231228_RH28_COREAD_PhoX_TMTpro_46.11279.11279.5.3.dta	424688	1.24225e+06	912684	639259	636647	291913	601790	258123	514230	556580	514793	413774	344273	819200	408367	447811	428028	645376
9	AAALEQFKSLGAEPLEVDLK(8)-NIPQGAPVKQK(9)	4734.63	TMTpro_pep_N-term(0);TMTpro_K(20);TMTpro_pep_N-term(23);TMTpro_K(34)	sp|Q13423|NNTM_HUMAN (267)-sp|Q13423|NNTM_HUMAN (451)/	Intra-Protein	1	28901.3	80331.6	81966.2	48579.7	60115.1	44305.2	58241.9	23763.5	40023.5	59921.4	31858.8	53486.6	40085.4	71040.2	30301.6	36186.6	37894.3	44808.6
	1	20231228_RH28_COREAD_PhoX_TMTpro_31.29460.29460.4.0.dta	4	4734.65	2.49766e-07	0.0222061	0.023362	4.93429	1	0.000600031	20231228_RH28_COREAD_PhoX_TMTpro_31_HCDFT.mgf	20231228_RH28_COREAD_PhoX_TMTpro_31.29460.29460.4.0.dta	28901.3	80331.6	81966.2	48579.7	60115.1	44305.2	58241.9	23763.5	40023.5	59921.4	31858.8	53486.6	40085.4	71040.2	30301.6	36186.6	37894.3	44808.6
10	AAAPAPEEEMDECEQALAAEPKAK(22)-LDKLR(3)	4322.15	TMTpro_pep_N-term(0);Carbamidomethyl[C](13);TMTpro_K(24);TMTpro_pep_N-term(27)	sp|P26641|EF1G_HUMAN (275)-sp|P26641|EF1G_HUMAN (351)/sp|P26641|EF1G_HUMAN (275)-sp|Q9NQX4|MYO5C_HUMAN (755)/sp|P26641|EF1G_HUMAN (275)-sp|Q92547|TOPB1_HUMAN (376)/	Intra-Protein	2	238996	498620	349927	370967	376941	281114	265045	118037	201477	487603	317582	231882	187819	544329	213144	220514	278311	176833
	1	20231228_RH28_COREAD_PhoX_TMTpro_11.24062.24062.4.1.dta	4	4322.15	1	0.00650984	-0.00147	-0.340108	5.32094e-05	0.794546	20231228_RH28_COREAD_PhoX_TMTpro_11_HCDFT.mgf	20231228_RH28_COREAD_PhoX_TMTpro_11.24062.24062.4.1.dta	65327.4	116474	106777	90518.7	95664.3	70771.1	83365.6	37247.5	61691.1	106961	86336.6	70964.4	54308.6	126088	63032.6	64163.9	74282.1	67508.1
	2	20231228_RH28_COREAD_PhoX_TMTpro_12.23789.23789.4.3.dta	4	4322.15	0.0085461	0.294474	-0.004327	-1.00112	4.69291e-18	0.00572485	20231228_RH28_COREAD_PhoX_TMTpro_12_HCDFT.mgf	20231228_RH28_COREAD_PhoX_TMTpro_12.23789.23789.4.3.dta	173669	382146	243150	280448	281277	210343	181679	80789.6	139786	380642	231246	160918	133511	418241	150112	156350	204029	109325
11	AAASKLEQGK(5)-VSEMPAAKR(8)	3112.67	TMTpro_pep_N-term(0);TMTpro_K(10);TMTpro_pep_N-term(13)	sp|P35269|T2FA_HUMAN (407)-sp|P35269|T2FA_HUMAN (421)/	Intra-Protein	3	73922.9	297225	122574	241557	235360	136316	175632	42605.1	121908	185322	164187	160850	130063	239297	134183	111050	130687	105648
	1	20231228_RH28_COREAD_PhoX_TMTpro_22.16850.16850.5.1.dta	5	3112.67	1.13433e-08	6.47502e-10	0.000626	0.201114	2.42758e-17	1.57472e-09	20231228_RH28_COREAD_PhoX_TMTpro_22_HCDFT.mgf	20231228_RH28_COREAD_PhoX_TMTpro_22.16850.16850.5.1.dta	10596.1	34384.1	20452.1	27290.1	31742.3	19073.4	22487.5	5074.9	16007.6	23699.9	19583.1	21191.8	17443.5	27921.6	16971.5	14267.8	18200.2	15958.9
	2	20231228_RH28_COREAD_PhoX_TMTpro_22.16841.16841.4.0.dta	4	3112.66	1.05102e-08	1.51499e-05	-0.0046	-1.47783	3.73884e-16	1.96002e-11	20231228_RH28_COREAD_PhoX_TMTpro_22_HCDFT.mgf	20231228_RH28_COREAD_PhoX_TMTpro_22.16841.16841.4.0.dta	33035.8	135544	54208.1	108204	102550	58044.8	77113.9	19318.6	56783.7	81379.7	71606.5	66105.1	58420.3	110221	59979.7	52787.6	59181.7	48911.5
	3	20231228_RH28_COREAD_PhoX_TMTpro_22.16830.16830.4.0.dta	4	3112.66	6.80257e-11	1.93558e-05	-0.0046	-1.47783	5.27336e-09	8.78044e-14	20231228_RH28_COREAD_PhoX_TMTpro_22_HCDFT.mgf	20231228_RH28_COREAD_PhoX_TMTpro_22.16830.16830.4.0.dta	30291	127297	47914	106063	101068	59198	76030.7	18211.6	49116.7	80242.6	72997.7	73553.4	54199.5	101155	57231.4	43994.9	53304.8	40777.5
12	AAATKKPAPEK(5)-KPLVGKK(6)	3915.38	TMTpro_pep_N-term(0);TMTpro_K(6);TMTpro_K(11);TMTpro_pep_N-term(14);TMTpro_K(15);TMTpro_K(21)	sp|P36578|RL4_HUMAN (405)-sp|P36578|RL4_HUMAN (399)/	Intra-Protein	2	236988	480615	442459	509088	534534	347996	550245	126304	266279	492032	320237	347733	258302	504535	276088	261349	263216	244951
	1	20231228_RH28_COREAD_PhoX_TMTpro_38.12801.12801.5.1.dta	5	3915.38	0.294826	0.175242	-0.004276	-1.0921	2.62298e-08	0.00133466	20231228_RH28_COREAD_PhoX_TMTpro_38_HCDFT.mgf	20231228_RH28_COREAD_PhoX_TMTpro_38.12801.12801.5.1.dta	220201	442396	410623	473475	496932	323184	513389	119548	247791	452406	297151	322654	239481	468804	254554	241952	243414	223469
	2	20231228_RH28_COREAD_PhoX_TMTpro_38.12844.12844.4.0.dta	4	3915.37	1	0.305253	-0.010249	-2.61762	1	0.0385063	20231228_RH28_COREAD_PhoX_TMTpro_38_HCDFT.mgf	20231228_RH28_COREAD_PhoX_TMTpro_38.12844.12844.4.0.dta	16786.6	38219	31835.2	35612.9	37602.2	24811.7	36855.5	6756.5	18487.8	39626	23086.1	25079.2	18821.1	35731.2	21534.1	19397.3	19802.2	21481.4
13	AAATSAKK(7)-NQGDPKK(6)	2959.64	TMTpro_pep_N-term(0);TMTpro_K(8);TMTpro_pep_N-term(11);TMTpro_K(18)	sp|P19338|NUCL_HUMAN (62)-sp|P19338|NUCL_HUMAN (15)/	Intra-Protein	1	39400.4	41161	62812.9	46667.3	60292.9	36040.5	56489.6	16501.9	34704.7	45049.7	28540.4	37204.1	28928.8	51116.5	33260.5	40777.8	41097.8	39424.9
	1	20231228_RH28_COREAD_PhoX_TMTpro_27.10115.10115.4.0.dta	4	2959.64	2.07982e-06	0.0132432	0.005184	1.75157	5.77257e-05	0.268495	20231228_RH28_COREAD_PhoX_TMTpro_27_HCDFT.mgf	20231228_RH28_COREAD_PhoX_TMTpro_27.10115.10115.4.0.dta	39400.4	41161	62812.9	46667.3	60292.9	36040.5	56489.6	16501.9	34704.7	45049.7	28540.4	37204.1	28928.8	51116.5	33260.5	40777.8	41097.8	39424.9
14	AADIDQEVKER(9)-LKNEITR(2)	2964.53	TMTpro_pep_N-term(0);TMTpro_pep_N-term(14)	sp|Q86VP6|CAND1_HUMAN (586)-sp|Q86VP6|CAND1_HUMAN (620)/	Intra-Protein	1	43224.2	101726	70788	78418.9	78225.1	54783.2	71477.6	20206.2	37926.2	182206	80259.3	45832.2	39036.1	80758.6	41006.8	48439.6	43500.4	44243.1
	1	20231228_RH28_COREAD_PhoX_TMTpro_07.18979.18979.4.0.dta	4	2964.53	0.000305331	4.99362e-16	-0.000738	-0.248943	5.54385e-07	0.000397795	20231228_RH28_COREAD_PhoX_TMTpro_07_HCDFT.mgf	20231228_RH28_COREAD_PhoX_TMTpro_07.18979.18979.4.0.dta	43224.2	101726	70788	78418.9	78225.1	54783.2	71477.6	20206.2	37926.2	182206	80259.3	45832.2	39036.1	80758.6	41006.8	48439.6	43500.4	44243.1
15	AADLKYIEACAR(5)-TYGMGKGR(6)	3067.5	TMTpro_pep_N-term(0);Carbamidomethyl[C](10);TMTpro_pep_N-term(15)	sp|O60701|UGDH_HUMAN (107)-sp|O60701|UGDH_HUMAN (100)/	Intra-Protein	2	149411	250582	190007	250958	275781	174046	225699	79319.7	132654	232108	203410	171870	130196	240778	132165	134055	201392	156188
	1	20231228_RH28_COREAD_PhoX_TMTpro_21.20651.20651.4.3.dta	4	3067.5	6.93732e-07	0.0294574	0.001032	0.33643	4.53441e-10	2.23338e-06	20231228_RH28_COREAD_PhoX_TMTpro_21_HCDFT.mgf	20231228_RH28_COREAD_PhoX_TMTpro_21.20651.20651.4.3.dta	98693.6	157858	119085	157392	184087	104503	142774	42711.1	72222.1	136004	122250	98970.4	77518.4	142660	78443.7	81916.5	129806	99608.5
	2	20231228_RH28_COREAD_PhoX_TMTpro_21.20672.20672.3.1.dta	3	3067.51	0.303345	0.116778	0.002701	0.880521	0.0210431	0.401524	20231228_RH28_COREAD_PhoX_TMTpro_21_HCDFT.mgf	20231228_RH28_COREAD_PhoX_TMTpro_21.20672.20672.3.1.dta	50717.6	92724.1	70922	93565.8	91693.9	69542.9	82925.5	36608.6	60432.4	96103.2	81159.6	72899.3	52678.1	98118.4	53721.5	52138.4	71586.3	56579.6
16	AAEGKER(5)-EKAGK(2)	2414.29	TMTpro_pep_N-term(0);TMTpro_pep_N-term(10);TMTpro_K(15)	sp|Q9P281|BAHC1_HUMAN (236)-sp|Q53FZ2|ACSM3_HUMAN (73)/sp|Q9P281|BAHC1_HUMAN (236)-sp|Q9P281|BAHC1_HUMAN (228)/sp|Q9P281|BAHC1_HUMAN (236)-sp|O95478|NSA2_HUMAN (113)/	Intra-Protein	1	67389.7	215366	135694	177251	191979	111485	148926	50582.4	97081.8	154553	143427	100496	91210.1	125486	91109.2	108506	117950	115131
	1	20231228_RH28_COREAD_PhoX_TMTpro_10.10804.10804.4.2.dta	4	2414.25	0.522008	0.576639	-0.04156	-17.2142	1	0.000227294	20231228_RH28_COREAD_PhoX_TMTpro_10_HCDFT.mgf	20231228_RH28_COREAD_PhoX_TMTpro_10.10804.10804.4.2.dta	67389.7	215366	135694	177251	191979	111485	148926	50582.4	97081.8	154553	143427	100496	91210.1	125486	91109.2	108506	117950	115131
17	AAEKLYLADPMK(4)-LMVAKEAR(5)	3388.82	TMTpro_pep_N-term(0);TMTpro_K(12);TMTpro_pep_N-term(15)	sp|P49458|SRP09_HUMAN (16)-sp|P49458|SRP09_HUMAN (76)/	Intra-Protein	2	169172	257924	220370	312400	308888	206266	271734	77484.5	128389	245713	288197	191081	170860	287914	165222	180451	182751	185701
	1	20231228_RH28_COREAD_PhoX_TMTpro_30.27411.27411.4.0.dta	4	3388.82	4.91095e-08	0.00308378	-0.00014	-0.041312	1.04315e-13	2.34677e-09	20231228_RH28_COREAD_PhoX_TMTpro_30_HCDFT.mgf	20231228_RH28_COREAD_PhoX_TMTpro_30.27411.27411.4.0.dta	74546.1	124760	105447	140020	142390	88399	122026	39338.9	59305.9	107828	128003	92352.1	75670.6	130184	75095.3	85096.8	83143	87156
	2	20231228_RH28_COREAD_PhoX_TMTpro_30.27421.27421.4.1.dta	4	3388.82	0.00119639	0.0119407	-0.00014	-0.041312	7.76002e-06	0.00164754	20231228_RH28_COREAD_PhoX_TMTpro_30_HCDFT.mgf	20231228_RH28_COREAD_PhoX_TMTpro_30.27421.27421.4.1.dta	94626.1	133163	114924	172380	166498	117867	149708	38145.6	69083.3	137885	160194	98728.6	95189.6	157730	90126.8	95354.3	99608.2	98544.7
18	AAELFGLTAEEVYLVHDELDKPLGR(21)-LALKLGGSAR(4)	4588.43	TMTpro_pep_N-term(0);TMTpro_pep_N-term(28)	sp|Q86Y79|PTH_HUMAN (125)-sp|Q86Y79|PTH_HUMAN (133)/	Intra-Protein	1	16648.4	29782.1	39468.8	34266.5	34409.9	23919.3	35412.8	10569.6	17706.8	21507	26452.4	39514	30567.7	45139.8	24365.2	18818.3	41606.4	29273.1
	1	20231228_RH28_COREAD_PhoX_TMTpro_31.39548.39548.5.0.dta	5	4588.43	7.51823e-05	0.008764	-0.003513	-0.765621	1.76936e-12	0.000325303	20231228_RH28_COREAD_PhoX_TMTpro_31_HCDFT.mgf	20231228_RH28_COREAD_PhoX_TMTpro_31.39548.39548.5.0.dta	16648.4	29782.1	39468.8	34266.5	34409.9	23919.3	35412.8	10569.6	17706.8	21507	26452.4	39514	30567.7	45139.8	24365.2	18818.3	41606.4	29273.1
19	AAEPGLVKR(8)-DKDGEGR(2)	2534.29	TMTpro_pep_N-term(0);TMTpro_pep_N-term(12)	sp|A6NNA2|SRRM3_HUMAN (48)-sp|A6NNA2|SRRM3_HUMAN (534)/	Intra-Protein	1	39056.1	54065.7	49106.1	49757.2	60777.7	13943.7	38887.7	7735.7	18685.2	27343.7	18176.8	19963.9	14208	28038.1	19078.6	22185.5	27739.5	106101
	1	20231228_RH28_COREAD_PhoX_TMTpro_21.38794.38794.2.0.dta	2	2534.26	1	0.305959	-0.025237	-9.95821	0.196528	1	20231228_RH28_COREAD_PhoX_TMTpro_21_HCDFT.mgf	20231228_RH28_COREAD_PhoX_TMTpro_21.38794.38794.2.0.dta	39056.1	54065.7	49106.1	49757.2	60777.7	13943.7	38887.7	7735.7	18685.2	27343.7	18176.8	19963.9	14208	28038.1	19078.6	22185.5	27739.5	106101
20	AAEQYTPKAK(8)-EGVFAKEVR(6)	3262.73	TMTpro_pep_N-term(0);TMTpro_K(10);TMTpro_pep_N-term(13)	sp|P49327|FAS_HUMAN (2436)-sp|P49327|FAS_HUMAN (673)/	Intra-Protein	1	17281.2	25507.3	36168.4	33742.9	35268.9	26649.7	30226.2	8985.4	18537.4	47520	23798.3	28351.3	22517.6	37400.6	20224.7	18183.6	24933.4	19149.8
	1	20231228_RH28_COREAD_PhoX_TMTpro_19.18575.18575.4.0.dta	4	3262.73	0.0207325	0.000966763	-0.001185	-0.363192	2.9926e-12	0.000804625	20231228_RH28_COREAD_PhoX_TMTpro_19_HCDFT.mgf	20231228_RH28_COREAD_PhoX_TMTpro_19.18575.18575.4.0.dta	17281.2	25507.3	36168.4	33742.9	35268.9	26649.7	30226.2	8985.4	18537.4	47520	23798.3	28351.3	22517.6	37400.6	20224.7	18183.6	24933.4	19149.8
21	AAFKTSYGK(4)-DLIKDLK(4)	3242.82	TMTpro_pep_N-term(0);TMTpro_K(9);TMTpro_pep_N-term(12);TMTpro_K(19)	sp|P20073|ANXA7_HUMAN (228)-sp|P50995|ANX11_HUMAN (252)/sp|P20073|ANXA7_HUMAN (228)-sp|P20073|ANXA7_HUMAN (237)/	Intra-Protein	4	826809	993127	1.26699e+06	1.50986e+06	1598411	1.01292e+06	1.40696e+06	161238	800318	912562	901246	618482	528236	802056	595497	546628	762217	651631
	1	20231228_RH28_COREAD_PhoX_TMTpro_37.22657.22657.3.1.dta	3	3242.82	3.57885e-14	6.59825e-06	-0.003193	-0.984636	4.93091e-15	8.41267e-19	20231228_RH28_COREAD_PhoX_TMTpro_37_HCDFT.mgf	20231228_RH28_COREAD_PhoX_TMTpro_37.22657.22657.3.1.dta	197343	237792	294328	342380	365016	239239	325673	38499.4	182801	212731	211463	142944	121659	194540	125522	129924	180596	150725
	2	20231228_RH28_COREAD_PhoX_TMTpro_37.22680.22680.5.0.dta	5	3242.82	5.39134e-09	6.58023e-05	-0.005196	-1.60231	1.70857e-17	6.51074e-09	20231228_RH28_COREAD_PhoX_TMTpro_37_HCDFT.mgf	20231228_RH28_COREAD_PhoX_TMTpro_37.22680.22680.5.0.dta	30281.2	37094.3	47016.5	49951.1	52418.3	34497.9	48214	7870	26048.6	33139.6	31084	24028.7	23961.8	30319.3	19996.7	20451.8	24525.6	26060.4
	3	20231228_RH28_COREAD_PhoX_TMTpro_37.22659.22659.4.2.dta	4	3242.82	3.53395e-08	0.00179947	-0.004085	-1.25971	8.2217e-19	4.0118e-08	20231228_RH28_COREAD_PhoX_TMTpro_37_HCDFT.mgf	20231228_RH28_COREAD_PhoX_TMTpro_37.22659.22659.4.2.dta	330213	395418	506782	599274	655338	396351	557779	59499.9	321629	364888	357631	242804	208064	309173	238854	215967	307544	256979
	4	20231228_RH28_COREAD_PhoX_TMTpro_37.22639.22639.4.2.dta	4	3242.82	2.50113e-06	0.00419295	-0.004085	-1.25971	4.15081e-08	9.11528e-06	20231228_RH28_COREAD_PhoX_TMTpro_37_HCDFT.mgf	20231228_RH28_COREAD_PhoX_TMTpro_37.22639.22639.4.2.dta	268972	322823	418862	518259	525639	342833	475293	55368.4	269839	301804	301067	208706	174551	268023	211124	180285	249551	217867
22	AAFLLKQQR(6)-AKEEEK(2)	2625.39	TMTpro_pep_N-term(0);TMTpro_pep_N-term(12)	sp|Q5T5Y3|CAMP1_HUMAN (1293)-sp|O75554|WBP4_HUMAN (56)/	Intra-Protein	1	538.5	1373.2	1693.5	626.8	1407.1	915	948	677.8	754.2	0	1336.1	1340.5	0	1363.5	933.1	998.3	1025.7	0
	1	20231228_RH28_COREAD_PhoX_TMTpro_21.43308.43308.3.0.dta	3	2625.37	1	0.352807	-0.027953	-10.6472	1	1	20231228_RH28_COREAD_PhoX_TMTpro_21_HCDFT.mgf	20231228_RH28_COREAD_PhoX_TMTpro_21.43308.43308.3.0.dta	538.5	1373.2	1693.5	626.8	1407.1	915	948	677.8	754.2	-	1336.1	1340.5	-	1363.5	933.1	998.3	1025.7	-
23	AAGAGAAKR(8)-AAGAKK(5)	2439.37	TMTpro_pep_N-term(0);TMTpro_pep_N-term(12);TMTpro_K(18)	sp|P16401|H15_HUMAN (35)-sp|P16401|H15_HUMAN (149)/	Intra-Protein	1	34519.6	66462.7	52298.1	32435.6	30901.4	24658.4	36593.2	19531	37179.3	51056.4	41811.2	39147.4	32500.1	56168.7	31419.8	35871.3	38264.8	35223.9
	1	20231228_RH28_COREAD_PhoX_TMTpro_28.8718.8718.4.4.dta	4	2439.37	1	0.00139996	-0.000367	-0.150449	1	1	20231228_RH28_COREAD_PhoX_TMTpro_28_HCDFT.mgf	20231228_RH28_COREAD_PhoX_TMTpro_28.8718.8718.4.4.dta	34519.6	66462.7	52298.1	32435.6	30901.4	24658.4	36593.2	19531	37179.3	51056.4	41811.2	39147.4	32500.1	56168.7	31419.8	35871.3	38264.8	35223.9
24	AAGAGAAKR(8)-AAKPK(3)	2408.36	TMTpro_pep_N-term(0);TMTpro_pep_N-term(12);TMTpro_K(17)	sp|P16401|H15_HUMAN (35)-sp|P32519|ELF1_HUMAN (354)/sp|P16401|H15_HUMAN (35)-sp|P16403|H12_HUMAN (199)/sp|P16401|H15_HUMAN (35)-sp|P16402|H13_HUMAN (202)/sp|P16401|H15_HUMAN (35)-sp|P10412|H14_HUMAN (180)/	Intra-Protein	1	143053	529761	330659	103648	106168	95929.2	127523	121529	203698	272391	318321	212219	172717	375365	178926	186152	211270	199208
	1	20231228_RH28_COREAD_PhoX_TMTpro_27.8467.8467.4.2.dta	4	2408.36	4.30368e-06	0.012321	-0.002237	-0.928847	4.52923e-07	2.58976e-08	20231228_RH28_COREAD_PhoX_TMTpro_27_HCDFT.mgf	20231228_RH28_COREAD_PhoX_TMTpro_27.8467.8467.4.2.dta	143053	529761	330659	103648	106168	95929.2	127523	121529	203698	272391	318321	212219	172717	375365	178926	186152	211270	199208
25	AAGAGAAKR(8)-AVAASKER(6)	2421.29	TMTpro_pep_N-term(0);TMTpro_pep_N-term(12)	sp|P16401|H15_HUMAN (35)-sp|P16401|H15_HUMAN (55)/sp|P16401|H15_HUMAN (35)-sp|P16403|H12_HUMAN (52)/sp|P16401|H15_HUMAN (35)-sp|P16402|H13_HUMAN (53)/sp|P16401|H15_HUMAN (35)-sp|P10412|H14_HUMAN (52)/	Intra-Protein	1	19680.9	63939.9	48349.2	13027.1	15425.7	11814.3	16104.9	15678.1	31424.3	35940	42623.4	23811.2	20036.2	44160.3	23659.3	23562.4	30681.3	27217
	1	20231228_RH28_COREAD_PhoX_TMTpro_17.8487.8487.4.1.dta	4	2421.29	0.0142798	0.0732273	-0.002598	-1.07298	0.000894012	0.0129938	20231228_RH28_COREAD_PhoX_TMTpro_17_HCDFT.mgf	20231228_RH28_COREAD_PhoX_TMTpro_17.8487.8487.4.1.dta	19680.9	63939.9	48349.2	13027.1	15425.7	11814.3	16104.9	15678.1	31424.3	35940	42623.4	23811.2	20036.2	44160.3	23659.3	23562.4	30681.3	27217
26	AAGAGAAKR(8)-AVKPK(3)	2436.39	TMTpro_pep_N-term(0);TMTpro_pep_N-term(12);TMTpro_K(17)	sp|P16401|H15_HUMAN (35)-sp|P16401|H15_HUMAN (197)/sp|P16401|H15_HUMAN (35)-sp|P16403|H12_HUMAN (194)/sp|P16401|H15_HUMAN (35)-sp|P10412|H14_HUMAN (195)/sp|P16401|H15_HUMAN (35)-sp|Q15003|CND2_HUMAN (213)/	Intra-Protein	1	51867.7	199113	111404	39892.1	42322.8	34041.4	51440.9	50561.3	81432.5	87144.3	96630.1	64162.9	55508.1	128745	61633.9	61248.4	68602.6	78071
	1	20231228_RH28_COREAD_PhoX_TMTpro_30.10879.10879.4.1.dta	4	2436.39	6.71762e-08	0.0138249	0.000389	0.159662	7.61711e-08	6.73898e-05	20231228_RH28_COREAD_PhoX_TMTpro_30_HCDFT.mgf	20231228_RH28_COREAD_PhoX_TMTpro_30.10879.10879.4.1.dta	51867.7	199113	111404	39892.1	42322.8	34041.4	51440.9	50561.3	81432.5	87144.3	96630.1	64162.9	55508.1	128745	61633.9	61248.4	68602.6	78071
27	AAGAGAAKR(8)-SPAKK(4)	2424.36	TMTpro_pep_N-term(0);TMTpro_pep_N-term(12);TMTpro_K(17)	sp|P16401|H15_HUMAN (35)-sp|O60941|DTNB_HUMAN (297)/sp|P16401|H15_HUMAN (35)-sp|P16401|H15_HUMAN (21)/	Intra-Protein	3	903755	2.82108e+06	1.66161e+06	305426	371928	399796	576602	509105	1.04852e+06	1187792	1.64867e+06	908477	774298	1.78071e+06	839923	964481	882414	1.09276e+06
	1	20231228_RH28_COREAD_PhoX_TMTpro_28.9007.9007.3.0.dta	3	2424.36	6.34511e-06	0.00462248	-0.002769	-1.14216	1.54956e-06	4.44859e-11	20231228_RH28_COREAD_PhoX_TMTpro_28_HCDFT.mgf	20231228_RH28_COREAD_PhoX_TMTpro_28.9007.9007.3.0.dta	23832.9	72753.2	41695	8398.3	8110.6	8595	12077.4	11471.6	24951.5	27368.2	43455.4	21107.6	19199.9	48416	17126.5	28636.8	23540.6	27330.5
	2	20231228_RH28_COREAD_PhoX_TMTpro_28.8986.8986.4.0.dta	4	2424.36	8.53574e-08	0.00550778	-0.002645	-1.09101	7.65105e-09	1.09744e-08	20231228_RH28_COREAD_PhoX_TMTpro_28_HCDFT.mgf	20231228_RH28_COREAD_PhoX_TMTpro_28.8986.8986.4.0.dta	161998	489806	252481	39458.4	55092.2	55578.2	82633.4	71931	163824	203210	278634	154318	130470	308572	128273	173294	145063	177138
	3	20231228_RH28_COREAD_PhoX_TMTpro_27.8318.8318.4.4.dta	4	2424.36	3.2565e-09	0.0130958	-0.002037	-0.840222	1.27323e-10	2.09469e-09	20231228_RH28_COREAD_PhoX_TMTpro_27_HCDFT.mgf	20231228_RH28_COREAD_PhoX_TMTpro_27.8318.8318.4.4.dta	717924	2.25852e+06	1.36743e+06	257569	308725	335623	481891	425702	859744	957214	1.32658e+06	733051	624629	1423723	694523	762550	713810	888288
28	AAGAGAAKR(8)-TKQTAR(2)	2294.23	TMTpro_pep_N-term(0);TMTpro_pep_N-term(12)	sp|P16401|H15_HUMAN (35)-sp|P84243|H33_HUMAN (5)/sp|P16401|H15_HUMAN (35)-sp|P68431|H31_HUMAN (5)/sp|P16401|H15_HUMAN (35)-sp|Q71DI3|H32_HUMAN (5)/	Inter-Protein	1	14895	56003.4	36780.8	5002.8	5252.4	5042	7361.4	11737.8	20460.4	17684.9	31476.2	15030.5	13134.8	28719.4	11861.8	11537.4	16378.2	16050
	1	20231228_RH28_COREAD_PhoX_TMTpro_17.6088.6088.4.4.dta	4	2294.22	2.5391e-06	0.457402	-0.001962	-0.85519	2.73644e-09	2.47468e-08	20231228_RH28_COREAD_PhoX_TMTpro_17_HCDFT.mgf	20231228_RH28_COREAD_PhoX_TMTpro_17.6088.6088.4.4.dta	14895	56003.4	36780.8	5002.8	5252.4	5042	7361.4	11737.8	20460.4	17684.9	31476.2	15030.5	13134.8	28719.4	11861.8	11537.4	16378.2	16050
29	AAGAGKVTK(6)-AVDKK(4)	2788.61	TMTpro_pep_N-term(0);TMTpro_K(9);TMTpro_pep_N-term(12);TMTpro_K(17)	sp|P68104|EF1A1_HUMAN (450)-sp|P68104|EF1A1_HUMAN (443)/	Intra-Protein	4	370369	667716	1.79982e+06	672046	812841	533122	589704	140912	760290	922742	272572	590201	365292	662055	505331	409675	428311	447171
	1	20231228_RH28_COREAD_PhoX_TMTpro_28.13494.13494.5.3.dta	5	2788.61	0.0218645	0.000726003	-0.001229	-0.440721	1.0473e-05	0.00526186	20231228_RH28_COREAD_PhoX_TMTpro_28_HCDFT.mgf	20231228_RH28_COREAD_PhoX_TMTpro_28.13494.13494.5.3.dta	48921.1	46982.8	113701	42618.9	52185.7	39712.1	46358.8	9553.5	69494.5	46209.9	24402.4	38418.3	31487	56343.6	36275.9	30258.8	44347.3	108699
	2	20231228_RH28_COREAD_PhoX_TMTpro_28.13423.13423.3.1.dta	3	2788.61	3.56114e-11	0.000730216	-0.001567	-0.561928	6.05205e-09	2.1699e-09	20231228_RH28_COREAD_PhoX_TMTpro_28_HCDFT.mgf	20231228_RH28_COREAD_PhoX_TMTpro_28.13423.13423.3.1.dta	60536.1	119830	310209	111375	133488	88456.1	98316.3	21470.7	136452	154624	43336.2	97264.7	57964.5	107732	88522.5	58562.3	69329.5	66158.8
	3	20231228_RH28_COREAD_PhoX_TMTpro_29.13439.13439.3.1.dta	3	2788.61	1	0.0149578	-0.002626	-0.941687	1	0.000232886	20231228_RH28_COREAD_PhoX_TMTpro_29_HCDFT.mgf	20231228_RH28_COREAD_PhoX_TMTpro_29.13439.13439.3.1.dta	25887.1	49328.4	135122	50522.7	59255.3	41825.2	41248	9454.3	53399.4	68264.1	18707.4	46041.6	26549.1	50835.8	37121.9	33672.4	30058.5	27350.2
	4	20231228_RH28_COREAD_PhoX_TMTpro_29.13428.13428.4.4.dta	4	2788.61	5.24244e-11	0.0547532	-0.003279	-1.17585	1.73157e-08	1.15263e-06	20231228_RH28_COREAD_PhoX_TMTpro_29_HCDFT.mgf	20231228_RH28_COREAD_PhoX_TMTpro_29.13428.13428.4.4.dta	235025	451575	1.24079e+06	467529	567911	363128	403781	100434	500945	653644	186126	408476	249292	447143	343410	287182	284575	244963
30	AAGAGKVTK(6)-SAQKAQK(4)	2988.7	TMTpro_pep_N-term(0);TMTpro_K(9);TMTpro_pep_N-term(12);TMTpro_K(19)	sp|P68104|EF1A1_HUMAN (450)-sp|P68104|EF1A1_HUMAN (457)/sp|P68104|EF1A1_HUMAN (450)-sp|Q05639|EF1A2_HUMAN (457)/	Intra-Protein	8	4185636	6.2825e+06	1.1034e+07	5.71301e+06	6219651	4.77056e+06	5.4893e+06	1.23636e+06	6192780	8.78029e+06	2.33295e+06	5.06497e+06	3.23619e+06	6.62622e+06	4.4393e+06	3.92166e+06	4.49114e+06	3.72585e+06
	1	20231228_RH28_COREAD_PhoX_TMTpro_32.10967.10967.4.1.dta	4	2988.7	2.66235e-07	0.00149396	-0.002023	-0.676882	4.89606e-11	5.023e-07	20231228_RH28_COREAD_PhoX_TMTpro_32_HCDFT.mgf	20231228_RH28_COREAD_PhoX_TMTpro_32.10967.10967.4.1.dta	21762.6	36446.3	61565.9	31663.8	33539.8	22992.6	30401.6	8744.3	31282.7	45841.2	16203.6	26978.6	20285.1	35007.6	20711.3	22596	25069	19523.5
	2	20231228_RH28_COREAD_PhoX_TMTpro_31.10686.10686.5.1.dta	5	2988.7	1.92141e-09	0.015677	-0.002384	-0.797671	4.58323e-21	1.14272e-10	20231228_RH28_COREAD_PhoX_TMTpro_31_HCDFT.mgf	20231228_RH28_COREAD_PhoX_TMTpro_31.10686.10686.5.1.dta	436498	668847	1.2503e+06	605685	709192	496134	585499	108954	587919	898843	267649	552854	360807	721714	489078	424296	429412	403582
	3	20231228_RH28_COREAD_PhoX_TMTpro_31.10683.10683.4.2.dta	4	2988.7	0.000386474	0.0362435	-0.001726	-0.577508	1.00304e-08	0.000114828	20231228_RH28_COREAD_PhoX_TMTpro_31_HCDFT.mgf	20231228_RH28_COREAD_PhoX_TMTpro_31.10683.10683.4.2.dta	2.64658e+06	3.91549e+06	6883693	3.5137e+06	3904690	3.04493e+06	3486597	765186	4.01603e+06	5.52794e+06	1.37584e+06	3115938	1.973e+06	4.08341e+06	2.71273e+06	2359237	2.81057e+06	2340233
	4	20231228_RH28_COREAD_PhoX_TMTpro_31.10684.10684.3.1.dta	3	2988.7	4.13704e-06	0.0447484	-0.002801	-0.937196	1.44881e-05	1.50879e-10	20231228_RH28_COREAD_PhoX_TMTpro_31_HCDFT.mgf	20231228_RH28_COREAD_PhoX_TMTpro_31.10684.10684.3.1.dta	509804	766007	1.31871e+06	726475	755334	566422	625052	137793	770443	1.08122e+06	275870	602058	401056	833347	561801	527966	553038	413518
	5	20231228_RH28_COREAD_PhoX_TMTpro_26.12385.12385.4.1.dta	4	2988.69	2.07885e-06	0.0557728	-0.015175	-5.07745	5.00316e-10	0.000527174	20231228_RH28_COREAD_PhoX_TMTpro_26_HCDFT.mgf	20231228_RH28_COREAD_PhoX_TMTpro_26.12385.12385.4.1.dta	79560.1	149866	280655	144511	146218	114874	139073	32875.4	120049	235984	81955.7	137106	92505.8	190096	129945	121999	136972	122514
	6	20231228_RH28_COREAD_PhoX_TMTpro_27.11487.11487.4.2.dta	4	2988.67	0.00121966	0.0943407	-0.033926	-11.3514	5.61947e-07	0.000379207	20231228_RH28_COREAD_PhoX_TMTpro_27_HCDFT.mgf	20231228_RH28_COREAD_PhoX_TMTpro_27.11487.11487.4.2.dta	108455	179113	271666	158777	156269	127582	157113	56328.1	139432	236696	107886	150951	107779	204085	115787	142151	143554	133632
	7	20231228_RH28_COREAD_PhoX_TMTpro_26.12431.12431.4.1.dta	4	2988.69	0.270206	0.0946976	-0.015175	-5.07745	0.00124196	0.0635143	20231228_RH28_COREAD_PhoX_TMTpro_26_HCDFT.mgf	20231228_RH28_COREAD_PhoX_TMTpro_26.12431.12431.4.1.dta	31836.6	60668.3	84414	51969.9	50330.6	38433.3	51132.1	13700.9	38149.2	74445.4	39806.3	47897	39165.1	59404.1	41208.7	39352.9	45485.9	45299.6
	8	20231228_RH28_COREAD_PhoX_TMTpro_31.10655.10655.5.1.dta	5	2988.7	7.58355e-07	0.118429	-0.002347	-0.785291	1.10219e-14	6.32474e-07	20231228_RH28_COREAD_PhoX_TMTpro_31_HCDFT.mgf	20231228_RH28_COREAD_PhoX_TMTpro_31.10655.10655.5.1.dta	351143	506068	882972	480224	464078	359190	414436	112775	489475	679320	167741	431186	241598	499147	368043	284062	347035	247544
31	AAGFKDPLLASGTDGVGTK(5)-VDLGGFAGLFDLKAAGFK(13)	5056.72	TMTpro_pep_N-term(0);TMTpro_K(19);TMTpro_pep_N-term(22);TMTpro_K(40)	sp|P22102|PUR2_HUMAN (485)-sp|P22102|PUR2_HUMAN (480)/	Intra-Protein	1	9447.7	15014.1	22125.1	12321.9	12813.9	10274.5	11458.7	2928.2	11801	15475.6	11384.3	12430.2	8440.3	14702.1	8828.2	8859.3	10251.4	8813
	1	20231228_RH28_COREAD_PhoX_TMTpro_46.40503.40503.5.0.dta	5	5056.72	0.001164	0.00143223	-0.004204	-0.831369	0.215835	6.16101e-10	20231228_RH28_COREAD_PhoX_TMTpro_46_HCDFT.mgf	20231228_RH28_COREAD_PhoX_TMTpro_46.40503.40503.5.0.dta	9447.7	15014.1	22125.1	12321.9	12813.9	10274.5	11458.7	2928.2	11801	15475.6	11384.3	12430.2	8440.3	14702.1	8828.2	8859.3	10251.4	8813
32	AAGGATPKK(8)-AAKPK(3)	2740.59	TMTpro_pep_N-term(0);TMTpro_K(9);TMTpro_pep_N-term(12);TMTpro_K(17)	sp|P16403|H12_HUMAN (148)-sp|P32519|ELF1_HUMAN (354)/sp|P16403|H12_HUMAN (148)-sp|P16403|H12_HUMAN (199)/sp|P16403|H12_HUMAN (148)-sp|P16402|H13_HUMAN (202)/sp|P16403|H12_HUMAN (148)-sp|P10412|H14_HUMAN (180)/	Intra-Protein	1	12634	58596.5	24341.3	57587.9	60702.8	30544.3	37712.3	14028	20671.8	27286.4	24632.5	16385.6	16169	42518.4	14617	15982.7	24163.3	15034.6
	1	20231228_RH28_COREAD_PhoX_TMTpro_33.10132.10132.3.0.dta	3	2740.59	1	0.0989942	-0.000998	-0.364155	1	1	20231228_RH28_COREAD_PhoX_TMTpro_33_HCDFT.mgf	20231228_RH28_COREAD_PhoX_TMTpro_33.10132.10132.3.0.dta	12634	58596.5	24341.3	57587.9	60702.8	30544.3	37712.3	14028	20671.8	27286.4	24632.5	16385.6	16169	42518.4	14617	15982.7	24163.3	15034.6
33	AAGGATPKK(8)-VAKPK(3)	2768.62	TMTpro_pep_N-term(0);TMTpro_K(9);TMTpro_pep_N-term(12);TMTpro_K(17)	sp|P16403|H12_HUMAN (148)-sp|Q7Z401|MYCPP_HUMAN (40)/sp|P16403|H12_HUMAN (148)-sp|P16403|H12_HUMAN (181)/sp|P16403|H12_HUMAN (148)-sp|Q9ULJ3|ZBT21_HUMAN (705)/	Intra-Protein	1	41699.1	152603	82444.3	144264	172651	79049.3	111436	37797.6	77673.9	89408.4	80995.1	59554.1	47895	108523	62049.3	61792.2	70903.9	53580
	1	20231228_RH28_COREAD_PhoX_TMTpro_35.11644.11644.4.0.dta	4	2768.62	0.00782297	0.0807218	0.001987	0.717686	8.26326e-05	0.000454592	20231228_RH28_COREAD_PhoX_TMTpro_35_HCDFT.mgf	20231228_RH28_COREAD_PhoX_TMTpro_35.11644.11644.4.0.dta	41699.1	152603	82444.3	144264	172651	79049.3	111436	37797.6	77673.9	89408.4	80995.1	59554.1	47895	108523	62049.3	61792.2	70903.9	53580
34	AAGKGPLATGGIK(4)-KLEELKAK(6)	3829.27	TMTpro_pep_N-term(0);TMTpro_K(13);TMTpro_pep_N-term(16);TMTpro_K(17);TMTpro_K(24)	sp|Q9Y2S6|TMA7_HUMAN (50)-sp|Q9Y2C4|EXOG_HUMAN (355)/sp|Q9Y2S6|TMA7_HUMAN (50)-sp|Q9Y2S6|TMA7_HUMAN (44)/	Intra-Protein	3	137471	124585	237275	228192	243336	182494	201708	29891.4	127360	146053	51526.8	200679	128287	269676	245706	96592.8	82585.4	92638.2
	1	20231228_RH28_COREAD_PhoX_TMTpro_41.20424.20424.5.1.dta	5	3829.26	1.45785e-05	0.119484	-0.006363	-1.66168	9.72206e-18	8.01459e-08	20231228_RH28_COREAD_PhoX_TMTpro_41_HCDFT.mgf	20231228_RH28_COREAD_PhoX_TMTpro_41.20424.20424.5.1.dta	87557	79144.3	155458	146104	147917	114706	127597	18320.3	82017.2	87337.8	31491	131080	79294.8	175492	151984	58408.4	48925.5	52845
	2	20231228_RH28_COREAD_PhoX_TMTpro_41.20438.20438.4.3.dta	4	3829.26	0.025649	0.15663	-0.007899	-2.0628	2.45792e-05	0.0823713	20231228_RH28_COREAD_PhoX_TMTpro_41_HCDFT.mgf	20231228_RH28_COREAD_PhoX_TMTpro_41.20438.20438.4.3.dta	29905.8	27498.5	50870.8	53039.3	58230.6	44668	47269.4	7792.2	27617.8	35888.8	12078.6	45069.6	30540	60408.4	60409.6	22692.7	21077.4	23304.5
	3	20231228_RH28_COREAD_PhoX_TMTpro_41.20457.20457.6.0.dta	6	3829.26	0.208221	0.196671	-0.006514	-1.70111	0.000602794	1	20231228_RH28_COREAD_PhoX_TMTpro_41_HCDFT.mgf	20231228_RH28_COREAD_PhoX_TMTpro_41.20457.20457.6.0.dta	20007.9	17942.3	30946	29049.1	37188.8	23120.1	26842.3	3778.9	17725.4	22826.4	7957.2	24529.8	18452.4	33776.3	33311.9	15491.7	12582.5	16488.7
35	AAGKGPLATGGIK(4)-LEELKAK(5)	3396.96	TMTpro_pep_N-term(0);TMTpro_K(13);TMTpro_pep_N-term(16);TMTpro_K(23)	sp|Q9Y2S6|TMA7_HUMAN (50)-sp|Q9Y2C4|EXOG_HUMAN (355)/sp|Q9Y2S6|TMA7_HUMAN (50)-sp|Q9Y2S6|TMA7_HUMAN (44)/	Intra-Protein	3	137746	172480	224179	268526	280640	274464	251088	64880.8	170751	259739	107949	316531	224843	532210	314347	157061	129796	115523
	1	20231228_RH28_COREAD_PhoX_TMTpro_34.20405.20405.3.0.dta	3	3396.97	8.16641e-07	0.00341584	0.000314	0.092435	1.43006e-11	1.52909e-07	20231228_RH28_COREAD_PhoX_TMTpro_34_HCDFT.mgf	20231228_RH28_COREAD_PhoX_TMTpro_34.20405.20405.3.0.dta	42880.2	58686.6	72645.8	95135.2	93853.6	99362.8	86830	21334.2	57726.2	93085.4	33704.5	111318	78569.3	184503	112378	56376	42316.8	35378.6
	2	20231228_RH28_COREAD_PhoX_TMTpro_34.20425.20425.5.0.dta	5	3396.96	2.47438e-07	0.0460497	-0.004737	-1.39448	2.36276e-12	2.36202e-06	20231228_RH28_COREAD_PhoX_TMTpro_34_HCDFT.mgf	20231228_RH28_COREAD_PhoX_TMTpro_34.20425.20425.5.0.dta	17735.7	19533	33634.1	27690	30282.7	32139.1	31518.7	8598	23699.8	30383.5	14785.3	36328.9	27077.1	62322.4	32615.7	20144.5	20070.9	15176.4
	3	20231228_RH28_COREAD_PhoX_TMTpro_34.20418.20418.4.1.dta	4	3396.96	6.4234e-06	0.121751	-0.005109	-1.50399	1.37586e-05	5.92071e-06	20231228_RH28_COREAD_PhoX_TMTpro_34_HCDFT.mgf	20231228_RH28_COREAD_PhoX_TMTpro_34.20418.20418.4.1.dta	77129.7	94260.5	117899	145701	156503	142962	132740	34948.6	89325	136270	59459.5	168884	119197	285384	169353	80540.8	67408	64967.6
36	AAGNASFSKR(9)-IELDKSAR(5)	2757.42	TMTpro_pep_N-term(0);TMTpro_pep_N-term(13)	sp|O75446|SAP30_HUMAN (87)-sp|O75446|SAP30_HUMAN (104)/	Intra-Protein	4	520242	1.01248e+06	719583	695679	705852	567275	718808	208457	542269	683920	487231	418867	328964	815548	422776	326675	412895	341377
	1	20231228_RH28_COREAD_PhoX_TMTpro_20.15709.15709.4.0.dta	4	2757.42	1.4929e-06	0.0109347	-0.002691	-0.975912	9.96916e-06	1.21902e-06	20231228_RH28_COREAD_PhoX_TMTpro_20_HCDFT.mgf	20231228_RH28_COREAD_PhoX_TMTpro_20.15709.15709.4.0.dta	119208	256272	183097	154862	164917	110723	178307	55127.8	115070	172634	119219	85031.6	69595.5	202248	97544.5	72122.5	88283.4	81950.7
	2	20231228_RH28_COREAD_PhoX_TMTpro_20.15690.15690.3.0.dta	3	2757.42	7.30302e-11	0.0125267	-0.004347	-1.57647	1.40979e-10	2.70233e-11	20231228_RH28_COREAD_PhoX_TMTpro_20_HCDFT.mgf	20231228_RH28_COREAD_PhoX_TMTpro_20.15690.15690.3.0.dta	146415	278130	201746	202300	196284	122265	193369	52800.1	124215	168706	124689	81098.6	71967	192417	95316.6	78243.3	100754	104289
	3	20231228_RH28_COREAD_PhoX_TMTpro_20.15669.15669.4.0.dta	4	2757.42	0.00356699	0.0288002	-0.002691	-0.975912	0.000591745	0.00627946	20231228_RH28_COREAD_PhoX_TMTpro_20_HCDFT.mgf	20231228_RH28_COREAD_PhoX_TMTpro_20.15669.15669.4.0.dta	147125	300617	188688	202043	204944	204974	209456	64451.4	171801	207046	145035	145724	101965	265275	141985	96826.2	125824	70514.4
	4	20231228_RH28_COREAD_PhoX_TMTpro_20.15670.15670.3.0.dta	3	2757.42	0.236893	0.15908	-0.004347	-1.57647	0.491084	0.00194281	20231228_RH28_COREAD_PhoX_TMTpro_20_HCDFT.mgf	20231228_RH28_COREAD_PhoX_TMTpro_20.15670.15670.3.0.dta	107493	177462	146051	136473	139706	129312	137676	36077.7	131183	135533	98288.7	107013	85437	155607	87929.5	79483.2	98033.4	84623
37	AAGNASFSKR(9)-IQKSISQK(3)	3061.67	TMTpro_pep_N-term(0);TMTpro_pep_N-term(13);TMTpro_K(21)	sp|O75446|SAP30_HUMAN (87)-sp|O75446|SAP30_HUMAN (91)/	Intra-Protein	1	67335.4	127755	135943	110723	123677	67711.7	100604	35026.8	70924.5	102996	76157.3	72421	50029.7	102575	68163.6	56840.1	81062.3	55618.7
	1	20231228_RH28_COREAD_PhoX_TMTpro_34.14614.14614.4.1.dta	4	3061.66	1	0.22862	-0.004004	-1.30778	0.796663	3.92087e-05	20231228_RH28_COREAD_PhoX_TMTpro_34_HCDFT.mgf	20231228_RH28_COREAD_PhoX_TMTpro_34.14614.14614.4.1.dta	67335.4	127755	135943	110723	123677	67711.7	100604	35026.8	70924.5	102996	76157.3	72421	50029.7	102575	68163.6	56840.1	81062.3	55618.7
38	AAHKAMVLK(4)-HHPDKR(5)	2879.57	TMTpro_pep_N-term(0);TMTpro_K(9);TMTpro_pep_N-term(12)	sp|Q99543|DNJC2_HUMAN (112)-sp|Q99543|DNJC2_HUMAN (122)/	Intra-Protein	4	173462	457757	156252	348552	340393	117881	217824	47534.4	137202	321269	163085	156760	113511	277774	115920	106341	133040	140996
	1	20231228_RH28_COREAD_PhoX_TMTpro_28.10727.10727.6.2.dta	6	2879.57	0.000262118	0.00540442	-0.002205	-0.76574	2.56037e-12	6.44358e-05	20231228_RH28_COREAD_PhoX_TMTpro_28_HCDFT.mgf	20231228_RH28_COREAD_PhoX_TMTpro_28.10727.10727.6.2.dta	48209.5	122880	39571.9	97562.7	88252.6	33229.7	61031.9	13197.4	39220.3	83957.1	42476.3	43843.4	29927	73057.6	29601	23587.7	36829.2	32265.7
	2	20231228_RH28_COREAD_PhoX_TMTpro_29.10869.10869.4.0.dta	4	2879.56	2.05718e-05	0.0135802	-0.005006	-1.73846	1	5.96798e-13	20231228_RH28_COREAD_PhoX_TMTpro_29_HCDFT.mgf	20231228_RH28_COREAD_PhoX_TMTpro_29.10869.10869.4.0.dta	11234.9	30355.3	15909.2	21777.3	20969.1	12018.1	16249.6	5509.8	10877.1	18218.2	11560	11290.4	10946	19236.6	9384	8638.2	10173.8	12403.6
	3	20231228_RH28_COREAD_PhoX_TMTpro_29.10835.10835.5.0.dta	5	2879.56	1.75713e-09	0.0237233	-0.003526	-1.22449	1.55023e-17	2.5049e-10	20231228_RH28_COREAD_PhoX_TMTpro_29_HCDFT.mgf	20231228_RH28_COREAD_PhoX_TMTpro_29.10835.10835.5.0.dta	50488.6	138178	57199.8	99540.7	112480	36729.5	64210.8	16219.2	40778.1	106574	51339.6	46488.8	37650.6	90106.6	32860	34556.5	40546.1	44886.8
	4	20231228_RH28_COREAD_PhoX_TMTpro_29.10834.10834.6.4.dta	6	2879.57	3.7782e-05	0.0536622	-0.002875	-0.998414	2.49254e-09	1.94349e-05	20231228_RH28_COREAD_PhoX_TMTpro_29_HCDFT.mgf	20231228_RH28_COREAD_PhoX_TMTpro_29.10834.10834.6.4.dta	63529	166345	43571	129672	118691	35903.8	76331.9	12608	46326.6	112519	57708.8	55137.1	34987.1	95372.9	44075.5	39559	45490.4	51440.2
39	AAIISAEGDSKAAELIANSLATAGDGLIELR(11)-AKQEQR(2)	4617.41	TMTpro_pep_N-term(0);TMTpro_pep_N-term(34)	sp|P35232|PHB1_HUMAN (219)-sp|Q99623|PHB2_HUMAN (218)/	Inter-Protein	2	33715.4	64490	85413.4	50377.6	58253.7	39364.6	49294.2	19018.6	36444	55513	43233.1	38103.3	30735.8	56239.2	35341.2	42733.6	45438.7	49043.1
	1	20231228_RH28_COREAD_PhoX_TMTpro_26.41193.41193.4.1.dta	4	4617.4	0.220894	0.48352	-0.001587	-0.3437	4.55542e-10	0.372252	20231228_RH28_COREAD_PhoX_TMTpro_26_HCDFT.mgf	20231228_RH28_COREAD_PhoX_TMTpro_26.41193.41193.4.1.dta	17365.3	35014.2	45314.1	25956.3	32702.9	22529.5	24991.7	10361.2	17539	29468.6	23103.4	19572	14510.7	28608.2	19966.2	23131.4	21732.9	24672.6
	2	20231228_RH28_COREAD_PhoX_TMTpro_26.41206.41206.4.1.dta	4	4617.4	0.130323	0.494291	-0.001587	-0.3437	4.86675e-12	0.25016	20231228_RH28_COREAD_PhoX_TMTpro_26_HCDFT.mgf	20231228_RH28_COREAD_PhoX_TMTpro_26.41206.41206.4.1.dta	16350.1	29475.8	40099.3	24421.3	25550.8	16835.1	24302.5	8657.4	18905	26044.4	20129.7	18531.3	16225.1	27631	15375	19602.2	23705.8	24370.5
40	AAIQELQQKR(9)-AQKASTAER(3)	2963.56	TMTpro_pep_N-term(0);TMTpro_pep_N-term(13)	sp|Q9UPN4|CP131_HUMAN (346)-sp|Q9UPN4|CP131_HUMAN (353)/	Intra-Protein	1	11889	30529	25477.7	44056.7	53027.6	19335.1	26460.1	11524.7	11346.8	38940.6	19722.9	19254.8	15071.6	30273.8	14522.8	11880.6	19272.3	11976.7
	1	20231228_RH28_COREAD_PhoX_TMTpro_17.14415.14415.4.1.dta	4	2963.55	3.08726e-05	0.074428	-0.004823	-1.62743	6.55414e-08	1.76014e-05	20231228_RH28_COREAD_PhoX_TMTpro_17_HCDFT.mgf	20231228_RH28_COREAD_PhoX_TMTpro_17.14415.14415.4.1.dta	11889	30529	25477.7	44056.7	53027.6	19335.1	26460.1	11524.7	11346.8	38940.6	19722.9	19254.8	15071.6	30273.8	14522.8	11880.6	19272.3	11976.7
41	AAKAAAGSLPGLQAQLAQAEQR(3)-ESLQEKLK(6)	4246.31	TMTpro_pep_N-term(0);TMTpro_pep_N-term(25);TMTpro_K(33)	sp|Q9BQS8|FYCO1_HUMAN (969)-sp|Q9BQS8|FYCO1_HUMAN (964)/	Intra-Protein	2	71129.3	152692	196500	144855	149778	106954	135738	52480.2	88978.1	172034	134528	123409	93223.8	164595	123179	95908.9	114482	94561.8
	1	20231228_RH28_COREAD_PhoX_TMTpro_27.24967.24967.5.1.dta	5	4246.3	0.000126575	0.078982	-0.008707	-2.05049	2.12882e-11	0.000129691	20231228_RH28_COREAD_PhoX_TMTpro_27_HCDFT.mgf	20231228_RH28_COREAD_PhoX_TMTpro_27.24967.24967.5.1.dta	33601.2	70500.5	96537.5	63980.9	71326.6	49955.8	63533.8	25259.5	42143.7	79666.8	65902.2	62295.6	44887.9	81276.8	54433.8	42600.9	51379	41799.5
	2	20231228_RH28_COREAD_PhoX_TMTpro_27.24976.24976.5.1.dta	5	4246.3	0.000595806	0.0978602	-0.008707	-2.05049	4.25134e-12	0.000285549	20231228_RH28_COREAD_PhoX_TMTpro_27_HCDFT.mgf	20231228_RH28_COREAD_PhoX_TMTpro_27.24976.24976.5.1.dta	37528.1	82191.3	99962.3	80874.4	78451.8	56998.4	72204.5	27220.7	46834.4	92367.4	68625.5	61113.4	48335.9	83318.2	68745.4	53308	63103.1	52762.3
42	AAKAK(3)-EKAQR(2)	2241.26	TMTpro_pep_N-term(0);TMTpro_K(5);TMTpro_pep_N-term(8)	sp|Q7Z5L2|R3HCL_HUMAN (716)-sp|Q8TBM8|DJB14_HUMAN (26)/	Inter-Protein	1	25693.5	82833.7	54289.8	65669.3	70863.6	40077.2	60791.1	19276.2	26436.6	61566.2	80590.4	35466	31216.3	63303.7	33763.6	33366.4	40360.6	38369.4
	1	20231228_RH28_COREAD_PhoX_TMTpro_20.7727.7727.3.0.dta	3	2241.25	2.75403e-17	0.410413	-0.002402	-1.07172	0.000203132	0.000115123	20231228_RH28_COREAD_PhoX_TMTpro_20_HCDFT.mgf	20231228_RH28_COREAD_PhoX_TMTpro_20.7727.7727.3.0.dta	25693.5	82833.7	54289.8	65669.3	70863.6	40077.2	60791.1	19276.2	26436.6	61566.2	80590.4	35466	31216.3	63303.7	33763.6	33366.4	40360.6	38369.4
43	AAKAKKAAAK(5)-SPAKK(4)	2609.54	TMTpro_pep_N-term(0);TMTpro_K(10);TMTpro_pep_N-term(13)	sp|P16401|H15_HUMAN (219)-sp|O60941|DTNB_HUMAN (297)/sp|P16401|H15_HUMAN (219)-sp|P16401|H15_HUMAN (21)/	Intra-Protein	1	40689.3	187470	89610.9	55718.6	57463.1	43402.4	56187.2	60441.1	75303.7	114942	149661	75750.3	71713	178049	60717.8	78482.8	82268.6	56945.7
	1	20231228_RH28_COREAD_PhoX_TMTpro_33.10237.10237.3.3.dta	3	2609.49	0.000594812	0.147672	-0.050023	-19.1693	6.32095e-06	0.000164554	20231228_RH28_COREAD_PhoX_TMTpro_33_HCDFT.mgf	20231228_RH28_COREAD_PhoX_TMTpro_33.10237.10237.3.3.dta	40689.3	187470	89610.9	55718.6	57463.1	43402.4	56187.2	60441.1	75303.7	114942	149661	75750.3	71713	178049	60717.8	78482.8	82268.6	56945.7
44	AAKEANIHAFIESLPNK(3)-VVQEALDKAR(8)	4103.21	TMTpro_pep_N-term(0);TMTpro_K(17);TMTpro_pep_N-term(20)	sp|P08183|MDR1_HUMAN (1150)-sp|P08183|MDR1_HUMAN (1220)/	Intra-Protein	1	30136.2	275003	64097.8	171768	162564	51082.9	75087.4	16530.9	29094.5	53189	40920	134946	105439	250236	44167.4	137740	82145.5	208630
	1	20231228_RH28_COREAD_PhoX_TMTpro_31.27792.27792.5.0.dta	5	4103.22	0.000118798	0.00905762	0.001563	0.380921	2.40402e-13	0.000132821	20231228_RH28_COREAD_PhoX_TMTpro_31_HCDFT.mgf	20231228_RH28_COREAD_PhoX_TMTpro_31.27792.27792.5.0.dta	30136.2	275003	64097.8	171768	162564	51082.9	75087.4	16530.9	29094.5	53189	40920	134946	105439	250236	44167.4	137740	82145.5	208630
45	AAKGGELVYTDSEAR(3)-ITVEKIIK(5)	3631.98	TMTpro_pep_N-term(0);TMTpro_pep_N-term(18);TMTpro_K(26)	sp|Q15149|PLEC_HUMAN (3027)-sp|Q15149|PLEC_HUMAN (3091)/	Intra-Protein	1	41643	62027.9	66369.9	58786.8	62238	56942.1	68687.8	20339.1	41880.8	63197.9	64262	57752.9	39553.8	61820.5	44198.4	49322.1	68073.6	49178.9
	1	20231228_RH28_COREAD_PhoX_TMTpro_25.25313.25313.4.2.dta	4	3631.98	0.00478114	0.0964323	0.003493	0.961734	0.00224829	9.58537e-05	20231228_RH28_COREAD_PhoX_TMTpro_25_HCDFT.mgf	20231228_RH28_COREAD_PhoX_TMTpro_25.25313.25313.4.2.dta	41643	62027.9	66369.9	58786.8	62238	56942.1	68687.8	20339.1	41880.8	63197.9	64262	57752.9	39553.8	61820.5	44198.4	49322.1	68073.6	49178.9
46	AAKGGELVYTDSEAR(3)-SSIAGLLLKATNEK(9)	4133.2	TMTpro_pep_N-term(0);TMTpro_pep_N-term(18);TMTpro_K(32)	sp|Q15149|PLEC_HUMAN (3027)-sp|Q15149|PLEC_HUMAN (2841)/	Intra-Protein	2	171236	213307	120943	193030	195218	181243	251137	137644	159183	276211	487446	206081	182625	266700	144867	258832	537870	311531
	1	20231228_RH28_COREAD_PhoX_TMTpro_36.28487.28487.4.2.dta	4	4133.2	1.00385e-09	9.818e-05	0.000847	0.204926	1.03239e-08	5.75771e-13	20231228_RH28_COREAD_PhoX_TMTpro_36_HCDFT.mgf	20231228_RH28_COREAD_PhoX_TMTpro_36.28487.28487.4.2.dta	143602	186501	98053.1	168705	167916	157738	217513	120064	136140	243077	429484	176760	159483	232962	122923	225450	467732	265744
	2	20231228_RH28_COREAD_PhoX_TMTpro_36.28505.28505.3.0.dta	3	4133.2	1	0.000986106	0.004228	1.02294	1.80863e-05	2.09554e-05	20231228_RH28_COREAD_PhoX_TMTpro_36_HCDFT.mgf	20231228_RH28_COREAD_PhoX_TMTpro_36.28505.28505.3.0.dta	27634.1	26806.4	22889.7	24325.6	27302.2	23504.5	33624	17579.9	23042.4	33134	57962.5	29320.7	23142.2	33738	21944	33381.8	70138.1	45787.6
47	AAKGTVGSILDR(3)-DKETK(2)	2929.59	TMTpro_pep_N-term(0);TMTpro_pep_N-term(15);TMTpro_K(20)	sp|P61221|ABCE1_HUMAN (181)-sp|P46821|MAP1B_HUMAN (2318)/sp|P61221|ABCE1_HUMAN (181)-sp|Q86VY9|T200A_HUMAN (153)/	Inter-Protein	1	43120.1	59143.1	76834	54380.9	69175.2	29661.7	38664.6	12223.7	47529.8	76430	51269.3	48672.4	41373.3	71510.9	33363.1	30120.1	42081.4	28906.8
	1	20231228_RH28_COREAD_PhoX_TMTpro_19.18640.18640.3.1.dta	3	2929.58	9.68229e-07	0.505529	-0.001819	-0.620907	1.73358e-05	0.00012582	20231228_RH28_COREAD_PhoX_TMTpro_19_HCDFT.mgf	20231228_RH28_COREAD_PhoX_TMTpro_19.18640.18640.3.1.dta	43120.1	59143.1	76834	54380.9	69175.2	29661.7	38664.6	12223.7	47529.8	76430	51269.3	48672.4	41373.3	71510.9	33363.1	30120.1	42081.4	28906.8
48	AAKILR(3)-SEAKK(4)	2355.36	TMTpro_pep_N-term(0);TMTpro_pep_N-term(9);TMTpro_K(14)	sp|Q96HL8|SH3Y1_HUMAN (18)-sp|Q49B96|COX19_HUMAN (89)/sp|Q96HL8|SH3Y1_HUMAN (18)-sp|Q5VV67|PPRC1_HUMAN (1185)/sp|Q96HL8|SH3Y1_HUMAN (18)-sp|Q14644|RASA3_HUMAN (181)/sp|Q96HL8|SH3Y1_HUMAN (18)-sp|Q96HL8|SH3Y1_HUMAN (14)/sp|Q96HL8|SH3Y1_HUMAN (18)-sp|Q8TED0|UTP15_HUMAN (323)/sp|Q96HL8|SH3Y1_HUMAN (18)-sp|O75691|UTP20_HUMAN (2757)/	Intra-Protein	1	21443.3	46766	32536.2	48760.3	58518	35500	46245.9	9984.9	24773.2	46087.2	32735.2	48234.9	39044.6	161622	46283.1	29218.8	42158.7	28375.9
	1	20231228_RH28_COREAD_PhoX_TMTpro_28.15161.15161.4.1.dta	4	2355.36	0.143389	0.00164967	-0.000776	-0.329461	0.190253	0.0132	20231228_RH28_COREAD_PhoX_TMTpro_28_HCDFT.mgf	20231228_RH28_COREAD_PhoX_TMTpro_28.15161.15161.4.1.dta	21443.3	46766	32536.2	48760.3	58518	35500	46245.9	9984.9	24773.2	46087.2	32735.2	48234.9	39044.6	161622	46283.1	29218.8	42158.7	28375.9
49	AAKLEILQQQLQVANEAR(3)-EKAAK(2)	3691.04	TMTpro_pep_N-term(0);TMTpro_pep_N-term(21);TMTpro_K(26)	sp|Q14980|NUMA1_HUMAN (616)-sp|Q9NV06|DCA13_HUMAN (368)/sp|Q14980|NUMA1_HUMAN (616)-sp|Q14980|NUMA1_HUMAN (613)/sp|Q14980|NUMA1_HUMAN (616)-sp|P26640|SYVC_HUMAN (766)/	Intra-Protein	6	258963	608596	511672	604225	619422	688662	798722	198048	439342	936204	535098	481527	336121	776327	335905	356893	533058	275418
	1	20231228_RH28_COREAD_PhoX_TMTpro_29.26200.26200.4.2.dta	4	3691.04	1.81327e-09	0.00365212	-0.00434	-1.17582	1.5775e-15	4.04066e-07	20231228_RH28_COREAD_PhoX_TMTpro_29_HCDFT.mgf	20231228_RH28_COREAD_PhoX_TMTpro_29.26200.26200.4.2.dta	71134.4	169782	153438	158040	177341	180170	218900	50195.8	124604	256089	147621	124880	82444.6	214798	89318	93774.8	147237	80095.7
	2	20231228_RH28_COREAD_PhoX_TMTpro_28.26232.26232.4.0.dta	4	3691.03	2.05982e-06	0.0041627	-0.005704	-1.54536	2.82147e-06	0.0262219	20231228_RH28_COREAD_PhoX_TMTpro_28_HCDFT.mgf	20231228_RH28_COREAD_PhoX_TMTpro_28.26232.26232.4.0.dta	34619.9	59140.5	65746.7	60900.2	53616.6	54985.1	70282	19324.5	42596.3	79631.2	48625.4	55282.7	39791.4	70279.3	36001	36293.5	48329.7	32964.3
	3	20231228_RH28_COREAD_PhoX_TMTpro_29.26167.26167.5.1.dta	5	3691.04	2.93953e-05	0.00500774	-0.003752	-1.01652	1.69167e-13	7.24836e-05	20231228_RH28_COREAD_PhoX_TMTpro_29_HCDFT.mgf	20231228_RH28_COREAD_PhoX_TMTpro_29.26167.26167.5.1.dta	19690.6	53985.1	39188.6	53025.2	50557.1	55499.6	54863.8	16710.6	35432.4	68298	55227.8	39062.6	32128.3	61864.9	28609.1	30742.5	43075.3	24421.6
	4	20231228_RH28_COREAD_PhoX_TMTpro_29.26154.26154.4.2.dta	4	3691.04	1.63015e-05	0.00736839	-0.00434	-1.17582	1.09223e-15	6.1144e-05	20231228_RH28_COREAD_PhoX_TMTpro_29_HCDFT.mgf	20231228_RH28_COREAD_PhoX_TMTpro_29.26154.26154.4.2.dta	107362	271314	205800	279398	283057	336405	378235	94424.9	196886	444570	234273	220350	152187	358882	151160	158664	247770	112515
	5	20231228_RH28_COREAD_PhoX_TMTpro_29.26155.26155.3.0.dta	3	3691.03	7.02675e-06	0.00915716	-0.006481	-1.75587	4.07604e-10	2.09879e-05	20231228_RH28_COREAD_PhoX_TMTpro_29_HCDFT.mgf	20231228_RH28_COREAD_PhoX_TMTpro_29.26155.26155.3.0.dta	15829.9	33223.7	27452.7	33065.4	35004.6	37228	47841.1	10595.5	24908.8	55836.2	29958.8	27121.3	18107.8	43950.2	19985	22530.9	29472.9	14825.3
	6	20231228_RH28_COREAD_PhoX_TMTpro_29.26203.26203.3.0.dta	3	3691.03	0.000164015	0.0132935	-0.006481	-1.75587	1.10237e-13	0.000597804	20231228_RH28_COREAD_PhoX_TMTpro_29_HCDFT.mgf	20231228_RH28_COREAD_PhoX_TMTpro_29.26203.26203.3.0.dta	10325.4	21150.8	20045.7	19796.4	19845.3	24375.2	28599.3	6796.3	14914.6	31779.5	19391.9	14830.6	11461.7	26552.5	10832.4	14887.8	17172.9	10595.6
50	AAKPGPAEAPSPTASPSGDASPPATAPYDPR(3)-LQKPTDSTASSR(3)	5039.46	TMTpro_pep_N-term(0);TMTpro_pep_N-term(34)	sp|Q9UPT8|ZC3H4_HUMAN (1096)-sp|Q9UPT8|ZC3H4_HUMAN (1084)/	Intra-Protein	2	23760.8	74261.7	53579.3	56375	57691	34675.3	54718.6	14791.3	33959.3	56889.9	60744.3	34739.7	31864.4	59260.6	38083.9	40389.2	43657.2	55922.1
	1	20231228_RH28_COREAD_PhoX_TMTpro_12.17237.17237.4.0.dta	4	5039.45	0.000587388	0.0017452	-0.007507	-1.48965	9.75415e-11	1.90702e-05	20231228_RH28_COREAD_PhoX_TMTpro_12_HCDFT.mgf	20231228_RH28_COREAD_PhoX_TMTpro_12.17237.17237.4.0.dta	13003.8	42643.3	27269	32539.7	28984.6	18868.5	29765.7	8629.5	18811.6	30975.4	31684.6	16661.1	17287.8	32745.1	21674.9	23164.7	23689.8	29612.1
	2	20231228_RH28_COREAD_PhoX_TMTpro_12.17257.17257.4.0.dta	4	5039.45	9.42479e-08	0.00374243	-0.007507	-1.48965	1.38437e-05	8.38233e-08	20231228_RH28_COREAD_PhoX_TMTpro_12_HCDFT.mgf	20231228_RH28_COREAD_PhoX_TMTpro_12.17257.17257.4.0.dta	10757	31618.4	26310.3	23835.3	28706.4	15806.8	24952.9	6161.8	15147.7	25914.5	29059.7	18078.6	14576.6	26515.5	16409	17224.5	19967.4	26310
51	AAKPK(3)-AAAKK(4)	2428.45	TMTpro_pep_N-term(0);TMTpro_K(5);TMTpro_pep_N-term(8);TMTpro_K(13)	sp|P32519|ELF1_HUMAN (354)-sp|P16401|H15_HUMAN (224)/sp|P32519|ELF1_HUMAN (354)-sp|P10412|H14_HUMAN (217)/sp|P32519|ELF1_HUMAN (354)-sp|Q9NQS7|INCE_HUMAN (630)/sp|P32519|ELF1_HUMAN (354)-sp|Q9Y3U8|RL36_HUMAN (103)/sp|P16403|H12_HUMAN (199)-sp|P16401|H15_HUMAN (224)/sp|P16403|H12_HUMAN (199)-sp|P10412|H14_HUMAN (217)/sp|P16403|H12_HUMAN (199)-sp|Q9NQS7|INCE_HUMAN (630)/sp|P16403|H12_HUMAN (199)-sp…	Intra-Protein	1	293815	1.46676e+06	392806	1.00499e+06	962351	704457	763273	431894	535220	694251	862140	483264	396224	1392106	393167	481850	454624	349886
	1	20231228_RH28_COREAD_PhoX_TMTpro_35.9922.9922.3.0.dta	3	2428.45	2.06726e-14	0.0273957	-0.001556	-0.640739	2.30812e-11	2.53096e-06	20231228_RH28_COREAD_PhoX_TMTpro_35_HCDFT.mgf	20231228_RH28_COREAD_PhoX_TMTpro_35.9922.9922.3.0.dta	293815	1.46676e+06	392806	1.00499e+06	962351	704457	763273	431894	535220	694251	862140	483264	396224	1392106	393167	481850	454624	349886
52	AAKPK(3)-AAPKK(4)	2454.46	TMTpro_pep_N-term(0);TMTpro_K(5);TMTpro_pep_N-term(8);TMTpro_K(13)	sp|P32519|ELF1_HUMAN (354)-sp|P16403|H12_HUMAN (211)/sp|P32519|ELF1_HUMAN (354)-sp|P16402|H13_HUMAN (219)/sp|P32519|ELF1_HUMAN (354)-sp|Q9UNS1|TIM_HUMAN (1166)/sp|P16403|H12_HUMAN (199)-sp|P16403|H12_HUMAN (211)/sp|P16403|H12_HUMAN (199)-sp|P16402|H13_HUMAN (219)/sp|P16403|H12_HUMAN (199)-sp|Q9UNS1|TIM_HUMAN (1166)/sp|P16402|H13_HUMAN (202)-sp|P16403|H12_HUMAN (211)/sp|P16402|H13_HUMAN (202)-sp|P…	Intra-Protein	1	495582	1.70347e+06	1.11528e+06	276390	331230	253046	340463	445344	477634	743994	987719	602550	473570	1.30164e+06	481026	458329	571220	520146
	1	20231228_RH28_COREAD_PhoX_TMTpro_34.9975.9975.3.0.dta	3	2454.46	0.0117759	0.384876	-0.003845	-1.56653	1.49088e-07	8.52052e-06	20231228_RH28_COREAD_PhoX_TMTpro_34_HCDFT.mgf	20231228_RH28_COREAD_PhoX_TMTpro_34.9975.9975.3.0.dta	495582	1.70347e+06	1.11528e+06	276390	331230	253046	340463	445344	477634	743994	987719	602550	473570	1.30164e+06	481026	458329	571220	520146
53	AAKPK(3)-AKAAK(2)	2428.45	TMTpro_pep_N-term(0);TMTpro_K(5);TMTpro_pep_N-term(8);TMTpro_K(13)	sp|P32519|ELF1_HUMAN (354)-sp|Q6Y7W6|GGYF2_HUMAN (733)/sp|P32519|ELF1_HUMAN (354)-sp|P10412|H14_HUMAN (177)/sp|P32519|ELF1_HUMAN (354)-sp|P42345|MTOR_HUMAN (39)/sp|P16403|H12_HUMAN (199)-sp|Q6Y7W6|GGYF2_HUMAN (733)/sp|P16403|H12_HUMAN (199)-sp|P10412|H14_HUMAN (177)/sp|P16403|H12_HUMAN (199)-sp|P42345|MTOR_HUMAN (39)/sp|P16402|H13_HUMAN (202)-sp|Q6Y7W6|GGYF2_HUMAN (733)/sp|P16402|H13_HUMAN (202)-…	Intra-Protein	1	78811.1	335465	171847	181173	202625	150986	175387	116616	133335	247501	333808	177969	139102	388902	140958	135068	160087	124011
	1	20231228_RH28_COREAD_PhoX_TMTpro_34.9727.9727.4.3.dta	4	2428.45	1	0.124992	-0.00105	-0.432375	1	1	20231228_RH28_COREAD_PhoX_TMTpro_34_HCDFT.mgf	20231228_RH28_COREAD_PhoX_TMTpro_34.9727.9727.4.3.dta	78811.1	335465	171847	181173	202625	150986	175387	116616	133335	247501	333808	177969	139102	388902	140958	135068	160087	124011
54	AAKPK(3)-GDSKK(4)	2170.21	TMTpro_pep_N-term(0);TMTpro_K(5);TMTpro_pep_N-term(8)	sp|P32519|ELF1_HUMAN (354)-sp|Q92608|DOCK2_HUMAN (557)/sp|P32519|ELF1_HUMAN (354)-sp|Q07666|KHDR1_HUMAN (138)/sp|P16403|H12_HUMAN (199)-sp|Q92608|DOCK2_HUMAN (557)/sp|P16403|H12_HUMAN (199)-sp|Q07666|KHDR1_HUMAN (138)/sp|P16402|H13_HUMAN (202)-sp|Q92608|DOCK2_HUMAN (557)/sp|P16402|H13_HUMAN (202)-sp|Q07666|KHDR1_HUMAN (138)/sp|P10412|H14_HUMAN (180)-sp|Q92608|DOCK2_HUMAN (557)/sp|P10412|H14_HUMAN…	Intra-Protein	1	8606.1	20133.9	17744.8	15759.7	17166.5	9892.3	14110.1	5157.1	10854.7	13097	20020.3	12417.8	9767.4	32780.1	8834.9	10420.6	11891.8	10038
	1	20231228_RH28_COREAD_PhoX_TMTpro_22.11079.11079.4.0.dta	4	2170.22	1	0.180481	0.010289	4.74102	0.00771663	1	20231228_RH28_COREAD_PhoX_TMTpro_22_HCDFT.mgf	20231228_RH28_COREAD_PhoX_TMTpro_22.11079.11079.4.0.dta	8606.1	20133.9	17744.8	15759.7	17166.5	9892.3	14110.1	5157.1	10854.7	13097	20020.3	12417.8	9767.4	32780.1	8834.9	10420.6	11891.8	10038
55	AAKPK(3)-GKGGK(2)	2386.4	TMTpro_pep_N-term(0);TMTpro_K(5);TMTpro_pep_N-term(8);TMTpro_K(13)	sp|P32519|ELF1_HUMAN (354)-sp|P47813|IF1AX_HUMAN (7)/sp|P32519|ELF1_HUMAN (354)-sp|P62805|H4_HUMAN (6)/sp|P32519|ELF1_HUMAN (354)-sp|Q8WUA2|PPIL4_HUMAN (327)/sp|P16403|H12_HUMAN (199)-sp|P47813|IF1AX_HUMAN (7)/sp|P16403|H12_HUMAN (199)-sp|P62805|H4_HUMAN (6)/sp|P16403|H12_HUMAN (199)-sp|Q8WUA2|PPIL4_HUMAN (327)/sp|P16402|H13_HUMAN (202)-sp|P47813|IF1AX_HUMAN (7)/sp|P16402|H13_HUMAN (202)-sp|P6280…	Inter-Protein	1	204042	771672	482952	416742	481792	292673	371110	183510	323042	313179	270268	234224	194014	541621	206055	230631	307926	263138
	1	20231228_RH28_COREAD_PhoX_TMTpro_33.8778.8778.3.2.dta	3	2386.4	5.13895e-09	0.508791	-0.00115	-0.481897	8.19007e-14	3.85676e-09	20231228_RH28_COREAD_PhoX_TMTpro_33_HCDFT.mgf	20231228_RH28_COREAD_PhoX_TMTpro_33.8778.8778.3.2.dta	204042	771672	482952	416742	481792	292673	371110	183510	323042	313179	270268	234224	194014	541621	206055	230631	307926	263138
56	AAKPKAAK(5)-AKAAKPK(2)	3532.18	TMTpro_pep_N-term(0);TMTpro_K(3);TMTpro_K(8);TMTpro_pep_N-term(11);TMTpro_K(16);TMTpro_K(18)	sp|P16401|H15_HUMAN (204)-sp|P10412|H14_HUMAN (177)/	Intra-Protein	1	153591	310040	443735	57773	80482	32501.8	77960.4	35039	69164.9	110522	66901.8	79296.1	68001.9	109370	87477.1	72029.4	102866	166824
	1	20231228_RH28_COREAD_PhoX_TMTpro_37.9435.9435.5.0.dta	5	3532.17	8.8164e-05	0.0102476	-0.003526	-0.998251	1.42503e-05	0.000715985	20231228_RH28_COREAD_PhoX_TMTpro_37_HCDFT.mgf	20231228_RH28_COREAD_PhoX_TMTpro_37.9435.9435.5.0.dta	153591	310040	443735	57773	80482	32501.8	77960.4	35039	69164.9	110522	66901.8	79296.1	68001.9	109370	87477.1	72029.4	102866	166824
57	AAKPKAAK(5)-AVKPK(3)	3056.87	TMTpro_pep_N-term(0);TMTpro_K(3);TMTpro_K(8);TMTpro_pep_N-term(11);TMTpro_K(16)	sp|P16401|H15_HUMAN (204)-sp|P16401|H15_HUMAN (197)/sp|P16401|H15_HUMAN (204)-sp|P16403|H12_HUMAN (194)/sp|P16401|H15_HUMAN (204)-sp|P10412|H14_HUMAN (195)/sp|P16401|H15_HUMAN (204)-sp|Q15003|CND2_HUMAN (213)/	Intra-Protein	1	159848	732996	339718	121469	106015	76877.1	106825	205121	258122	424796	476921	272010	267926	579312	261844	278077	303676	217876
	1	20231228_RH28_COREAD_PhoX_TMTpro_45.10911.10911.4.4.dta	4	3056.86	0.000939671	0.241268	-0.005301	-1.73413	4.48003e-06	0.00117966	20231228_RH28_COREAD_PhoX_TMTpro_45_HCDFT.mgf	20231228_RH28_COREAD_PhoX_TMTpro_45.10911.10911.4.4.dta	159848	732996	339718	121469	106015	76877.1	106825	205121	258122	424796	476921	272010	267926	579312	261844	278077	303676	217876
58	AAKPKAAKPK(5)-AVKPK(3)	3586.22	TMTpro_pep_N-term(0);TMTpro_K(3);TMTpro_K(8);TMTpro_K(10);TMTpro_pep_N-term(13);TMTpro_K(18)	sp|P16401|H15_HUMAN (204)-sp|P16401|H15_HUMAN (197)/sp|P16401|H15_HUMAN (204)-sp|P16403|H12_HUMAN (194)/sp|P16401|H15_HUMAN (204)-sp|P10412|H14_HUMAN (195)/sp|P16401|H15_HUMAN (204)-sp|Q15003|CND2_HUMAN (213)/	Intra-Protein	1	768349	1.43179e+06	2.23503e+06	123898	215763	87180	278370	183063	518882	500813	290564	373510	304459	474028	430037	415489	466422	1.00123e+06
	1	20231228_RH28_COREAD_PhoX_TMTpro_38.10559.10559.5.1.dta	5	3586.22	0.229253	0.331998	-0.004982	-1.38921	1.45344e-12	1	20231228_RH28_COREAD_PhoX_TMTpro_38_HCDFT.mgf	20231228_RH28_COREAD_PhoX_TMTpro_38.10559.10559.5.1.dta	768349	1.43179e+06	2.23503e+06	123898	215763	87180	278370	183063	518882	500813	290564	373510	304459	474028	430037	415489	466422	1.00123e+06
59	AAKPKKAPK(5)-SPAKAK(4)	3574.19	TMTpro_pep_N-term(0);TMTpro_K(3);TMTpro_K(6);TMTpro_K(9);TMTpro_pep_N-term(12);TMTpro_K(18)	sp|P10412|H14_HUMAN (182)-sp|P16402|H13_HUMAN (192)/sp|P10412|H14_HUMAN (182)-sp|P10412|H14_HUMAN (190)/	Intra-Protein	1	136602	157648	262714	229130	293632	47782.4	215687	11705.4	57114.3	32496.3	15696.8	24112.4	31286.7	60754	30175	35542.2	47335.7	299009
	1	20231228_RH28_COREAD_PhoX_TMTpro_38.9502.9502.6.4.dta	6	3574.18	1	0.307326	-0.006984	-1.95401	0.0451286	1	20231228_RH28_COREAD_PhoX_TMTpro_38_HCDFT.mgf	20231228_RH28_COREAD_PhoX_TMTpro_38.9502.9502.6.4.dta	136602	157648	262714	229130	293632	47782.4	215687	11705.4	57114.3	32496.3	15696.8	24112.4	31286.7	60754	30175	35542.2	47335.7	299009
60	AAKPKSGKPK(5)-VTKAK(3)	3592.2	TMTpro_pep_N-term(0);TMTpro_K(3);TMTpro_K(8);TMTpro_K(10);TMTpro_pep_N-term(13);TMTpro_K(18)	sp|P16402|H13_HUMAN (204)-sp|P16402|H13_HUMAN (212)/	Intra-Protein	1	168133	234419	126645	63474.8	60832	98779.8	254011	56842	36797.2	96854.6	43422.3	51502.9	40186	96127	107248	89245.7	221547	181675
	1	20231228_RH28_COREAD_PhoX_TMTpro_38.9989.9989.5.1.dta	5	3592.19	1	0.263519	-0.005015	-1.39608	4.50781e-06	1	20231228_RH28_COREAD_PhoX_TMTpro_38_HCDFT.mgf	20231228_RH28_COREAD_PhoX_TMTpro_38.9989.9989.5.1.dta	168133	234419	126645	63474.8	60832	98779.8	254011	56842	36797.2	96854.6	43422.3	51502.9	40186	96127	107248	89245.7	221547	181675
61	AAKPKTAK(5)-AAKPK(3)	3058.85	TMTpro_pep_N-term(0);TMTpro_K(3);TMTpro_K(8);TMTpro_pep_N-term(11);TMTpro_K(16)	sp|P10412|H14_HUMAN (202)-sp|P32519|ELF1_HUMAN (354)/sp|P10412|H14_HUMAN (202)-sp|P16403|H12_HUMAN (199)/sp|P10412|H14_HUMAN (202)-sp|P16402|H13_HUMAN (202)/sp|P10412|H14_HUMAN (202)-sp|P10412|H14_HUMAN (180)/	Intra-Protein	1	45975.6	186467	76104.3	182834	168379	107782	140285	42715.8	92537.8	82817.5	67843.8	64763.7	46587.4	136950	52007.4	67370.4	70113.2	65120.2
	1	20231228_RH28_COREAD_PhoX_TMTpro_43.9147.9147.4.4.dta	4	3058.84	0.157933	0.196818	-0.004633	-1.51462	5.57405e-06	0.0811997	20231228_RH28_COREAD_PhoX_TMTpro_43_HCDFT.mgf	20231228_RH28_COREAD_PhoX_TMTpro_43.9147.9147.4.4.dta	45975.6	186467	76104.3	182834	168379	107782	140285	42715.8	92537.8	82817.5	67843.8	64763.7	46587.4	136950	52007.4	67370.4	70113.2	65120.2
62	AAKPKTAK(5)-AKAVKPK(2)	3590.22	TMTpro_pep_N-term(0);TMTpro_K(3);TMTpro_K(8);TMTpro_pep_N-term(11);TMTpro_K(16);TMTpro_K(18)	sp|P10412|H14_HUMAN (202)-sp|P10412|H14_HUMAN (192)/	Intra-Protein	1	50655.2	192712	88463.9	181791	193368	92260.5	149907	35737.4	86334.1	76252.3	62146.2	57320.7	44188.7	118394	51400.2	69742.8	57793.2	65238.2
	1	20231228_RH28_COREAD_PhoX_TMTpro_37.10485.10485.5.1.dta	5	3590.22	0.000399231	0.0340942	-0.004051	-1.12834	3.43357e-06	1.40054e-06	20231228_RH28_COREAD_PhoX_TMTpro_37_HCDFT.mgf	20231228_RH28_COREAD_PhoX_TMTpro_37.10485.10485.5.1.dta	50655.2	192712	88463.9	181791	193368	92260.5	149907	35737.4	86334.1	76252.3	62146.2	57320.7	44188.7	118394	51400.2	69742.8	57793.2	65238.2
63	AAKPKTAKPK(5)-AVKPK(3)	3616.24	TMTpro_pep_N-term(0);TMTpro_K(3);TMTpro_K(8);TMTpro_K(10);TMTpro_pep_N-term(13);TMTpro_K(18)	sp|P10412|H14_HUMAN (202)-sp|P16401|H15_HUMAN (197)/sp|P10412|H14_HUMAN (202)-sp|P16403|H12_HUMAN (194)/sp|P10412|H14_HUMAN (202)-sp|P10412|H14_HUMAN (195)/sp|P10412|H14_HUMAN (202)-sp|Q15003|CND2_HUMAN (213)/	Intra-Protein	1	27346.8	63574.6	47962.5	73664.1	88758.5	18599	66298.7	5415.7	22080.7	15039.1	6349.4	11237.6	9302.2	16309.7	10520.2	13844.3	16063.4	45581.2
	1	20231228_RH28_COREAD_PhoX_TMTpro_38.10469.10469.4.0.dta	4	3616.23	0.00231149	0.22101	-0.004811	-1.33039	1	0.00389409	20231228_RH28_COREAD_PhoX_TMTpro_38_HCDFT.mgf	20231228_RH28_COREAD_PhoX_TMTpro_38.10469.10469.4.0.dta	27346.8	63574.6	47962.5	73664.1	88758.5	18599	66298.7	5415.7	22080.7	15039.1	6349.4	11237.6	9302.2	16309.7	10520.2	13844.3	16063.4	45581.2
64	AAKPKTAKPK(5)-SPAKAK(4)	3675.24	TMTpro_pep_N-term(0);TMTpro_K(3);TMTpro_K(8);TMTpro_K(10);TMTpro_pep_N-term(13);TMTpro_K(19)	sp|P10412|H14_HUMAN (202)-sp|P16402|H13_HUMAN (192)/sp|P10412|H14_HUMAN (202)-sp|P10412|H14_HUMAN (190)/	Intra-Protein	1	37146.9	73777.7	53018.6	102430	108239	25117.3	87735	6659.4	27109.1	17301.6	12258.9	11890.3	10089.5	22769.6	14776.8	18493.9	19576.2	46314
	1	20231228_RH28_COREAD_PhoX_TMTpro_48.9677.9677.5.1.dta	5	3675.23	1	0.0986336	-0.004942	-1.34468	1	0.195235	20231228_RH28_COREAD_PhoX_TMTpro_48_HCDFT.mgf	20231228_RH28_COREAD_PhoX_TMTpro_48.9677.9677.5.1.dta	37146.9	73777.7	53018.6	102430	108239	25117.3	87735	6659.4	27109.1	17301.6	12258.9	11890.3	10089.5	22769.6	14776.8	18493.9	19576.2	46314
65	AAKPKVVKPK(5)-AVKPK(3)	3642.29	TMTpro_pep_N-term(0);TMTpro_K(3);TMTpro_K(8);TMTpro_K(10);TMTpro_pep_N-term(13);TMTpro_K(18)	sp|P16403|H12_HUMAN (201)-sp|P16401|H15_HUMAN (197)/sp|P16403|H12_HUMAN (201)-sp|P16403|H12_HUMAN (194)/sp|P16403|H12_HUMAN (201)-sp|P10412|H14_HUMAN (195)/sp|P16403|H12_HUMAN (201)-sp|Q15003|CND2_HUMAN (213)/	Intra-Protein	1	458375	1.43161e+06	1.04007e+06	1.92056e+06	1.90986e+06	691120	1.32046e+06	208293	575216	586184	367512	391154	273828	635583	379944	357797	518715	514731
	1	20231228_RH28_COREAD_PhoX_TMTpro_39.12393.12393.6.3.dta	6	3642.28	0.660419	0.637227	-0.003714	-1.01969	1.38075e-05	0.0814412	20231228_RH28_COREAD_PhoX_TMTpro_39_HCDFT.mgf	20231228_RH28_COREAD_PhoX_TMTpro_39.12393.12393.6.3.dta	458375	1.43161e+06	1.04007e+06	1.92056e+06	1.90986e+06	691120	1.32046e+06	208293	575216	586184	367512	391154	273828	635583	379944	357797	518715	514731
66	AAKPKVVKPK(5)-SAAKAVKPK(4)	4303.7	TMTpro_pep_N-term(0);TMTpro_K(3);TMTpro_K(8);TMTpro_K(10);TMTpro_pep_N-term(13);TMTpro_K(20);TMTpro_K(22)	sp|P16403|H12_HUMAN (201)-sp|P16403|H12_HUMAN (191)/	Intra-Protein	1	14421.4	39428.5	32264.9	39757	45250.3	16995.7	34363.7	6328.3	18819.9	20020	11828	11971.9	10171.1	19689.7	13270.6	9501.8	14556.2	18325.9
	1	20231228_RH28_COREAD_PhoX_TMTpro_41.13623.13623.6.3.dta	6	4303.69	1	0.261138	-0.004197	-0.975208	1	1	20231228_RH28_COREAD_PhoX_TMTpro_41_HCDFT.mgf	20231228_RH28_COREAD_PhoX_TMTpro_41.13623.13623.6.3.dta	14421.4	39428.5	32264.9	39757	45250.3	16995.7	34363.7	6328.3	18819.9	20020	11828	11971.9	10171.1	19689.7	13270.6	9501.8	14556.2	18325.9
67	AAKQPHVGDYR(3)-EKEER(2)	2749.36	TMTpro_pep_N-term(0);TMTpro_pep_N-term(14)	sp|Q06323|PSME1_HUMAN (190)-sp|Q4VCS5|AMOT_HUMAN (667)/sp|Q06323|PSME1_HUMAN (190)-sp|Q8IY63|AMOL1_HUMAN (673)/sp|Q06323|PSME1_HUMAN (190)-sp|O14617|AP3D1_HUMAN (881)/sp|Q06323|PSME1_HUMAN (190)-sp|Q8NFC6|BD1L1_HUMAN (501)/sp|Q06323|PSME1_HUMAN (190)-sp|O60885|BRD4_HUMAN (1234)/sp|Q06323|PSME1_HUMAN (190)-sp|Q96HJ3|CCD34_HUMAN (154)/sp|Q06323|PSME1_HUMAN (190)-sp|Q14204|DYHC1_HUMAN (2115)/sp|Q063…	Intra-Protein	2	27045.3	46837.3	38059.3	45361.7	43895.8	30275.9	39770.9	10849.1	29757.3	37605.9	40424.4	28494.4	27440.1	39245.1	28077.5	29511	45231	28903.2
	1	20231228_RH28_COREAD_PhoX_TMTpro_03.9763.9763.4.3.dta	4	2749.36	4.5564e-05	0.000128549	-0.000456	-0.165857	6.08082e-07	3.09909e-06	20231228_RH28_COREAD_PhoX_TMTpro_03_HCDFT.mgf	20231228_RH28_COREAD_PhoX_TMTpro_03.9763.9763.4.3.dta	20306.3	33505.4	26296.6	28761.2	29684	19790.8	27604.5	6102.1	20460.7	25550.8	28279	20341	19107.8	27543.6	20249	23128.4	35482.2	20085.9
	2	20231228_RH28_COREAD_PhoX_TMTpro_03.9773.9773.5.1.dta	5	2749.36	0.000528205	0.00169881	-0.000121	-0.04401	0.000163997	0.00171356	20231228_RH28_COREAD_PhoX_TMTpro_03_HCDFT.mgf	20231228_RH28_COREAD_PhoX_TMTpro_03.9773.9773.5.1.dta	6739	13331.9	11762.7	16600.5	14211.8	10485.1	12166.4	4747	9296.6	12055.1	12145.4	8153.4	8332.3	11701.5	7828.5	6382.6	9748.8	8817.3
68	AAKQPHVGDYR(3)-GDAVAKASK(6)	3209.69	TMTpro_pep_N-term(0);TMTpro_pep_N-term(14);TMTpro_K(23)	sp|Q06323|PSME1_HUMAN (190)-sp|Q9UL46|PSME2_HUMAN (177)/	Inter-Protein	2	39996.5	98715	72186.3	85540.9	85784.4	35271.1	61997.5	10756	43784.8	51646.3	77599.2	35208.5	36281.4	56778.8	41875.9	43346.3	70959.5	69175.7
	1	20231228_RH28_COREAD_PhoX_TMTpro_18.12459.12459.4.0.dta	4	3209.69	6.88892e-21	0.181369	-0.003223	-1.00415	5.53999e-09	1.24459e-41	20231228_RH28_COREAD_PhoX_TMTpro_18_HCDFT.mgf	20231228_RH28_COREAD_PhoX_TMTpro_18.12459.12459.4.0.dta	24309.7	70434	50240.9	60371	58305.2	22493.7	41310.2	6213.6	28416.3	33954.9	54086.1	23404.1	21650.2	34829.8	28346.9	30138	50777.1	44890.8
	2	20231228_RH28_COREAD_PhoX_TMTpro_19.12540.12540.5.0.dta	5	3209.69	6.56187e-12	0.396705	-0.000935	-0.291305	2.93836e-07	4.22184e-17	20231228_RH28_COREAD_PhoX_TMTpro_19_HCDFT.mgf	20231228_RH28_COREAD_PhoX_TMTpro_19.12540.12540.5.0.dta	15686.8	28281	21945.4	25169.9	27479.2	12777.4	20687.3	4542.4	15368.5	17691.4	23513.1	11804.4	14631.2	21949	13529	13208.3	20182.4	24284.9
69	AAKRR(3)-SKAKK(4)	1980.14	TMTpro_pep_N-term(0);TMTpro_pep_N-term(8)	sp|Q9P1F3|ABRAL_HUMAN (54)-sp|P17676|CEBPB_HUMAN (264)/sp|Q9P1F3|ABRAL_HUMAN (54)-sp|Q9P2D1|CHD7_HUMAN (650)/sp|Q9P1F3|ABRAL_HUMAN (54)-sp|P20929|NEBU_HUMAN (571)/sp|Q99490|AGAP2_HUMAN (644)-sp|P17676|CEBPB_HUMAN (264)/sp|Q99490|AGAP2_HUMAN (644)-sp|Q9P2D1|CHD7_HUMAN (650)/sp|Q99490|AGAP2_HUMAN (644)-sp|P20929|NEBU_HUMAN (571)/sp|Q60I27|AL2CL_HUMAN (120)-sp|P17676|CEBPB_HUMAN (264)/sp|Q60I27|AL2C…	Intra-Protein	1	19187.9	125014	55942.1	41546.6	42256.8	33010.4	47985.7	13825.5	33063.5	47229.3	104556	31827.1	29551.5	75363.5	33902.8	38435.6	36447.8	53505.8
	1	20231228_RH28_COREAD_PhoX_TMTpro_28.10539.10539.3.1.dta	3	1980.15	1	0.412855	0.010647	5.37689	1	1	20231228_RH28_COREAD_PhoX_TMTpro_28_HCDFT.mgf	20231228_RH28_COREAD_PhoX_TMTpro_28.10539.10539.3.1.dta	19187.9	125014	55942.1	41546.6	42256.8	33010.4	47985.7	13825.5	33063.5	47229.3	104556	31827.1	29551.5	75363.5	33902.8	38435.6	36447.8	53505.8
70	AAKSAAK(3)-AAKPK(3)	2586.52	TMTpro_pep_N-term(0);TMTpro_K(7);TMTpro_pep_N-term(10);TMTpro_K(15)	sp|P16403|H12_HUMAN (187)-sp|P32519|ELF1_HUMAN (354)/sp|P16403|H12_HUMAN (187)-sp|P16403|H12_HUMAN (199)/sp|P16403|H12_HUMAN (187)-sp|P16402|H13_HUMAN (202)/sp|P16403|H12_HUMAN (187)-sp|P10412|H14_HUMAN (180)/	Intra-Protein	1	30525.8	163786	53434.9	169824	190392	93141.3	109192	38095.2	72720.1	91428.9	83544.7	54173.8	46653.5	120886	50036.3	61290.2	69526.4	37129
	1	20231228_RH28_COREAD_PhoX_TMTpro_33.9616.9616.3.0.dta	3	2586.51	2.49561e-06	0.0194669	-0.002944	-1.13821	0.0178939	8.3674e-08	20231228_RH28_COREAD_PhoX_TMTpro_33_HCDFT.mgf	20231228_RH28_COREAD_PhoX_TMTpro_33.9616.9616.3.0.dta	30525.8	163786	53434.9	169824	190392	93141.3	109192	38095.2	72720.1	91428.9	83544.7	54173.8	46653.5	120886	50036.3	61290.2	69526.4	37129
71	AAKSAAK(3)-VAKPK(3)	2614.55	TMTpro_pep_N-term(0);TMTpro_K(7);TMTpro_pep_N-term(10);TMTpro_K(15)	sp|P16403|H12_HUMAN (187)-sp|Q7Z401|MYCPP_HUMAN (40)/sp|P16403|H12_HUMAN (187)-sp|P16403|H12_HUMAN (181)/sp|P16403|H12_HUMAN (187)-sp|Q9ULJ3|ZBT21_HUMAN (705)/	Intra-Protein	3	110783	536943	212027	519120	561021	290761	324689	146216	203604	279885	294625	169587	150813	382311	160054	161711	220766	124746
	1	20231228_RH28_COREAD_PhoX_TMTpro_35.11666.11666.3.3.dta	3	2614.55	1.32643e-09	0.0112533	-0.001783	-0.681954	0.000371954	0.00402058	20231228_RH28_COREAD_PhoX_TMTpro_35_HCDFT.mgf	20231228_RH28_COREAD_PhoX_TMTpro_35.11666.11666.3.3.dta	68978	407550	115399	404672	432945	214911	237777	108867	139136	199343	216216	112575	100996	270579	106494	105388	158440	73560.4
	2	20231228_RH28_COREAD_PhoX_TMTpro_35.11691.11691.5.0.dta	5	2614.55	4.07169e-09	0.0227386	-0.001603	-0.613108	1.28561e-12	1.72236e-08	20231228_RH28_COREAD_PhoX_TMTpro_35_HCDFT.mgf	20231228_RH28_COREAD_PhoX_TMTpro_35.11691.11691.5.0.dta	12761.5	41662.8	19793	42162.5	49751	28732.5	29234.8	11421.6	17219.5	25100.8	26601.3	17149.7	14626.2	32708.1	17835.4	15286.8	20891.6	13303.6
	3	20231228_RH28_COREAD_PhoX_TMTpro_36.11239.11239.4.2.dta	4	2614.55	5.58147e-06	0.0646091	5e-06	0.001912	9.01899e-10	3.64523e-06	20231228_RH28_COREAD_PhoX_TMTpro_36_HCDFT.mgf	20231228_RH28_COREAD_PhoX_TMTpro_36.11239.11239.4.2.dta	29043.5	87729.7	76834.4	72285.6	78325.4	47117.6	57677.8	25927.3	47247.7	55441.3	51808.2	39862.4	35190.3	79024.5	35724.8	41036.4	41434.6	37882.1
72	AAKSAAK(3)-VAKSPK(3)	2701.58	TMTpro_pep_N-term(0);TMTpro_K(7);TMTpro_pep_N-term(10);TMTpro_K(16)	sp|P16403|H12_HUMAN (187)-sp|P16401|H15_HUMAN (172)/sp|P16403|H12_HUMAN (187)-sp|P16403|H12_HUMAN (172)/	Intra-Protein	1	39722.4	144680	79413.2	123086	150311	73260.5	102855	30157.1	61013.6	89873.8	78453.6	61491.3	45749.8	102281	46945.6	52967	67497.1	58232.6
	1	20231228_RH28_COREAD_PhoX_TMTpro_34.11104.11104.4.0.dta	4	2701.58	8.98982e-05	0.0925735	-0.002919	-1.08048	0.000647042	0.00027387	20231228_RH28_COREAD_PhoX_TMTpro_34_HCDFT.mgf	20231228_RH28_COREAD_PhoX_TMTpro_34.11104.11104.4.0.dta	39722.4	144680	79413.2	123086	150311	73260.5	102855	30157.1	61013.6	89873.8	78453.6	61491.3	45749.8	102281	46945.6	52967	67497.1	58232.6
73	AAKSPAK(3)-AKAPK(2)	2612.53	TMTpro_pep_N-term(0);TMTpro_K(7);TMTpro_pep_N-term(10);TMTpro_K(15)	sp|P16402|H13_HUMAN (188)-sp|Q09666|AHNK_HUMAN (5139)/sp|P16402|H13_HUMAN (188)-sp|P16402|H13_HUMAN (194)/sp|P16402|H13_HUMAN (188)-sp|O15417|TNC18_HUMAN (2385)/	Intra-Protein	1	31400.1	86281.7	29711.9	24056.8	19155.9	59518.3	65387.4	40975.4	14567.6	54126.5	38232.3	24924.7	19901.4	80681.6	44436.9	43575.5	95084.8	26821.9
	1	20231228_RH28_COREAD_PhoX_TMTpro_32.10898.10898.4.2.dta	4	2612.53	6.25979e-05	0.0161415	-0.001413	-0.540855	1.77518e-06	0.00903251	20231228_RH28_COREAD_PhoX_TMTpro_32_HCDFT.mgf	20231228_RH28_COREAD_PhoX_TMTpro_32.10898.10898.4.2.dta	31400.1	86281.7	29711.9	24056.8	19155.9	59518.3	65387.4	40975.4	14567.6	54126.5	38232.3	24924.7	19901.4	80681.6	44436.9	43575.5	95084.8	26821.9
74	AAKSPAK(3)-TPQPKK(5)	2796.62	TMTpro_pep_N-term(0);TMTpro_K(7);TMTpro_pep_N-term(10);TMTpro_K(16)	sp|P16402|H13_HUMAN (188)-sp|P16402|H13_HUMAN (184)/	Intra-Protein	1	70649.7	120167	44732.1	31210.9	28744.6	75387.8	111722	47874.6	18524.1	64360.1	32660.3	31420.5	23809.8	80981.7	55606.6	52365.9	126376	57966.7
	1	20231228_RH28_COREAD_PhoX_TMTpro_32.11307.11307.4.2.dta	4	2796.61	0.000260972	0.0031333	-0.003092	-1.10562	0.00042511	6.61928e-09	20231228_RH28_COREAD_PhoX_TMTpro_32_HCDFT.mgf	20231228_RH28_COREAD_PhoX_TMTpro_32.11307.11307.4.2.dta	70649.7	120167	44732.1	31210.9	28744.6	75387.8	111722	47874.6	18524.1	64360.1	32660.3	31420.5	23809.8	80981.7	55606.6	52365.9	126376	57966.7
75	AALEELVKLQGER(8)-LKAQLGPDESK(2)	3763.05	TMTpro_pep_N-term(0);TMTpro_pep_N-term(16);TMTpro_K(27)	sp|P12081|HARS1_HUMAN (12)-sp|P12081|HARS1_HUMAN (42)/	Intra-Protein	8	489664	464195	540383	435385	478927	510930	562282	136069	442488	616787	381007	714206	481635	637822	634158	509103	620841	495643
	1	20231228_RH28_COREAD_PhoX_TMTpro_25.29094.29094.5.2.dta	5	3763.05	1.0928e-09	0.0012987	-0.002317	-0.615724	1.63747e-08	2.58912e-12	20231228_RH28_COREAD_PhoX_TMTpro_25_HCDFT.mgf	20231228_RH28_COREAD_PhoX_TMTpro_25.29094.29094.5.2.dta	69955.8	56319.1	80198.2	57747.1	70970.4	73742.1	76401.4	19143.4	62109.8	88713.2	49239.6	112890	78443.5	94822.5	97527.9	72095.5	87816.7	65380.7
	2	20231228_RH28_COREAD_PhoX_TMTpro_25.29141.29141.5.2.dta	5	3763.05	1.63002e-09	0.00143438	-0.002317	-0.615724	3.34231e-09	1.20254e-14	20231228_RH28_COREAD_PhoX_TMTpro_25_HCDFT.mgf	20231228_RH28_COREAD_PhoX_TMTpro_25.29141.29141.5.2.dta	37636.4	38905.8	48225.3	39000.8	39231.7	46922.9	44768	12220.2	33661	56442.9	32543.4	62744.2	44476.5	56925.7	52414.8	47314.7	54995.3	46269.9
	3	20231228_RH28_COREAD_PhoX_TMTpro_25.29083.29083.4.2.dta	4	3763.05	1.4031e-12	0.00371372	-0.001083	-0.287798	5.48141e-10	1.76867e-14	20231228_RH28_COREAD_PhoX_TMTpro_25_HCDFT.mgf	20231228_RH28_COREAD_PhoX_TMTpro_25.29083.29083.4.2.dta	124466	100596	124303	103625	113678	121266	133411	31399.9	102748	151734	83403.2	194547	124515	158625	153915	122334	150137	114639
	4	20231228_RH28_COREAD_PhoX_TMTpro_25.29139.29139.4.2.dta	4	3763.05	1.63023e-08	0.00666346	-0.001083	-0.287798	2.52846e-05	2.34554e-07	20231228_RH28_COREAD_PhoX_TMTpro_25_HCDFT.mgf	20231228_RH28_COREAD_PhoX_TMTpro_25.29139.29139.4.2.dta	94019.7	84875.6	100681	81717.6	94814.5	88039	96246.1	24949.3	80291.5	127139	82855	132411	95602.4	124190	130196	98817.1	120892	102152
	5	20231228_RH28_COREAD_PhoX_TMTpro_25.29118.29118.5.2.dta	5	3763.05	5.68273e-07	0.0417284	-0.002317	-0.615724	5.66795e-05	3.67921e-08	20231228_RH28_COREAD_PhoX_TMTpro_25_HCDFT.mgf	20231228_RH28_COREAD_PhoX_TMTpro_25.29118.29118.5.2.dta	61489.2	59569.7	65599.1	48106.6	52156.8	56010.7	73127.3	15145.7	58334.7	57440.4	42105.5	66263	45287.4	64531.7	69542.6	52312.7	70590.6	56892.1
	6	20231228_RH28_COREAD_PhoX_TMTpro_25.29114.29114.3.0.dta	3	3763.05	2.51349e-08	0.0459352	-0.000209	-0.05554	8.88299e-05	1.54791e-08	20231228_RH28_COREAD_PhoX_TMTpro_25_HCDFT.mgf	20231228_RH28_COREAD_PhoX_TMTpro_25.29114.29114.3.0.dta	18693.8	18628.1	28239	18122.7	17686	25149.4	29141.5	6895.6	15377.7	25888.3	13294.5	30500.2	17338.1	28672.6	24328.6	17931.4	24872.1	18880.7
	7	20231228_RH28_COREAD_PhoX_TMTpro_25.29109.29109.4.2.dta	4	3763.05	0.41502	0.0862505	-0.001083	-0.287798	0.326193	0.0956647	20231228_RH28_COREAD_PhoX_TMTpro_25_HCDFT.mgf	20231228_RH28_COREAD_PhoX_TMTpro_25.29109.29109.4.2.dta	74569.5	92002.7	75994.6	73478.3	77095.3	84939.3	91268.6	22293.3	78318.5	94072.7	65649.4	98209.6	64162.6	92863.6	93149.1	86873.8	96635.2	78774.2
	8	20231228_RH28_COREAD_PhoX_TMTpro_25.29145.29145.3.0.dta	3	3763.05	0.0253355	0.10512	-0.000209	-0.05554	0.00149136	0.000244222	20231228_RH28_COREAD_PhoX_TMTpro_25_HCDFT.mgf	20231228_RH28_COREAD_PhoX_TMTpro_25.29145.29145.3.0.dta	8833.2	13298.7	17142.6	13587.4	13294.1	14860	17917.3	4021.4	11646.8	15357.3	11916	16641.8	11809.7	17190.7	13083.6	11423	14902	12655
76	AALEELVKLQGER(8)-YDGLVGMFDPKGR(11)	3727.9	TMTpro_pep_N-term(0);TMTpro_pep_N-term(16)	sp|P12081|HARS1_HUMAN (12)-sp|P12081|HARS1_HUMAN (373)/	Intra-Protein	2	35891.3	61554.2	53554.9	56525.8	62263.8	45755.6	54375.6	17778.3	33957.2	58868.8	70606.7	51127.2	46587.7	69561.2	41102.3	43608.1	49801.2	54130.3
	1	20231228_RH28_COREAD_PhoX_TMTpro_29.35572.35572.4.1.dta	4	3727.92	1.90745e-11	0.00665989	0.014608	3.91856	1.58939e-08	6.1977e-10	20231228_RH28_COREAD_PhoX_TMTpro_29_HCDFT.mgf	20231228_RH28_COREAD_PhoX_TMTpro_29.35572.35572.4.1.dta	19580.9	32034.5	26832.5	29557.5	32671.8	26488	28635.3	8410.4	16895.6	30060.2	37476.3	25856	25568.5	36552.3	21939.9	22759.1	26882.1	29208.7
	2	20231228_RH28_COREAD_PhoX_TMTpro_29.35588.35588.4.1.dta	4	3727.92	1.87404e-10	0.00911967	0.011831	3.17363	5.29781e-09	3.03014e-10	20231228_RH28_COREAD_PhoX_TMTpro_29_HCDFT.mgf	20231228_RH28_COREAD_PhoX_TMTpro_29.35588.35588.4.1.dta	16310.4	29519.7	26722.4	26968.3	29592	19267.6	25740.3	9367.9	17061.6	28808.6	33130.4	25271.2	21019.2	33008.9	19162.4	20849	22919.1	24921.6
77	AALLKASPK(5)-VPAKK(4)	2866.73	TMTpro_pep_N-term(0);TMTpro_K(9);TMTpro_pep_N-term(12);TMTpro_K(17)	sp|P50914|RL14_HUMAN (137)-sp|P50914|RL14_HUMAN (164)/sp|P50914|RL14_HUMAN (137)-sp|Q9BTV4|TMM43_HUMAN (397)/	Intra-Protein	1	52840.7	107213	164987	105035	123031	84317.6	107852	30596.4	74925	92710.9	81568.6	78872.3	71779	118120	67112.5	58694.6	67756.9	80196.1
	1	20231228_RH28_COREAD_PhoX_TMTpro_46.18399.18399.4.1.dta	4	2866.73	0.0970271	0.241585	-0.003038	-1.05974	0.00106492	0.0646037	20231228_RH28_COREAD_PhoX_TMTpro_46_HCDFT.mgf	20231228_RH28_COREAD_PhoX_TMTpro_46.18399.18399.4.1.dta	52840.7	107213	164987	105035	123031	84317.6	107852	30596.4	74925	92710.9	81568.6	78872.3	71779	118120	67112.5	58694.6	67756.9	80196.1
78	AALLNQHYQVNFKGK(13)-FVELPGAEMGKVTVR(11)	4485.4	TMTpro_pep_N-term(0);TMTpro_K(15);TMTpro_pep_N-term(18)	sp|P07814|SYEP_HUMAN (229)-sp|P07814|SYEP_HUMAN (197)/	Intra-Protein	1	38220.6	59327.3	105123	60053.6	70735.6	39595.4	57370.4	14273.2	32750	44802.4	35284.6	39827.5	30173.3	46391.6	30724.2	30719.2	36824.1	40373.5
	1	20231228_RH28_COREAD_PhoX_TMTpro_43.24729.24729.5.0.dta	5	4485.4	2.70196e-05	0.0661056	-0.000986	-0.219824	0.000364949	0.000311803	20231228_RH28_COREAD_PhoX_TMTpro_43_HCDFT.mgf	20231228_RH28_COREAD_PhoX_TMTpro_43.24729.24729.5.0.dta	38220.6	59327.3	105123	60053.6	70735.6	39595.4	57370.4	14273.2	32750	44802.4	35284.6	39827.5	30173.3	46391.6	30724.2	30719.2	36824.1	40373.5
79	AALLNQHYQVNFKGK(13)-VAPEKK(5)	3828.14	TMTpro_pep_N-term(0);TMTpro_K(15);TMTpro_pep_N-term(18);TMTpro_K(24)	sp|P07814|SYEP_HUMAN (229)-sp|P07814|SYEP_HUMAN (180)/	Intra-Protein	1	26159.8	57579.3	61141.1	50665.1	56592.8	35340.4	49329.3	12213.4	31705.3	52224.3	36023.4	42496.1	37664.3	46795.6	27631.2	26785.7	36881.4	32460.1
	1	20231228_RH28_COREAD_PhoX_TMTpro_43.17308.17308.4.0.dta	4	3828.13	0.0586501	0.132606	-0.003342	-0.87301	4.64441e-06	0.00863181	20231228_RH28_COREAD_PhoX_TMTpro_43_HCDFT.mgf	20231228_RH28_COREAD_PhoX_TMTpro_43.17308.17308.4.0.dta	26159.8	57579.3	61141.1	50665.1	56592.8	35340.4	49329.3	12213.4	31705.3	52224.3	36023.4	42496.1	37664.3	46795.6	27631.2	26785.7	36881.4	32460.1
80	AALQEELQLCKGLVQALQTK(11)-VTQQGLKMVVPGLDGAQIPR(7)	5469.98	TMTpro_pep_N-term(0);Carbamidomethyl[C](10);TMTpro_K(20);TMTpro_pep_N-term(23)	sp|P49327|FAS_HUMAN (1142)-sp|P49327|FAS_HUMAN (1158)/	Intra-Protein	2	67960.2	76876.8	137334	93226.9	104812	75695.1	83699.1	24489	53746.2	103486	45331.1	74285.4	52775.8	88772.1	59842.5	53495.3	69111.4	65976.5
	1	20231228_RH28_COREAD_PhoX_TMTpro_39.36689.36689.5.0.dta	5	5470	6.77508e-13	6.88747e-06	0.014221	2.59983	1.46086e-15	3.20511e-10	20231228_RH28_COREAD_PhoX_TMTpro_39_HCDFT.mgf	20231228_RH28_COREAD_PhoX_TMTpro_39.36689.36689.5.0.dta	31242.7	35332.3	62605.7	44976.3	49077.2	33747.4	39370.3	10260.1	23496.1	51952.4	20217.9	33018.1	23290.3	40311.4	27950.4	26330.1	30523.5	29567.1
	2	20231228_RH28_COREAD_PhoX_TMTpro_39.36676.36676.5.1.dta	5	5470	8.82556e-11	4.67968e-05	0.014221	2.59983	2.21701e-12	5.60906e-10	20231228_RH28_COREAD_PhoX_TMTpro_39_HCDFT.mgf	20231228_RH28_COREAD_PhoX_TMTpro_39.36676.36676.5.1.dta	36717.5	41544.5	74727.9	48250.6	55734.5	41947.7	44328.8	14228.9	30250.1	51534	25113.2	41267.3	29485.5	48460.7	31892.1	27165.2	38587.9	36409.4
81	AAMDNSEIAGEKK(12)-DDFKR(4)	3165.57	TMTpro_pep_N-term(0);TMTpro_K(13);TMTpro_pep_N-term(16)	sp|Q16891|MIC60_HUMAN (269)-sp|Q16891|MIC60_HUMAN (370)/	Intra-Protein	1	95302.7	191532	185525	187831	226186	113434	164755	64044.6	91379.8	161509	197439	117044	99200.6	239943	97944.7	120670	136968	120355
	1	20231228_RH28_COREAD_PhoX_TMTpro_10.16827.16827.4.1.dta	4	3165.57	1.65282e-07	0.00534657	-0.003403	-1.075	5.22332e-18	1.54344e-06	20231228_RH28_COREAD_PhoX_TMTpro_10_HCDFT.mgf	20231228_RH28_COREAD_PhoX_TMTpro_10.16827.16827.4.1.dta	95302.7	191532	185525	187831	226186	113434	164755	64044.6	91379.8	161509	197439	117044	99200.6	239943	97944.7	120670	136968	120355
82	AAMDNSEIAGEKK(12)-ELAEQKATEK(6)	3936.05	TMTpro_pep_N-term(0);TMTpro_K(13);TMTpro_pep_N-term(16);TMTpro_K(26)	sp|Q16891|MIC60_HUMAN (269)-sp|Q16891|MIC60_HUMAN (423)/	Intra-Protein	1	59205.5	110355	114765	114041	126229	72052.6	93958.4	29671.8	74543.7	101982	89240.3	76753.4	62136	151472	74113.9	65807.5	82287.8	68189.7
	1	20231228_RH28_COREAD_PhoX_TMTpro_13.17543.17543.5.0.dta	5	3936.04	1.26611e-12	0.0281761	-0.00554	-1.4075	6.11237e-13	3.91032e-10	20231228_RH28_COREAD_PhoX_TMTpro_13_HCDFT.mgf	20231228_RH28_COREAD_PhoX_TMTpro_13.17543.17543.5.0.dta	59205.5	110355	114765	114041	126229	72052.6	93958.4	29671.8	74543.7	101982	89240.3	76753.4	62136	151472	74113.9	65807.5	82287.8	68189.7
83	AAMDNSEIAGEKK(12)-TVEGALKER(7)	3487.8	TMTpro_pep_N-term(0);TMTpro_K(13);TMTpro_pep_N-term(16)	sp|Q16891|MIC60_HUMAN (269)-sp|Q16891|MIC60_HUMAN (282)/	Intra-Protein	1	233649	368722	385435	424072	436998	250360	346734	123024	210749	341168	384008	270134	224122	603825	229246	248245	321359	273229
	1	20231228_RH28_COREAD_PhoX_TMTpro_13.18067.18067.4.1.dta	4	3487.79	3.8089e-07	0.0251864	-0.003017	-0.865016	7.97453e-18	1.21175e-07	20231228_RH28_COREAD_PhoX_TMTpro_13_HCDFT.mgf	20231228_RH28_COREAD_PhoX_TMTpro_13.18067.18067.4.1.dta	233649	368722	385435	424072	436998	250360	346734	123024	210749	341168	384008	270134	224122	603825	229246	248245	321359	273229
84	AAMKGLGTDEDTLIEILASR(4)-DLAKDITSDTSGDFR(4)	4562.25	TMTpro_pep_N-term(0);TMTpro_pep_N-term(23)	sp|P04083|ANXA1_HUMAN (128)-sp|P04083|ANXA1_HUMAN (166)/	Intra-Protein	12	755300	235473	1.67827e+06	188229	331448	502625	769122	133432	279262	870299	4.96149e+06	296759	396801	776139	114097	329605	492301	456411
	1	20231228_RH28_COREAD_PhoX_TMTpro_18.37410.37410.5.0.dta	5	4562.24	4.96152e-10	9.16306e-08	-0.005585	-1.22418	2.42535e-12	3.37177e-10	20231228_RH28_COREAD_PhoX_TMTpro_18_HCDFT.mgf	20231228_RH28_COREAD_PhoX_TMTpro_18.37410.37410.5.0.dta	14303.9	7279.9	32271.1	6754.5	9432.8	11506.5	17167.3	3594	7503.4	18984.9	97227.5	8924.1	8216.9	16297.6	3221.4	7875.9	11770.6	9830.7
	2	20231228_RH28_COREAD_PhoX_TMTpro_18.37369.37369.4.2.dta	4	4562.24	1.00969e-07	2.28941e-07	-0.00761	-1.66804	1.42578e-10	2.14822e-08	20231228_RH28_COREAD_PhoX_TMTpro_18_HCDFT.mgf	20231228_RH28_COREAD_PhoX_TMTpro_18.37369.37369.4.2.dta	35194.9	11172.4	74313.7	11710.5	14207.9	23466.6	36171.4	6529.2	13950.6	41312.2	210668	12473.2	17575.4	36675.4	6339	18732.2	22283.9	21792
	3	20231228_RH28_COREAD_PhoX_TMTpro_18.37389.37389.4.1.dta	4	4562.24	9.68831e-10	3.27264e-07	-0.007243	-1.58759	3.96709e-18	1.52148e-10	20231228_RH28_COREAD_PhoX_TMTpro_18_HCDFT.mgf	20231228_RH28_COREAD_PhoX_TMTpro_18.37389.37389.4.1.dta	56937.9	16955.8	117267	11842.7	19199.8	36940.1	55178.5	8656.1	18093.4	56943.4	344071	23401.8	27585	58089.4	9778.3	27606	35970.3	30945.5
	4	20231228_RH28_COREAD_PhoX_TMTpro_18.37391.37391.5.0.dta	5	4562.24	9.98192e-09	1.86695e-06	-0.005585	-1.22418	2.77789e-09	3.70681e-09	20231228_RH28_COREAD_PhoX_TMTpro_18_HCDFT.mgf	20231228_RH28_COREAD_PhoX_TMTpro_18.37391.37391.5.0.dta	12806.4	7430.8	31903.1	6057.6	7904.1	10094.5	16863.4	3097.6	7830.6	17108.5	72465	7039.9	8944.2	15587.9	4260.4	6761.3	12194.9	10524.6
	5	20231228_RH28_COREAD_PhoX_TMTpro_18.37348.37348.4.1.dta	4	4562.24	3.36687e-07	2.55514e-06	-0.007428	-1.62814	4.97968e-13	4.54772e-08	20231228_RH28_COREAD_PhoX_TMTpro_18_HCDFT.mgf	20231228_RH28_COREAD_PhoX_TMTpro_18.37348.37348.4.1.dta	19385.4	15292	42035.3	14719.4	16574.1	15317.1	22354.6	4887.2	10148.2	27201.5	117770	11425.1	14406.3	29584.8	7327.4	12588.5	18428	15436.3
	6	20231228_RH28_COREAD_PhoX_TMTpro_17.37671.37671.5.1.dta	5	4562.24	1.30075e-08	0.00242891	-0.00587	-1.28665	1.01733e-10	4.07563e-09	20231228_RH28_COREAD_PhoX_TMTpro_17_HCDFT.mgf	20231228_RH28_COREAD_PhoX_TMTpro_17.37671.37671.5.1.dta	96640.4	23970.5	200105	23888.4	33403.5	59720.3	91004.9	17306.7	29527.6	114845	568063	34480.2	35703.6	77720.3	11215.1	30915.3	55082.1	53772.2
	7	20231228_RH28_COREAD_PhoX_TMTpro_17.37602.37602.5.1.dta	5	4562.24	4.87824e-07	0.00363292	-0.005582	-1.22352	6.37071e-10	7.15148e-08	20231228_RH28_COREAD_PhoX_TMTpro_17_HCDFT.mgf	20231228_RH28_COREAD_PhoX_TMTpro_17.37602.37602.5.1.dta	33478.2	12612.2	69329	10202.2	19796	21529.2	36589	6601.6	14995.8	39414.9	210770	15672.9	25103.6	38582.5	9728.8	18037.5	21544.1	20967.3
	8	20231228_RH28_COREAD_PhoX_TMTpro_17.37617.37617.4.2.dta	4	4562.25	6.1594e-10	0.00679203	-0.004718	-1.03414	2.76576e-16	9.37776e-10	20231228_RH28_COREAD_PhoX_TMTpro_17_HCDFT.mgf	20231228_RH28_COREAD_PhoX_TMTpro_17.37617.37617.4.2.dta	416760	98570.6	955625	63631.6	161598	267956	411519	61727.2	138394	466765	2.9503e+06	144029	214192	418538	39620.7	165280	256348	242966
	9	20231228_RH28_COREAD_PhoX_TMTpro_17.37573.37573.4.2.dta	4	4562.25	3.04513e-09	0.00963368	-0.004612	-1.0109	2.57436e-13	5.99035e-10	20231228_RH28_COREAD_PhoX_TMTpro_17_HCDFT.mgf	20231228_RH28_COREAD_PhoX_TMTpro_17.37573.37573.4.2.dta	37352.7	15859	86790.5	15053.9	21033.6	26695.5	40807.2	9062.8	17690.4	45041.3	225612	17354	21325.7	41724.3	7542.9	19362.8	28897.9	22611.9
	10	20231228_RH28_COREAD_PhoX_TMTpro_05.38854.38854.4.0.dta	4	4562.26	1.64755e-06	0.02308	0.005426	1.18932	8.05406e-09	4.13657e-08	20231228_RH28_COREAD_PhoX_TMTpro_05_HCDFT.mgf	20231228_RH28_COREAD_PhoX_TMTpro_05.38854.38854.4.0.dta	13358.4	8170.4	30852.7	6984.7	8951.6	9677.3	19389.3	3564.9	7705.5	17694.7	86494	8402.9	8267.6	17598.6	3459.7	7667.9	11684.1	11279.5
	11	20231228_RH28_COREAD_PhoX_TMTpro_17.38090.38090.4.3.dta	4	4562.25	0.00229584	0.0317708	0.004525	0.991835	0.00298156	0.00316236	20231228_RH28_COREAD_PhoX_TMTpro_17_HCDFT.mgf	20231228_RH28_COREAD_PhoX_TMTpro_17.38090.38090.4.3.dta	10612.8	13227.5	18854.2	10969.3	12501.3	11734.4	11811.9	4659.2	9208.3	13807.2	35085.8	8584	8681	14847.5	8137.4	8540.3	10124.7	9327
	12	20231228_RH28_COREAD_PhoX_TMTpro_05.38903.38903.4.0.dta	4	4562.26	1.06109e-10	0.0348877	0.005426	1.18932	1.27121e-14	6.82547e-07	20231228_RH28_COREAD_PhoX_TMTpro_05_HCDFT.mgf	20231228_RH28_COREAD_PhoX_TMTpro_05.38903.38903.4.0.dta	8469.8	4931.5	18928.1	6414.3	6846	7987.6	10265.3	3745.2	4214.6	11179.7	42965.6	4972	6800.4	10892.5	3466	6237.7	7971.8	6957.5
85	AAMKGLGTDEDTLIEILASR(4)-EELKR(4)	3595.86	TMTpro_pep_N-term(0);TMTpro_pep_N-term(23)	sp|P04083|ANXA1_HUMAN (128)-sp|P04083|ANXA1_HUMAN (161)/sp|P04083|ANXA1_HUMAN (128)-sp|Q96T17|MA7D2_HUMAN (437)/sp|P04083|ANXA1_HUMAN (128)-sp|A2A3K4|PTPC1_HUMAN (610)/sp|P04083|ANXA1_HUMAN (128)-sp|P08579|RU2B_HUMAN (24)/sp|P04083|ANXA1_HUMAN (128)-sp|Q8WXH0|SYNE2_HUMAN (6177)/sp|P04083|ANXA1_HUMAN (128)-sp|Q8WVM0|TFB1M_HUMAN (327)/	Intra-Protein	2	30226.7	30207.6	62919.8	28091.4	29142.4	38929.9	45856.1	13280.3	28758	55878.4	297096	30817.6	32467.9	63269.6	18269	30194.3	37125.4	27356.4
	1	20231228_RH28_COREAD_PhoX_TMTpro_18.33953.33953.4.0.dta	4	3595.85	0.0615129	0.0102646	-0.007574	-2.10631	1.5445e-10	0.0195179	20231228_RH28_COREAD_PhoX_TMTpro_18_HCDFT.mgf	20231228_RH28_COREAD_PhoX_TMTpro_18.33953.33953.4.0.dta	10948.1	13085.4	21814.7	11988.9	12752.8	14295.5	16065.8	6157.3	13577.8	20200.2	86837.2	12752.3	10831.5	23440.2	8981.4	11087.9	13616.6	10520.8
	2	20231228_RH28_COREAD_PhoX_TMTpro_18.33972.33972.4.0.dta	4	3595.85	0.00467976	0.0193692	-0.007574	-2.10631	1.63634e-09	0.000902682	20231228_RH28_COREAD_PhoX_TMTpro_18_HCDFT.mgf	20231228_RH28_COREAD_PhoX_TMTpro_18.33972.33972.4.0.dta	19278.6	17122.2	41105.1	16102.5	16389.6	24634.4	29790.3	7123	15180.2	35678.2	210259	18065.3	21636.4	39829.4	9287.6	19106.4	23508.8	16835.6
86	AAMKGLGTDEDTLIEILASR(4)-HKALIR(2)	3658.95	TMTpro_pep_N-term(0);TMTpro_pep_N-term(23)	sp|P04083|ANXA1_HUMAN (128)-sp|P04083|ANXA1_HUMAN (294)/	Intra-Protein	9	843301	407865	1.98567e+06	360909	483164	589568	896182	171543	394798	956828	4.33683e+06	451671	458154	839121	250549	414836	624855	513959
	1	20231228_RH28_COREAD_PhoX_TMTpro_26.32015.32015.3.0.dta	3	3658.95	0.000613969	0.00615308	-0.005613	-1.53405	3.52839e-12	0.00201043	20231228_RH28_COREAD_PhoX_TMTpro_26_HCDFT.mgf	20231228_RH28_COREAD_PhoX_TMTpro_26.32015.32015.3.0.dta	70237.5	25681	167284	25408.2	32121	42378.4	67790.8	12447.3	31606.6	72039.1	344790	31549	35774.4	71560.7	19057.4	32473.6	47090.6	40034.7
	2	20231228_RH28_COREAD_PhoX_TMTpro_26.31994.31994.5.0.dta	5	3658.95	0.00027164	0.00844073	-0.003629	-0.991814	9.06921e-12	0.000302779	20231228_RH28_COREAD_PhoX_TMTpro_26_HCDFT.mgf	20231228_RH28_COREAD_PhoX_TMTpro_26.31994.31994.5.0.dta	126775	34017.3	320031	26817.7	49527.2	75827.8	117306	17076.8	41490.7	125904	751441	46453.3	58690	108493	16642.7	47562.2	78881.6	55493.4
	3	20231228_RH28_COREAD_PhoX_TMTpro_26.31989.31989.4.2.dta	4	3658.95	0.000154965	0.0153408	-0.003566	-0.974596	1.14868e-13	0.000492964	20231228_RH28_COREAD_PhoX_TMTpro_26_HCDFT.mgf	20231228_RH28_COREAD_PhoX_TMTpro_26.31989.31989.4.2.dta	268922	78965.2	628736	71082.4	99162.6	160111	266063	41192.7	85917.7	280689	1.54512e+06	99286.1	116506	242705	43571.6	107343	176575	148196
	4	20231228_RH28_COREAD_PhoX_TMTpro_26.31982.31982.5.1.dta	5	3658.95	0.669408	0.0191287	-0.003855	-1.05358	0.00450172	1	20231228_RH28_COREAD_PhoX_TMTpro_26_HCDFT.mgf	20231228_RH28_COREAD_PhoX_TMTpro_26.31982.31982.5.1.dta	23863.1	20113.3	46693.3	15544	23014.1	22246.9	30872.9	6239.6	15722.3	30099.6	77929.9	19783.6	19186.9	22887.9	11913.7	16727.3	20057.3	15446.3
	5	20231228_RH28_COREAD_PhoX_TMTpro_27.30276.30276.5.0.dta	5	3658.95	1.90214e-06	0.0346668	-0.005836	-1.59499	1.59613e-07	9.29386e-07	20231228_RH28_COREAD_PhoX_TMTpro_27_HCDFT.mgf	20231228_RH28_COREAD_PhoX_TMTpro_27.30276.30276.5.0.dta	14946.2	11319.2	33366.5	8587.1	11209	10754.6	16385.3	4281.5	9110	17903.3	66502.7	11680.1	10461.2	16234.2	5427.4	10795	13058.6	10100.4
	6	20231228_RH28_COREAD_PhoX_TMTpro_27.30244.30244.4.2.dta	4	3658.95	0.000283691	0.0349747	-0.005602	-1.53104	1.7882e-11	0.00028533	20231228_RH28_COREAD_PhoX_TMTpro_27_HCDFT.mgf	20231228_RH28_COREAD_PhoX_TMTpro_27.30244.30244.4.2.dta	151541	87070.3	353820	71555.2	99503.1	120524	175442	34680.1	81655.8	180286	768821	96490.1	90918.7	165605	57643.8	76310.4	120214	104340
	7	20231228_RH28_COREAD_PhoX_TMTpro_50.33245.33245.4.0.dta	4	3658.95	0.00233457	0.0539632	0.001782	0.487025	0.189585	0.0338336	20231228_RH28_COREAD_PhoX_TMTpro_50_HCDFT.mgf	20231228_RH28_COREAD_PhoX_TMTpro_50.33245.33245.4.0.dta	9484.2	8239	23263.1	6459	8483.7	8459.5	11745.5	2585.3	6582.7	10854.8	33629.6	8013	6158.1	10290.2	5052.5	5821.6	8858.9	9018.3
	8	20231228_RH28_COREAD_PhoX_TMTpro_27.30225.30225.4.0.dta	4	3658.95	0.000124946	0.0555746	-0.005602	-1.53104	5.68502e-13	0.000376783	20231228_RH28_COREAD_PhoX_TMTpro_27_HCDFT.mgf	20231228_RH28_COREAD_PhoX_TMTpro_27.30225.30225.4.0.dta	112440	83101.3	263337	85117.5	87985.8	91549.5	132380	33278.2	76778.4	147632	490934	84203.8	64655.9	122341	54470.4	66888.9	95754.4	81932.9
	9	20231228_RH28_COREAD_PhoX_TMTpro_27.30213.30213.4.1.dta	4	3658.95	0.111019	0.0813593	-0.005602	-1.53104	0.000328321	0.20712	20231228_RH28_COREAD_PhoX_TMTpro_27_HCDFT.mgf	20231228_RH28_COREAD_PhoX_TMTpro_27.30213.30213.4.1.dta	65092.3	59358.3	149143	50338.1	72157.8	57716.3	78197.3	19761.2	45933.7	91419.8	257658	54212.4	55803	79003.8	36769.8	50914.1	64364.5	49397.5
87	AANDAGYFNDEMAPIEVKTK(18)-GKQTMQVDEHAR(2)	4705.29	TMTpro_pep_N-term(0);TMTpro_K(20);TMTpro_pep_N-term(23)	sp|P42765|THIM_HUMAN (209)-sp|P42765|THIM_HUMAN (214)/	Intra-Protein	3	64529.2	260050	297826	257687	273967	215955	204854	63650.1	76217.6	307424	272750	324297	226513	260260	217435	260926	117624	151001
	1	20231228_RH28_COREAD_PhoX_TMTpro_13.21928.21928.5.0.dta	5	4705.29	1.3875e-11	0.00291406	-0.000614	-0.130491	3.72465e-16	2.0251e-09	20231228_RH28_COREAD_PhoX_TMTpro_13_HCDFT.mgf	20231228_RH28_COREAD_PhoX_TMTpro_13.21928.21928.5.0.dta	22922.6	109624	123530	102841	106600	86705.6	82832.5	25807.6	30956	131260	112515	140800	88908.3	110056	88884	108854	43498.7	57515.8
	2	20231228_RH28_COREAD_PhoX_TMTpro_13.21941.21941.4.2.dta	4	4705.28	3.30053e-20	0.00583465	-0.008434	-1.79245	1.02374e-09	1.52615e-10	20231228_RH28_COREAD_PhoX_TMTpro_13_HCDFT.mgf	20231228_RH28_COREAD_PhoX_TMTpro_13.21941.21941.4.2.dta	11642.6	36319.7	43433.9	39319	42703.9	31496.8	34401.4	10339.2	16500.3	43535.7	40275.6	45776.2	32656.3	40422.3	32385.4	33226.2	21265.2	22730.8
	3	20231228_RH28_COREAD_PhoX_TMTpro_13.21950.21950.5.0.dta	5	4705.29	5.74677e-13	0.00686664	-0.000614	-0.130491	2.3845e-15	1.16398e-08	20231228_RH28_COREAD_PhoX_TMTpro_13_HCDFT.mgf	20231228_RH28_COREAD_PhoX_TMTpro_13.21950.21950.5.0.dta	29964	114106	130862	115528	124663	97752.9	87619.9	27503.3	28761.3	132629	119959	137721	104948	109781	96165.8	118846	52859.8	70754.7
88	AANFENHSGKLGATAEK(10)-ALASIDSKLNQAK(8)	4529.42	TMTpro_pep_N-term(0);TMTpro_K(17);TMTpro_pep_N-term(20);TMTpro_K(33)	sp|P18206|VINC_HUMAN (639)-sp|P18206|VINC_HUMAN (276)/	Intra-Protein	1	45278.1	96729.1	69832.2	106757	101522	82465.7	86028.8	30493.7	58076	96395.9	141544	66872.6	66951	101526	42689.5	51638.7	76602.7	62117.4
	1	20231228_RH28_COREAD_PhoX_TMTpro_30.23210.23210.5.0.dta	5	4529.41	1.61429e-07	0.00404379	-0.009531	-2.10424	4.32031e-15	2.69295e-11	20231228_RH28_COREAD_PhoX_TMTpro_30_HCDFT.mgf	20231228_RH28_COREAD_PhoX_TMTpro_30.23210.23210.5.0.dta	45278.1	96729.1	69832.2	106757	101522	82465.7	86028.8	30493.7	58076	96395.9	141544	66872.6	66951	101526	42689.5	51638.7	76602.7	62117.4
89	AAPAPKAQK(6)-GQKAPAQK(3)	3134.79	TMTpro_pep_N-term(0);TMTpro_K(9);TMTpro_pep_N-term(12);TMTpro_K(20)	sp|P50914|RL14_HUMAN (193)-sp|P50914|RL14_HUMAN (199)/	Intra-Protein	7	995624	1.90702e+06	1.74254e+06	1.80447e+06	2.07601e+06	1.39714e+06	2.07543e+06	595167	957188	1.84681e+06	1.41223e+06	1.2637e+06	974894	1.78207e+06	996408	1.00051e+06	976296	1.157e+06
	1	20231228_RH28_COREAD_PhoX_TMTpro_30.11522.11522.4.1.dta	4	3134.79	1.29513e-05	0.00529523	-0.000568	-0.181193	0.00067022	2.79396e-05	20231228_RH28_COREAD_PhoX_TMTpro_30_HCDFT.mgf	20231228_RH28_COREAD_PhoX_TMTpro_30.11522.11522.4.1.dta	17840.8	32220	34406.4	31696.5	35481.7	24080.3	38943.8	9268.9	17436.2	30706.1	26286.5	21693.7	17839.7	29441	16863.6	19218.3	19657.1	21760.7
	2	20231228_RH28_COREAD_PhoX_TMTpro_29.11340.11340.4.4.dta	4	3134.78	4.17164e-07	0.0218712	-0.00449	-1.43231	2.59312e-06	3.65048e-11	20231228_RH28_COREAD_PhoX_TMTpro_29_HCDFT.mgf	20231228_RH28_COREAD_PhoX_TMTpro_29.11340.11340.4.4.dta	474926	925919	808319	848335	1.01398e+06	658352	1.00909e+06	263574	408288	862697	680967	565686	466554	841597	466669	469250	459233	517383
	3	20231228_RH28_COREAD_PhoX_TMTpro_29.11318.11318.3.1.dta	3	3134.78	1	0.0225818	-0.005108	-1.62946	1	1	20231228_RH28_COREAD_PhoX_TMTpro_29_HCDFT.mgf	20231228_RH28_COREAD_PhoX_TMTpro_29.11318.11318.3.1.dta	25659.3	49803.6	51236.5	45879.1	55629.2	39190.4	52543.4	14867.2	22609.7	47655.7	32542.2	35246.8	21527.2	48292	27899.7	25914	24756.4	27830.6
	4	20231228_RH28_COREAD_PhoX_TMTpro_29.11342.11342.3.1.dta	3	3134.78	1	0.0297553	-0.00517	-1.64924	1	0.000925688	20231228_RH28_COREAD_PhoX_TMTpro_29_HCDFT.mgf	20231228_RH28_COREAD_PhoX_TMTpro_29.11342.11342.3.1.dta	16117.2	36729.3	34495.6	35607.3	39518.9	24939.6	38369.9	10638	17983.9	35844.3	28215.3	25097.7	18823.6	34266.9	21402.3	19685.1	18563.4	24373.4
	5	20231228_RH28_COREAD_PhoX_TMTpro_29.11328.11328.5.1.dta	5	3134.78	1.11795e-07	0.0306798	-0.004304	-1.37298	3.54008e-07	2.68915e-05	20231228_RH28_COREAD_PhoX_TMTpro_29_HCDFT.mgf	20231228_RH28_COREAD_PhoX_TMTpro_29.11328.11328.5.1.dta	231497	444902	428216	444133	463355	329836	467763	141741	249044	433697	328160	326047	228160	441434	225773	225506	225296	286371
	6	20231228_RH28_COREAD_PhoX_TMTpro_29.11341.11341.5.1.dta	5	3134.78	1.09154e-13	0.0412765	-0.00427	-1.36213	5.17054e-09	6.95155e-06	20231228_RH28_COREAD_PhoX_TMTpro_29_HCDFT.mgf	20231228_RH28_COREAD_PhoX_TMTpro_29.11341.11341.5.1.dta	214552	385445	353534	368236	436104	299508	435176	144750	224325	401412	289440	265978	202164	348829	216933	218910	209970	256467
	7	20231228_RH28_COREAD_PhoX_TMTpro_25.12063.12063.4.2.dta	4	3134.77	0.000975275	0.109626	-0.012586	-4.01495	0.0104455	4.92235e-07	20231228_RH28_COREAD_PhoX_TMTpro_25_HCDFT.mgf	20231228_RH28_COREAD_PhoX_TMTpro_25.12063.12063.4.2.dta	15031.5	31997.7	32327.7	30580.8	31939	21229.6	33547.8	10328.4	17500.3	34793.3	26623.2	23952.5	19826.4	38211.9	20867.1	22023.8	18820.2	22812.9
90	AAPAPKAQK(6)-TVIVKGPR(5)	2872.66	TMTpro_pep_N-term(0);TMTpro_K(9);TMTpro_pep_N-term(12)	sp|P50914|RL14_HUMAN (193)-sp|P32969|RL9_HUMAN (28)/	Inter-Protein	1	15406.7	42115.5	28266.5	36658.5	37814.6	20109.8	30824.9	10978.2	16669.5	32957.8	28470.1	23820.2	19108.8	39089.8	19135.6	18375.9	18367.5	20832.4
	1	20231228_RH28_COREAD_PhoX_TMTpro_33.13572.13572.3.0.dta	3	2872.66	1.07628e-07	0.327226	-0.000224	-0.077976	0.000182803	0.0284204	20231228_RH28_COREAD_PhoX_TMTpro_33_HCDFT.mgf	20231228_RH28_COREAD_PhoX_TMTpro_33.13572.13572.3.0.dta	15406.7	42115.5	28266.5	36658.5	37814.6	20109.8	30824.9	10978.2	16669.5	32957.8	28470.1	23820.2	19108.8	39089.8	19135.6	18375.9	18367.5	20832.4
91	AAPAVQTKTK(8)-KTLAKPNIR(5)	3481.04	TMTpro_pep_N-term(0);TMTpro_K(10);TMTpro_pep_N-term(13);TMTpro_K(14)	sp|P55084|ECHB_HUMAN (41)-sp|P55084|ECHB_HUMAN (48)/	Intra-Protein	1	54493	34915.4	54149.7	57467.5	65246.3	18057.3	38755	7333.9	20985.1	23142.1	13220.4	21304.6	14834	28854.3	29952.7	15602.1	27489	49644.3
	1	20231228_RH28_COREAD_PhoX_TMTpro_41.15084.15084.5.0.dta	5	3481.04	0.97969	0.372792	-0.00279	-0.801484	2.23228e-08	1	20231228_RH28_COREAD_PhoX_TMTpro_41_HCDFT.mgf	20231228_RH28_COREAD_PhoX_TMTpro_41.15084.15084.5.0.dta	54493	34915.4	54149.7	57467.5	65246.3	18057.3	38755	7333.9	20985.1	23142.1	13220.4	21304.6	14834	28854.3	29952.7	15602.1	27489	49644.3
92	AAPDKR(5)-SKLQR(2)	2106.14	TMTpro_pep_N-term(0);TMTpro_pep_N-term(9)	sp|Q13573|SNW1_HUMAN (376)-sp|Q13573|SNW1_HUMAN (379)/	Intra-Protein	1	979092	2.72715e+06	1.58698e+06	2.0796e+06	2.11027e+06	1.14977e+06	1.91613e+06	619948	945380	1998537	2.16752e+06	1.02648e+06	879104	1.84617e+06	769378	869224	1.3477e+06	1.25564e+06
	1	20231228_RH28_COREAD_PhoX_TMTpro_16.8769.8769.3.0.dta	3	2106.13	8.43824e-08	0.0286546	-0.002324	-1.10344	1.48061e-07	3.96071e-09	20231228_RH28_COREAD_PhoX_TMTpro_16_HCDFT.mgf	20231228_RH28_COREAD_PhoX_TMTpro_16.8769.8769.3.0.dta	979092	2.72715e+06	1.58698e+06	2.0796e+06	2.11027e+06	1.14977e+06	1.91613e+06	619948	945380	1998537	2.16752e+06	1.02648e+06	879104	1.84617e+06	769378	869224	1.3477e+06	1.25564e+06
93	AAPEAKK(6)-EAPGKR(5)	2493.37	TMTpro_pep_N-term(0);TMTpro_K(7);TMTpro_pep_N-term(10)	sp|P19338|NUCL_HUMAN (294)-sp|P19338|NUCL_HUMAN (279)/	Intra-Protein	1	4724.7	11297.6	6158.2	10705.8	11397.7	7464.9	9011.2	5149.5	7220.1	11986.9	14271.2	8022.6	6648.2	15823.7	6920.8	7176.8	8838.3	5374.6
	1	20231228_RH28_COREAD_PhoX_TMTpro_17.10468.10468.3.0.dta	3	2493.37	0.0880826	0.0538545	-0.001765	-0.707878	1	0.00181126	20231228_RH28_COREAD_PhoX_TMTpro_17_HCDFT.mgf	20231228_RH28_COREAD_PhoX_TMTpro_17.10468.10468.3.0.dta	4724.7	11297.6	6158.2	10705.8	11397.7	7464.9	9011.2	5149.5	7220.1	11986.9	14271.2	8022.6	6648.2	15823.7	6920.8	7176.8	8838.3	5374.6
94	AAPGAEFAPNKR(11)-DKGFGFIR(2)	2985.53	TMTpro_pep_N-term(0);TMTpro_pep_N-term(15)	sp|Q15233|NONO_HUMAN (467)-sp|Q15233|NONO_HUMAN (109)/	Intra-Protein	1	94249.2	129563	126249	151065	148062	83880.2	134262	67521	73605.4	110229	82333.5	97243.3	69548.7	98864.7	94282.5	93173.9	86174.7	112248
	1	20231228_RH28_COREAD_PhoX_TMTpro_24.21720.21720.4.0.dta	4	2985.52	3.88394e-08	0.000314381	-0.002723	-0.912067	1.98482e-13	1.59431e-07	20231228_RH28_COREAD_PhoX_TMTpro_24_HCDFT.mgf	20231228_RH28_COREAD_PhoX_TMTpro_24.21720.21720.4.0.dta	94249.2	129563	126249	151065	148062	83880.2	134262	67521	73605.4	110229	82333.5	97243.3	69548.7	98864.7	94282.5	93173.9	86174.7	112248
95	AAPGAEFAPNKR(11)-EKLEMEMEAAR(2)	3382.65	TMTpro_pep_N-term(0);TMTpro_pep_N-term(15)	sp|Q15233|NONO_HUMAN (467)-sp|Q15233|NONO_HUMAN (295)/	Intra-Protein	3	193416	447835	304741	453142	448450	238292	398604	204356	207353	354789	368770	238325	219109	343913	216068	232275	250993	325381
	1	20231228_RH28_COREAD_PhoX_TMTpro_08.21945.21945.4.0.dta	4	3382.64	3.31327e-11	2.63894e-15	-0.002676	-0.791097	3.53319e-11	6.37792e-12	20231228_RH28_COREAD_PhoX_TMTpro_08_HCDFT.mgf	20231228_RH28_COREAD_PhoX_TMTpro_08.21945.21945.4.0.dta	125345	294772	186913	305366	291565	151569	250582	139293	124246	211936	235878	148164	140985	206839	136472	148294	150986	214669
	2	20231228_RH28_COREAD_PhoX_TMTpro_08.22005.22005.4.0.dta	4	3382.64	1.76069e-09	5.26387e-09	-0.003317	-0.980593	2.02657e-09	1.04652e-06	20231228_RH28_COREAD_PhoX_TMTpro_08_HCDFT.mgf	20231228_RH28_COREAD_PhoX_TMTpro_08.22005.22005.4.0.dta	44062.5	100584	76529.8	93398.7	101616	51747.2	93474.5	41541.4	53799.2	91741.8	86722	56972.2	47404.3	82532.5	48018.7	52781.4	63511.8	70562.6
	3	20231228_RH28_COREAD_PhoX_TMTpro_08.21976.21976.3.0.dta	3	3382.64	3.81132e-05	5.52167e-08	-0.007399	-2.18734	0.000139222	1.54954e-06	20231228_RH28_COREAD_PhoX_TMTpro_08_HCDFT.mgf	20231228_RH28_COREAD_PhoX_TMTpro_08.21976.21976.3.0.dta	24008.8	52479.1	41298	54376.3	55269.3	34976	54547.2	23521.1	29308.2	51111.3	46169.9	33188.7	30719.2	54541.6	31577.2	31199.5	36494.8	40149.1
96	AAPGAEFAPNKR(11)-NIKEAR(3)	2776.44	TMTpro_pep_N-term(0);TMTpro_pep_N-term(15)	sp|Q15233|NONO_HUMAN (467)-sp|Q15233|NONO_HUMAN (290)/	Intra-Protein	3	143885	343336	235265	316215	349773	184559	283467	177530	159370	241920	249070	182413	152562	250800	168000	171656	178737	239884
	1	20231228_RH28_COREAD_PhoX_TMTpro_15.14271.14271.4.0.dta	4	2776.44	2.24411e-07	0.262485	-0.007407	-2.6678	8.72388e-10	1.40579e-06	20231228_RH28_COREAD_PhoX_TMTpro_15_HCDFT.mgf	20231228_RH28_COREAD_PhoX_TMTpro_15.14271.14271.4.0.dta	71646.3	164704	116489	148308	174238	90163.4	133615	83346.3	77989.7	123234	114126	89385.1	73616.2	116503	85557.6	82482	90975	127685
	2	20231228_RH28_COREAD_PhoX_TMTpro_15.14237.14237.3.0.dta	3	2776.44	1.36039e-05	0.387271	-0.005768	-2.07748	1.51459e-08	1.62411e-05	20231228_RH28_COREAD_PhoX_TMTpro_15_HCDFT.mgf	20231228_RH28_COREAD_PhoX_TMTpro_15.14237.14237.3.0.dta	40774.7	101347	69193.6	98278.5	102794	52375.1	89001.6	55913	45540.8	65519.3	74932.7	52922.9	43192.5	69789.4	45768.5	51331.5	50087.8	65978.1
	3	20231228_RH28_COREAD_PhoX_TMTpro_15.14274.14274.3.0.dta	3	2776.44	0.00104377	0.444307	-0.005768	-2.07748	1.09901e-05	0.000361221	20231228_RH28_COREAD_PhoX_TMTpro_15_HCDFT.mgf	20231228_RH28_COREAD_PhoX_TMTpro_15.14274.14274.3.0.dta	31463.6	77285	49582.6	69628.7	72740.7	42020.8	60849.9	38270.7	35839.9	53166.2	60010.9	40105	35753.4	64508	36673.4	37843	37673.8	46220.1
97	AAQKADVLTTGAGNPVGDK(4)-DPASDQMQHWKEQR(11)	4690.32	TMTpro_pep_N-term(0);TMTpro_K(19);TMTpro_pep_N-term(22)	sp|P04040|CATA_HUMAN (23)-sp|P04040|CATA_HUMAN (16)/	Intra-Protein	3	88293.5	298955	126499	234442	268503	116753	178644	43347.1	85402.6	151365	82673.5	112107	83198.9	312532	175473	91302.9	78879.6	109649
	1	20231228_RH28_COREAD_PhoX_TMTpro_14.21161.21161.5.0.dta	5	4690.31	3.25713e-05	0.0123433	-0.0045	-0.959423	9.45435e-13	5.08222e-06	20231228_RH28_COREAD_PhoX_TMTpro_14_HCDFT.mgf	20231228_RH28_COREAD_PhoX_TMTpro_14.21161.21161.5.0.dta	56953.6	204556	72896.4	158256	179462	70271.4	117391	25429.4	54765.1	90177.4	46236	67480.4	50310.1	212968	116289	59185.4	42633.3	68953.2
	2	20231228_RH28_COREAD_PhoX_TMTpro_14.21170.21170.4.0.dta	4	4690.31	1	0.0151112	-0.007999	-1.70543	8.44128e-07	0.00058549	20231228_RH28_COREAD_PhoX_TMTpro_14_HCDFT.mgf	20231228_RH28_COREAD_PhoX_TMTpro_14.21170.21170.4.0.dta	10197.8	41501.9	20101	34070.5	35534.9	16531.2	25283.5	7539.9	10218.7	21653	11874	14980.6	11534.2	39110	23087.3	12633.9	12033.1	15782.1
	3	20231228_RH28_COREAD_PhoX_TMTpro_14.21228.21228.5.0.dta	5	4690.31	3.12152e-06	0.0200071	-0.0045	-0.959423	9.5895e-12	2.08242e-06	20231228_RH28_COREAD_PhoX_TMTpro_14_HCDFT.mgf	20231228_RH28_COREAD_PhoX_TMTpro_14.21228.21228.5.0.dta	21142.1	52897.4	33501.3	42115	53505.8	29950.6	35969.2	10377.8	20418.8	39535	24563.5	29645.8	21354.6	60454.5	36097.5	19483.6	24213.2	24914.1
98	AAQKR(4)-AAGKR(4)	1893.04	TMTpro_pep_N-term(0);TMTpro_pep_N-term(8)	sp|Q9H6R0|DHX33_HUMAN (215)-sp|Q5H8A4|PIGG_HUMAN (156)/sp|Q9H6R0|DHX33_HUMAN (215)-sp|Q96EI5|TCAL4_HUMAN (115)/	Inter-Protein	1	92616.1	331746	221773	16079.2	25550.6	33565.7	46569	98511.8	138743	204003	235895	161376	123272	260504	120220	117272	136762	130566
	1	20231228_RH28_COREAD_PhoX_TMTpro_16.5602.5602.4.1.dta	4	1893.03	1.26384e-05	0.385485	-0.000944	-0.49867	3.33141e-05	5.0855e-05	20231228_RH28_COREAD_PhoX_TMTpro_16_HCDFT.mgf	20231228_RH28_COREAD_PhoX_TMTpro_16.5602.5602.4.1.dta	92616.1	331746	221773	16079.2	25550.6	33565.7	46569	98511.8	138743	204003	235895	161376	123272	260504	120220	117272	136762	130566
99	AAQLGFKTVCIEK(7)-QNKVVHVNGYGK(3)	4233.3	TMTpro_pep_N-term(0);Carbamidomethyl[C](10);TMTpro_K(13);TMTpro_pep_N-term(16);TMTpro_K(28)	sp|P09622|DLDH_HUMAN (66)-sp|P09622|DLDH_HUMAN (146)/	Intra-Protein	1	49329.6	95622.8	116256	79663.5	85953.3	59654.1	66927.8	25312.5	48416.2	84987.6	57193.4	57164	47902.9	88230.5	47056.4	43607.2	57992.1	49640.7
	1	20231228_RH28_COREAD_PhoX_TMTpro_34.20093.20093.5.0.dta	5	4233.28	0.176717	0.187853	-0.022998	-5.43264	3.75471e-05	0.0419137	20231228_RH28_COREAD_PhoX_TMTpro_34_HCDFT.mgf	20231228_RH28_COREAD_PhoX_TMTpro_34.20093.20093.5.0.dta	49329.6	95622.8	116256	79663.5	85953.3	59654.1	66927.8	25312.5	48416.2	84987.6	57193.4	57164	47902.9	88230.5	47056.4	43607.2	57992.1	49640.7
100	AAQLQHSEKMAQYLEEER(9)-ILQEKLDQPVSAPPSPR(5)	4853.45	TMTpro_pep_N-term(0);TMTpro_pep_N-term(21)	sp|Q16204|CCDC6_HUMAN (286)-sp|Q16204|CCDC6_HUMAN (234)/	Intra-Protein	1	43712.8	95403.6	72865	90848.1	99539.3	51217	70126.3	20876	48131	104477	77779.8	62729.7	54320.9	90304.6	58549.3	54092.5	76309.5	64046.1
	1	20231228_RH28_COREAD_PhoX_TMTpro_16.24361.24361.5.0.dta	5	4853.43	8.26864e-17	2.95204e-05	-0.011952	-2.46258	1.15769e-10	1.24073e-15	20231228_RH28_COREAD_PhoX_TMTpro_16_HCDFT.mgf	20231228_RH28_COREAD_PhoX_TMTpro_16.24361.24361.5.0.dta	43712.8	95403.6	72865	90848.1	99539.3	51217	70126.3	20876	48131	104477	77779.8	62729.7	54320.9	90304.6	58549.3	54092.5	76309.5	64046.1
101	AAQNISKTIATSQNR(7)-AQFLVEKAK(7)	3758.05	TMTpro_pep_N-term(0);TMTpro_pep_N-term(18);TMTpro_K(27)	sp|Q99623|PHB2_HUMAN (262)-sp|Q99623|PHB2_HUMAN (216)/	Intra-Protein	3	134331	300076	397101	205195	239854	140265	191326	109664	136445	221239	149004	116164	99614.1	224638	119878	172435	145678	222920
	1	20231228_RH28_COREAD_PhoX_TMTpro_36.19839.19839.4.1.dta	4	3758.04	9.39336e-10	0.00094941	-0.002258	-0.600844	1.12391e-11	6.47614e-12	20231228_RH28_COREAD_PhoX_TMTpro_36_HCDFT.mgf	20231228_RH28_COREAD_PhoX_TMTpro_36.19839.19839.4.1.dta	102988	233464	313164	157269	187348	107365	142443	86127.5	103842	171769	112218	83861.4	75575	176042	88816.5	129648	109269	171083
	2	20231228_RH28_COREAD_PhoX_TMTpro_36.19845.19845.3.0.dta	3	3758.04	0.000269814	0.00374512	-0.006004	-1.59764	5.17896e-05	0.000214274	20231228_RH28_COREAD_PhoX_TMTpro_36_HCDFT.mgf	20231228_RH28_COREAD_PhoX_TMTpro_36.19845.19845.3.0.dta	20425.8	46523.4	58073.5	30573.1	37127.8	21003.3	31716.6	16369.2	21396.3	32160.4	24010.9	20140.9	15868.3	33091.2	19069.1	28046.8	22976.7	36306.7
	3	20231228_RH28_COREAD_PhoX_TMTpro_36.19872.19872.3.0.dta	3	3758.04	1	0.0167494	-0.006004	-1.59764	1	0.215651	20231228_RH28_COREAD_PhoX_TMTpro_36_HCDFT.mgf	20231228_RH28_COREAD_PhoX_TMTpro_36.19872.19872.3.0.dta	10917.4	20088.4	25862.9	17352.4	15377.8	11896.4	17166	7167	11206.4	17310.1	12775.3	12162	8170.8	15505.2	11992.1	14740.1	13432.1	15530
102	AAQNISKTIATSQNR(7)-FVVEKAEQQK(5)	3930.09	TMTpro_pep_N-term(0);TMTpro_pep_N-term(18);TMTpro_K(28)	sp|Q99623|PHB2_HUMAN (262)-sp|P35232|PHB1_HUMAN (202)/	Inter-Protein	11	3.2071e+06	8.7487e+06	8.05672e+06	6.58848e+06	6.51181e+06	3.46106e+06	5.05706e+06	2.55194e+06	3.39889e+06	5.24513e+06	5.00568e+06	3.32149e+06	2.58864e+06	5.69504e+06	3.19508e+06	4.54954e+06	4.12484e+06	5.12311e+06
	1	20231228_RH28_COREAD_PhoX_TMTpro_31.19350.19350.5.1.dta	5	3930.09	4.82896e-12	0.00042485	-0.002706	-0.688533	9.50224e-16	7.60855e-11	20231228_RH28_COREAD_PhoX_TMTpro_31_HCDFT.mgf	20231228_RH28_COREAD_PhoX_TMTpro_31.19350.19350.5.1.dta	309261	819622	755989	581470	605983	372523	471570	238197	332828	495300	472783	309882	262167	534095	311973	421807	402903	520196
	2	20231228_RH28_COREAD_PhoX_TMTpro_31.19339.19339.5.1.dta	5	3930.09	5.36027e-10	0.000458785	-0.002706	-0.688533	1.33453e-13	4.92451e-10	20231228_RH28_COREAD_PhoX_TMTpro_31_HCDFT.mgf	20231228_RH28_COREAD_PhoX_TMTpro_31.19339.19339.5.1.dta	287790	688914	730558	538397	532981	345303	447223	244515	296946	456860	428462	317694	245355	521208	279641	393626	394120	399167
	3	20231228_RH28_COREAD_PhoX_TMTpro_32.20468.20468.5.1.dta	5	3930.09	1.6444e-11	0.0111158	-0.004886	-1.24323	2.23775e-15	1.29794e-10	20231228_RH28_COREAD_PhoX_TMTpro_32_HCDFT.mgf	20231228_RH28_COREAD_PhoX_TMTpro_32.20468.20468.5.1.dta	17841.8	48259.6	37622.1	38032.5	38692.9	26956.1	30944.2	9592	21374.7	34528.7	30971.2	21040.2	18902.5	36661.5	20307.7	26601.6	20643.1	30164.4
	4	20231228_RH28_COREAD_PhoX_TMTpro_32.20427.20427.4.2.dta	4	3930.09	5.23175e-18	0.0416066	-0.002996	-0.762323	1.53051e-24	2.3461e-07	20231228_RH28_COREAD_PhoX_TMTpro_32_HCDFT.mgf	20231228_RH28_COREAD_PhoX_TMTpro_32.20427.20427.4.2.dta	32559.2	76227.4	70858.4	55733.6	60149.9	34266.3	45767.3	24132.4	38727.8	53357.4	53953.8	30893.9	23482.3	56814.5	37859.3	49448.4	37432.4	59065.6
	5	20231228_RH28_COREAD_PhoX_TMTpro_32.20440.20440.5.1.dta	5	3930.09	2.89029e-09	0.0418577	-0.004886	-1.24323	3.80682e-15	1.07489e-09	20231228_RH28_COREAD_PhoX_TMTpro_32_HCDFT.mgf	20231228_RH28_COREAD_PhoX_TMTpro_32.20440.20440.5.1.dta	28717.2	59776.4	62538.5	50738.8	49900.2	36545.2	40300.8	23898.7	33561.9	46381.2	41195.8	32128.4	27578.4	50823.4	24433.9	40911.1	36125.5	39620.9
	6	20231228_RH28_COREAD_PhoX_TMTpro_31.19333.19333.3.1.dta	3	3930.09	9.33343e-16	0.0464662	-0.001205	-0.306608	3.99287e-17	1.54596e-13	20231228_RH28_COREAD_PhoX_TMTpro_31_HCDFT.mgf	20231228_RH28_COREAD_PhoX_TMTpro_31.19333.19333.3.1.dta	186586	514204	492257	391268	370488	193520	282326	157968	190551	306657	286442	192494	146945	325410	181519	266282	235795	292385
	7	20231228_RH28_COREAD_PhoX_TMTpro_31.19348.19348.3.1.dta	3	3930.09	4.01099e-23	0.0552799	-0.001205	-0.306608	8.06917e-14	1.44703e-05	20231228_RH28_COREAD_PhoX_TMTpro_31_HCDFT.mgf	20231228_RH28_COREAD_PhoX_TMTpro_31.19348.19348.3.1.dta	244549	698970	643068	480185	482774	257216	362041	209909	262914	410453	368940	248033	201586	459629	252023	349115	312254	419242
	8	20231228_RH28_COREAD_PhoX_TMTpro_31.19327.19327.4.3.dta	4	3930.09	5.18983e-11	0.0838908	-0.002298	-0.584719	1.09516e-13	3.84145e-10	20231228_RH28_COREAD_PhoX_TMTpro_31_HCDFT.mgf	20231228_RH28_COREAD_PhoX_TMTpro_31.19327.19327.4.3.dta	686426	1.89569e+06	1.77188e+06	1.52972e+06	1.46381e+06	737171	1.14485e+06	566226	737163	1.14043e+06	1.11404e+06	721146	515656	1.2607e+06	690354	989971	909400	1.1171e+06
	9	20231228_RH28_COREAD_PhoX_TMTpro_31.19347.19347.4.3.dta	4	3930.09	4.5071e-13	0.111007	-0.002297	-0.584464	2.25485e-13	3.87956e-09	20231228_RH28_COREAD_PhoX_TMTpro_31_HCDFT.mgf	20231228_RH28_COREAD_PhoX_TMTpro_31.19347.19347.4.3.dta	1.34608e+06	3771971	3344672	2.7926e+06	2.77676e+06	1.38473e+06	2.13444e+06	1.02061e+06	1.40608e+06	2.1761e+06	2.10005e+06	1.37091e+06	1.08781e+06	2.32594e+06	1.3328e+06	1.89281e+06	1.68694e+06	2.12399e+06
	10	20231228_RH28_COREAD_PhoX_TMTpro_32.20485.20485.4.2.dta	4	3930.09	1.99485e-13	0.170063	-0.002996	-0.762323	6.88625e-13	3.34314e-06	20231228_RH28_COREAD_PhoX_TMTpro_32_HCDFT.mgf	20231228_RH28_COREAD_PhoX_TMTpro_32.20485.20485.4.2.dta	25917.9	74248.3	62285.2	51847.2	58729.8	25951.6	41065.7	22946.6	30442.1	51513.9	46630.1	27818	25192.9	48223.5	26744.1	46063.9	37311.3	56545.4
	11	20231228_RH28_COREAD_PhoX_TMTpro_32.20417.20417.4.1.dta	4	3930.09	1.02136e-11	0.195808	-0.002996	-0.762323	3.99136e-11	6.40067e-07	20231228_RH28_COREAD_PhoX_TMTpro_32_HCDFT.mgf	20231228_RH28_COREAD_PhoX_TMTpro_32.20417.20417.4.1.dta	41371.3	100822	84984.2	78489.5	71533.9	46877.7	56529.1	33948.7	48303.9	73544.8	62215.2	49445.8	33965.2	75537	37419.1	72902.6	51912.3	65632.2
103	AAQPGSGKGK(8)-GKGNK(2)	2829.58	TMTpro_pep_N-term(0);TMTpro_K(10);TMTpro_pep_N-term(13);TMTpro_K(18)	sp|P05455|LA_HUMAN (352)-sp|O75534|CSDE1_HUMAN (570)/sp|P05455|LA_HUMAN (352)-sp|P05455|LA_HUMAN (341)/	Intra-Protein	2	218126	291400	244574	329793	332332	183689	213553	55944.3	197794	242478	168878	181493	118532	353927	197699	140291	201092	142303
	1	20231228_RH28_COREAD_PhoX_TMTpro_30.9558.9558.5.0.dta	5	2829.57	0.00935836	0.0688398	-0.003553	-1.25567	9.22775e-12	0.000383903	20231228_RH28_COREAD_PhoX_TMTpro_30_HCDFT.mgf	20231228_RH28_COREAD_PhoX_TMTpro_30.9558.9558.5.0.dta	30135.9	46194.5	45055.3	42206.6	54161.6	27938.3	33161.3	10016.2	31385.1	39313.1	27798.9	27873.6	20244.9	55596.4	27865.5	21455.9	31003.9	23716.2
	2	20231228_RH28_COREAD_PhoX_TMTpro_30.9536.9536.4.1.dta	4	2829.57	0.000124911	0.159136	-0.002879	-1.01747	1.24527e-09	4.84234e-07	20231228_RH28_COREAD_PhoX_TMTpro_30_HCDFT.mgf	20231228_RH28_COREAD_PhoX_TMTpro_30.9536.9536.4.1.dta	187990	245205	199519	287586	278170	155750	180392	45928.1	166409	203164	141079	153619	98286.6	298331	169833	118836	170088	118586
104	AAQPGSGKGK(8)-VQFQGKK(6)	3160.77	TMTpro_pep_N-term(0);TMTpro_K(10);TMTpro_pep_N-term(13);TMTpro_K(20)	sp|P05455|LA_HUMAN (352)-sp|P05455|LA_HUMAN (360)/	Intra-Protein	1	50300.3	68215.3	91583.8	73193.5	80280.1	48827.8	68154.4	17656.9	54175.4	64083.5	47758.3	49707.2	41242.5	70118.8	46211.6	42920.1	53285.6	46195.9
	1	20231228_RH28_COREAD_PhoX_TMTpro_38.12537.12537.5.0.dta	5	3160.77	8.65869e-12	0.020399	0.002723	0.8615	2.03637e-07	2.04065e-15	20231228_RH28_COREAD_PhoX_TMTpro_38_HCDFT.mgf	20231228_RH28_COREAD_PhoX_TMTpro_38.12537.12537.5.0.dta	50300.3	68215.3	91583.8	73193.5	80280.1	48827.8	68154.4	17656.9	54175.4	64083.5	47758.3	49707.2	41242.5	70118.8	46211.6	42920.1	53285.6	46195.9
105	AAQSLLNKLIR(8)-TDEEEKEDR(6)	3194.62	TMTpro_pep_N-term(0);TMTpro_pep_N-term(14)	sp|Q9NUU7|DD19A_HUMAN (63)-sp|Q9NUU7|DD19A_HUMAN (52)/sp|Q9NUU7|DD19A_HUMAN (63)-sp|Q9UMR2|DD19B_HUMAN (53)/sp|Q9UMR2|DD19B_HUMAN (64)-sp|Q9NUU7|DD19A_HUMAN (52)/sp|Q9UMR2|DD19B_HUMAN (64)-sp|Q9UMR2|DD19B_HUMAN (53)/	Intra-Protein	2	70608.2	220740	120313	164011	174840	139810	131566	74715.6	95109.7	182469	153193	142360	104784	206062	116142	133600	126251	96519.9
	1	20231228_RH28_COREAD_PhoX_TMTpro_27.25837.25837.4.1.dta	4	3194.62	3.57328e-06	0.0060447	-0.004546	-1.42302	1.90768e-06	5.08877e-06	20231228_RH28_COREAD_PhoX_TMTpro_27_HCDFT.mgf	20231228_RH28_COREAD_PhoX_TMTpro_27.25837.25837.4.1.dta	34304.2	109563	58242.4	78316.9	84522.9	67497.3	58844.9	33255.8	44531.6	87404.8	73368.1	70235.6	47220.2	101813	55470.6	62760.3	59701.4	45927.1
	2	20231228_RH28_COREAD_PhoX_TMTpro_27.25855.25855.4.1.dta	4	3194.62	4.26522e-06	0.00676826	-0.004823	-1.50972	6.56482e-07	1.17761e-05	20231228_RH28_COREAD_PhoX_TMTpro_27_HCDFT.mgf	20231228_RH28_COREAD_PhoX_TMTpro_27.25855.25855.4.1.dta	36304	111177	62070.6	85693.7	90317.2	72312.9	72721.6	41459.8	50578.1	95064.3	79825	72124.3	57563.5	104249	60671.3	70839.6	66549.8	50592.8
106	AASAPAKGTPGK(7)-ASEKILQVR(4)	3220.79	TMTpro_pep_N-term(0);TMTpro_K(12);TMTpro_pep_N-term(15)	sp|Q13428|TCOF_HUMAN (308)-sp|Q13428|TCOF_HUMAN (296)/	Intra-Protein	2	107110	204603	191716	173785	173443	104953	180266	53994.2	127134	178820	120680	125945	103353	182471	122127	113577	151747	135357
	1	20231228_RH28_COREAD_PhoX_TMTpro_26.17945.17945.4.1.dta	4	3220.79	0.000326427	0.00240797	-0.002243	-0.696413	2.50717e-06	0.000372721	20231228_RH28_COREAD_PhoX_TMTpro_26_HCDFT.mgf	20231228_RH28_COREAD_PhoX_TMTpro_26.17945.17945.4.1.dta	60043.5	97852.7	98749.2	82314.1	87676.9	50903.1	99839.2	31925.8	73001.3	100147	61818.3	68686.3	50602.1	111208	68010.3	61777.8	79459.3	71273.6
	2	20231228_RH28_COREAD_PhoX_TMTpro_26.17991.17991.4.0.dta	4	3220.79	0.612084	0.0403983	-0.002243	-0.696413	0.00331088	0.632189	20231228_RH28_COREAD_PhoX_TMTpro_26_HCDFT.mgf	20231228_RH28_COREAD_PhoX_TMTpro_26.17991.17991.4.0.dta	47066.5	106750	92966.5	91470.8	85766.2	54050.3	80427.2	22068.4	54132.9	78673.4	58861.3	57258.7	52750.5	71262.7	54116.4	51799.6	72287.7	64083
107	AASGEAKPK(7)-AAGAGAAKR(8)	2752.5	TMTpro_pep_N-term(0);TMTpro_K(9);TMTpro_pep_N-term(12)	sp|P16401|H15_HUMAN (120)-sp|P16401|H15_HUMAN (35)/sp|P16403|H12_HUMAN (117)-sp|P16401|H15_HUMAN (35)/sp|P10412|H14_HUMAN (117)-sp|P16401|H15_HUMAN (35)/	Intra-Protein	1	60752.8	224347	142608	69128.8	71110.3	53836	70657.5	54989.9	92502.7	115213	150344	92292.1	80530.3	161036	72681.2	85940.7	93531.1	90240.5
	1	20231228_RH28_COREAD_PhoX_TMTpro_21.8913.8913.4.1.dta	4	2752.5	8.50424e-09	0.0552183	-0.000674	-0.244869	7.26155e-05	9.22446e-06	20231228_RH28_COREAD_PhoX_TMTpro_21_HCDFT.mgf	20231228_RH28_COREAD_PhoX_TMTpro_21.8913.8913.4.1.dta	60752.8	224347	142608	69128.8	71110.3	53836	70657.5	54989.9	92502.7	115213	150344	92292.1	80530.3	161036	72681.2	85940.7	93531.1	90240.5
108	AASGEAKPK(7)-AAGGATPKK(8)	3084.72	TMTpro_pep_N-term(0);TMTpro_K(9);TMTpro_pep_N-term(12);TMTpro_K(21)	sp|P16401|H15_HUMAN (120)-sp|P16403|H12_HUMAN (148)/sp|P16403|H12_HUMAN (117)-sp|P16403|H12_HUMAN (148)/sp|P10412|H14_HUMAN (117)-sp|P16403|H12_HUMAN (148)/	Intra-Protein	1	11795.2	38993.7	24864.9	37173.8	40492.3	21284.2	28996.6	10155.6	20411.5	25524.7	30655.8	15592.1	13804.9	29638.2	14433.5	15465.8	27422.8	18043
	1	20231228_RH28_COREAD_PhoX_TMTpro_26.11993.11993.4.0.dta	4	3084.72	0.312291	0.238124	-0.00544	-1.76353	0.0151499	1	20231228_RH28_COREAD_PhoX_TMTpro_26_HCDFT.mgf	20231228_RH28_COREAD_PhoX_TMTpro_26.11993.11993.4.0.dta	11795.2	38993.7	24864.9	37173.8	40492.3	21284.2	28996.6	10155.6	20411.5	25524.7	30655.8	15592.1	13804.9	29638.2	14433.5	15465.8	27422.8	18043
109	AASGEAKPK(7)-AGAAKAK(5)	2900.64	TMTpro_pep_N-term(0);TMTpro_K(9);TMTpro_pep_N-term(12);TMTpro_K(19)	sp|P16401|H15_HUMAN (120)-sp|P16401|H15_HUMAN (130)/sp|P16401|H15_HUMAN (120)-sp|P10412|H14_HUMAN (127)/sp|P16403|H12_HUMAN (117)-sp|P16401|H15_HUMAN (130)/sp|P16403|H12_HUMAN (117)-sp|P10412|H14_HUMAN (127)/sp|P10412|H14_HUMAN (117)-sp|P16401|H15_HUMAN (130)/sp|P10412|H14_HUMAN (117)-sp|P10412|H14_HUMAN (127)/	Intra-Protein	2	203444	774469	363128	410908	466839	290755	370422	188071	295988	422271	488743	294218	252825	611338	242608	301919	289700	270285
	1	20231228_RH28_COREAD_PhoX_TMTpro_26.11677.11677.4.2.dta	4	2900.64	0.000321895	0.00329385	-0.002233	-0.76983	4.01435e-07	7.73367e-05	20231228_RH28_COREAD_PhoX_TMTpro_26_HCDFT.mgf	20231228_RH28_COREAD_PhoX_TMTpro_26.11677.11677.4.2.dta	82540.5	342766	160063	173610	203145	116851	155172	85732.3	129802	178537	223984	123429	117460	263802	111003	135223	124985	119046
	2	20231228_RH28_COREAD_PhoX_TMTpro_27.10670.10670.4.0.dta	4	2900.63	1.43593e-05	0.0331644	-0.006408	-2.20917	1.39756e-05	4.91512e-07	20231228_RH28_COREAD_PhoX_TMTpro_27_HCDFT.mgf	20231228_RH28_COREAD_PhoX_TMTpro_27.10670.10670.4.0.dta	120903	431703	203065	237298	263694	173904	215250	102339	166186	243734	264759	170790	135365	347537	131605	166696	164716	151238
110	AASGEAKPK(7)-AGGTKPK(5)	2942.65	TMTpro_pep_N-term(0);TMTpro_K(9);TMTpro_pep_N-term(12);TMTpro_K(19)	sp|P16401|H15_HUMAN (120)-sp|P16403|H12_HUMAN (127)/sp|P16403|H12_HUMAN (117)-sp|P16403|H12_HUMAN (127)/sp|P10412|H14_HUMAN (117)-sp|P16403|H12_HUMAN (127)/	Intra-Protein	2	89796.4	386723	168723	412319	421376	196419	253709	71882.6	138510	181902	174829	101863	84957.9	242725	48081.9	97822.9	144385	94699.9
	1	20231228_RH28_COREAD_PhoX_TMTpro_26.11477.11477.4.2.dta	4	2942.65	0.0180135	0.0280821	-0.003669	-1.24684	3.59994e-06	0.0401392	20231228_RH28_COREAD_PhoX_TMTpro_26_HCDFT.mgf	20231228_RH28_COREAD_PhoX_TMTpro_26.11477.11477.4.2.dta	70851.8	323413	134719	349909	353126	160847	213410	58418.4	112768	145327	141630	80715.3	68366.8	200377	32497	77618.5	116888	70733.1
	2	20231228_RH28_COREAD_PhoX_TMTpro_26.11563.11563.4.2.dta	4	2942.65	0.0126243	0.0340553	-0.003388	-1.15134	0.000214112	0.288931	20231228_RH28_COREAD_PhoX_TMTpro_26_HCDFT.mgf	20231228_RH28_COREAD_PhoX_TMTpro_26.11563.11563.4.2.dta	18944.6	63310.2	34003.6	62409.2	68250.4	35572.4	40299.8	13464.2	25742.3	36575.3	33199.3	21147.5	16591.1	42348.1	15584.9	20204.4	27497.1	23966.8
111	AASGEAKPK(7)-AKAAK(2)	2772.58	TMTpro_pep_N-term(0);TMTpro_K(9);TMTpro_pep_N-term(12);TMTpro_K(17)	sp|P16401|H15_HUMAN (120)-sp|Q6Y7W6|GGYF2_HUMAN (733)/sp|P16401|H15_HUMAN (120)-sp|P10412|H14_HUMAN (177)/sp|P16401|H15_HUMAN (120)-sp|P42345|MTOR_HUMAN (39)/sp|P16403|H12_HUMAN (117)-sp|Q6Y7W6|GGYF2_HUMAN (733)/sp|P16403|H12_HUMAN (117)-sp|P10412|H14_HUMAN (177)/sp|P16403|H12_HUMAN (117)-sp|P42345|MTOR_HUMAN (39)/sp|P10412|H14_HUMAN (117)-sp|Q6Y7W6|GGYF2_HUMAN (733)/sp|P10412|H14_HUMAN (117)-sp|…	Intra-Protein	2	109224	407504	192830	228028	229960	147826	180957	105932	176108	201150	206189	144897	117975	318833	134199	143976	139332	128680
	1	20231228_RH28_COREAD_PhoX_TMTpro_26.11462.11462.4.2.dta	4	2772.58	1.2967e-06	0.0788032	-0.004985	-1.79796	3.57569e-06	2.22212e-06	20231228_RH28_COREAD_PhoX_TMTpro_26_HCDFT.mgf	20231228_RH28_COREAD_PhoX_TMTpro_26.11462.11462.4.2.dta	59433	226694	107563	127457	123042	81296	102885	65781	99637	119596	118061	81160.9	68005.9	181206	75272	83005.9	79858.6	71177.8
	2	20231228_RH28_COREAD_PhoX_TMTpro_26.11474.11474.4.2.dta	4	2772.58	0.00687138	0.117569	-0.004918	-1.7738	0.000223084	0.000138903	20231228_RH28_COREAD_PhoX_TMTpro_26_HCDFT.mgf	20231228_RH28_COREAD_PhoX_TMTpro_26.11474.11474.4.2.dta	49791.5	180810	85266.6	100572	106917	66530.2	78071.7	40150.5	76471	81553.9	88128.4	63735.9	49969.5	137626	58926.7	60970.4	59473.7	57502.3
112	AASGEAKPK(7)-ATGAATPKK(8)	3128.75	TMTpro_pep_N-term(0);TMTpro_K(9);TMTpro_pep_N-term(12);TMTpro_K(21)	sp|P16401|H15_HUMAN (120)-sp|P10412|H14_HUMAN (148)/sp|P16403|H12_HUMAN (117)-sp|P10412|H14_HUMAN (148)/sp|P10412|H14_HUMAN (117)-sp|P10412|H14_HUMAN (148)/	Intra-Protein	1	14036	73963.8	29281.1	64956.6	70121.9	42182.3	56491.3	17338.7	31453.6	33859.5	41279.8	21786.4	19821.6	61556.1	19276.4	25830.4	22621.8	23910
	1	20231228_RH28_COREAD_PhoX_TMTpro_26.12320.12320.4.3.dta	4	3128.75	2.34912e-08	0.00146925	-0.004305	-1.37595	9.43674e-15	5.43747e-10	20231228_RH28_COREAD_PhoX_TMTpro_26_HCDFT.mgf	20231228_RH28_COREAD_PhoX_TMTpro_26.12320.12320.4.3.dta	14036	73963.8	29281.1	64956.6	70121.9	42182.3	56491.3	17338.7	31453.6	33859.5	41279.8	21786.4	19821.6	61556.1	19276.4	25830.4	22621.8	23910
113	AASGEAKPK(7)-AVAASKER(6)	2811.52	TMTpro_pep_N-term(0);TMTpro_K(9);TMTpro_pep_N-term(12)	sp|P16401|H15_HUMAN (120)-sp|P16401|H15_HUMAN (55)/sp|P16401|H15_HUMAN (120)-sp|P16403|H12_HUMAN (52)/sp|P16401|H15_HUMAN (120)-sp|P16402|H13_HUMAN (53)/sp|P16401|H15_HUMAN (120)-sp|P10412|H14_HUMAN (52)/sp|P16403|H12_HUMAN (117)-sp|P16401|H15_HUMAN (55)/sp|P16403|H12_HUMAN (117)-sp|P16403|H12_HUMAN (52)/sp|P16403|H12_HUMAN (117)-sp|P16402|H13_HUMAN (53)/sp|P16403|H12_HUMAN (117)-sp|P10412|H14_HU…	Intra-Protein	9	340821	991593	741417	532188	609201	354205	489560	231403	471316	538494	501328	372239	294988	722839	328339	384930	387852	403101
	1	20231228_RH28_COREAD_PhoX_TMTpro_19.10576.10576.5.0.dta	5	2811.52	0.000106982	9.80524e-05	-0.004217	-1.4999	3.05721e-15	4.39198e-06	20231228_RH28_COREAD_PhoX_TMTpro_19_HCDFT.mgf	20231228_RH28_COREAD_PhoX_TMTpro_19.10576.10576.5.0.dta	9369.4	26949.3	22039.5	14004.6	14345	10097.9	13667.6	5589.6	13034	12731.8	14680.5	10550.5	7300.1	22124.1	10857.6	10286.8	12454.2	9491.5
	2	20231228_RH28_COREAD_PhoX_TMTpro_19.10610.10610.5.0.dta	5	2811.52	9.61281e-05	0.000159955	-0.004217	-1.4999	2.18214e-14	2.64628e-07	20231228_RH28_COREAD_PhoX_TMTpro_19_HCDFT.mgf	20231228_RH28_COREAD_PhoX_TMTpro_19.10610.10610.5.0.dta	4857.6	17928.7	12157	9329.1	11845.2	7101.6	9158.2	4131.9	9686.8	8697.9	9553.6	7522.3	6686.1	11901.4	6824.4	6537	7724.1	5550.5
	3	20231228_RH28_COREAD_PhoX_TMTpro_19.10604.10604.4.1.dta	4	2811.52	2.47859e-07	0.000256015	-0.003371	-1.199	3.90063e-14	4.78352e-09	20231228_RH28_COREAD_PhoX_TMTpro_19_HCDFT.mgf	20231228_RH28_COREAD_PhoX_TMTpro_19.10604.10604.4.1.dta	50669.1	153667	121837	78586.2	95598.8	53163.4	74467.5	39682.2	75565.1	84977.8	88701.1	56976.7	48444	111322	49520.8	57724.2	59544.8	64202.9
	4	20231228_RH28_COREAD_PhoX_TMTpro_19.10649.10649.4.1.dta	4	2811.52	1	0.000324082	-0.00325	-1.15596	1	1	20231228_RH28_COREAD_PhoX_TMTpro_19_HCDFT.mgf	20231228_RH28_COREAD_PhoX_TMTpro_19.10649.10649.4.1.dta	11823.8	32173.8	24693.1	18642.8	22000.3	13264.3	17698.8	8643.2	16359.9	17707.7	16049.7	13086.2	12857.5	23917.2	10886.5	11734.2	15470.8	14259.1
	5	20231228_RH28_COREAD_PhoX_TMTpro_19.10634.10634.5.0.dta	5	2811.52	0.0278395	0.000441073	-0.004211	-1.49777	1.99965e-09	0.00113323	20231228_RH28_COREAD_PhoX_TMTpro_19_HCDFT.mgf	20231228_RH28_COREAD_PhoX_TMTpro_19.10634.10634.5.0.dta	3384.9	8826	7163.9	5809.2	8142.4	3416.5	5249.8	2478.8	3191.6	5139.5	6781.2	4960.4	3456.1	7310.5	3434	3794.3	5592.2	4509.9
	6	20231228_RH28_COREAD_PhoX_TMTpro_19.10566.10566.4.1.dta	4	2811.52	9.44941e-06	0.00225374	-0.003435	-1.22176	3.18981e-07	1.11032e-05	20231228_RH28_COREAD_PhoX_TMTpro_19_HCDFT.mgf	20231228_RH28_COREAD_PhoX_TMTpro_19.10566.10566.4.1.dta	85696.3	258405	190047	132839	143394	88984.9	129411	56510.7	127810	126558	128537	93983.8	72887.4	189236	81158.8	89689.4	85548.6	96919.3
	7	20231228_RH28_COREAD_PhoX_TMTpro_19.10550.10550.4.1.dta	4	2811.52	0.000397029	0.00491807	-0.003444	-1.22496	4.51142e-09	0.000587005	20231228_RH28_COREAD_PhoX_TMTpro_19_HCDFT.mgf	20231228_RH28_COREAD_PhoX_TMTpro_19.10550.10550.4.1.dta	30547.4	76493.6	59171.7	45858.4	49831	31854.1	47173.6	11721.7	35103.3	33742.2	28772.7	28764.9	20988.8	52116	27821	26531.2	32251.5	39514.5
	8	20231228_RH28_COREAD_PhoX_TMTpro_20.10084.10084.3.0.dta	3	2811.52	0.00247086	0.0151727	-0.002905	-1.03325	8.45225e-07	4.70856e-05	20231228_RH28_COREAD_PhoX_TMTpro_20_HCDFT.mgf	20231228_RH28_COREAD_PhoX_TMTpro_20.10084.10084.3.0.dta	15668.5	49178.8	35205.1	26094.8	29519.5	17616	25491.8	10619.9	21757.8	26766.2	22399.1	15298.1	14433.3	33375.2	13947.2	20062.9	18290.8	19731.9
	9	20231228_RH28_COREAD_PhoX_TMTpro_20.10079.10079.4.1.dta	4	2811.52	5.88117e-05	0.0311577	-0.00503	-1.78907	1.73579e-19	9.62644e-06	20231228_RH28_COREAD_PhoX_TMTpro_20_HCDFT.mgf	20231228_RH28_COREAD_PhoX_TMTpro_20.10079.10079.4.1.dta	128804	367972	269102	201024	234524	128706	167241	92025.1	168808	222172	185853	141096	107935	271536	123888	158570	150974	148922
114	AASGEAKPK(7)-PKKAAAK(2)	3301.93	TMTpro_pep_N-term(0);TMTpro_K(9);TMTpro_pep_N-term(12);TMTpro_K(15);TMTpro_K(19)	sp|P16401|H15_HUMAN (120)-sp|P10412|H14_HUMAN (212)/sp|P16401|H15_HUMAN (120)-sp|P05114|HMGN1_HUMAN (37)/sp|P16403|H12_HUMAN (117)-sp|P10412|H14_HUMAN (212)/sp|P16403|H12_HUMAN (117)-sp|P05114|HMGN1_HUMAN (37)/sp|P10412|H14_HUMAN (117)-sp|P10412|H14_HUMAN (212)/sp|P10412|H14_HUMAN (117)-sp|P05114|HMGN1_HUMAN (37)/	Intra-Protein	1	31472.7	99582.4	64009.6	39269.3	45639.2	34580.4	44939.6	25690.6	42997.7	63636.8	56076.9	43962.9	39498.1	84137.3	46505.5	49092.2	45840.6	42937.2
	1	20231228_RH28_COREAD_PhoX_TMTpro_35.10205.10205.5.1.dta	5	3301.93	1	0.173906	-0.001923	-0.582386	0.561141	1	20231228_RH28_COREAD_PhoX_TMTpro_35_HCDFT.mgf	20231228_RH28_COREAD_PhoX_TMTpro_35.10205.10205.5.1.dta	31472.7	99582.4	64009.6	39269.3	45639.2	34580.4	44939.6	25690.6	42997.7	63636.8	56076.9	43962.9	39498.1	84137.3	46505.5	49092.2	45840.6	42937.2
115	AASGEAKPK(7)-PKTAK(2)	2828.61	TMTpro_pep_N-term(0);TMTpro_K(9);TMTpro_pep_N-term(12);TMTpro_K(17)	sp|P16401|H15_HUMAN (120)-sp|Q8IVM0|CCD50_HUMAN (240)/sp|P16401|H15_HUMAN (120)-sp|P10412|H14_HUMAN (202)/sp|P16403|H12_HUMAN (117)-sp|Q8IVM0|CCD50_HUMAN (240)/sp|P16403|H12_HUMAN (117)-sp|P10412|H14_HUMAN (202)/sp|P10412|H14_HUMAN (117)-sp|Q8IVM0|CCD50_HUMAN (240)/sp|P10412|H14_HUMAN (117)-sp|P10412|H14_HUMAN (202)/	Intra-Protein	2	112710	376349	206958	222883	263670	153637	213666	96425.1	166224	187140	227441	138091	114816	296436	128188	140335	135410	171983
	1	20231228_RH28_COREAD_PhoX_TMTpro_25.11279.11279.5.1.dta	5	2828.59	0.406797	0.156392	-0.012587	-4.44989	1.86147e-08	1	20231228_RH28_COREAD_PhoX_TMTpro_25_HCDFT.mgf	20231228_RH28_COREAD_PhoX_TMTpro_25.11279.11279.5.1.dta	8809.1	22577.9	19789.4	15923.8	20139.2	11709.3	18780.2	7046.4	12337.2	14862.9	14895.4	10203.1	10876.8	20481.6	10785.6	11734.4	9883.3	13921.9
	2	20231228_RH28_COREAD_PhoX_TMTpro_25.11186.11186.5.2.dta	5	2828.59	0.100928	0.214714	-0.011932	-4.21833	4.27645e-07	0.722343	20231228_RH28_COREAD_PhoX_TMTpro_25_HCDFT.mgf	20231228_RH28_COREAD_PhoX_TMTpro_25.11186.11186.5.2.dta	103900	353772	187168	206959	243531	141928	194886	89378.7	153887	172278	212545	127888	103939	275954	117402	128601	125526	158061
116	AASGEAKPK(7)-PKTAKPK(5)	3053.75	TMTpro_pep_N-term(0);TMTpro_K(9);TMTpro_pep_N-term(12);TMTpro_K(19)	sp|P16401|H15_HUMAN (120)-sp|P10412|H14_HUMAN (205)/sp|P16403|H12_HUMAN (117)-sp|P10412|H14_HUMAN (205)/sp|P10412|H14_HUMAN (117)-sp|P10412|H14_HUMAN (205)/	Intra-Protein	1	68902	265558	152490	27129.5	31817.4	33446.3	45219.8	68052.1	93759.4	144148	164737	91914.6	83527.8	215001	85740.7	93283.5	94329.2	89906.5
	1	20231228_RH28_COREAD_PhoX_TMTpro_25.12346.12346.4.4.dta	4	3053.71	0.00171743	0.165926	-0.040512	-13.2663	1.74553e-08	0.00474504	20231228_RH28_COREAD_PhoX_TMTpro_25_HCDFT.mgf	20231228_RH28_COREAD_PhoX_TMTpro_25.12346.12346.4.4.dta	68902	265558	152490	27129.5	31817.4	33446.3	45219.8	68052.1	93759.4	144148	164737	91914.6	83527.8	215001	85740.7	93283.5	94329.2	89906.5
117	AASGEAKPK(7)-SAGAAKR(6)	2640.43	TMTpro_pep_N-term(0);TMTpro_K(9);TMTpro_pep_N-term(12)	sp|P16401|H15_HUMAN (120)-sp|P10412|H14_HUMAN (32)/sp|P16403|H12_HUMAN (117)-sp|P10412|H14_HUMAN (32)/sp|P10412|H14_HUMAN (117)-sp|P10412|H14_HUMAN (32)/	Intra-Protein	2	73461.6	386228	104456	371676	390390	186791	278178	70781	125427	136414	160248	102512	78551.8	240969	79390.5	113948	114973	105494
	1	20231228_RH28_COREAD_PhoX_TMTpro_20.8335.8335.3.0.dta	3	2640.43	1.56718e-08	0.0204254	-0.003006	-1.13845	7.12639e-09	0.00104031	20231228_RH28_COREAD_PhoX_TMTpro_20_HCDFT.mgf	20231228_RH28_COREAD_PhoX_TMTpro_20.8335.8335.3.0.dta	11761.6	52784.3	13736.2	52811.3	55136.3	26313.8	40310.4	10027.2	20692.3	20156.6	21994.4	15242.7	11693.5	36709.5	12317.4	16103.2	17088.2	13600.8
	2	20231228_RH28_COREAD_PhoX_TMTpro_20.8329.8329.4.0.dta	4	2640.43	1.12723e-08	0.0370987	-0.002725	-1.03203	2.34108e-11	2.33192e-08	20231228_RH28_COREAD_PhoX_TMTpro_20_HCDFT.mgf	20231228_RH28_COREAD_PhoX_TMTpro_20.8329.8329.4.0.dta	61700	333444	90720	318865	335254	160477	237867	60753.8	104735	116258	138253	87269.5	66858.3	204260	67073.1	97844.6	97885	91893.3
118	AASGEAKPK(7)-SPAKAK(4)	2885.63	TMTpro_pep_N-term(0);TMTpro_K(9);TMTpro_pep_N-term(12);TMTpro_K(18)	sp|P16401|H15_HUMAN (120)-sp|P16402|H13_HUMAN (192)/sp|P16401|H15_HUMAN (120)-sp|P10412|H14_HUMAN (190)/sp|P16403|H12_HUMAN (117)-sp|P16402|H13_HUMAN (192)/sp|P16403|H12_HUMAN (117)-sp|P10412|H14_HUMAN (190)/sp|P10412|H14_HUMAN (117)-sp|P16402|H13_HUMAN (192)/sp|P10412|H14_HUMAN (117)-sp|P10412|H14_HUMAN (190)/	Intra-Protein	2	41002.4	136433	66009.5	125730	146304	75443.3	112482	25876.4	57161.7	62874.5	69754.5	48221.9	41746.7	99938.6	42065.7	49418.3	58672.5	56320.5
	1	20231228_RH28_COREAD_PhoX_TMTpro_26.11825.11825.4.1.dta	4	2885.62	0.00196817	0.0187709	-0.003193	-1.10652	0.00180493	0.000193239	20231228_RH28_COREAD_PhoX_TMTpro_26_HCDFT.mgf	20231228_RH28_COREAD_PhoX_TMTpro_26.11825.11825.4.1.dta	23618.7	88576	38634.3	80697.6	92814.2	48223.9	72426.6	16028.2	35762.3	36227.6	40299	31133	26209.2	63064.8	26199.3	33143.9	35886.1	33403.1
	2	20231228_RH28_COREAD_PhoX_TMTpro_26.11851.11851.4.1.dta	4	2885.62	0.0144591	0.118173	-0.003193	-1.10652	3.55299e-05	0.0261517	20231228_RH28_COREAD_PhoX_TMTpro_26_HCDFT.mgf	20231228_RH28_COREAD_PhoX_TMTpro_26.11851.11851.4.1.dta	17383.7	47857.4	27375.2	45032.3	53489.6	27219.4	40055.7	9848.2	21399.4	26646.9	29455.5	17088.9	15537.5	36873.8	15866.4	16274.4	22786.4	22917.4
119	AASGEAKPK(7)-TAKPKAAK(3)	3402.98	TMTpro_pep_N-term(0);TMTpro_K(9);TMTpro_pep_N-term(12);TMTpro_K(17);TMTpro_K(20)	sp|P16401|H15_HUMAN (120)-sp|P10412|H14_HUMAN (205)/sp|P16403|H12_HUMAN (117)-sp|P10412|H14_HUMAN (205)/sp|P10412|H14_HUMAN (117)-sp|P10412|H14_HUMAN (205)/	Intra-Protein	2	215966	410681	333566	389116	372131	248345	352131	184970	340271	363455	237824	295142	238780	401138	221550	315102	303532	315221
	1	20231228_RH28_COREAD_PhoX_TMTpro_35.9812.9812.4.0.dta	4	3402.97	1	0.227912	-0.01154	-3.39114	9.14197e-06	1	20231228_RH28_COREAD_PhoX_TMTpro_35_HCDFT.mgf	20231228_RH28_COREAD_PhoX_TMTpro_35.9812.9812.4.0.dta	48072.4	96968.9	79926.6	79698.4	82596	55126.3	79381.7	43261.9	77285.6	81858.9	52726.6	65391.3	54601.5	86489.7	47560.1	70345.9	69489.2	73717.2
	2	20231228_RH28_COREAD_PhoX_TMTpro_35.9801.9801.5.0.dta	5	3402.97	0.00314959	0.350703	-0.01591	-4.67531	1.22769e-10	0.0113913	20231228_RH28_COREAD_PhoX_TMTpro_35_HCDFT.mgf	20231228_RH28_COREAD_PhoX_TMTpro_35.9801.9801.5.0.dta	167893	313712	253639	309418	289535	193218	272749	141708	262985	281596	185097	229751	184179	314648	173990	244756	234043	241504
120	AASGEAKPK(7)-TKQTAR(2)	2684.46	TMTpro_pep_N-term(0);TMTpro_K(9);TMTpro_pep_N-term(12)	sp|P16401|H15_HUMAN (120)-sp|P84243|H33_HUMAN (5)/sp|P16401|H15_HUMAN (120)-sp|P68431|H31_HUMAN (5)/sp|P16401|H15_HUMAN (120)-sp|Q71DI3|H32_HUMAN (5)/sp|P16403|H12_HUMAN (117)-sp|P84243|H33_HUMAN (5)/sp|P16403|H12_HUMAN (117)-sp|P68431|H31_HUMAN (5)/sp|P16403|H12_HUMAN (117)-sp|Q71DI3|H32_HUMAN (5)/sp|P10412|H14_HUMAN (117)-sp|P84243|H33_HUMAN (5)/sp|P10412|H14_HUMAN (117)-sp|P68431|H31_HUMAN (5)…	Inter-Protein	1	11520.1	44051.8	22247.4	26852.3	28512.4	15536	19726.1	9112.3	14762.7	16186.2	21683.6	10595.9	9820.7	22698.6	9290.7	11894.5	12934.3	12549.8
	1	20231228_RH28_COREAD_PhoX_TMTpro_20.8186.8186.3.0.dta	3	2684.45	4.52887e-06	0.35707	-0.003931	-1.46436	3.26253e-09	6.17306e-09	20231228_RH28_COREAD_PhoX_TMTpro_20_HCDFT.mgf	20231228_RH28_COREAD_PhoX_TMTpro_20.8186.8186.3.0.dta	11520.1	44051.8	22247.4	26852.3	28512.4	15536	19726.1	9112.3	14762.7	16186.2	21683.6	10595.9	9820.7	22698.6	9290.7	11894.5	12934.3	12549.8
121	AASGEAKPKAK(7)-AAGAGAAKR(8)	3255.84	TMTpro_pep_N-term(0);TMTpro_K(9);TMTpro_K(11);TMTpro_pep_N-term(14)	sp|P16401|H15_HUMAN (120)-sp|P16401|H15_HUMAN (35)/sp|P10412|H14_HUMAN (117)-sp|P16401|H15_HUMAN (35)/	Intra-Protein	1	44431.4	119054	107798	37641.7	41377.8	28616.2	43908.8	27892.4	57174.9	64671.4	55834.8	50270.7	44718.9	72993.8	42564.3	55093.9	55255.8	60407.8
	1	20231228_RH28_COREAD_PhoX_TMTpro_31.8932.8932.5.0.dta	5	3255.83	1	0.220559	-0.00327	-1.00435	0.197047	1	20231228_RH28_COREAD_PhoX_TMTpro_31_HCDFT.mgf	20231228_RH28_COREAD_PhoX_TMTpro_31.8932.8932.5.0.dta	44431.4	119054	107798	37641.7	41377.8	28616.2	43908.8	27892.4	57174.9	64671.4	55834.8	50270.7	44718.9	72993.8	42564.3	55093.9	55255.8	60407.8
122	AASGEAKPKAK(9)-AAKPK(3)	3301.93	TMTpro_pep_N-term(0);TMTpro_K(7);TMTpro_K(11);TMTpro_pep_N-term(14);TMTpro_K(19)	sp|P16401|H15_HUMAN (122)-sp|P32519|ELF1_HUMAN (354)/sp|P16401|H15_HUMAN (122)-sp|P16403|H12_HUMAN (199)/sp|P16401|H15_HUMAN (122)-sp|P16402|H13_HUMAN (202)/sp|P16401|H15_HUMAN (122)-sp|P10412|H14_HUMAN (180)/sp|P10412|H14_HUMAN (119)-sp|P32519|ELF1_HUMAN (354)/sp|P10412|H14_HUMAN (119)-sp|P16403|H12_HUMAN (199)/sp|P10412|H14_HUMAN (119)-sp|P16402|H13_HUMAN (202)/sp|P10412|H14_HUMAN (119)-sp|P104…	Intra-Protein	1	15750.3	47378.7	33543.1	27237.1	35559.2	14696.4	25134.2	9470.9	23051.7	21012.3	19650.3	15868	15134	30149.8	16218	18775.2	18152.5	22564.1
	1	20231228_RH28_COREAD_PhoX_TMTpro_35.10077.10077.4.1.dta	4	3301.93	0.238793	0.236875	-0.00207	-0.626905	1	0.00452118	20231228_RH28_COREAD_PhoX_TMTpro_35_HCDFT.mgf	20231228_RH28_COREAD_PhoX_TMTpro_35.10077.10077.4.1.dta	15750.3	47378.7	33543.1	27237.1	35559.2	14696.4	25134.2	9470.9	23051.7	21012.3	19650.3	15868	15134	30149.8	16218	18775.2	18152.5	22564.1
123	AASGEAKPKAK(9)-AGAAKAK(5)	3403.98	TMTpro_pep_N-term(0);TMTpro_K(7);TMTpro_K(11);TMTpro_pep_N-term(14);TMTpro_K(21)	sp|P16401|H15_HUMAN (122)-sp|P16401|H15_HUMAN (130)/sp|P16401|H15_HUMAN (122)-sp|P10412|H14_HUMAN (127)/sp|P10412|H14_HUMAN (119)-sp|P16401|H15_HUMAN (130)/sp|P10412|H14_HUMAN (119)-sp|P10412|H14_HUMAN (127)/	Intra-Protein	2	58897.2	241236	110862	125822	128714	76993.6	114809	47801.5	92935.4	109292	123383	77300.1	68293.2	172296	69580.1	87581.6	80637.1	71366.6
	1	20231228_RH28_COREAD_PhoX_TMTpro_35.9957.9957.3.1.dta	3	3403.98	1	0.0243886	-0.000885	-0.25999	1	1	20231228_RH28_COREAD_PhoX_TMTpro_35_HCDFT.mgf	20231228_RH28_COREAD_PhoX_TMTpro_35.9957.9957.3.1.dta	11361.8	46425.6	20335.1	27062.4	29328.4	17152	21825.9	11066.4	18145.7	26302.4	28972.9	16214.8	15370.3	34750.4	13559.1	19029.7	17581.1	17658.3
	2	20231228_RH28_COREAD_PhoX_TMTpro_34.9681.9681.4.1.dta	4	3403.98	0.000878956	0.0515733	-0.001897	-0.557289	1	8.38726e-08	20231228_RH28_COREAD_PhoX_TMTpro_34_HCDFT.mgf	20231228_RH28_COREAD_PhoX_TMTpro_34.9681.9681.4.1.dta	47535.4	194810	90526.7	98759.5	99385.1	59841.6	92982.8	36735.1	74789.7	82989.6	94409.9	61085.3	52922.9	137546	56021	68551.9	63056	53708.3
124	AASGEAKPKAK(9)-AKAAK(2)	3275.92	TMTpro_pep_N-term(0);TMTpro_K(7);TMTpro_K(11);TMTpro_pep_N-term(14);TMTpro_K(19)	sp|P16401|H15_HUMAN (122)-sp|Q6Y7W6|GGYF2_HUMAN (733)/sp|P16401|H15_HUMAN (122)-sp|P10412|H14_HUMAN (177)/sp|P16401|H15_HUMAN (122)-sp|P42345|MTOR_HUMAN (39)/sp|P10412|H14_HUMAN (119)-sp|Q6Y7W6|GGYF2_HUMAN (733)/sp|P10412|H14_HUMAN (119)-sp|P10412|H14_HUMAN (177)/sp|P10412|H14_HUMAN (119)-sp|P42345|MTOR_HUMAN (39)/	Intra-Protein	2	90816.5	283446	172441	144000	164685	92726.5	142996	80376.3	140213	164050	146445	118729	91114.7	222005	114414	121401	126133	116511
	1	20231228_RH28_COREAD_PhoX_TMTpro_34.9602.9602.5.2.dta	5	3275.92	1	0.460344	0.002451	0.748187	0.838539	1	20231228_RH28_COREAD_PhoX_TMTpro_34_HCDFT.mgf	20231228_RH28_COREAD_PhoX_TMTpro_34.9602.9602.5.2.dta	44584.1	100892	77809.5	68770.9	79985.3	43946	62812.5	22502.2	52715.9	57722.5	56354.3	41840	33451.2	75345.7	39853.4	49862.2	48787.9	53389.5
	2	20231228_RH28_COREAD_PhoX_TMTpro_36.9884.9884.5.2.dta	5	3275.91	1	0.796115	-0.007252	-2.21373	0.0524609	1	20231228_RH28_COREAD_PhoX_TMTpro_36_HCDFT.mgf	20231228_RH28_COREAD_PhoX_TMTpro_36.9884.9884.5.2.dta	46232.4	182553	94631.8	75228.7	84699.6	48780.5	80183.8	57874.1	87497.1	106328	90091.1	76889.2	57663.5	146659	74560.2	71538.6	77344.7	63121.7
125	AASGEAKPKAK(9)-AKKPAGATPK(2)	4060.4	TMTpro_pep_N-term(0);TMTpro_K(7);TMTpro_K(11);TMTpro_pep_N-term(14);TMTpro_K(17);TMTpro_K(24)	sp|P16401|H15_HUMAN (122)-sp|P16401|H15_HUMAN (132)/sp|P10412|H14_HUMAN (119)-sp|P16401|H15_HUMAN (132)/	Intra-Protein	2	684624	1.80636e+06	1696641	175349	230234	169272	326541	318649	672671	891312	742860	558734	517514	1.02322e+06	550655	659141	633862	918872
	1	20231228_RH28_COREAD_PhoX_TMTpro_42.9928.9928.5.2.dta	5	4060.39	1.17746e-07	3.87585e-09	-0.005845	-1.43952	9.91742e-05	7.05358e-05	20231228_RH28_COREAD_PhoX_TMTpro_42_HCDFT.mgf	20231228_RH28_COREAD_PhoX_TMTpro_42.9928.9928.5.2.dta	180146	473233	445154	51212	62775.5	54698.3	88754.5	74049.9	184562	232315	201118	150425	139838	277271	148893	185246	173043	265267
	2	20231228_RH28_COREAD_PhoX_TMTpro_42.9926.9926.6.3.dta	6	4060.39	0.000145149	0.00296033	-0.006314	-1.55502	0.00360126	0.0126549	20231228_RH28_COREAD_PhoX_TMTpro_42_HCDFT.mgf	20231228_RH28_COREAD_PhoX_TMTpro_42.9926.9926.6.3.dta	504478	1.33313e+06	1.25149e+06	124137	167459	114574	237787	244599	488109	658997	541742	408310	377676	745950	401762	473896	460819	653605
126	AASGEAKPKAK(9)-AVAASKER(6)	3314.86	TMTpro_pep_N-term(0);TMTpro_K(7);TMTpro_K(11);TMTpro_pep_N-term(14)	sp|P16401|H15_HUMAN (122)-sp|P16401|H15_HUMAN (55)/sp|P16401|H15_HUMAN (122)-sp|P16403|H12_HUMAN (52)/sp|P16401|H15_HUMAN (122)-sp|P16402|H13_HUMAN (53)/sp|P16401|H15_HUMAN (122)-sp|P10412|H14_HUMAN (52)/sp|P10412|H14_HUMAN (119)-sp|P16401|H15_HUMAN (55)/sp|P10412|H14_HUMAN (119)-sp|P16403|H12_HUMAN (52)/sp|P10412|H14_HUMAN (119)-sp|P16402|H13_HUMAN (53)/sp|P10412|H14_HUMAN (119)-sp|P10412|H14_HU…	Intra-Protein	2	59912.3	145435	132826	53820.8	65598.7	32640.2	62769.2	26482.9	68735.6	66041.3	56051.1	50696.8	36132.4	79952.3	49891.5	53801.3	56118.2	64631
	1	20231228_RH28_COREAD_PhoX_TMTpro_28.10699.10699.4.0.dta	4	3314.86	0.00277901	0.000449624	0.001317	0.397302	7.46572e-08	0.000172035	20231228_RH28_COREAD_PhoX_TMTpro_28_HCDFT.mgf	20231228_RH28_COREAD_PhoX_TMTpro_28.10699.10699.4.0.dta	29868.7	75423.8	68897	29127.2	33812.6	17573.3	34692	13299.1	37143.5	37379.3	27786.5	26961.5	21252.6	42738.2	23904.6	28143.5	29896.4	36151.7
	2	20231228_RH28_COREAD_PhoX_TMTpro_28.10695.10695.4.1.dta	4	3314.86	0.0103233	0.00153334	0.001317	0.397302	1	5.76956e-06	20231228_RH28_COREAD_PhoX_TMTpro_28_HCDFT.mgf	20231228_RH28_COREAD_PhoX_TMTpro_28.10695.10695.4.1.dta	30043.6	70010.9	63929.1	24693.6	31786.1	15066.9	28077.2	13183.8	31592.1	28662	28264.6	23735.3	14879.8	37214.1	25986.9	25657.8	26221.8	28479.3
127	AASGEAKPKVK(9)-AGGTKPK(5)	3474.02	TMTpro_pep_N-term(0);TMTpro_K(7);TMTpro_K(11);TMTpro_pep_N-term(14);TMTpro_K(21)	sp|P16403|H12_HUMAN (119)-sp|P16403|H12_HUMAN (127)/	Intra-Protein	2	216832	857310	483050	1.04013e+06	1.11506e+06	370486	675379	106111	342461	334135	248648	213596	149540	395464	87247.7	205609	295813	223058
	1	20231228_RH28_COREAD_PhoX_TMTpro_35.11139.11139.4.2.dta	4	3474.02	0.00481619	0.0626467	-0.002806	-0.80771	5.87955e-06	0.0617487	20231228_RH28_COREAD_PhoX_TMTpro_35_HCDFT.mgf	20231228_RH28_COREAD_PhoX_TMTpro_35.11139.11139.4.2.dta	43527.4	177752	97926.8	206660	239974	75036.3	147089	20238.5	70321.9	70234.4	48108.8	39606.4	29365.5	80603.2	21219.4	42376.5	58055.7	49705.2
	2	20231228_RH28_COREAD_PhoX_TMTpro_35.11121.11121.5.1.dta	5	3474.02	0.0136738	0.0742133	-0.002842	-0.818073	1.31602e-06	0.00324115	20231228_RH28_COREAD_PhoX_TMTpro_35_HCDFT.mgf	20231228_RH28_COREAD_PhoX_TMTpro_35.11121.11121.5.1.dta	173305	679558	385123	833471	875087	295449	528290	85872.8	272139	263900	200540	173990	120174	314861	66028.3	163233	237757	173353
128	AASIFGGAKPVDTAAR(9)-EQEKLQR(4)	3279.7	TMTpro_pep_N-term(0);TMTpro_pep_N-term(19)	sp|P23588|IF4B_HUMAN (365)-sp|P23588|IF4B_HUMAN (386)/	Intra-Protein	4	187091	662188	346512	557326	530641	231805	398371	110784	215934	319060	372322	205876	192989	384114	168698	215440	260333	570388
	1	20231228_RH28_COREAD_PhoX_TMTpro_21.18442.18442.3.0.dta	3	3279.7	0.0343508	0.0796883	-0.005362	-1.63491	0.000191627	0.00539061	20231228_RH28_COREAD_PhoX_TMTpro_21_HCDFT.mgf	20231228_RH28_COREAD_PhoX_TMTpro_21.18442.18442.3.0.dta	20829.1	55082.9	40709.4	51812.8	46784.1	34279.1	44216.2	16563.3	29779.8	48491.2	51440.4	32631.6	25012.5	55167.6	23933	32988.7	35197.7	34703.3
	2	20231228_RH28_COREAD_PhoX_TMTpro_20.18470.18470.3.0.dta	3	3279.7	0.0278979	0.123347	0.001707	0.520474	0.0207295	0.00598004	20231228_RH28_COREAD_PhoX_TMTpro_20_HCDFT.mgf	20231228_RH28_COREAD_PhoX_TMTpro_20.18470.18470.3.0.dta	17065.5	36087.5	35267.5	28329.3	35107.6	26051.2	32115.3	11925.6	24640.7	33042.1	36722.5	26074.4	22080.6	39471.9	21126.6	21146.1	33414.7	25257.2
	3	20231228_RH28_COREAD_PhoX_TMTpro_20.18446.18446.3.0.dta	3	3279.7	0.242274	0.151888	0.001707	0.520474	0.0185292	0.47685	20231228_RH28_COREAD_PhoX_TMTpro_20_HCDFT.mgf	20231228_RH28_COREAD_PhoX_TMTpro_20.18446.18446.3.0.dta	17069.3	43467.3	37042.5	38590.3	42877.8	30779.3	35137.7	16518.6	27113.2	39437.1	44043	28594.1	27031.2	52138	28138.7	30281.2	43846.2	27426.9
	4	20231228_RH28_COREAD_PhoX_TMTpro_21.18424.18424.4.2.dta	4	3279.7	0.00435653	0.1615	-0.005076	-1.5477	1.84962e-13	0.00145589	20231228_RH28_COREAD_PhoX_TMTpro_21_HCDFT.mgf	20231228_RH28_COREAD_PhoX_TMTpro_21.18424.18424.4.2.dta	132127	527550	233493	438594	405872	140696	286902	65776.1	134400	198089	240116	118576	118864	237336	95499.8	131024	147874	483000
129	AASIFGGAKPVDTAAR(9)-GPPQRPKLNLKPR(7)	4154.32	TMTpro_pep_N-term(0);TMTpro_pep_N-term(19);TMTpro_K(30)	sp|P23588|IF4B_HUMAN (365)-sp|P23588|IF4B_HUMAN (333)/	Intra-Protein	2	246315	493178	529087	442470	481071	273517	447939	119000	275178	394808	279257	290258	225275	396168	242007	245959	310507	295052
	1	20231228_RH28_COREAD_PhoX_TMTpro_47.18674.18674.5.0.dta	5	4154.31	1.72496e-05	0.00128697	-0.009968	-2.39943	4.26976e-09	4.48301e-05	20231228_RH28_COREAD_PhoX_TMTpro_47_HCDFT.mgf	20231228_RH28_COREAD_PhoX_TMTpro_47.18674.18674.5.0.dta	136229	268883	279660	250074	257043	145580	235660	66047.3	151206	217180	148386	158768	122545	217521	136164	136060	164160	158800
	2	20231228_RH28_COREAD_PhoX_TMTpro_47.18694.18694.5.0.dta	5	4154.31	0.114569	0.0676116	-0.009968	-2.39943	2.79158e-06	0.402758	20231228_RH28_COREAD_PhoX_TMTpro_47_HCDFT.mgf	20231228_RH28_COREAD_PhoX_TMTpro_47.18694.18694.5.0.dta	110086	224295	249427	192396	224028	127937	212279	52952.3	123971	177628	130871	131490	102730	178647	105843	109900	146347	136252
130	AASIFGGAKPVDTAAR(9)-LNLKPR(4)	3089.68	TMTpro_pep_N-term(0);TMTpro_pep_N-term(19)	sp|P23588|IF4B_HUMAN (365)-sp|P23588|IF4B_HUMAN (337)/	Intra-Protein	2	148731	315522	327913	276343	283077	203240	252014	90265.6	163117	286519	221886	206546	162648	314334	172781	161223	212160	199068
	1	20231228_RH28_COREAD_PhoX_TMTpro_42.21071.21071.3.0.dta	3	3089.68	0.0202822	9.57127e-09	0.000863	0.279317	4.10563e-10	0.0102913	20231228_RH28_COREAD_PhoX_TMTpro_42_HCDFT.mgf	20231228_RH28_COREAD_PhoX_TMTpro_42.21071.21071.3.0.dta	53670.5	117835	113298	98419.9	101959	75409.6	88064.4	33165.8	66860.6	100253	78331	82503.1	60112.8	112153	66537	59309.5	78280.7	69469.6
	2	20231228_RH28_COREAD_PhoX_TMTpro_42.21065.21065.4.0.dta	4	3089.67	0.000915996	5.3377e-07	-0.004645	-1.50339	4.11136e-14	0.00138243	20231228_RH28_COREAD_PhoX_TMTpro_42_HCDFT.mgf	20231228_RH28_COREAD_PhoX_TMTpro_42.21065.21065.4.0.dta	95060.2	197687	214615	177923	181118	127831	163949	57099.8	96256.3	186266	143555	124043	102536	202180	106244	101914	133879	129599
131	AASIFGGAKPVDTAAR(9)-LQKEQEK(3)	3555.9	TMTpro_pep_N-term(0);TMTpro_pep_N-term(19);TMTpro_K(26)	sp|P23588|IF4B_HUMAN (365)-sp|P23588|IF4B_HUMAN (382)/	Intra-Protein	4	163653	444688	295391	354543	356189	224869	313651	115244	202639	346338	364505	230135	183473	405309	191431	188048	230351	236647
	1	20231228_RH28_COREAD_PhoX_TMTpro_30.21189.21189.5.0.dta	5	3555.9	7.66997e-08	0.00374624	0.001032	0.290222	9.73443e-15	2.75878e-05	20231228_RH28_COREAD_PhoX_TMTpro_30_HCDFT.mgf	20231228_RH28_COREAD_PhoX_TMTpro_30.21189.21189.5.0.dta	21567	47601.3	45466.7	44275.8	47482.2	30952.2	38526.6	13131.8	27322.6	43399.4	42065.6	35279	28214.6	57110.9	28727.6	25014.6	32273.8	29733.4
	2	20231228_RH28_COREAD_PhoX_TMTpro_30.21172.21172.4.2.dta	4	3555.9	1.43661e-07	0.00696713	-0.002578	-0.724992	8.1988e-12	2.65414e-08	20231228_RH28_COREAD_PhoX_TMTpro_30_HCDFT.mgf	20231228_RH28_COREAD_PhoX_TMTpro_30.21172.21172.4.2.dta	77937.1	222230	140996	179838	169559	98914.4	150938	54635.7	95171.9	170706	189749	101544	81381.1	208017	90433.6	89085.7	115845	114562
	3	20231228_RH28_COREAD_PhoX_TMTpro_30.21196.21196.4.2.dta	4	3555.9	1.20207e-16	0.00729098	-0.002578	-0.724992	3.40456e-07	8.28531e-09	20231228_RH28_COREAD_PhoX_TMTpro_30_HCDFT.mgf	20231228_RH28_COREAD_PhoX_TMTpro_30.21196.21196.4.2.dta	54483.7	151103	92948.5	113738	119051	83850.4	106948	40701.3	69634.5	113886	115370	82578.6	64591.1	120265	60204.4	64602.1	70660.5	79039.6
	4	20231228_RH28_COREAD_PhoX_TMTpro_30.21191.21191.3.0.dta	3	3555.9	6.05413e-05	0.0328901	-0.006123	-1.72193	1.50596e-08	0.000316057	20231228_RH28_COREAD_PhoX_TMTpro_30_HCDFT.mgf	20231228_RH28_COREAD_PhoX_TMTpro_30.21191.21191.3.0.dta	9665.3	23753.1	15980.4	16691.5	20096.4	11151.9	17238.9	6775.6	10509.6	18346.8	17320.9	10733.3	9285.8	19915.4	12065.8	9345.5	11571.4	13312.1
132	AASKQR(4)-EAKNK(3)	2371.3	TMTpro_pep_N-term(0);TMTpro_pep_N-term(9);TMTpro_K(14)	sp|Q9H1E3|NUCKS_HUMAN (102)-sp|Q9H1E3|NUCKS_HUMAN (45)/	Intra-Protein	1	12439	18241.6	15353.2	32554.6	35489.6	16435	21184.6	4124.8	13520	18357.6	25305.8	25280.4	19489.6	24429	11668.9	14547.3	10184.9	19499.2
	1	20231228_RH28_COREAD_PhoX_TMTpro_19.7092.7092.4.1.dta	4	2371.29	8.10086e-08	0.0249234	-0.00319	-1.34526	2.88326e-07	3.49057e-06	20231228_RH28_COREAD_PhoX_TMTpro_19_HCDFT.mgf	20231228_RH28_COREAD_PhoX_TMTpro_19.7092.7092.4.1.dta	12439	18241.6	15353.2	32554.6	35489.6	16435	21184.6	4124.8	13520	18357.6	25305.8	25280.4	19489.6	24429	11668.9	14547.3	10184.9	19499.2
133	AASKQR(4)-SKPER(2)	2094.1	TMTpro_pep_N-term(0);TMTpro_pep_N-term(9)	sp|Q9H1E3|NUCKS_HUMAN (102)-sp|Q9H1E3|NUCKS_HUMAN (161)/sp|Q9H1E3|NUCKS_HUMAN (102)-sp|P61764|STXB1_HUMAN (461)/	Intra-Protein	1	35594.5	49703.9	41237.8	61856.6	66488.7	36567.7	46176.5	14485.1	36109.8	46291	61772	51827.6	37400.9	47566.1	30791.4	35840.5	30345.2	30716.5
	1	20231228_RH28_COREAD_PhoX_TMTpro_11.5864.5864.3.1.dta	3	2094.1	0.00471531	0.0347244	-0.000565	-0.269806	0.00407909	0.0107444	20231228_RH28_COREAD_PhoX_TMTpro_11_HCDFT.mgf	20231228_RH28_COREAD_PhoX_TMTpro_11.5864.5864.3.1.dta	35594.5	49703.9	41237.8	61856.6	66488.7	36567.7	46176.5	14485.1	36109.8	46291	61772	51827.6	37400.9	47566.1	30791.4	35840.5	30345.2	30716.5
134	AASNMALGKFR(9)-QKAFER(2)	2761.41	TMTpro_pep_N-term(0);TMTpro_pep_N-term(14)	sp|P53041|PPP5_HUMAN (111)-sp|P53041|PPP5_HUMAN (146)/	Intra-Protein	2	99612.9	172243	148418	161057	177175	109116	141466	42552	102830	169354	109157	132734	102410	157437	99358.6	98676.4	103765	108332
	1	20231228_RH28_COREAD_PhoX_TMTpro_27.18014.18014.3.0.dta	3	2761.41	0.00111878	0.00913794	-0.001094	-0.396174	0.000118807	0.00328136	20231228_RH28_COREAD_PhoX_TMTpro_27_HCDFT.mgf	20231228_RH28_COREAD_PhoX_TMTpro_27.18014.18014.3.0.dta	51025.6	91184.7	79563.7	85337.3	90396.1	58927.5	75236.8	22902.1	56447.1	87703.9	59339.7	68905.9	52794	83141	55310.9	55975.8	55803.6	57998.5
	2	20231228_RH28_COREAD_PhoX_TMTpro_27.18027.18027.4.0.dta	4	2761.41	0.000315756	0.0117699	-0.001773	-0.642062	5.13099e-08	0.000640344	20231228_RH28_COREAD_PhoX_TMTpro_27_HCDFT.mgf	20231228_RH28_COREAD_PhoX_TMTpro_27.18027.18027.4.0.dta	48587.3	81058.1	68854.3	75720	86779	50188.9	66228.8	19649.9	46383	81649.8	49817.7	63828	49616.3	74295.6	44047.7	42700.6	47961	50333.8
135	AASSVPNLKK(9)-TNAQAAPKPR(8)	3189.76	TMTpro_pep_N-term(0);TMTpro_K(10);TMTpro_pep_N-term(13)	sp|Q66K74|MAP1S_HUMAN (552)-sp|Q66K74|MAP1S_HUMAN (561)/	Intra-Protein	1	51982.9	84567	120681	103113	122744	27956.1	50306.5	24890.2	52342.4	103794	108264	75371.6	66146.6	119067	93067	70004.7	70371.5	85714.3
	1	20231228_RH28_COREAD_PhoX_TMTpro_31.14301.14301.4.0.dta	4	3189.76	8.97532e-16	0.00262523	0.000197	0.06176	1.1393e-09	7.53192e-12	20231228_RH28_COREAD_PhoX_TMTpro_31_HCDFT.mgf	20231228_RH28_COREAD_PhoX_TMTpro_31.14301.14301.4.0.dta	51982.9	84567	120681	103113	122744	27956.1	50306.5	24890.2	52342.4	103794	108264	75371.6	66146.6	119067	93067	70004.7	70371.5	85714.3
136	AATALKDVVK(6)-LTPEWKK(6)	3342.92	TMTpro_pep_N-term(0);TMTpro_K(10);TMTpro_pep_N-term(13);TMTpro_K(20)	sp|Q15084|PDIA6_HUMAN (73)-sp|Q15084|PDIA6_HUMAN (66)/	Intra-Protein	5	376670	523248	894954	621788	741961	417534	580274	113918	304228	357712	378323	381842	266782	765936	342121	317546	353618	414770
	1	20231228_RH28_COREAD_PhoX_TMTpro_38.24117.24117.5.0.dta	5	3342.92	1.63594e-07	0.0172372	-0.002052	-0.613834	4.5268e-11	1.90586e-06	20231228_RH28_COREAD_PhoX_TMTpro_38_HCDFT.mgf	20231228_RH28_COREAD_PhoX_TMTpro_38.24117.24117.5.0.dta	19822.6	27955	48818.4	31062.6	39702.1	20863.7	35070.1	8091.5	17450.7	21041	21496.8	22513.7	15135.1	43362.4	21975.7	19552.5	20576	22333
	2	20231228_RH28_COREAD_PhoX_TMTpro_38.24141.24141.5.0.dta	5	3342.92	0.0736765	0.0285088	-0.002052	-0.613834	8.0531e-06	1.6935e-05	20231228_RH28_COREAD_PhoX_TMTpro_38_HCDFT.mgf	20231228_RH28_COREAD_PhoX_TMTpro_38.24141.24141.5.0.dta	11547	16162.7	30127.6	14394.2	19675.8	15745.7	15072.3	5146.7	12207.3	17140.7	11874.9	14814.7	10629.8	20381.8	13567.3	12767	13180.9	14374.3
	3	20231228_RH28_COREAD_PhoX_TMTpro_38.24125.24125.4.2.dta	4	3342.92	1	0.118363	-0.005988	-1.79125	1	0.00175441	20231228_RH28_COREAD_PhoX_TMTpro_38_HCDFT.mgf	20231228_RH28_COREAD_PhoX_TMTpro_38.24125.24125.4.2.dta	104838	158069	278379	180180	227056	121183	177049	34101.6	105903	106664	109096	121496	86289.7	216573	106594	86497.3	106032	121184
	4	20231228_RH28_COREAD_PhoX_TMTpro_38.24104.24104.4.2.dta	4	3342.92	0.734522	0.231342	-0.005988	-1.79125	0.377896	0.0604395	20231228_RH28_COREAD_PhoX_TMTpro_38_HCDFT.mgf	20231228_RH28_COREAD_PhoX_TMTpro_38.24104.24104.4.2.dta	182282	241519	402694	297841	339147	197317	260696	45986.6	120118	150811	171517	160323	108272	365361	141524	143593	151149	190099
	5	20231228_RH28_COREAD_PhoX_TMTpro_38.24108.24108.3.0.dta	3	3342.93	0.199389	0.252125	0.004943	1.47865	0.0105893	0.629312	20231228_RH28_COREAD_PhoX_TMTpro_38_HCDFT.mgf	20231228_RH28_COREAD_PhoX_TMTpro_38.24108.24108.3.0.dta	58179.7	79543.1	134935	98310.4	116380	62424.3	92386.7	20591.9	48549.1	62054.7	64338	62694.9	46455.8	120258	58460	55136.3	62681.1	66780.3
137	AATVTKK(6)-NIKQR(3)	2498.43	TMTpro_pep_N-term(0);TMTpro_K(7);TMTpro_pep_N-term(10)	sp|Q14839|CHD4_HUMAN (1723)-sp|Q14839|CHD4_HUMAN (1693)/	Intra-Protein	3	270544	835172	804689	700445	724293	451767	608943	209124	369223	646472	576762	433081	329181	713910	498703	404174	476469	377801
	1	20231228_RH28_COREAD_PhoX_TMTpro_31.11355.11355.3.0.dta	3	2498.43	4.04926e-08	0.0116957	-0.001442	-0.577162	1.50533e-13	3.2662e-11	20231228_RH28_COREAD_PhoX_TMTpro_31_HCDFT.mgf	20231228_RH28_COREAD_PhoX_TMTpro_31.11355.11355.3.0.dta	60955	174369	170866	137958	153290	93334.5	121466	43030.8	84316.7	143359	119494	96925.4	75991.5	151986	105314	88033.5	109853	87092.1
	2	20231228_RH28_COREAD_PhoX_TMTpro_31.11339.11339.4.1.dta	4	2498.43	9.75483e-06	0.0385551	-0.000933	-0.373434	4.49553e-13	1.2047e-05	20231228_RH28_COREAD_PhoX_TMTpro_31_HCDFT.mgf	20231228_RH28_COREAD_PhoX_TMTpro_31.11339.11339.4.1.dta	146659	454289	429695	369040	382976	239073	317232	110251	183133	341703	310204	223241	168753	375792	264291	214097	244354	197117
	3	20231228_RH28_COREAD_PhoX_TMTpro_31.11320.11320.4.0.dta	4	2498.43	7.62317e-06	0.123597	-0.000933	-0.373434	7.88869e-10	0.000633548	20231228_RH28_COREAD_PhoX_TMTpro_31_HCDFT.mgf	20231228_RH28_COREAD_PhoX_TMTpro_31.11320.11320.4.0.dta	62930.8	206514	204127	193447	188027	119359	170245	55842	101773	161410	147064	112914	84436.3	186132	129097	102043	122262	93591.5
138	AAVAGKK(6)-NHKLR(3)	2433.39	TMTpro_pep_N-term(0);TMTpro_K(7);TMTpro_pep_N-term(10)	sp|P36578|RL4_HUMAN (374)-sp|P36578|RL4_HUMAN (348)/	Intra-Protein	2	47194.6	141788	87029.6	128225	133544	76454.3	122030	28978.3	51848.6	123824	131008	75787.6	62697.5	139073	53232.8	69917.5	67826.9	68367.3
	1	20231228_RH28_COREAD_PhoX_TMTpro_31.9376.9376.3.0.dta	3	2433.39	0.00367866	0.0884161	-0.003523	-1.44777	4.48423e-19	4.17775e-05	20231228_RH28_COREAD_PhoX_TMTpro_31_HCDFT.mgf	20231228_RH28_COREAD_PhoX_TMTpro_31.9376.9376.3.0.dta	19761.8	66720.4	37975.6	59664.5	65894.7	35638.9	57800	12369.6	24317.1	55295.2	63492.5	34750.9	27501.6	57760.6	23600.9	30067.8	28225	30462.3
	2	20231228_RH28_COREAD_PhoX_TMTpro_31.9370.9370.5.1.dta	5	2433.39	8.54089e-05	0.169849	-0.00375	-1.54106	1.58828e-15	0.000254574	20231228_RH28_COREAD_PhoX_TMTpro_31_HCDFT.mgf	20231228_RH28_COREAD_PhoX_TMTpro_31.9370.9370.5.1.dta	27432.8	75067.7	49054	68560.1	67649.7	40815.4	64230.4	16608.7	27531.5	68528.4	67515	41036.7	35195.9	81312.6	29631.9	39849.7	39601.9	37905
139	AAVAGKK(6)-PVVGKK(5)	2697.62	TMTpro_pep_N-term(0);TMTpro_K(7);TMTpro_pep_N-term(10);TMTpro_K(16)	sp|P36578|RL4_HUMAN (374)-sp|P36578|RL4_HUMAN (380)/	Intra-Protein	1	6092.1	16065.5	15320.6	13993.9	16648.9	12279.2	14691.7	4156.7	10523.2	19211.3	12945.5	12632.3	8640.6	15298.2	9867.9	10787.6	11798.8	7935.6
	1	20231228_RH28_COREAD_PhoX_TMTpro_41.14759.14759.5.0.dta	5	2697.62	0.00758784	0.11296	-0.001365	-0.506001	7.42778e-11	0.00130128	20231228_RH28_COREAD_PhoX_TMTpro_41_HCDFT.mgf	20231228_RH28_COREAD_PhoX_TMTpro_41.14759.14759.5.0.dta	6092.1	16065.5	15320.6	13993.9	16648.9	12279.2	14691.7	4156.7	10523.2	19211.3	12945.5	12632.3	8640.6	15298.2	9867.9	10787.6	11798.8	7935.6
140	AAVEKR(5)-VKPVG(2)	1990.1	TMTpro_pep_N-term(0);TMTpro_pep_N-term(9)	sp|Q6ZTW0|TPGS1_HUMAN (6)-sp|Q6ZTW0|TPGS1_HUMAN (287)/	Intra-Protein	3	211253	178686	796794	336560	360941	135396	260450	31582.1	136996	170147	142771	107299	71373.2	229869	105829	111191	215932	183467
	1	20231228_RH28_COREAD_PhoX_TMTpro_18.28051.28051.3.0.dta	3	1990.09	0.0260789	0.212488	-0.008422	-4.23194	6.94973e-07	0.0519328	20231228_RH28_COREAD_PhoX_TMTpro_18_HCDFT.mgf	20231228_RH28_COREAD_PhoX_TMTpro_18.28051.28051.3.0.dta	8341.7	12272.7	30795.2	14787.6	13919.6	9240.4	13786.3	4193.9	9033.1	11885	10614.4	11604.3	5396.9	15447.3	10139	6929.2	11538.3	12404.4
	2	20231228_RH28_COREAD_PhoX_TMTpro_24.25094.25094.3.2.dta	3	1990.11	0.327697	0.323889	0.01033	5.19069	2.24124e-05	0.878291	20231228_RH28_COREAD_PhoX_TMTpro_24_HCDFT.mgf	20231228_RH28_COREAD_PhoX_TMTpro_24.25094.25094.3.2.dta	195750	153008	748845	307876	335318	113315	233695	22819.7	118481	143054	116937	80245.5	54682.4	198465	83807.1	91922	193747	163994
	3	20231228_RH28_COREAD_PhoX_TMTpro_24.27049.27049.3.1.dta	3	1990.11	0.0307107	0.338393	0.010031	5.04045	2.04617e-05	0.0859822	20231228_RH28_COREAD_PhoX_TMTpro_24_HCDFT.mgf	20231228_RH28_COREAD_PhoX_TMTpro_24.27049.27049.3.1.dta	7161.2	13405.1	17153.6	13896.6	11702.6	12841	12969.3	4568.5	9481.3	15208.8	15219.5	15449.2	11293.9	15956.1	11882.5	12339.9	10646.5	7069
141	AAVPDTVVEPALKAALK(13)-LLHVKGK(5)	3913.31	TMTpro_pep_N-term(0);TMTpro_K(17);TMTpro_pep_N-term(20);TMTpro_K(27)	sp|P09327|VILI_HUMAN (250)-sp|P09327|VILI_HUMAN (143)/	Intra-Protein	6	193062	751056	468990	776353	767814	486744	656488	151632	369203	883719	546539	891768	697805	982701	731440	488410	697500	656000
	1	20231228_RH28_COREAD_PhoX_TMTpro_40.25841.25841.3.0.dta	3	3913.31	1.03681e-11	3.1271e-06	0.000142	0.036286	1	4.55393e-11	20231228_RH28_COREAD_PhoX_TMTpro_40_HCDFT.mgf	20231228_RH28_COREAD_PhoX_TMTpro_40.25841.25841.3.0.dta	8319.4	40509.3	21070.7	40314	40873	25564.1	33414.5	7555.5	18064	52529.1	30156.3	52924.4	37421.5	52187.4	41490.3	27196.4	39081.7	37288.5
	2	20231228_RH28_COREAD_PhoX_TMTpro_40.25834.25834.5.1.dta	5	3913.3	5.71421e-14	2.74395e-05	-0.004045	-1.03365	2.28999e-17	2.4435e-08	20231228_RH28_COREAD_PhoX_TMTpro_40_HCDFT.mgf	20231228_RH28_COREAD_PhoX_TMTpro_40.25834.25834.5.1.dta	26675.6	164576	74665.6	156799	156036	92778.5	129329	29347.8	72116.4	195031	116765	203034	161958	225625	161976	98655.8	152423	140453
	3	20231228_RH28_COREAD_PhoX_TMTpro_40.25815.25815.5.1.dta	5	3913.3	7.03764e-08	5.34928e-05	-0.004099	-1.04745	2.14216e-14	3.7567e-07	20231228_RH28_COREAD_PhoX_TMTpro_40_HCDFT.mgf	20231228_RH28_COREAD_PhoX_TMTpro_40.25815.25815.5.1.dta	28152.3	160399	76241.6	157414	150896	93746.8	139174	27083.4	69255	185576	110043	183476	151382	216161	149484	100751	143193	139843
	4	20231228_RH28_COREAD_PhoX_TMTpro_40.25816.25816.4.2.dta	4	3913.3	6.60546e-08	9.82723e-05	-0.006329	-1.6173	4.11701e-23	1.9644e-05	20231228_RH28_COREAD_PhoX_TMTpro_40_HCDFT.mgf	20231228_RH28_COREAD_PhoX_TMTpro_40.25816.25816.4.2.dta	40689.6	153802	91697.1	166353	163364	105404	137696	34315.7	80332.2	175377	116861	191471	143733	203165	153824	111251	141079	137810
	5	20231228_RH28_COREAD_PhoX_TMTpro_40.25835.25835.4.2.dta	4	3913.3	3.00009e-09	0.000146639	-0.006329	-1.6173	7.89262e-14	2.50915e-06	20231228_RH28_COREAD_PhoX_TMTpro_40_HCDFT.mgf	20231228_RH28_COREAD_PhoX_TMTpro_40.25835.25835.4.2.dta	37287.7	138190	92524	154412	149710	101002	128407	28304.1	74431.7	169816	99713.9	178777	134098	194682	146246	90801.1	142268	133584
	6	20231228_RH28_COREAD_PhoX_TMTpro_39.25483.25483.4.3.dta	4	3913.3	2.22215e-07	0.0676034	-0.006188	-1.58127	1.54934e-08	0.000234893	20231228_RH28_COREAD_PhoX_TMTpro_39_HCDFT.mgf	20231228_RH28_COREAD_PhoX_TMTpro_39.25483.25483.4.3.dta	51937.7	93579.6	112791	101060	106935	68249	88468	25025.6	55003.6	105390	72999.3	82086	69213.5	90880.4	78420	59754.6	79456.1	67022.1
142	AAVPSIKFCLDNGAK(7)-SLLGKDVLFLK(5)	4249.39	TMTpro_pep_N-term(0);Carbamidomethyl[C](9);TMTpro_K(15);TMTpro_pep_N-term(18);TMTpro_K(29)	sp|P00558|PGK1_HUMAN (48)-sp|P00558|PGK1_HUMAN (91)/sp|P00558|PGK1_HUMAN (48)-sp|P07205|PGK2_HUMAN (91)/	Intra-Protein	1	35188.3	53360	58570	33591.2	44936	29011.5	39793.9	9226.5	28463.8	35774.9	30574.9	28242.5	25674.4	37750.5	30359	29298.1	36356.8	36816
	1	20231228_RH28_COREAD_PhoX_TMTpro_46.33519.33519.4.1.dta	4	4249.37	6.36352e-05	0.000810839	-0.01351	-3.17928	1.12641e-09	9.98208e-07	20231228_RH28_COREAD_PhoX_TMTpro_46_HCDFT.mgf	20231228_RH28_COREAD_PhoX_TMTpro_46.33519.33519.4.1.dta	35188.3	53360	58570	33591.2	44936	29011.5	39793.9	9226.5	28463.8	35774.9	30574.9	28242.5	25674.4	37750.5	30359	29298.1	36356.8	36816
143	AAVTPGKK(7)-AAATPAKK(7)	2954.72	TMTpro_pep_N-term(0);TMTpro_K(8);TMTpro_pep_N-term(11);TMTpro_K(19)	sp|P19338|NUCL_HUMAN (87)-sp|P19338|NUCL_HUMAN (95)/	Intra-Protein	3	413606	457880	742412	613549	714859	488088	563516	169680	418901	569852	286738	378189	299022	638927	481767	384673	485922	358587
	1	20231228_RH28_COREAD_PhoX_TMTpro_36.12194.12194.3.1.dta	3	2954.72	1.15814e-10	0.00134365	-0.000107	-0.036213	9.66144e-09	3.94529e-14	20231228_RH28_COREAD_PhoX_TMTpro_36_HCDFT.mgf	20231228_RH28_COREAD_PhoX_TMTpro_36.12194.12194.3.1.dta	125976	121891	190886	188754	185442	131620	153709	44623.9	118107	160010	70428.2	108347	69473.9	185624	134790	106564	141134	90243.5
	2	20231228_RH28_COREAD_PhoX_TMTpro_36.12242.12242.5.3.dta	5	2954.72	0.000580277	0.00950751	-5.5e-05	-0.018614	2.40434e-06	7.83186e-06	20231228_RH28_COREAD_PhoX_TMTpro_36_HCDFT.mgf	20231228_RH28_COREAD_PhoX_TMTpro_36.12242.12242.5.3.dta	197319	217625	385913	290823	358650	255369	277624	90703.4	216929	282960	151005	183703	158447	325979	235682	197529	232891	179580
	3	20231228_RH28_COREAD_PhoX_TMTpro_36.12287.12287.4.3.dta	4	2954.72	0.000476365	0.0268665	0.000918	0.310689	0.00111578	0.00284962	20231228_RH28_COREAD_PhoX_TMTpro_36_HCDFT.mgf	20231228_RH28_COREAD_PhoX_TMTpro_36.12287.12287.4.3.dta	90311.7	118364	165613	133973	170767	101099	132183	34353	83865.2	126881	65305	86139	71101.7	127324	111294	80580.6	111897	88763.5
144	AAVVKFHPIQGHR(5)-VEVKK(4)	3183.8	TMTpro_pep_N-term(0);TMTpro_pep_N-term(16);TMTpro_K(21)	sp|Q13151|ROA0_HUMAN (159)-sp|Q13151|ROA0_HUMAN (171)/sp|Q13151|ROA0_HUMAN (159)-sp|Q14324|MYPC2_HUMAN (253)/sp|Q13151|ROA0_HUMAN (159)-sp|Q15428|SF3A2_HUMAN (107)/	Intra-Protein	3	165746	395425	281960	359359	398643	200668	331388	78272.1	171039	251492	322708	178315	150103	261187	229522	190630	195973	214756
	1	20231228_RH28_COREAD_PhoX_TMTpro_37.14682.14682.4.2.dta	4	3183.8	8.96353e-06	0.00023585	-0.000777	-0.244048	6.71523e-09	1.11456e-05	20231228_RH28_COREAD_PhoX_TMTpro_37_HCDFT.mgf	20231228_RH28_COREAD_PhoX_TMTpro_37.14682.14682.4.2.dta	73369.5	215134	129897	176330	200347	82889	157607	37121.6	71091.6	121309	151907	74325.9	67670	122042	91176	77512.3	83325.3	88917.1
	2	20231228_RH28_COREAD_PhoX_TMTpro_37.14664.14664.5.0.dta	5	3183.8	8.56014e-05	0.000236336	-0.002494	-0.78334	2.99376e-12	0.000282206	20231228_RH28_COREAD_PhoX_TMTpro_37_HCDFT.mgf	20231228_RH28_COREAD_PhoX_TMTpro_37.14664.14664.5.0.dta	79720.8	156711	132616	161990	174300	102429	152990	32866.6	86086.1	114746	148161	89289.2	68654.8	119953	121021	97062.8	97536.2	110907
	3	20231228_RH28_COREAD_PhoX_TMTpro_37.14693.14693.3.0.dta	3	3183.8	1.47292e-06	0.000308287	-0.001566	-0.491865	1.34977e-05	6.62829e-07	20231228_RH28_COREAD_PhoX_TMTpro_37_HCDFT.mgf	20231228_RH28_COREAD_PhoX_TMTpro_37.14693.14693.3.0.dta	12655.4	23579.1	19446.9	21040.1	23995.7	15349.9	20790.3	8283.9	13861.5	15436.8	22639.4	14700.4	13778.6	19191.8	17324.9	16054.4	15111.2	14931.6
145	AAWEHMKK(7)-QKYGR(2)	2773.45	TMTpro_pep_N-term(0);TMTpro_K(8);TMTpro_pep_N-term(11)	sp|P51659|DHB4_HUMAN (139)-sp|P51659|DHB4_HUMAN (142)/	Intra-Protein	4	318748	786786	231019	775770	752720	464127	876272	111604	324581	748554	478284	782902	643597	747736	414959	601301	395127	651667
	1	20231228_RH28_COREAD_PhoX_TMTpro_32.14523.14523.4.2.dta	4	2773.45	0.00246141	5.523e-05	-0.000695	-0.250591	2.86733e-14	0.000231577	20231228_RH28_COREAD_PhoX_TMTpro_32_HCDFT.mgf	20231228_RH28_COREAD_PhoX_TMTpro_32.14523.14523.4.2.dta	28207.2	63088.7	24137	63756.8	59520.9	39419.4	70508	9080	30691	59970.9	38443	59151.7	50426	61984.1	34529.8	53586.6	32698.7	54345.9
	2	20231228_RH28_COREAD_PhoX_TMTpro_31.13794.13794.5.0.dta	5	2773.45	4.84769e-05	0.000531222	-0.00053	-0.191098	9.5098e-16	8.88694e-05	20231228_RH28_COREAD_PhoX_TMTpro_31_HCDFT.mgf	20231228_RH28_COREAD_PhoX_TMTpro_31.13794.13794.5.0.dta	53786.2	145387	41925.5	143204	122676	87310.4	160448	22407.5	66150.3	138078	84262.9	139170	118171	138540	76107	109418	71491.7	112109
	3	20231228_RH28_COREAD_PhoX_TMTpro_31.13776.13776.4.1.dta	4	2773.45	4.18408e-05	0.00837404	-0.001135	-0.409238	1.10436e-15	1.61114e-05	20231228_RH28_COREAD_PhoX_TMTpro_31_HCDFT.mgf	20231228_RH28_COREAD_PhoX_TMTpro_31.13776.13776.4.1.dta	195872	485547	123174	485130	477697	282699	548967	62924	188680	463160	293683	500509	399373	465699	253648	372710	237029	408190
	4	20231228_RH28_COREAD_PhoX_TMTpro_31.13797.13797.3.0.dta	3	2773.44	0.000242933	0.0121499	-0.00159	-0.573294	9.49261e-37	1.78604e-05	20231228_RH28_COREAD_PhoX_TMTpro_31_HCDFT.mgf	20231228_RH28_COREAD_PhoX_TMTpro_31.13797.13797.3.0.dta	40882.8	92763	41783	83678.6	92826	54698.2	96349.4	17192.4	39059.6	87345.3	61895.3	84070.8	75626.4	81513.6	50673.6	65586.6	53907.3	77021.9
146	ADAAPDEKVLDSGFR(8)-EIENKAIQDPR(5)	3720.84	TMTpro_pep_N-term(0);TMTpro_pep_N-term(18)	sp|P01833|PIGR_HUMAN (585)-sp|P01833|PIGR_HUMAN (597)/	Intra-Protein	3	77188.5	152938	160086	227484	203602	1.32656e+06	1.87689e+06	71694.4	173344	131989	117915	115948	95342.8	133436	223078	84792.9	129004	80546.8
	1	20231228_RH28_COREAD_PhoX_TMTpro_02.22331.22331.4.2.dta	4	3720.84	1.9279e-05	2.40459e-08	-0.001252	-0.336483	2.39793e-07	0.000117865	20231228_RH28_COREAD_PhoX_TMTpro_02_HCDFT.mgf	20231228_RH28_COREAD_PhoX_TMTpro_02.22331.22331.4.2.dta	24941.6	53600.1	56775.4	80228.1	68673.4	770428	1.10822e+06	39943.2	91937.1	43228.5	39251.9	37929.9	31879.1	42680.7	104446	31543.8	43154.9	28639.4
	2	20231228_RH28_COREAD_PhoX_TMTpro_02.22305.22305.4.3.dta	4	3720.84	0.000170465	1.19769e-07	-0.000643	-0.17281	5.99954e-09	0.000363503	20231228_RH28_COREAD_PhoX_TMTpro_02_HCDFT.mgf	20231228_RH28_COREAD_PhoX_TMTpro_02.22305.22305.4.3.dta	27689.1	49620.6	60005.9	69498.2	66274.8	338687	458864	16393.1	48061.3	43854.3	37961.6	39576.8	29112.8	37967.9	65386.2	24786	46280.4	22646.6
	3	20231228_RH28_COREAD_PhoX_TMTpro_02.22373.22373.4.0.dta	4	3720.84	0.164783	0.000529493	-0.002997	-0.805463	7.96337e-06	0.145144	20231228_RH28_COREAD_PhoX_TMTpro_02_HCDFT.mgf	20231228_RH28_COREAD_PhoX_TMTpro_02.22373.22373.4.0.dta	24557.8	49717	43304.4	77758.2	68654.2	217443	309799	15358.1	33345.4	44905.9	40701.7	38440.9	34350.9	52787.9	53246.2	28463.1	39568.5	29260.8
147	ADAASSLTVDVTPPTAKAPTTVEDR(17)-VGDSTPVSEKPVSAAVDANASESP(10)	5644.76	TMTpro_pep_N-term(0);TMTpro_pep_N-term(28)	sp|Q9H8Y8|GORS2_HUMAN (420)-sp|Q9H8Y8|GORS2_HUMAN (438)/	Intra-Protein	1	14762.8	31589.9	24722.3	32633.1	35461.9	16909.9	22624.7	10051.8	15332.5	27568.1	24323.7	20508.9	14825.3	34039.1	18948	19107.8	22695.7	17526.6
	1	20231228_RH28_COREAD_PhoX_TMTpro_09.26047.26047.5.0.dta	5	5644.76	0.00158042	6.27959e-06	0.002683	0.475308	2.64494e-10	0.000150019	20231228_RH28_COREAD_PhoX_TMTpro_09_HCDFT.mgf	20231228_RH28_COREAD_PhoX_TMTpro_09.26047.26047.5.0.dta	14762.8	31589.9	24722.3	32633.1	35461.9	16909.9	22624.7	10051.8	15332.5	27568.1	24323.7	20508.9	14825.3	34039.1	18948	19107.8	22695.7	17526.6
148	ADAGEKPK(6)-EDPGKV(5)	2581.34	TMTpro_pep_N-term(0);TMTpro_K(8);TMTpro_pep_N-term(11)	sp|P47897|SYQ_HUMAN (673)-sp|P47897|SYQ_HUMAN (774)/	Intra-Protein	1	68127.5	133264	140808	144697	143268	112737	133524	84869.6	67224.5	228260	133330	152256	103728	182959	98261	152850	213336	145793
	1	20231228_RH28_COREAD_PhoX_TMTpro_05.14820.14820.4.1.dta	4	2581.34	0.171255	0.0946094	-0.000818	-0.31689	1.55691e-09	0.240973	20231228_RH28_COREAD_PhoX_TMTpro_05_HCDFT.mgf	20231228_RH28_COREAD_PhoX_TMTpro_05.14820.14820.4.1.dta	68127.5	133264	140808	144697	143268	112737	133524	84869.6	67224.5	228260	133330	152256	103728	182959	98261	152850	213336	145793
149	ADAGEKPK(6)-VAKAR(3)	2481.37	TMTpro_pep_N-term(0);TMTpro_K(8);TMTpro_pep_N-term(11)	sp|P47897|SYQ_HUMAN (673)-sp|P47897|SYQ_HUMAN (193)/	Intra-Protein	1	27007.1	39932.8	40130.7	38687.4	40728.2	30902.8	40217.3	14810.4	25439.3	51295.9	39360.7	35683.4	32778.2	56604.2	32263.7	30542.5	41190.3	25431.1
	1	20231228_RH28_COREAD_PhoX_TMTpro_18.10704.10704.4.1.dta	4	2481.37	0.0777572	0.0023834	0.000863	0.347792	6.84716e-08	0.107618	20231228_RH28_COREAD_PhoX_TMTpro_18_HCDFT.mgf	20231228_RH28_COREAD_PhoX_TMTpro_18.10704.10704.4.1.dta	27007.1	39932.8	40130.7	38687.4	40728.2	30902.8	40217.3	14810.4	25439.3	51295.9	39360.7	35683.4	32778.2	56604.2	32263.7	30542.5	41190.3	25431.1
150	ADAGKEGNNPAENGDAK(5)-TDQAQKAEGAGDAK(6)	4473.19	TMTpro_pep_N-term(0);TMTpro_K(17);TMTpro_pep_N-term(20);TMTpro_K(34)	sp|P05204|HMGN2_HUMAN (64)-sp|P05204|HMGN2_HUMAN (82)/	Intra-Protein	2	79072.9	218784	101537	217204	231884	108023	173106	57358.3	86129.7	152219	87115.6	107451	86451.2	120391	51872.9	65193.2	79303.9	70473.1
	1	20231228_RH28_COREAD_PhoX_TMTpro_05.12744.12744.5.0.dta	5	4473.16	0.000287191	0.0945118	-0.033014	-7.38041	0.000168153	1.7821e-07	20231228_RH28_COREAD_PhoX_TMTpro_05_HCDFT.mgf	20231228_RH28_COREAD_PhoX_TMTpro_05.12744.12744.5.0.dta	51429.1	144742	62945.1	139153	151770	71111.8	114838	37136.8	56058.9	103755	56741.2	69173.9	57042.7	74560.5	30486.7	43390.7	50021.1	47750.9
	2	20231228_RH28_COREAD_PhoX_TMTpro_05.12747.12747.4.0.dta	4	4473.17	0.0241593	0.110723	-0.021176	-4.73398	0.000170648	9.89449e-12	20231228_RH28_COREAD_PhoX_TMTpro_05_HCDFT.mgf	20231228_RH28_COREAD_PhoX_TMTpro_05.12747.12747.4.0.dta	27643.8	74041.9	38591.8	78050.8	80113.7	36910.8	58267	20221.5	30070.8	48464.2	30374.4	38276.7	29408.5	45830.5	21386.2	21802.5	29282.8	22722.2
151	ADAVWNKIQEENVIPR(7)-EKTLR(2)	3345.75	TMTpro_pep_N-term(0);TMTpro_pep_N-term(19)	sp|P42704|LPPRC_HUMAN (980)-sp|Q8IZT6|ASPM_HUMAN (1043)/sp|P42704|LPPRC_HUMAN (980)-sp|O43474|KLF4_HUMAN (32)/sp|P42704|LPPRC_HUMAN (980)-sp|P42704|LPPRC_HUMAN (991)/	Intra-Protein	2	74453.3	153943	95961.8	198951	202148	82360.1	99344.2	44426.4	78795.9	86340	123376	93396.1	73467.2	175696	87496.5	63950.8	99318.9	69434.3
	1	20231228_RH28_COREAD_PhoX_TMTpro_18.26954.26954.4.0.dta	4	3345.74	0.00165385	0.00249803	-0.005245	-1.56766	2.71342e-13	0.00114341	20231228_RH28_COREAD_PhoX_TMTpro_18_HCDFT.mgf	20231228_RH28_COREAD_PhoX_TMTpro_18.26954.26954.4.0.dta	41177.3	92229.3	45128.7	119238	114123	40600.2	47486.7	24639.3	38092.3	39594	66317	48311.6	35766	94107.8	47921.2	31295.8	52305.5	35133.2
	2	20231228_RH28_COREAD_PhoX_TMTpro_18.26930.26930.4.0.dta	4	3345.74	0.0785577	0.0137018	-0.005245	-1.56766	9.58012e-06	0.0892153	20231228_RH28_COREAD_PhoX_TMTpro_18_HCDFT.mgf	20231228_RH28_COREAD_PhoX_TMTpro_18.26930.26930.4.0.dta	33276	61713.7	50833.1	79712.7	88024.7	41759.9	51857.5	19787.1	40703.6	46746	57059.2	45084.5	37701.2	81587.7	39575.3	32655	47013.4	34301.1
152	ADDLGKGGNEESTK(6)-HGGPKDEER(5)	3566.72	TMTpro_pep_N-term(0);TMTpro_K(14);TMTpro_pep_N-term(17)	sp|P00441|SODC_HUMAN (129)-sp|P00441|SODC_HUMAN (76)/	Intra-Protein	28	1.07471e+06	5.14189e+06	1.77447e+06	8.3102e+06	7.78403e+06	4.43137e+06	5.14497e+06	788445	1.89172e+06	4.65487e+06	1.22402e+07	1.72511e+06	1.60418e+06	5.1457e+06	1.40451e+06	1.39147e+06	2394446	1.07203e+06
	1	20231228_RH28_COREAD_PhoX_TMTpro_02.10947.10947.5.2.dta	5	3566.72	5.47123e-07	3.26585e-12	-0.002447	-0.686064	9.92369e-13	8.14431e-07	20231228_RH28_COREAD_PhoX_TMTpro_02_HCDFT.mgf	20231228_RH28_COREAD_PhoX_TMTpro_02.10947.10947.5.2.dta	52958.8	214182	82877.2	339368	313724	178342	205474	39105.6	77172.9	182809	454128	80767	60976.4	221384	57545.8	60682.2	104040	43389.1
	2	20231228_RH28_COREAD_PhoX_TMTpro_04.10774.10774.4.1.dta	4	3566.72	1.75038e-09	4.32764e-12	0.000877	0.245884	6.62148e-13	1.1148e-09	20231228_RH28_COREAD_PhoX_TMTpro_04_HCDFT.mgf	20231228_RH28_COREAD_PhoX_TMTpro_04.10774.10774.4.1.dta	14510.6	61371.1	20883.1	100941	89993.4	57507.6	56799.9	7390.5	20649.1	55643.6	136176	21297.1	18286.3	62654	13927.7	17899.2	26942.8	11272.5
	3	20231228_RH28_COREAD_PhoX_TMTpro_02.10971.10971.5.1.dta	5	3566.72	1.73782e-07	2.66242e-11	-0.00242	-0.678494	3.03796e-11	7.07388e-07	20231228_RH28_COREAD_PhoX_TMTpro_02_HCDFT.mgf	20231228_RH28_COREAD_PhoX_TMTpro_02.10971.10971.5.1.dta	130283	650800	233118	1.06183e+06	964309	569584	658037	93976.2	245050	574251	1.56691e+06	221437	186442	668109	186415	156815	298466	126631
	4	20231228_RH28_COREAD_PhoX_TMTpro_02.11055.11055.5.2.dta	5	3566.72	2.54875e-09	8.47428e-11	-0.003121	-0.875033	4.30405e-13	4.61415e-09	20231228_RH28_COREAD_PhoX_TMTpro_02_HCDFT.mgf	20231228_RH28_COREAD_PhoX_TMTpro_02.11055.11055.5.2.dta	53290.2	292097	98728.8	398425	409044	219776	267167	42303.5	87819.3	255398	632160	91974.7	79748.8	235131	73156.1	76015.6	110092	58549.2
	5	20231228_RH28_COREAD_PhoX_TMTpro_04.10768.10768.4.1.dta	4	3566.72	0.000146786	5.86177e-10	0.001195	0.335042	8.13933e-10	1.88666e-06	20231228_RH28_COREAD_PhoX_TMTpro_04_HCDFT.mgf	20231228_RH28_COREAD_PhoX_TMTpro_04.10768.10768.4.1.dta	7485.1	32071.9	11744.6	49830.2	46355.6	26774.9	23962	4891.4	9159	25270.4	67792.5	8542.8	7979.1	31561.9	10164.2	9861.6	14277.1	5056.2
	6	20231228_RH28_COREAD_PhoX_TMTpro_02.11056.11056.4.2.dta	4	3566.72	5.51881e-12	1.22332e-09	-0.001821	-0.510553	8.83656e-16	1.1573e-07	20231228_RH28_COREAD_PhoX_TMTpro_02_HCDFT.mgf	20231228_RH28_COREAD_PhoX_TMTpro_02.11056.11056.4.2.dta	51032.6	236373	86396.1	354468	383028	196463	235047	34428.1	84315.4	230621	580854	85178.8	67441	221441	64777.8	58268	111411	48377.4
	7	20231228_RH28_COREAD_PhoX_TMTpro_01.7251.7251.3.0.dta	3	3566.72	0.00142717	2.17682e-09	0.000773	0.216726	1.37193e-12	0.000828318	20231228_RH28_COREAD_PhoX_TMTpro_01_HCDFT.mgf	20231228_RH28_COREAD_PhoX_TMTpro_01.7251.7251.3.0.dta	7058.9	43065.4	15276.7	74409.7	66767.4	40369.2	42370.2	5370.5	14087.7	40114	108530	12313.1	15886.4	42015.2	10943.7	10607.5	20592.2	7646.5
	8	20231228_RH28_COREAD_PhoX_TMTpro_01.7271.7271.5.1.dta	5	3566.72	7.98024e-08	2.19518e-09	0.000362	0.101494	8.75667e-11	3.31592e-06	20231228_RH28_COREAD_PhoX_TMTpro_01_HCDFT.mgf	20231228_RH28_COREAD_PhoX_TMTpro_01.7271.7271.5.1.dta	22781.4	62198.1	64507.4	89093	104160	48079.4	57640.2	28307.6	47749.5	63794.4	102632	42630.6	29036.3	57872.7	25871.2	29247.8	44227.9	32742.1
	9	20231228_RH28_COREAD_PhoX_TMTpro_01.7248.7248.5.1.dta	5	3566.72	4.20916e-09	1.2659e-08	0.000403	0.112989	3.71319e-10	2.24245e-07	20231228_RH28_COREAD_PhoX_TMTpro_01_HCDFT.mgf	20231228_RH28_COREAD_PhoX_TMTpro_01.7248.7248.5.1.dta	165151	807590	266969	1.33359e+06	1.2836e+06	731976	865684	111567	311270	755693	2027870	249264	273788	778515	194584	200712	343857	148766
	10	20231228_RH28_COREAD_PhoX_TMTpro_01.7247.7247.4.3.dta	4	3566.72	1.49536e-09	1.26174e-07	-0.000636	-0.178315	5.23535e-18	1.17391e-08	20231228_RH28_COREAD_PhoX_TMTpro_01_HCDFT.mgf	20231228_RH28_COREAD_PhoX_TMTpro_01.7247.7247.4.3.dta	156130	835439	240981	1341493	1.24522e+06	672053	801846	123883	281924	720347	2.01015e+06	251550	248155	837120	222754	207274	389144	167466
	11	20231228_RH28_COREAD_PhoX_TMTpro_04.10775.10775.5.1.dta	5	3566.72	1.6018e-07	1.50726e-07	-0.004211	-1.18064	1.72333e-09	2.56309e-07	20231228_RH28_COREAD_PhoX_TMTpro_04_HCDFT.mgf	20231228_RH28_COREAD_PhoX_TMTpro_04.10775.10775.5.1.dta	16664.2	81345.5	25500.7	118865	99479.4	64226	69526.2	10407.1	24372	70673.1	175439	28428.4	18372.5	74872.8	22732.3	23458.8	33818.9	16860.7
	12	20231228_RH28_COREAD_PhoX_TMTpro_04.10804.10804.5.1.dta	5	3566.72	4.8371e-06	1.80074e-07	-0.00396	-1.11026	2.25282e-12	8.26081e-07	20231228_RH28_COREAD_PhoX_TMTpro_04_HCDFT.mgf	20231228_RH28_COREAD_PhoX_TMTpro_04.10804.10804.5.1.dta	15816.7	82003.9	22036.3	117822	119382	68304.2	69134.9	12207.9	28090	73932.2	168091	30709.5	25351.3	74990.2	23534.8	24458.5	36248.1	18724.2
	13	20231228_RH28_COREAD_PhoX_TMTpro_02.11110.11110.4.2.dta	4	3566.72	0.00128476	3.53105e-07	-0.00142	-0.398125	0.030037	2.6495e-05	20231228_RH28_COREAD_PhoX_TMTpro_02_HCDFT.mgf	20231228_RH28_COREAD_PhoX_TMTpro_02.11110.11110.4.2.dta	14298.1	42360.1	19110.6	70972.5	71341.3	43508.5	48217.3	9085.1	21863.4	42374.3	103467	15795	18089.7	41626.2	16709.9	15034.3	25263.2	11178.4
	14	20231228_RH28_COREAD_PhoX_TMTpro_01.7349.7349.5.1.dta	5	3566.72	3.54006e-07	4.83652e-07	-0.000161	-0.045139	9.35565e-10	1.39509e-06	20231228_RH28_COREAD_PhoX_TMTpro_01_HCDFT.mgf	20231228_RH28_COREAD_PhoX_TMTpro_01.7349.7349.5.1.dta	17645.1	68381.7	35782.4	93598	97967.3	53385	65160.7	11931.4	32915.8	49949.1	130055	29846.1	27093.7	63140.7	25255.7	24456	35087.6	19374.2
	15	20231228_RH28_COREAD_PhoX_TMTpro_02.10958.10958.4.2.dta	4	3566.72	9.84096e-07	5.75976e-07	-0.001655	-0.464012	5.24187e-10	2.93747e-07	20231228_RH28_COREAD_PhoX_TMTpro_02_HCDFT.mgf	20231228_RH28_COREAD_PhoX_TMTpro_02.10958.10958.4.2.dta	79325.4	389894	122898	680124	603117	372591	425595	59028.8	138692	365370	990517	129501	135548	423387	106652	111207	184383	82285.9
	16	20231228_RH28_COREAD_PhoX_TMTpro_01.7223.7223.4.3.dta	4	3566.72	3.78113e-09	8.01644e-07	-0.000599	-0.167941	7.5371e-12	1.31475e-08	20231228_RH28_COREAD_PhoX_TMTpro_01_HCDFT.mgf	20231228_RH28_COREAD_PhoX_TMTpro_01.7223.7223.4.3.dta	99099.2	446935	146822	786292	728551	398142	470366	63809.3	165489	426559	1.16852e+06	153269	140986	492888	127045	125937	232043	90154.6
	17	20231228_RH28_COREAD_PhoX_TMTpro_03.10982.10982.5.2.dta	5	3566.72	2.63149e-07	4.14584e-06	-0.002208	-0.619056	2.61653e-13	3.70541e-07	20231228_RH28_COREAD_PhoX_TMTpro_03_HCDFT.mgf	20231228_RH28_COREAD_PhoX_TMTpro_03.10982.10982.5.2.dta	53948.4	280429	96933.2	502815	432682	258739	286123	39295.9	102278	268061	692109	97262.9	89838.5	306367	76008.6	82759.9	140182	58744.7
	18	20231228_RH28_COREAD_PhoX_TMTpro_02.10977.10977.3.0.dta	3	3566.72	2.80317e-06	4.58014e-05	-0.004681	-1.31241	0.00318033	0.00250783	20231228_RH28_COREAD_PhoX_TMTpro_02_HCDFT.mgf	20231228_RH28_COREAD_PhoX_TMTpro_02.10977.10977.3.0.dta	10936.1	48192.7	15382.6	73870.2	59645.2	40673.5	43855.6	9428.7	19440.2	43198.8	98644.5	15738.7	14898.9	43468.2	11298.4	15615.6	18891.3	11326.1
	19	20231228_RH28_COREAD_PhoX_TMTpro_03.11127.11127.5.1.dta	5	3566.72	1.60157e-06	0.00014181	-0.002787	-0.78139	5.99077e-12	1.13516e-06	20231228_RH28_COREAD_PhoX_TMTpro_03_HCDFT.mgf	20231228_RH28_COREAD_PhoX_TMTpro_03.11127.11127.5.1.dta	14064.9	47089.8	21719.7	60239	60041.9	37763.1	47847.3	10088.3	21845.8	40668.5	93092.7	19770.9	21985.7	46639	19065.7	19899.5	28748.6	18227
	20	20231228_RH28_COREAD_PhoX_TMTpro_03.11211.11211.4.0.dta	4	3566.72	0.0894107	0.00128045	-0.000687	-0.192614	1	0.172459	20231228_RH28_COREAD_PhoX_TMTpro_03_HCDFT.mgf	20231228_RH28_COREAD_PhoX_TMTpro_03.11211.11211.4.0.dta	4065.5	12267	6374.9	16830.7	16729.9	10153.4	11462.6	2358.5	6106.1	10802.7	23325.6	4725.4	3537.5	10940.9	3613.8	4073.3	7214.7	3646.6
	21	20231228_RH28_COREAD_PhoX_TMTpro_03.10981.10981.4.3.dta	4	3566.72	2.16817e-10	0.00162524	-0.002254	-0.631953	9.19444e-17	4.60643e-10	20231228_RH28_COREAD_PhoX_TMTpro_03_HCDFT.mgf	20231228_RH28_COREAD_PhoX_TMTpro_03.10981.10981.4.3.dta	49514.6	247042	75502.4	420564	364320	227038	238390	36867.6	93295.8	224942	577680	77596.8	64737	258792	60429	67355.7	116218	43553
	22	20231228_RH28_COREAD_PhoX_TMTpro_03.11059.11059.3.0.dta	3	3566.72	0.00984639	0.0040155	-0.001704	-0.47775	1	0.00710348	20231228_RH28_COREAD_PhoX_TMTpro_03_HCDFT.mgf	20231228_RH28_COREAD_PhoX_TMTpro_03.11059.11059.3.0.dta	2476.2	9503	2671	11227.5	13186.2	6706.5	6980.7	1788.9	2384.1	8876.3	20913.6	4111.7	2037.6	7776.4	4543.7	2314.2	2657	2391.4
	23	20231228_RH28_COREAD_PhoX_TMTpro_03.11010.11010.3.0.dta	3	3566.72	0.00092694	0.00596668	-0.001982	-0.555692	1	0.0009584	20231228_RH28_COREAD_PhoX_TMTpro_03_HCDFT.mgf	20231228_RH28_COREAD_PhoX_TMTpro_03.11010.11010.3.0.dta	4650	23517.2	6769.3	36568.1	34625.6	18999.4	22513.9	4023.3	8416.4	22129.5	50138.2	6605.4	8355.2	22630.8	6932.1	5934.9	8778.1	4489.8
	24	20231228_RH28_COREAD_PhoX_TMTpro_03.11102.11102.4.2.dta	4	3566.72	1.39174e-08	0.0136861	-0.002443	-0.684943	1.79127e-08	0.000891479	20231228_RH28_COREAD_PhoX_TMTpro_03_HCDFT.mgf	20231228_RH28_COREAD_PhoX_TMTpro_03.11102.11102.4.2.dta	10828.3	59787.3	17714.7	86270.3	83780.7	43596.1	57386.6	8179.8	18437.5	49997.9	136218	16691.1	21551.2	52100.5	15640.6	17035.5	27757.1	14568
	25	20231228_RH28_COREAD_PhoX_TMTpro_50.10416.10416.5.1.dta	5	3566.72	2.78225e-08	0.0721696	-0.004751	-1.33204	2.90523e-10	1.39834e-06	20231228_RH28_COREAD_PhoX_TMTpro_50_HCDFT.mgf	20231228_RH28_COREAD_PhoX_TMTpro_50.10416.10416.5.1.dta	7782	21947.4	12625.3	26262	25713.9	13819.5	17795.9	7654.6	9223.9	17033.1	37094.5	10407.7	8158.8	20345	7438.9	7529.6	12893.8	8941.9
	26	20231228_RH28_COREAD_PhoX_TMTpro_50.10527.10527.4.0.dta	4	3566.72	1.15489e-05	0.111882	-0.00547	-1.53362	7.98057e-05	0.0610541	20231228_RH28_COREAD_PhoX_TMTpro_50_HCDFT.mgf	20231228_RH28_COREAD_PhoX_TMTpro_50.10527.10527.4.0.dta	4053.6	14831.9	6493.5	24639	25509.6	10926.8	18283	2415.8	6339.9	12683.4	33092.3	4865.1	4590.8	15896.1	4679.3	4411.7	5289.2	4487.1
	27	20231228_RH28_COREAD_PhoX_TMTpro_50.10397.10397.4.0.dta	4	3566.72	5.9337e-07	0.121494	-0.00578	-1.62054	7.98496e-05	0.000124138	20231228_RH28_COREAD_PhoX_TMTpro_50_HCDFT.mgf	20231228_RH28_COREAD_PhoX_TMTpro_50.10397.10397.4.0.dta	3363.8	10202.8	5527.4	18369.4	18479.9	9334.6	12571.8	1759.7	4756.9	8785.4	26521.1	4327.8	3775.3	12552.4	4083.3	2837.3	5757.1	3852.5
	28	20231228_RH28_COREAD_PhoX_TMTpro_50.10463.10463.5.1.dta	5	3566.72	0.000100815	0.194196	-0.006266	-1.7568	2.54174e-09	0.000330415	20231228_RH28_COREAD_PhoX_TMTpro_50_HCDFT.mgf	20231228_RH28_COREAD_PhoX_TMTpro_50.10463.10463.5.1.dta	5493	20975.3	13124.5	21428.7	23272.8	12540	19739.4	6891.2	8573.7	14894.6	28085.8	10497.2	7537.6	21485.4	8710.5	9771.3	10164.6	9328.5
153	ADDLGKGGNEESTK(6)-KHGGPKDEER(6)	3694.82	TMTpro_pep_N-term(0);TMTpro_K(14);TMTpro_pep_N-term(17)	sp|P00441|SODC_HUMAN (129)-sp|P00441|SODC_HUMAN (76)/	Intra-Protein	14	2.2295e+06	6.55811e+06	4.55222e+06	1.36362e+07	1.32449e+07	4.40693e+06	9.11947e+06	680030	2.49001e+06	4261436	7.69637e+06	1.87713e+06	1.52831e+06	3.64805e+06	1.94525e+06	1.54619e+06	2.92589e+06	2.3991e+06
	1	20231228_RH28_COREAD_PhoX_TMTpro_06.9813.9813.5.2.dta	5	3694.82	2.05196e-05	8.1428e-05	-0.001196	-0.323697	7.08841e-07	1.90914e-05	20231228_RH28_COREAD_PhoX_TMTpro_06_HCDFT.mgf	20231228_RH28_COREAD_PhoX_TMTpro_06.9813.9813.5.2.dta	14236.8	36956.9	24888.3	40612.8	40863.5	21557.9	54439.4	11579.3	14970.8	17115.8	23811.9	12950	13603.6	17805.2	17483.7	12104.8	16759	15802.3
	2	20231228_RH28_COREAD_PhoX_TMTpro_15.9664.9664.4.3.dta	4	3999.02	6.09159e-11	0.000752505	-0.006314	-1.57889	1.8559e-10	3.61981e-12	20231228_RH28_COREAD_PhoX_TMTpro_15_HCDFT.mgf	20231228_RH28_COREAD_PhoX_TMTpro_15.9664.9664.4.3.dta	276667	803971	554119	1.66178e+06	1.75956e+06	520434	1.22724e+06	73546.2	301883	506623	1.03795e+06	199254	182985	432395	249255	164389	363471	308825
	3	20231228_RH28_COREAD_PhoX_TMTpro_16.9899.9899.3.1.dta	3	3999.02	3.95802e-12	0.00409682	-0.005842	-1.46086	1.33797e-18	3.98005e-12	20231228_RH28_COREAD_PhoX_TMTpro_16_HCDFT.mgf	20231228_RH28_COREAD_PhoX_TMTpro_16.9899.9899.3.1.dta	13307.2	44941	23294.7	79985.1	74871.7	24062.3	50670.3	4982.4	12527.3	25055.1	42834.8	9882.8	7607.8	22647.1	9337	10068.1	17602.9	15302.4
	4	20231228_RH28_COREAD_PhoX_TMTpro_16.9864.9864.4.1.dta	4	3999.02	3.03094e-05	0.00437436	-0.003983	-0.995993	2.37851e-12	3.61415e-07	20231228_RH28_COREAD_PhoX_TMTpro_16_HCDFT.mgf	20231228_RH28_COREAD_PhoX_TMTpro_16.9864.9864.4.1.dta	138021	400365	236753	816784	732138	252173	486730	34972.9	129816	253272	428601	102136	72972.7	217794	96317.7	89891.4	155459	135362
	5	20231228_RH28_COREAD_PhoX_TMTpro_15.9674.9674.3.1.dta	3	3999.02	4.73517e-08	0.0189611	-0.005148	-1.28731	9.62264e-07	3.77676e-08	20231228_RH28_COREAD_PhoX_TMTpro_15_HCDFT.mgf	20231228_RH28_COREAD_PhoX_TMTpro_15.9674.9674.3.1.dta	27005.6	82060.1	56538.7	181157	179560	58822	120883	9025.8	32191.3	57883.6	101892	24252.7	24702.8	43304.2	21466.4	13919	34797.8	33988.3
	6	20231228_RH28_COREAD_PhoX_TMTpro_15.9845.9845.6.1.dta	6	3999.02	0.00715608	0.0303885	-0.003406	-0.851708	2.74449e-11	0.00792851	20231228_RH28_COREAD_PhoX_TMTpro_15_HCDFT.mgf	20231228_RH28_COREAD_PhoX_TMTpro_15.9845.9845.6.1.dta	47265.3	165803	106428	209189	201566	95039.8	185931	30378.9	50986	114769	164892	67373.4	58244.7	104056	44995.9	43362.6	73077.4	64825.6
	7	20231228_RH28_COREAD_PhoX_TMTpro_15.9868.9868.6.1.dta	6	3999.02	0.0100137	0.0368356	-0.003471	-0.867962	5.03672e-10	0.0244434	20231228_RH28_COREAD_PhoX_TMTpro_15_HCDFT.mgf	20231228_RH28_COREAD_PhoX_TMTpro_15.9868.9868.6.1.dta	59934.2	214914	143118	255174	293016	121523	198977	34924.8	73194.5	146058	218900	76521.2	68715.5	137813	76827.9	58535.9	100746	86112.6
	8	20231228_RH28_COREAD_PhoX_TMTpro_14.11358.11358.6.3.dta	6	3999.03	0.0411492	0.0524828	0.003996	0.999244	2.7176e-09	0.0072268	20231228_RH28_COREAD_PhoX_TMTpro_14_HCDFT.mgf	20231228_RH28_COREAD_PhoX_TMTpro_14.11358.11358.6.3.dta	36357.8	78760.5	66381.6	147888	135703	56979.4	101587	14740.2	32108.6	53834.7	102855	37658	32412.9	53014	23861.4	30752.8	47131.8	45063.8
	9	20231228_RH28_COREAD_PhoX_TMTpro_15.9648.9648.6.4.dta	6	3999.02	0.00888091	0.138493	-0.005463	-1.36608	1.77366e-08	0.00767002	20231228_RH28_COREAD_PhoX_TMTpro_15_HCDFT.mgf	20231228_RH28_COREAD_PhoX_TMTpro_15.9648.9648.6.4.dta	948928	2815912	2.06302e+06	6.12726e+06	6.152e+06	1.92734e+06	4294179	242808	1.11682e+06	1.78585e+06	3.60483e+06	799809	653444	1.59535e+06	852403	607538	1.28297e+06	1.00182e+06
	10	20231228_RH28_COREAD_PhoX_TMTpro_11.10686.10686.6.0.dta	6	3998.99	0.888101	0.216497	-0.037868	-9.46931	1.67796e-09	0.952751	20231228_RH28_COREAD_PhoX_TMTpro_11_HCDFT.mgf	20231228_RH28_COREAD_PhoX_TMTpro_11.10686.10686.6.0.dta	22318.7	48692	53401.5	75904.3	85123	30261.6	65793.9	11716.5	27783	39451.2	35629.9	27233.7	21058.5	34562	22183.2	21285.8	35262.7	36803.1
	11	20231228_RH28_COREAD_PhoX_TMTpro_14.11350.11350.5.1.dta	5	3999	0.0131705	0.26177	-0.028495	-7.12549	1.26039e-05	0.0028082	20231228_RH28_COREAD_PhoX_TMTpro_14_HCDFT.mgf	20231228_RH28_COREAD_PhoX_TMTpro_14.11350.11350.5.1.dta	57789.4	191717	129457	377503	352847	131920	243425	26730.1	78201.8	131698	202025	65427.4	47757.5	101642	60294.7	54738.5	85982	73220.8
	12	20231228_RH28_COREAD_PhoX_TMTpro_17.10544.10544.5.1.dta	5	3999.02	1	0.278099	-0.006294	-1.57388	1	1	20231228_RH28_COREAD_PhoX_TMTpro_17_HCDFT.mgf	20231228_RH28_COREAD_PhoX_TMTpro_17.10544.10544.5.1.dta	9843.6	22160.7	18523.8	38881.3	42264.4	13361.1	20618.3	2646.3	9149.3	14907.3	23686.9	6339.3	5366.9	11245.3	7279.5	6146.1	8326.4	9456.1
	13	20231228_RH28_COREAD_PhoX_TMTpro_14.11452.11452.6.3.dta	6	3999.08	1	0.295274	0.060644	15.1647	2.20971e-05	0.486499	20231228_RH28_COREAD_PhoX_TMTpro_14_HCDFT.mgf	20231228_RH28_COREAD_PhoX_TMTpro_14.11452.11452.6.3.dta	13961	28412	27371.5	30003.8	37637	16459.6	28929.3	7234.1	11157.1	20917.1	28948.2	15813.3	11797	23984	11435	12972.5	12934.6	13511
	14	20231228_RH28_COREAD_PhoX_TMTpro_16.9857.9857.6.5.dta	6	3999.02	0.000694537	0.313959	-0.00441	-1.10277	1.61158e-13	0.000535643	20231228_RH28_COREAD_PhoX_TMTpro_16_HCDFT.mgf	20231228_RH28_COREAD_PhoX_TMTpro_16.9857.9857.6.5.dta	563865	1.62344e+06	1.04893e+06	3.59405e+06	3.1577e+06	1.137e+06	2.04007e+06	174744	599219	1.094e+06	1.67951e+06	432476	327642	852434	452111	420483	691375	559005
154	ADDLGKGGNEESTKTGNAGSR(14)-KHGGPKDEER(6)	4642.33	TMTpro_pep_N-term(0);TMTpro_K(6);TMTpro_pep_N-term(24);TMTpro_K(25)	sp|P00441|SODC_HUMAN (137)-sp|P00441|SODC_HUMAN (76)/	Intra-Protein	1	26691	57755.2	162545	85901.4	144193	74334.9	64070.3	29664.4	111636	257237	449229	107116	101229	201447	116886	86302.3	147838	133812
	1	20231228_RH28_COREAD_PhoX_TMTpro_14.10234.10234.6.1.dta	6	4642.32	0.0378512	0.0620393	-0.00253	-0.544985	0.00255219	0.0197107	20231228_RH28_COREAD_PhoX_TMTpro_14_HCDFT.mgf	20231228_RH28_COREAD_PhoX_TMTpro_14.10234.10234.6.1.dta	26691	57755.2	162545	85901.4	144193	74334.9	64070.3	29664.4	111636	257237	449229	107116	101229	201447	116886	86302.3	147838	133812
155	ADDPLLKLLQEAQQS(7)-MKGDHLR(2)	3342.7	TMTpro_pep_N-term(0);TMTpro_pep_N-term(18)	sp|Q96C86|DCPS_HUMAN (329)-sp|Q96C86|DCPS_HUMAN (259)/	Intra-Protein	4	131811	197332	141456	192945	183279	141144	189097	45882.2	107780	170182	190522	116030	88332.7	288959	134323	141664	141733	165408
	1	20231228_RH28_COREAD_PhoX_TMTpro_19.34053.34053.4.2.dta	4	3342.7	5.76216e-07	0.000191081	-0.006533	-1.9544	4.30889e-17	1.50458e-06	20231228_RH28_COREAD_PhoX_TMTpro_19_HCDFT.mgf	20231228_RH28_COREAD_PhoX_TMTpro_19.34053.34053.4.2.dta	44440.7	59432.4	36705	65454.7	57196.4	40221.7	62788.3	10663.3	21345.2	47468.5	64754.9	32636.5	24712.2	91841.3	41572.2	40465.1	39916.6	53010.7
	2	20231228_RH28_COREAD_PhoX_TMTpro_19.34064.34064.4.2.dta	4	3342.7	2.05102e-07	0.00125256	-0.006533	-1.9544	4.35291e-09	2.13319e-06	20231228_RH28_COREAD_PhoX_TMTpro_19_HCDFT.mgf	20231228_RH28_COREAD_PhoX_TMTpro_19.34064.34064.4.2.dta	21759.7	30263.2	26283.2	24144.2	27377.1	20088.9	30371.9	8061.6	13455.8	28054.2	25938.5	20624.8	16646.1	43628.4	22438.7	22017.2	25825.5	27143.5
	3	20231228_RH28_COREAD_PhoX_TMTpro_20.33430.33430.4.3.dta	4	3342.7	0.0187125	0.141711	-0.005472	-1.637	5.2075e-06	0.0354733	20231228_RH28_COREAD_PhoX_TMTpro_20_HCDFT.mgf	20231228_RH28_COREAD_PhoX_TMTpro_20.33430.33430.4.3.dta	47976	78940.9	54628.7	72964.7	69267.7	58427.1	64271.5	19021.2	59052.2	66770.2	69389.3	47437.9	33091	106084	49973.5	59931.4	54727.6	59689.8
	4	20231228_RH28_COREAD_PhoX_TMTpro_19.34086.34086.3.0.dta	3	3342.7	0.0417235	0.226062	-0.004591	-1.37344	0.0324858	0.0219761	20231228_RH28_COREAD_PhoX_TMTpro_19_HCDFT.mgf	20231228_RH28_COREAD_PhoX_TMTpro_19.34086.34086.3.0.dta	17634.6	28695.1	23839.4	30381.7	29438.1	22406	31665	8136.1	13926.7	27889.1	30439.5	15330.9	13883.4	47405.5	20338.7	19250.8	21263.1	25563.6
156	ADEVAPAKK(8)-GIKEGR(3)	2709.48	TMTpro_pep_N-term(0);TMTpro_K(9);TMTpro_pep_N-term(12)	sp|P53396|ACLY_HUMAN (468)-sp|P53396|ACLY_HUMAN (732)/	Intra-Protein	3	436561	1.12394e+06	708629	1.01309e+06	1054903	477023	666677	128895	336465	1.10115e+06	582103	580574	447648	852661	259541	343162	579679	381624
	1	20231228_RH28_COREAD_PhoX_TMTpro_14.14353.14353.3.0.dta	3	2709.48	1.89232e-06	0.00958685	-0.002155	-0.795356	6.2839e-23	1.33825e-09	20231228_RH28_COREAD_PhoX_TMTpro_14_HCDFT.mgf	20231228_RH28_COREAD_PhoX_TMTpro_14.14353.14353.3.0.dta	43232.3	97844.4	60862.9	69655.1	82198.2	43571.8	55288	13540	35450.3	84868.4	50236.2	49090.8	40660.5	69168.3	31056.7	33707.7	50945.6	34144.2
	2	20231228_RH28_COREAD_PhoX_TMTpro_14.14327.14327.3.0.dta	3	2709.48	4.01124e-07	0.0146077	-0.002155	-0.795356	2.50525e-15	1.64867e-06	20231228_RH28_COREAD_PhoX_TMTpro_14_HCDFT.mgf	20231228_RH28_COREAD_PhoX_TMTpro_14.14327.14327.3.0.dta	76712.4	167770	105561	157066	153646	83089.5	107119	18159.9	65567	163890	90638.6	96636.4	70967.9	128214	48618	53886	92109.4	65991
	3	20231228_RH28_COREAD_PhoX_TMTpro_14.14332.14332.4.2.dta	4	2709.48	0.000308314	0.053266	-0.002601	-0.959963	1.91013e-20	0.000171338	20231228_RH28_COREAD_PhoX_TMTpro_14_HCDFT.mgf	20231228_RH28_COREAD_PhoX_TMTpro_14.14332.14332.4.2.dta	316616	858325	542205	786373	819059	350361	504270	97194.8	235448	852394	441228	434847	336020	655279	179866	255569	436624	281489
157	ADEVLEILKTASDDR(9)-IMGKMEADPELSK(4)	4245.15	TMTpro_pep_N-term(0);TMTpro_pep_N-term(18);TMTpro_K(31)	sp|O75643|U520_HUMAN (294)-sp|O75643|U520_HUMAN (349)/	Intra-Protein	2	44941	89425.7	80309.5	79215.2	86288.8	81986.3	70227.4	46954.6	60106.1	140310	121914	89163.1	67253.5	181196	62324.6	85286.5	82541	49182
	1	20231228_RH28_COREAD_PhoX_TMTpro_23.36536.36536.4.0.dta	4	4245.14	1.20435e-10	0.00806855	-0.012404	-2.92192	3.46841e-09	2.06904e-10	20231228_RH28_COREAD_PhoX_TMTpro_23_HCDFT.mgf	20231228_RH28_COREAD_PhoX_TMTpro_23.36536.36536.4.0.dta	26567.6	55220.3	40257.1	45296.7	49983.8	50557.3	41940.3	31528.7	39974.3	92103.5	82997.1	56291.6	43103.8	125719	37098.9	54781.6	52233.7	26757.8
	2	20231228_RH28_COREAD_PhoX_TMTpro_23.36582.36582.4.0.dta	4	4245.14	4.33244e-05	0.0541662	-0.00868	-2.04468	6.64482e-05	0.000109785	20231228_RH28_COREAD_PhoX_TMTpro_23_HCDFT.mgf	20231228_RH28_COREAD_PhoX_TMTpro_23.36582.36582.4.0.dta	18373.4	34205.4	40052.4	33918.5	36305	31429	28287.1	15425.9	20131.8	48206.8	38916.6	32871.5	24149.7	55476.4	25225.7	30504.9	30307.3	22424.2
158	ADFCIIHYAGKVDYK(11)-FQKPKQLK(5)	4546.5	TMTpro_pep_N-term(0);Carbamidomethyl[C](4);TMTpro_K(15);TMTpro_pep_N-term(18);TMTpro_K(21);TMTpro_K(26)	sp|P35580|MYH10_HUMAN (583)-sp|P35749|MYH11_HUMAN (567)/sp|P35580|MYH10_HUMAN (583)-sp|P35579|MYH9_HUMAN (560)/sp|P35579|MYH9_HUMAN (576)-sp|P35749|MYH11_HUMAN (567)/sp|P35579|MYH9_HUMAN (576)-sp|P35579|MYH9_HUMAN (560)/	Intra-Protein	3	201079	304459	318784	292834	339292	189120	280177	70602.2	136824	297749	359954	225649	182396	307932	212468	149966	248607	175751
	1	20231228_RH28_COREAD_PhoX_TMTpro_48.21839.21839.5.1.dta	5	4546.5	0.000144094	0.000578826	-0.003115	-0.685142	5.1029e-10	6.42609e-08	20231228_RH28_COREAD_PhoX_TMTpro_48_HCDFT.mgf	20231228_RH28_COREAD_PhoX_TMTpro_48.21839.21839.5.1.dta	64450.9	95390.9	95810.4	98081	112181	59898.4	91362.3	19199.4	37527	94235.9	119732	68672.7	61354.8	93524.6	65442.5	44481.9	74404.1	49730
	2	20231228_RH28_COREAD_PhoX_TMTpro_47.22831.22831.6.0.dta	6	4546.5	0.0160232	0.000582761	-0.003243	-0.713295	7.80781e-06	0.00169458	20231228_RH28_COREAD_PhoX_TMTpro_47_HCDFT.mgf	20231228_RH28_COREAD_PhoX_TMTpro_47.22831.22831.6.0.dta	66776.8	99113.2	108747	97878.7	103766	63267.5	92487.6	27695.7	49645.7	94546.2	93848.2	73919.9	55064	100442	71736.3	52809.9	74754.4	67152.4
	3	20231228_RH28_COREAD_PhoX_TMTpro_48.21867.21867.6.0.dta	6	4546.5	1.10557e-06	0.00694406	-0.006046	-1.32981	2.41652e-11	8.05868e-06	20231228_RH28_COREAD_PhoX_TMTpro_48_HCDFT.mgf	20231228_RH28_COREAD_PhoX_TMTpro_48.21867.21867.6.0.dta	69851.1	109955	114227	96874.7	123344	65954	96327.4	23707.1	49650.9	108967	146373	83056.9	65977.7	113966	75289.7	52674.6	99448.2	58868.4
159	ADFCIIHYAGKVDYK(11)-QLKDK(3)	3857.05	TMTpro_pep_N-term(0);Carbamidomethyl[C](4);TMTpro_K(15);TMTpro_pep_N-term(18);TMTpro_K(23)	sp|P35580|MYH10_HUMAN (583)-sp|P35580|MYH10_HUMAN (570)/sp|P35580|MYH10_HUMAN (583)-sp|P35749|MYH11_HUMAN (570)/sp|P35580|MYH10_HUMAN (583)-sp|P35579|MYH9_HUMAN (563)/sp|P35580|MYH10_HUMAN (583)-sp|P17480|UBF1_HUMAN (290)/sp|P35579|MYH9_HUMAN (576)-sp|P35580|MYH10_HUMAN (570)/sp|P35579|MYH9_HUMAN (576)-sp|P35749|MYH11_HUMAN (570)/sp|P35579|MYH9_HUMAN (576)-sp|P35579|MYH9_HUMAN (563)/sp|P35579|MYH…	Intra-Protein	4	121420	218867	230405	193265	215557	114715	179709	54559.1	80467.2	193319	203013	135580	113618	190560	125672	96896.6	151524	108076
	1	20231228_RH28_COREAD_PhoX_TMTpro_34.21459.21459.5.1.dta	5	3857.05	1.11402e-05	0.0250325	-0.001594	-0.413269	1.03782e-11	0.00276712	20231228_RH28_COREAD_PhoX_TMTpro_34_HCDFT.mgf	20231228_RH28_COREAD_PhoX_TMTpro_34.21459.21459.5.1.dta	31686.6	59824.8	57186.4	48810.3	54084.4	29313.6	46075.5	14231.2	21177.7	55026.6	54608.5	33344.7	29998.1	46549.1	34480.5	24166.9	39723.7	26353.7
	2	20231228_RH28_COREAD_PhoX_TMTpro_34.21456.21456.4.1.dta	4	3857.05	0.341008	0.04352	-0.00266	-0.689646	5.13324e-06	0.174806	20231228_RH28_COREAD_PhoX_TMTpro_34_HCDFT.mgf	20231228_RH28_COREAD_PhoX_TMTpro_34.21456.21456.4.1.dta	34370.1	58959.6	61159.6	55518.1	59527.9	29165.4	50417.3	14900.9	22982.8	53225.1	57925	33696	31355.2	53010.8	31415.7	25259.1	41097.8	31600.9
	3	20231228_RH28_COREAD_PhoX_TMTpro_34.21413.21413.5.0.dta	5	3857.05	0.0582838	0.0804832	-0.001373	-0.355972	1.4568e-09	0.0900069	20231228_RH28_COREAD_PhoX_TMTpro_34_HCDFT.mgf	20231228_RH28_COREAD_PhoX_TMTpro_34.21413.21413.5.0.dta	33148.5	57268.2	68350.2	50321.1	59131.5	32990.1	45461.6	12692.2	18974.9	48315.4	53630.1	36911	28667	54644.6	35265.8	26038.7	40479.3	27279.5
	4	20231228_RH28_COREAD_PhoX_TMTpro_34.21421.21421.4.1.dta	4	3857.04	0.000216845	0.0964288	-0.004767	-1.23592	2.98207e-05	3.14372e-06	20231228_RH28_COREAD_PhoX_TMTpro_34_HCDFT.mgf	20231228_RH28_COREAD_PhoX_TMTpro_34.21421.21421.4.1.dta	22214.4	42814	43708.6	38615.5	42813.4	23245.6	37754.6	12734.8	17331.8	36752.1	36849.4	31628.2	23597.6	36355.3	24509.6	21431.9	30223.6	22841.5
160	ADGKISEQSDAK(4)-AMKQVAGTMK(3)	3738.96	TMTpro_pep_N-term(0);TMTpro_K(12);TMTpro_pep_N-term(15);TMTpro_K(25)	sp|P25705|ATPA_HUMAN (531)-sp|P25705|ATPA_HUMAN (427)/	Intra-Protein	16	2.06989e+06	7.113e+06	4.81216e+06	7.38821e+06	7.0374e+06	3.53371e+06	5.42716e+06	1.26052e+06	2.59706e+06	5.1965e+06	6.51511e+06	4.87728e+06	4.05931e+06	6.81125e+06	3.19547e+06	3.14742e+06	2.34713e+06	3.71636e+06
	1	20231228_RH28_COREAD_PhoX_TMTpro_26.18814.18814.3.1.dta	3	3738.96	1	3.22133e-05	-0.000768	-0.205405	1	1	20231228_RH28_COREAD_PhoX_TMTpro_26_HCDFT.mgf	20231228_RH28_COREAD_PhoX_TMTpro_26.18814.18814.3.1.dta	13492.7	48790.6	33277	43392.7	50454	24354.4	34761.3	10140.5	19457.4	38080.5	46773.3	32206.3	27730.2	43590	20660.4	22519.4	18358.5	26546.3
	2	20231228_RH28_COREAD_PhoX_TMTpro_22.19475.19475.4.0.dta	4	3738.91	0.00573627	5.12707e-05	-0.051645	-13.8127	0.00109504	1.36752e-08	20231228_RH28_COREAD_PhoX_TMTpro_22_HCDFT.mgf	20231228_RH28_COREAD_PhoX_TMTpro_22.19475.19475.4.0.dta	18609.9	49222.8	44246.3	45529	40474.8	26153	35601.5	11946	18006.3	40561.2	56067.3	37122.2	32093.2	49737.8	28882.7	29558.4	24404.2	33673.1
	3	20231228_RH28_COREAD_PhoX_TMTpro_26.18797.18797.5.1.dta	5	3738.96	2.8161e-06	0.000230046	-0.00345	-0.922717	2.85435e-09	4.28463e-06	20231228_RH28_COREAD_PhoX_TMTpro_26_HCDFT.mgf	20231228_RH28_COREAD_PhoX_TMTpro_26.18797.18797.5.1.dta	125351	466616	335501	474480	474851	241886	352467	88374.5	164748	357913	417385	310731	261784	467357	203922	235270	176613	266608
	4	20231228_RH28_COREAD_PhoX_TMTpro_26.18793.18793.4.3.dta	4	3738.96	1.94697e-16	0.000282712	-0.002559	-0.684415	2.38651e-16	7.24892e-14	20231228_RH28_COREAD_PhoX_TMTpro_26_HCDFT.mgf	20231228_RH28_COREAD_PhoX_TMTpro_26.18793.18793.4.3.dta	225003	781955	501534	816430	782785	391154	575586	152802	288300	588842	700411	550274	461556	750863	358022	363049	261603	418888
	5	20231228_RH28_COREAD_PhoX_TMTpro_25.18703.18703.5.1.dta	5	3738.96	2.28408e-06	0.00295514	-0.00159	-0.425252	9.59093e-09	8.08204e-07	20231228_RH28_COREAD_PhoX_TMTpro_25_HCDFT.mgf	20231228_RH28_COREAD_PhoX_TMTpro_25.18703.18703.5.1.dta	448732	1.52654e+06	997791	1.65946e+06	1.60412e+06	741063	1.21139e+06	249406	532874	1.09821e+06	1.42308e+06	1.07175e+06	859154	1405708	695611	676903	459476	758567
	6	20231228_RH28_COREAD_PhoX_TMTpro_25.18667.18667.5.1.dta	5	3738.96	2.32159e-06	0.00322176	-0.001237	-0.330841	6.57961e-08	1.68965e-06	20231228_RH28_COREAD_PhoX_TMTpro_25_HCDFT.mgf	20231228_RH28_COREAD_PhoX_TMTpro_25.18667.18667.5.1.dta	173044	552468	363563	650081	550549	296785	448337	98336.8	203055	421498	502112	379252	309688	533330	255692	248534	190685	251055
	7	20231228_RH28_COREAD_PhoX_TMTpro_27.17375.17375.4.2.dta	4	3738.96	0.00531204	0.00350571	-0.00265	-0.708753	0.00539623	0.00403428	20231228_RH28_COREAD_PhoX_TMTpro_27_HCDFT.mgf	20231228_RH28_COREAD_PhoX_TMTpro_27.17375.17375.4.2.dta	65681	147302	136391	151391	148903	76711.8	133865	41892.7	72061.8	119563	112984	98193.2	81341.6	134425	76493.8	79970.5	88496.4	91316.5
	8	20231228_RH28_COREAD_PhoX_TMTpro_25.18771.18771.5.2.dta	5	3738.96	1.81749e-05	0.00845346	-0.001636	-0.437555	1.43225e-07	1.72706e-05	20231228_RH28_COREAD_PhoX_TMTpro_25_HCDFT.mgf	20231228_RH28_COREAD_PhoX_TMTpro_25.18771.18771.5.2.dta	375918	1.42695e+06	859405	1.27732e+06	1.35743e+06	622339	976853	218278	458998	964942	1.22347e+06	821985	775540	1.23818e+06	527909	537058	396839	764451
	9	20231228_RH28_COREAD_PhoX_TMTpro_25.18666.18666.4.2.dta	4	3738.96	2.28354e-09	0.0324069	-0.001517	-0.405728	1.16803e-10	7.61314e-09	20231228_RH28_COREAD_PhoX_TMTpro_25_HCDFT.mgf	20231228_RH28_COREAD_PhoX_TMTpro_25.18666.18666.4.2.dta	353807	1.25673e+06	848889	1.35573e+06	1.2139e+06	629115	963145	213421	469926	877676	1.15304e+06	885923	690144	1.23621e+06	557253	519139	367342	587780
	10	20231228_RH28_COREAD_PhoX_TMTpro_25.18670.18670.3.1.dta	3	3738.96	0.00104587	0.0343039	-0.001077	-0.288048	8.31021e-15	6.79468e-05	20231228_RH28_COREAD_PhoX_TMTpro_25_HCDFT.mgf	20231228_RH28_COREAD_PhoX_TMTpro_25.18670.18670.3.1.dta	38995.6	130250	90261	149684	129843	67721.3	97599.8	22302.7	46476.5	89891.9	114972	97443.3	76281	126744	53741.9	60694.4	39044.2	61740.8
	11	20231228_RH28_COREAD_PhoX_TMTpro_25.18662.18662.3.1.dta	3	3738.96	1	0.0383517	-0.001127	-0.301421	1	1	20231228_RH28_COREAD_PhoX_TMTpro_25_HCDFT.mgf	20231228_RH28_COREAD_PhoX_TMTpro_25.18662.18662.3.1.dta	16841.3	66694.1	41578.4	74023.6	65938.4	38990.3	54060.6	10250.1	26934.3	48965.7	60107.9	48002.6	39217.7	63515.1	29344.1	28625.8	21853.3	29321.5
	12	20231228_RH28_COREAD_PhoX_TMTpro_25.18885.18885.4.1.dta	4	3738.95	6.60441e-09	0.0470599	-0.005495	-1.46966	0.000168359	8.01281e-14	20231228_RH28_COREAD_PhoX_TMTpro_25_HCDFT.mgf	20231228_RH28_COREAD_PhoX_TMTpro_25.18885.18885.4.1.dta	24816.5	77284.4	57467.4	75978.7	73359.6	40307.1	60119.9	14463.9	31396.8	56184	67795.6	49162.1	42188.8	67110.3	30973.3	35070.6	28870.8	43114.8
	13	20231228_RH28_COREAD_PhoX_TMTpro_21.18512.18512.3.1.dta	3	3738.93	0.00690855	0.0493865	-0.028359	-7.58473	0.0065951	0.00203475	20231228_RH28_COREAD_PhoX_TMTpro_21_HCDFT.mgf	20231228_RH28_COREAD_PhoX_TMTpro_21.18512.18512.3.1.dta	12598.8	40684.4	34083.5	40810	38065.4	20826.5	30565.5	8348.2	18382.7	34463.7	48238.4	31413.5	26298.7	47009.5	24507	22079.3	20123	29591.2
	14	20231228_RH28_COREAD_PhoX_TMTpro_21.18519.18519.5.1.dta	5	3738.92	3.52029e-05	0.079755	-0.038402	-10.2708	2.56464e-05	5.68099e-06	20231228_RH28_COREAD_PhoX_TMTpro_21_HCDFT.mgf	20231228_RH28_COREAD_PhoX_TMTpro_21.18519.18519.5.1.dta	30167	79192.8	71950.9	78886.6	76434.9	44257.9	65776.1	22015.2	41130.8	65164.1	71606.1	62205.7	55056.2	89281.1	45979.5	39391.8	44342.3	49297.4
	15	20231228_RH28_COREAD_PhoX_TMTpro_21.18506.18506.4.0.dta	4	3738.94	1.19948e-05	0.136455	-0.022097	-5.90993	1.15626e-07	3.13783e-06	20231228_RH28_COREAD_PhoX_TMTpro_21_HCDFT.mgf	20231228_RH28_COREAD_PhoX_TMTpro_21.18506.18506.4.0.dta	70774.5	203254	176788	210089	190014	119476	168328	45533.4	96359.3	171519	222668	175658	149075	229605	131035	110103	97154.4	142931
	16	20231228_RH28_COREAD_PhoX_TMTpro_23.18060.18060.4.1.dta	4	3738.95	0.000511305	0.139121	-0.009085	-2.42982	1.26703e-05	5.56166e-06	20231228_RH28_COREAD_PhoX_TMTpro_23_HCDFT.mgf	20231228_RH28_COREAD_PhoX_TMTpro_23.18060.18060.4.1.dta	76060.1	259068	219437	284930	240283	152573	218701	53012.4	108953	223020	294392	225952	172158	328588	155438	139458	111927	161474
161	ADGKISEQSDAK(4)-LVPLKETIK(5)	3715.07	TMTpro_pep_N-term(0);TMTpro_K(12);TMTpro_pep_N-term(15);TMTpro_K(24)	sp|P25705|ATPA_HUMAN (531)-sp|P06576|ATPB_HUMAN (485)/	Inter-Protein	1	69503.2	225858	181624	221516	232346	121950	181169	49163	111628	228981	245333	178930	173201	217019	119905	155200	94819.8	137950
	1	20231228_RH28_COREAD_PhoX_TMTpro_27.22223.22223.4.0.dta	4	3715.07	3.02827e-08	0.220967	0.001657	0.446021	3.31594e-09	4.792e-11	20231228_RH28_COREAD_PhoX_TMTpro_27_HCDFT.mgf	20231228_RH28_COREAD_PhoX_TMTpro_27.22223.22223.4.0.dta	69503.2	225858	181624	221516	232346	121950	181169	49163	111628	228981	245333	178930	173201	217019	119905	155200	94819.8	137950
162	ADGTGPTKGDMEIPFEEVLER(8)-AGDPKAQTEVGK(5)	4613.29	TMTpro_pep_N-term(0);TMTpro_pep_N-term(24);TMTpro_K(36)	sp|O76024|WFS1_HUMAN (81)-sp|O76024|WFS1_HUMAN (101)/	Intra-Protein	3	33223.9	63409.6	74095.5	62319.8	66345.6	79616.2	102212	32548.9	56666	85429.1	82767.9	68646.6	58030	100502	57082.1	130971	93380	140919
	1	20231228_RH28_COREAD_PhoX_TMTpro_09.29585.29585.4.0.dta	4	4613.29	8.55591e-12	0.00010509	-0.005472	-1.18614	2.24059e-10	0.000400044	20231228_RH28_COREAD_PhoX_TMTpro_09_HCDFT.mgf	20231228_RH28_COREAD_PhoX_TMTpro_09.29585.29585.4.0.dta	10137.1	20608	26341.3	23479.3	21323.2	28665.5	35070.4	11847.6	18482	32731.6	25896.8	21271.5	19742.5	35035.1	19489.1	45386.6	31731.5	50720.1
	2	20231228_RH28_COREAD_PhoX_TMTpro_09.29598.29598.5.0.dta	5	4613.29	0.000134998	0.00194746	-0.007656	-1.65955	1.5118e-08	0.000319211	20231228_RH28_COREAD_PhoX_TMTpro_09_HCDFT.mgf	20231228_RH28_COREAD_PhoX_TMTpro_09.29598.29598.5.0.dta	10859.5	22582.9	21287.7	20295.6	23544.5	21917.9	28658.6	9147.7	17477.5	25477.4	27069.1	23213.6	17343.2	30194.7	18022.8	36341.4	28232.7	37210.9
	3	20231228_RH28_COREAD_PhoX_TMTpro_09.29593.29593.4.0.dta	4	4613.29	0.74825	0.00285063	-0.005102	-1.10593	0.280894	0.00134321	20231228_RH28_COREAD_PhoX_TMTpro_09_HCDFT.mgf	20231228_RH28_COREAD_PhoX_TMTpro_09.29593.29593.4.0.dta	12227.3	20218.7	26466.5	18544.9	21477.9	29032.8	38482.7	11553.6	20706.5	27220.1	29802	24161.5	20944.3	35272.6	19570.2	49242.9	33415.8	52987.6
163	ADGYVLEGKELEFYLR(9)-VLLGETGKEK(8)	4097.17	TMTpro_pep_N-term(0);TMTpro_pep_N-term(19);TMTpro_K(29)	sp|P62241|RS8_HUMAN (193)-sp|P62280|RS11_HUMAN (30)/	Inter-Protein	4	172492	1.29535e+06	596611	917804	1.02485e+06	361563	510360	95462.3	258588	658800	412866	337501	227023	1.326e+06	320172	313291	293618	437493
	1	20231228_RH28_COREAD_PhoX_TMTpro_24.32503.32503.5.0.dta	5	4097.16	1.37377e-07	0.12666	-0.00647	-1.57914	7.13915e-15	1.89348e-08	20231228_RH28_COREAD_PhoX_TMTpro_24_HCDFT.mgf	20231228_RH28_COREAD_PhoX_TMTpro_24.32503.32503.5.0.dta	30381.9	101259	58165.6	82226.4	86881.1	35213.2	47992.5	8788.2	27368.7	63202	46019.1	33342.4	24429.5	107736	34980.1	33196.6	30356.8	42022.8
	2	20231228_RH28_COREAD_PhoX_TMTpro_24.32488.32488.5.0.dta	5	4097.16	1.09422e-07	0.208853	-0.00647	-1.57914	6.19262e-11	8.60931e-09	20231228_RH28_COREAD_PhoX_TMTpro_24_HCDFT.mgf	20231228_RH28_COREAD_PhoX_TMTpro_24.32488.32488.5.0.dta	30065.1	87215.4	49145.6	72074.3	74826.7	27272.6	43239.7	8234.4	20214.9	52922.9	36467.2	27789.8	20151.1	94426.8	28390.6	26633	25066.1	33850.7
	3	20231228_RH28_COREAD_PhoX_TMTpro_24.32499.32499.4.0.dta	4	4097.17	8.16477e-12	0.307422	-0.004795	-1.17032	9.67556e-10	6.26163e-12	20231228_RH28_COREAD_PhoX_TMTpro_24_HCDFT.mgf	20231228_RH28_COREAD_PhoX_TMTpro_24.32499.32499.4.0.dta	61631.1	655209	279345	430331	499646	164530	236966	38603.7	110417	302953	189132	149080	102761	638094	137581	149019	127555	216947
	4	20231228_RH28_COREAD_PhoX_TMTpro_24.32474.32474.4.0.dta	4	4097.17	2.36458e-11	0.36345	-0.004795	-1.17032	1.09141e-05	3.90467e-14	20231228_RH28_COREAD_PhoX_TMTpro_24_HCDFT.mgf	20231228_RH28_COREAD_PhoX_TMTpro_24.32474.32474.4.0.dta	50414	451664	209955	333172	363495	134548	182162	39836	100587	239722	141247	127288	79682.1	485744	119221	104443	110640	144672
164	ADHLLKAHLQK(6)-AVAELKAR(6)	3252.84	TMTpro_pep_N-term(0);TMTpro_K(11);TMTpro_pep_N-term(14)	sp|P41250|GARS_HUMAN (219)-sp|P41250|GARS_HUMAN (99)/	Intra-Protein	1	84042	161092	146164	167721	185403	89445.5	130571	32467.5	173221	175377	211552	138824	95042.1	201067	99661.7	97148.1	148788	94143.5
	1	20231228_RH28_COREAD_PhoX_TMTpro_33.17448.17448.5.1.dta	5	3252.84	6.84349e-05	0.00429265	-0.000846	-0.26008	9.03133e-15	3.22203e-05	20231228_RH28_COREAD_PhoX_TMTpro_33_HCDFT.mgf	20231228_RH28_COREAD_PhoX_TMTpro_33.17448.17448.5.1.dta	84042	161092	146164	167721	185403	89445.5	130571	32467.5	173221	175377	211552	138824	95042.1	201067	99661.7	97148.1	148788	94143.5
165	ADKDYHFKVDNDENEHQLSLR(8)-APVKK(4)	4541.36	TMTpro_pep_N-term(0);TMTpro_K(3);TMTpro_pep_N-term(24);TMTpro_K(29)	sp|P06748|NPM_HUMAN (32)-sp|P16403|H12_HUMAN (21)/sp|P06748|NPM_HUMAN (32)-sp|P06748|NPM_HUMAN (193)/sp|P06748|NPM_HUMAN (32)-sp|P35268|RL22_HUMAN (5)/	Intra-Protein	1	73465.7	170630	157388	165099	172314	114482	150692	54184.1	111915	172512	133917	137178	99961	155108	123596	89768.9	162706	84587
	1	20231228_RH28_COREAD_PhoX_TMTpro_24.16054.16054.6.2.dta	6	4541.36	0.000939027	0.0014978	-0.003094	-0.681294	1.85682e-10	0.0523479	20231228_RH28_COREAD_PhoX_TMTpro_24_HCDFT.mgf	20231228_RH28_COREAD_PhoX_TMTpro_24.16054.16054.6.2.dta	73465.7	170630	157388	165099	172314	114482	150692	54184.1	111915	172512	133917	137178	99961	155108	123596	89768.9	162706	84587
166	ADKDYHFKVDNDENEHQLSLR(8)-DTPAKNAQK(5)	4971.51	TMTpro_pep_N-term(0);TMTpro_K(3);TMTpro_pep_N-term(24);TMTpro_K(33)	sp|P06748|NPM_HUMAN (32)-sp|P06748|NPM_HUMAN (202)/	Intra-Protein	2	37464.3	82659.7	68214.9	81786.6	76862.9	46599.7	75638.5	26067.8	51994.9	90192	71518.4	69226.1	56175.2	75994.1	54882.7	46904.8	85464.1	59121.6
	1	20231228_RH28_COREAD_PhoX_TMTpro_17.16207.16207.6.5.dta	6	4971.5	2.48993e-05	0.00935468	-0.004855	-0.976565	1.6275e-18	0.000163738	20231228_RH28_COREAD_PhoX_TMTpro_17_HCDFT.mgf	20231228_RH28_COREAD_PhoX_TMTpro_17.16207.16207.6.5.dta	29767.6	63914.6	52808.4	66831.2	61198	36428.1	59313.2	21177.1	39348.9	72710.5	56049.5	55710.2	43395.1	62065.9	45118.2	38755.8	69544.3	47029
	2	20231228_RH28_COREAD_PhoX_TMTpro_17.16208.16208.5.1.dta	5	4971.5	0.00126969	0.126636	-0.00967	-1.94508	1	0.000506582	20231228_RH28_COREAD_PhoX_TMTpro_17_HCDFT.mgf	20231228_RH28_COREAD_PhoX_TMTpro_17.16208.16208.5.1.dta	7696.7	18745.1	15406.5	14955.4	15664.9	10171.6	16325.3	4890.7	12646	17481.5	15468.9	13515.9	12780.1	13928.2	9764.5	8149	15919.8	12092.6
167	ADKDYHFKVDNDENEHQLSLR(8)-GQESFKK(6)	4822.43	TMTpro_pep_N-term(0);TMTpro_K(3);TMTpro_pep_N-term(24);TMTpro_K(31)	sp|P06748|NPM_HUMAN (32)-sp|P06748|NPM_HUMAN (229)/	Intra-Protein	2	75902	134770	120879	119472	131654	92069.5	108590	41227.4	97352.9	137020	119004	107088	85258.4	129015	86795.1	84963.3	112479	91401.1
	1	20231228_RH28_COREAD_PhoX_TMTpro_21.16358.16358.5.0.dta	5	4822.42	0.00111176	0.0392053	-0.004195	-0.869894	4.38877e-05	7.72083e-06	20231228_RH28_COREAD_PhoX_TMTpro_21_HCDFT.mgf	20231228_RH28_COREAD_PhoX_TMTpro_21.16358.16358.5.0.dta	23932.2	55051.5	43768.6	46666.2	55115.9	34444.6	42823	16722	37281.7	56058.6	42748.3	37101.7	29889.1	52768.6	38434.2	29811.1	47285.1	35084.5
	2	20231228_RH28_COREAD_PhoX_TMTpro_21.16371.16371.6.4.dta	6	4822.42	0.00609588	0.264144	-0.005094	-1.05631	0.000293869	0.00328736	20231228_RH28_COREAD_PhoX_TMTpro_21_HCDFT.mgf	20231228_RH28_COREAD_PhoX_TMTpro_21.16371.16371.6.4.dta	51969.8	79718.9	77110.3	72806.1	76538.1	57624.9	65767.5	24505.4	60071.2	80961.9	76255.8	69986.2	55369.3	76246.7	48360.9	55152.2	65193.9	56316.6
168	ADKDYHFKVDNDENEHQLSLR(8)-LLSISGKR(7)	4568.34	TMTpro_pep_N-term(0);TMTpro_K(3);TMTpro_pep_N-term(24)	sp|P06748|NPM_HUMAN (32)-sp|P06748|NPM_HUMAN (141)/	Intra-Protein	2	70225.6	156801	200961	149524	172909	92402.2	120408	43895.6	100186	150586	163085	117185	87689.2	129771	98514.4	90251.8	130469	102270
	1	20231228_RH28_COREAD_PhoX_TMTpro_30.21207.21207.6.1.dta	6	4568.34	0.350992	0.0503914	-0.003008	-0.658445	1	0.118268	20231228_RH28_COREAD_PhoX_TMTpro_30_HCDFT.mgf	20231228_RH28_COREAD_PhoX_TMTpro_30.21207.21207.6.1.dta	31783.6	65718.4	95181	64494.6	69060.9	42919.8	55512.5	17652.5	49455.9	72314.9	72045	57364.2	42338.3	59810.5	50422.4	44965.1	59233.2	50550.6
	2	20231228_RH28_COREAD_PhoX_TMTpro_30.21220.21220.6.2.dta	6	4568.34	0.0327075	0.0790278	-0.003008	-0.658445	2.49327e-14	0.00303215	20231228_RH28_COREAD_PhoX_TMTpro_30_HCDFT.mgf	20231228_RH28_COREAD_PhoX_TMTpro_30.21220.21220.6.2.dta	38442	91082.7	105780	85029.6	103848	49482.4	64895.9	26243.1	50730.5	78270.9	91040.3	59821.1	45350.9	69960.6	48092	45286.7	71235.8	51719.1
169	ADKDYHFKVDNDENEHQLSLR(8)-SKGQESFK(2)	4909.46	TMTpro_pep_N-term(0);TMTpro_K(3);TMTpro_pep_N-term(24);TMTpro_K(32)	sp|P06748|NPM_HUMAN (32)-sp|P06748|NPM_HUMAN (223)/	Intra-Protein	3	162498	352145	311342	339518	369527	214861	316953	102685	233916	402215	334334	310820	240375	328992	244079	237218	341098	274048
	1	20231228_RH28_COREAD_PhoX_TMTpro_20.16231.16231.7.0.dta	7	4909.45	7.85522e-08	0.0578217	-0.008597	-1.75111	2.03881e-08	6.32162e-06	20231228_RH28_COREAD_PhoX_TMTpro_20_HCDFT.mgf	20231228_RH28_COREAD_PhoX_TMTpro_20.16231.16231.7.0.dta	33641	57664.4	51018.6	54741.1	60790.9	38274.6	55414	17883.9	40024.1	64246.3	46265.4	50063.6	39018.7	59904.9	41935.7	41696	48906	46853.1
	2	20231228_RH28_COREAD_PhoX_TMTpro_20.16228.16228.6.1.dta	6	4909.45	0.00361493	0.0706518	-0.005536	-1.12762	1.27276e-12	0.00542509	20231228_RH28_COREAD_PhoX_TMTpro_20_HCDFT.mgf	20231228_RH28_COREAD_PhoX_TMTpro_20.16228.16228.6.1.dta	80471.4	189650	159972	184170	207929	114596	174776	48829.4	125233	223566	190933	172174	129587	185312	131851	130436	199167	155979
	3	20231228_RH28_COREAD_PhoX_TMTpro_20.16253.16253.6.1.dta	6	4909.45	1.28728e-05	0.0763412	-0.005536	-1.12762	1.59391e-12	8.88173e-06	20231228_RH28_COREAD_PhoX_TMTpro_20_HCDFT.mgf	20231228_RH28_COREAD_PhoX_TMTpro_20.16253.16253.6.1.dta	48385.1	104831	100352	100607	100807	61990.7	86763.8	35971.7	68658.5	114403	97135.8	88582.1	71768.9	83775.3	70292.2	65085.5	93024.8	71216.3
170	ADKDYHFKVDNDENEHQLSLR(8)-VEAKFINYVK(4)	5209.68	TMTpro_pep_N-term(0);TMTpro_K(3);TMTpro_pep_N-term(24);TMTpro_K(34)	sp|P06748|NPM_HUMAN (32)-sp|P06748|NPM_HUMAN (267)/	Intra-Protein	1	73712.9	89240.7	112440	112493	115152	80544.8	110015	37722.8	91587.6	121369	71726.3	105415	78079.5	101549	99663.7	74304.6	117189	84736.2
	1	20231228_RH28_COREAD_PhoX_TMTpro_26.24090.24090.6.4.dta	6	5209.68	3.54148e-10	0.000149302	-0.000315	-0.060464	6.75863e-16	2.45638e-08	20231228_RH28_COREAD_PhoX_TMTpro_26_HCDFT.mgf	20231228_RH28_COREAD_PhoX_TMTpro_26.24090.24090.6.4.dta	73712.9	89240.7	112440	112493	115152	80544.8	110015	37722.8	91587.6	121369	71726.3	105415	78079.5	101549	99663.7	74304.6	117189	84736.2
171	ADKDYHFKVDNDENEHQLSLR(8)-VPQKK(4)	4598.38	TMTpro_pep_N-term(0);TMTpro_K(3);TMTpro_pep_N-term(24);TMTpro_K(29)	sp|P06748|NPM_HUMAN (32)-sp|P06748|NPM_HUMAN (154)/sp|P06748|NPM_HUMAN (32)-sp|Q9C0J8|WDR33_HUMAN (492)/	Intra-Protein	1	122871	247346	279065	200081	228117	128214	180660	75789.4	125968	207048	220230	180704	136246	224986	166094	108870	215288	144715
	1	20231228_RH28_COREAD_PhoX_TMTpro_24.16095.16095.6.1.dta	6	4598.37	1	0.156709	-0.008118	-1.7654	1.03794e-16	0.793207	20231228_RH28_COREAD_PhoX_TMTpro_24_HCDFT.mgf	20231228_RH28_COREAD_PhoX_TMTpro_24.16095.16095.6.1.dta	122871	247346	279065	200081	228117	128214	180660	75789.4	125968	207048	220230	180704	136246	224986	166094	108870	215288	144715
172	ADKKPAR(3)-GQKPEQR(3)	2749.5	TMTpro_pep_N-term(0);TMTpro_K(4);TMTpro_pep_N-term(10)	sp|Q92522|H1X_HUMAN (159)-sp|Q92522|H1X_HUMAN (166)/	Intra-Protein	1	9211.2	31122.2	17443.7	20996	23547.5	15726.3	17760.8	4064.4	9793.9	8004.7	23040.4	4169.7	3696.4	11414.1	5979.1	12315	12112.4	11172.7
	1	20231228_RH28_COREAD_PhoX_TMTpro_19.7162.7162.4.0.dta	4	2749.49	0.0455789	0.20216	-0.003062	-1.11366	0.000252939	0.00212016	20231228_RH28_COREAD_PhoX_TMTpro_19_HCDFT.mgf	20231228_RH28_COREAD_PhoX_TMTpro_19.7162.7162.4.0.dta	9211.2	31122.2	17443.7	20996	23547.5	15726.3	17760.8	4064.4	9793.9	8004.7	23040.4	4169.7	3696.4	11414.1	5979.1	12315	12112.4	11172.7
173	ADKNEVAAEVAK(3)-ELKAQK(3)	3386.87	TMTpro_pep_N-term(0);TMTpro_K(12);TMTpro_pep_N-term(15);TMTpro_K(21)	sp|P56192|SYMC_HUMAN (866)-sp|P56192|SYMC_HUMAN (860)/	Intra-Protein	5	312574	925285	879750	1054994	1.04487e+06	624561	662006	189698	528576	749087	822634	628561	456115	908330	467882	548636	496246	389957
	1	20231228_RH28_COREAD_PhoX_TMTpro_18.18155.18155.4.2.dta	4	3386.87	5.54176e-10	0.000692915	-0.005395	-1.59292	6.59858e-23	4.3678e-09	20231228_RH28_COREAD_PhoX_TMTpro_18_HCDFT.mgf	20231228_RH28_COREAD_PhoX_TMTpro_18.18155.18155.4.2.dta	65420.3	183149	161538	190438	203873	116945	120769	40119.8	95119.1	146891	148805	121144	83688.8	165929	79299.5	107707	103018	85239.3
	2	20231228_RH28_COREAD_PhoX_TMTpro_18.18135.18135.4.2.dta	4	3386.87	5.41526e-13	0.00470384	-0.005395	-1.59292	6.37539e-24	1.78616e-10	20231228_RH28_COREAD_PhoX_TMTpro_18_HCDFT.mgf	20231228_RH28_COREAD_PhoX_TMTpro_18.18135.18135.4.2.dta	62490.6	184937	165837	200210	203201	121135	127579	41188.2	110381	152927	158677	120222	92738.6	178009	91972.2	110755	91653.2	77642.6
	3	20231228_RH28_COREAD_PhoX_TMTpro_17.18311.18311.3.1.dta	3	3386.87	5.20564e-13	0.0654738	-0.004553	-1.34431	3.17941e-17	1.04911e-10	20231228_RH28_COREAD_PhoX_TMTpro_17_HCDFT.mgf	20231228_RH28_COREAD_PhoX_TMTpro_17.18311.18311.3.1.dta	26368.4	83722.6	81165	96206.7	93625.1	51153.3	59600.1	18724.7	45797.7	68082.6	69845	53300.1	39287.3	85357.3	43489.7	43363.8	46327.7	35072.4
	4	20231228_RH28_COREAD_PhoX_TMTpro_17.18298.18298.4.3.dta	4	3386.87	4.34251e-06	0.112235	-0.006168	-1.82115	6.8302e-14	9.67098e-08	20231228_RH28_COREAD_PhoX_TMTpro_17_HCDFT.mgf	20231228_RH28_COREAD_PhoX_TMTpro_17.18298.18298.4.3.dta	102485	302413	313976	386605	351098	222850	235262	60947.1	180862	253772	293383	221149	156147	324272	165417	194222	171917	126451
	5	20231228_RH28_COREAD_PhoX_TMTpro_17.18321.18321.5.1.dta	5	3386.87	1.56086e-11	0.172829	-0.006043	-1.78424	1.19713e-15	9.94164e-09	20231228_RH28_COREAD_PhoX_TMTpro_17_HCDFT.mgf	20231228_RH28_COREAD_PhoX_TMTpro_17.18321.18321.5.1.dta	55809.5	171064	157234	181534	193074	112477	118796	28717.8	96415.5	127414	151925	112747	84253.3	154762	87703.8	92587.1	83330.8	65552.2
174	ADKNR(3)-HKSSK(2)	2007.03	TMTpro_pep_N-term(0);TMTpro_pep_N-term(8)	sp|Q96A33|CCD47_HUMAN (408)-sp|Q86XI2|CNDG2_HUMAN (1097)/sp|Q96A33|CCD47_HUMAN (408)-sp|Q8TA86|RP9_HUMAN (210)/	Intra-Protein	1	5840	13311.4	14274.3	12188.1	12981.2	5962.1	12729.4	5703.4	7772.7	11239.5	10323.4	10006.9	7049.8	10140	7411.5	6618.3	9740.9	9456.3
	1	20231228_RH28_COREAD_PhoX_TMTpro_50.12353.12353.3.1.dta	3	2007.04	1	0.557929	0.010648	5.30535	1	1	20231228_RH28_COREAD_PhoX_TMTpro_50_HCDFT.mgf	20231228_RH28_COREAD_PhoX_TMTpro_50.12353.12353.3.1.dta	5840	13311.4	14274.3	12188.1	12981.2	5962.1	12729.4	5703.4	7772.7	11239.5	10323.4	10006.9	7049.8	10140	7411.5	6618.3	9740.9	9456.3
175	ADLAAVEAKVNR(9)-IKSQELEVK(2)	3451.9	TMTpro_pep_N-term(0);TMTpro_pep_N-term(15);TMTpro_K(24)	sp|Q14204|DYHC1_HUMAN (3471)-sp|Q14204|DYHC1_HUMAN (3225)/	Intra-Protein	7	414490	826975	764156	768076	889226	491188	636101	234798	365214	771955	811132	462761	358338	719878	389176	510059	477501	602507
	1	20231228_RH28_COREAD_PhoX_TMTpro_21.23492.23492.4.1.dta	4	3451.9	2.8095e-13	0.0137801	-0.005736	-1.66169	9.46657e-20	9.97271e-15	20231228_RH28_COREAD_PhoX_TMTpro_21_HCDFT.mgf	20231228_RH28_COREAD_PhoX_TMTpro_21.23492.23492.4.1.dta	139075	279162	242628	260058	317848	155574	200363	69793.2	111154	268444	298962	159487	114794	240416	131018	167201	151839	208079
	2	20231228_RH28_COREAD_PhoX_TMTpro_21.23491.23491.3.0.dta	3	3451.9	3.57784e-07	0.0348517	-0.003173	-0.919203	6.35546e-08	1.57582e-07	20231228_RH28_COREAD_PhoX_TMTpro_21_HCDFT.mgf	20231228_RH28_COREAD_PhoX_TMTpro_21.23491.23491.3.0.dta	62756.3	133836	114467	116086	139516	75345.2	99698.9	36639.9	52430.8	123518	124966	68803.7	49983.9	104490	56904.1	81420.3	69667.6	86271
	3	20231228_RH28_COREAD_PhoX_TMTpro_21.23456.23456.4.1.dta	4	3451.9	7.80161e-07	0.0410228	-0.005736	-1.66169	4.1648e-08	7.54042e-09	20231228_RH28_COREAD_PhoX_TMTpro_21_HCDFT.mgf	20231228_RH28_COREAD_PhoX_TMTpro_21.23456.23456.4.1.dta	43550.9	83148.3	99455.5	82632.9	79032.7	49077.1	69325.4	32059.1	46185.1	80425.7	69722.9	53239.6	45680.5	79067	42042.1	49557.2	56612.2	52704.8
	4	20231228_RH28_COREAD_PhoX_TMTpro_21.23501.23501.5.0.dta	5	3451.9	1.08768e-14	0.0456246	-0.006646	-1.92532	1.36884e-11	2.64469e-12	20231228_RH28_COREAD_PhoX_TMTpro_21_HCDFT.mgf	20231228_RH28_COREAD_PhoX_TMTpro_21.23501.23501.5.0.dta	19599.4	37539.2	34196.1	35207.3	36062.6	19065.5	26812.9	8043.8	17085.7	32706	34264	19908.5	14557.4	29325.3	15522.5	21080.8	21178.8	26925.1
	5	20231228_RH28_COREAD_PhoX_TMTpro_21.23510.23510.3.0.dta	3	3451.9	5.06658e-07	0.063644	-0.003173	-0.919203	9.59565e-05	4.99481e-08	20231228_RH28_COREAD_PhoX_TMTpro_21_HCDFT.mgf	20231228_RH28_COREAD_PhoX_TMTpro_21.23510.23510.3.0.dta	47231.1	84623.9	75916.4	74132.5	89786	56417.2	66984.1	27642.6	39792.2	78362.7	90219.6	45884.6	39598.4	79877.7	46364.7	53914.6	52608.6	66956.9
	6	20231228_RH28_COREAD_PhoX_TMTpro_21.23508.23508.4.1.dta	4	3451.9	5.87699e-08	0.0741893	-0.005736	-1.66169	8.94768e-07	2.18367e-10	20231228_RH28_COREAD_PhoX_TMTpro_21_HCDFT.mgf	20231228_RH28_COREAD_PhoX_TMTpro_21.23508.23508.4.1.dta	91806.9	191181	174757	182021	207004	122211	155903	56060.7	87227	169084	178414	102050	84181	167840	86580.4	123183	113559	147698
	7	20231228_RH28_COREAD_PhoX_TMTpro_21.23522.23522.5.0.dta	5	3451.9	5.28619e-07	0.117488	-0.006646	-1.92532	7.64855e-05	9.33402e-07	20231228_RH28_COREAD_PhoX_TMTpro_21_HCDFT.mgf	20231228_RH28_COREAD_PhoX_TMTpro_21.23522.23522.5.0.dta	10470.1	17485.4	22735.7	17938.3	19977	13498.4	17014.3	4558.3	11338.5	19415	14583.9	13388.2	9543.3	18862.8	10744.3	13701.7	12035.9	13872.5
176	ADLGDWHKVNAEACVKTR(8)-IKNYIVEK(2)	4502.4	TMTpro_pep_N-term(0);Carbamidomethyl[C](14);TMTpro_K(16);TMTpro_pep_N-term(21);TMTpro_K(29)	sp|Q8WZ42|TITIN_HUMAN (29229)-sp|Q8WZ42|TITIN_HUMAN (22911)/	Intra-Protein	1	112337	214933	202568	193365	225885	128978	215297	71924.7	131828	228825	176923	156784	129717	212700	133269	124140	186347	159612
	1	20231228_RH28_COREAD_PhoX_TMTpro_24.15267.15267.6.0.dta	6	4502.32	0.286197	0.374447	-0.088269	-19.6049	1	0.05275	20231228_RH28_COREAD_PhoX_TMTpro_24_HCDFT.mgf	20231228_RH28_COREAD_PhoX_TMTpro_24.15267.15267.6.0.dta	112337	214933	202568	193365	225885	128978	215297	71924.7	131828	228825	176923	156784	129717	212700	133269	124140	186347	159612
177	ADLINNLGTIAKSGTK(12)-APFDLFENKK(9)	4250.33	TMTpro_pep_N-term(0);TMTpro_K(16);TMTpro_pep_N-term(19);TMTpro_K(29)	sp|P07900|HS90A_HUMAN (112)-sp|P08238|HS90B_HUMAN (347)/sp|P07900|HS90A_HUMAN (112)-sp|Q58FF7|H90B3_HUMAN (289)/sp|P08238|HS90B_HUMAN (107)-sp|P08238|HS90B_HUMAN (347)/sp|P08238|HS90B_HUMAN (107)-sp|Q58FF7|H90B3_HUMAN (289)/	Intra-Protein	4	117980	192088	242074	197611	219720	149049	179550	51766.4	125986	188327	133780	160755	127131	260864	163677	130007	138541	134502
	1	20231228_RH28_COREAD_PhoX_TMTpro_46.31813.31813.5.0.dta	5	4250.32	1.1188e-06	0.00015684	-0.004428	-1.0418	4.34005e-11	8.41833e-08	20231228_RH28_COREAD_PhoX_TMTpro_46_HCDFT.mgf	20231228_RH28_COREAD_PhoX_TMTpro_46.31813.31813.5.0.dta	24431.6	44856.8	53677.3	37754.9	42883.5	30268	39192.8	12888.3	26373.1	40227.8	26128.3	35108	24564.7	55162.4	33500.6	24380.4	27731.8	25501.8
	2	20231228_RH28_COREAD_PhoX_TMTpro_46.31992.31992.5.1.dta	5	4250.32	4.61248e-07	0.000470492	-0.003171	-0.746061	8.10453e-10	1.76577e-07	20231228_RH28_COREAD_PhoX_TMTpro_46_HCDFT.mgf	20231228_RH28_COREAD_PhoX_TMTpro_46.31992.31992.5.1.dta	22389.9	38157.3	43766.4	43702.4	51837.2	35568	41159.4	9806.6	27701.6	38639.6	35962.4	33825.2	26924.9	50056.8	34439.6	28866	26701.3	31175.8
	3	20231228_RH28_COREAD_PhoX_TMTpro_46.31826.31826.4.1.dta	4	4250.32	0.000439131	0.000701449	-0.002187	-0.514549	3.70406e-07	1.14735e-05	20231228_RH28_COREAD_PhoX_TMTpro_46_HCDFT.mgf	20231228_RH28_COREAD_PhoX_TMTpro_46.31826.31826.4.1.dta	37949.3	56800.1	76479.1	58872	59922.3	40833.8	44746.3	16891	34926.2	53820.9	31655.1	46415.5	37597.4	81077.2	50329.6	34592.8	43312.7	34410.3
	4	20231228_RH28_COREAD_PhoX_TMTpro_46.31987.31987.4.1.dta	4	4250.32	5.94497e-07	0.00129274	-0.002111	-0.496668	0.000753224	1.7596e-05	20231228_RH28_COREAD_PhoX_TMTpro_46_HCDFT.mgf	20231228_RH28_COREAD_PhoX_TMTpro_46.31987.31987.4.1.dta	33209.5	52273.6	68151.3	57281.5	65077.2	42379.2	54451.3	12180.5	36985	55638.3	40034.4	45406.7	38043.6	74567.9	45406.9	42168.2	40795.3	43414.5
178	ADLINNLGTIAKSGTK(12)-ELISNASDALDKIR(12)	4282.32	TMTpro_pep_N-term(0);TMTpro_K(16);TMTpro_pep_N-term(19)	sp|P07900|HS90A_HUMAN (112)-sp|P08238|HS90B_HUMAN (53)/sp|P07900|HS90A_HUMAN (112)-sp|P14625|ENPL_HUMAN (114)/sp|P08238|HS90B_HUMAN (107)-sp|P08238|HS90B_HUMAN (53)/sp|P08238|HS90B_HUMAN (107)-sp|P14625|ENPL_HUMAN (114)/	Intra-Protein	19	2.43109e+06	5.20571e+06	4.62687e+06	5653841	5.98907e+06	2.8332e+06	4.16887e+06	1.12854e+06	2.02828e+06	6.83558e+06	4.44816e+06	2.95784e+06	2.55025e+06	6.71993e+06	3.0325e+06	2.19505e+06	2.53752e+06	2.50199e+06
	1	20231228_RH28_COREAD_PhoX_TMTpro_36.29486.29486.5.1.dta	5	4282.32	1.10658e-09	9.41968e-06	0.000949	0.221609	1.68972e-15	1.82373e-10	20231228_RH28_COREAD_PhoX_TMTpro_36_HCDFT.mgf	20231228_RH28_COREAD_PhoX_TMTpro_36.29486.29486.5.1.dta	156097	384523	328550	424167	428577	190591	283490	81816.3	140419	493684	318962	207696	172332	516969	218106	155870	170718	160849
	2	20231228_RH28_COREAD_PhoX_TMTpro_36.29503.29503.6.1.dta	6	4282.32	2.02563e-06	0.000128592	0.001958	0.457229	3.47832e-11	1.28378e-06	20231228_RH28_COREAD_PhoX_TMTpro_36_HCDFT.mgf	20231228_RH28_COREAD_PhoX_TMTpro_36.29503.29503.6.1.dta	54367.7	128152	101713	136711	136113	64621.2	100952	30776.1	38165.4	166427	106974	66603.2	61169.6	165750	75547	53140.2	60258.4	63078.6
	3	20231228_RH28_COREAD_PhoX_TMTpro_35.29613.29613.6.1.dta	6	4282.31	1.0151e-07	0.000254618	-0.002152	-0.502532	1.58356e-13	4.96304e-08	20231228_RH28_COREAD_PhoX_TMTpro_35_HCDFT.mgf	20231228_RH28_COREAD_PhoX_TMTpro_35.29613.29613.6.1.dta	14686.6	30642.1	30235.5	32187.8	31301.2	15828.6	25491.8	6389.6	12175.7	35358.3	26376.9	17006.8	13608.2	38196.4	17483.2	11796.3	14200.1	14035
	4	20231228_RH28_COREAD_PhoX_TMTpro_35.29631.29631.6.2.dta	6	4282.31	1.57974e-07	0.000278223	-0.002152	-0.502532	7.57136e-13	1.45573e-07	20231228_RH28_COREAD_PhoX_TMTpro_35_HCDFT.mgf	20231228_RH28_COREAD_PhoX_TMTpro_35.29631.29631.6.2.dta	12132.4	24967.4	28402.5	26912.9	31882.7	12676.7	22711.8	6614.4	11782.8	34677.9	22850.9	13848.1	14447.7	33268.8	14124.1	16023.3	12612.2	16986.3
	5	20231228_RH28_COREAD_PhoX_TMTpro_35.29581.29581.5.0.dta	5	4282.31	1.08394e-08	0.000299493	-0.004816	-1.12462	7.53245e-16	1.40654e-09	20231228_RH28_COREAD_PhoX_TMTpro_35_HCDFT.mgf	20231228_RH28_COREAD_PhoX_TMTpro_35.29581.29581.5.0.dta	90876.4	191435	184562	223445	214982	110466	177200	44664.1	77163.6	232010	161516	117934	91129.8	254764	115400	85172.3	95622.7	92443.2
	6	20231228_RH28_COREAD_PhoX_TMTpro_35.29608.29608.5.0.dta	5	4282.31	2.11078e-10	0.000344707	-0.004816	-1.12462	5.92993e-16	3.17282e-09	20231228_RH28_COREAD_PhoX_TMTpro_35_HCDFT.mgf	20231228_RH28_COREAD_PhoX_TMTpro_35.29608.29608.5.0.dta	119778	249854	224003	269006	281293	128751	206646	58316.3	89087.3	338320	199221	137975	114597	306646	134558	97112.2	118862	112001
	7	20231228_RH28_COREAD_PhoX_TMTpro_35.29580.29580.4.2.dta	4	4282.31	5.71028e-13	0.000397027	-0.004927	-1.15055	3.52935e-16	8.36828e-11	20231228_RH28_COREAD_PhoX_TMTpro_35_HCDFT.mgf	20231228_RH28_COREAD_PhoX_TMTpro_35.29580.29580.4.2.dta	186201	350618	387044	401169	430463	210958	304646	73397.3	142986	418190	321683	220774	176322	451540	223929	137560	184162	168984
	8	20231228_RH28_COREAD_PhoX_TMTpro_35.29607.29607.4.2.dta	4	4282.31	0.000338165	0.000478541	-0.004927	-1.15055	8.61041e-12	6.64208e-07	20231228_RH28_COREAD_PhoX_TMTpro_35_HCDFT.mgf	20231228_RH28_COREAD_PhoX_TMTpro_35.29607.29607.4.2.dta	198184	456473	403528	498020	506436	227313	375150	89454.3	190848	611435	363555	250972	203945	579718	282830	179398	218896	202003
	9	20231228_RH28_COREAD_PhoX_TMTpro_36.29532.29532.4.3.dta	4	4282.32	0.000377028	0.00104082	0.003345	0.78112	1.45027e-14	0.000118415	20231228_RH28_COREAD_PhoX_TMTpro_36_HCDFT.mgf	20231228_RH28_COREAD_PhoX_TMTpro_36.29532.29532.4.3.dta	843001	1.87714e+06	1.47765e+06	1.98437e+06	2.15119e+06	1.00323e+06	1.41089e+06	369218	680545	2.63776e+06	1629221	1.05069e+06	949369	2.4867e+06	1.05649e+06	806370	869470	892700
	10	20231228_RH28_COREAD_PhoX_TMTpro_30.32230.32230.5.2.dta	5	4282.3	6.38055e-06	0.00147232	-0.014876	-3.47382	1.02629e-07	2.81609e-06	20231228_RH28_COREAD_PhoX_TMTpro_30_HCDFT.mgf	20231228_RH28_COREAD_PhoX_TMTpro_30.32230.32230.5.2.dta	22885.3	44532.2	36635.9	45600.1	44229.6	23892.7	35714	11620.6	21886.7	52883.9	33883.4	26188.3	22256.9	47101.6	24720.6	22796.5	24258.4	26686.9
	11	20231228_RH28_COREAD_PhoX_TMTpro_30.32243.32243.5.2.dta	5	4282.3	2.85956e-10	0.00166321	-0.014876	-3.47382	7.32355e-09	7.30218e-09	20231228_RH28_COREAD_PhoX_TMTpro_30_HCDFT.mgf	20231228_RH28_COREAD_PhoX_TMTpro_30.32243.32243.5.2.dta	29381.5	63424.5	46869.1	68663.8	64547.3	30346.2	49551.2	16318.3	29492.3	67525.1	55329.7	38189.1	31160.7	80835.3	32679.6	26311	37019.1	33982.6
	12	20231228_RH28_COREAD_PhoX_TMTpro_25.30414.30414.5.3.dta	5	4282.29	2.788e-11	0.00266932	-0.024735	-5.77608	6.66076e-08	7.28772e-10	20231228_RH28_COREAD_PhoX_TMTpro_25_HCDFT.mgf	20231228_RH28_COREAD_PhoX_TMTpro_25.30414.30414.5.3.dta	45655.9	90276.3	84757.5	102893	114563	55902.9	82650.7	26623	43505.1	117410	77950.1	57445.2	49759.9	111129	56238.2	41714.5	55704.6	50545.9
	13	20231228_RH28_COREAD_PhoX_TMTpro_35.29551.29551.5.0.dta	5	4282.31	2.51263e-06	0.00287524	-0.004371	-1.02071	4.54353e-09	1.06011e-05	20231228_RH28_COREAD_PhoX_TMTpro_35_HCDFT.mgf	20231228_RH28_COREAD_PhoX_TMTpro_35.29551.29551.5.0.dta	35531.7	61668.8	77974.7	68844.8	75150.9	50944.2	64747.7	16719	34335	79444.5	50275	50972.5	38322.9	74219.9	46068.4	34930.7	42924.8	40313.4
	14	20231228_RH28_COREAD_PhoX_TMTpro_25.30430.30430.5.3.dta	5	4282.29	5.21473e-09	0.00355461	-0.024735	-5.77608	7.89004e-08	1.61739e-10	20231228_RH28_COREAD_PhoX_TMTpro_25_HCDFT.mgf	20231228_RH28_COREAD_PhoX_TMTpro_25.30430.30430.5.3.dta	40739.7	95262.4	65205.8	87854.3	91331.8	41965.2	57222.5	19505.9	33248	104755	72272.3	52845.4	35261.2	95433.3	46278.4	38795.9	52414.9	41407.6
	15	20231228_RH28_COREAD_PhoX_TMTpro_36.29660.29660.4.1.dta	4	4282.31	2.54185e-08	0.00386893	-0.00507	-1.18394	1.15673e-05	0.00818912	20231228_RH28_COREAD_PhoX_TMTpro_36_HCDFT.mgf	20231228_RH28_COREAD_PhoX_TMTpro_36.29660.29660.4.1.dta	31566.4	48675.3	70330	54853.4	61173.3	35381.3	48267.3	15625.9	35957.5	63309.5	51930.1	39413.9	33560.5	66508.4	39573.4	34507.2	41983.1	41168.6
	16	20231228_RH28_COREAD_PhoX_TMTpro_36.29485.29485.4.2.dta	4	4282.32	1.13814e-08	0.00447315	0.003493	0.81568	3.21051e-13	3.56366e-09	20231228_RH28_COREAD_PhoX_TMTpro_36_HCDFT.mgf	20231228_RH28_COREAD_PhoX_TMTpro_36.29485.29485.4.2.dta	400804	747470	799038	855692	927172	437858	651668	175919	303775	954531	648640	416855	378750	1.00225e+06	448149	308462	353122	370881
	17	20231228_RH28_COREAD_PhoX_TMTpro_31.30069.30069.5.0.dta	5	4282.29	0.0301406	0.00885499	-0.023008	-5.37279	1.14473e-09	0.00110371	20231228_RH28_COREAD_PhoX_TMTpro_31_HCDFT.mgf	20231228_RH28_COREAD_PhoX_TMTpro_31.30069.30069.5.0.dta	23363.5	49082.7	41239.7	50036.4	50562.8	27893.9	41137.8	12535.8	25957.6	56016.8	43060.4	32070.3	23411.2	53255.9	31226.2	24679.5	33137.2	25730.9
	18	20231228_RH28_COREAD_PhoX_TMTpro_25.30413.30413.4.0.dta	4	4282.29	1.02613e-14	0.0165422	-0.020819	-4.86162	8.37974e-06	1.43745e-07	20231228_RH28_COREAD_PhoX_TMTpro_25_HCDFT.mgf	20231228_RH28_COREAD_PhoX_TMTpro_25.30413.30413.4.0.dta	63494.6	153327	125450	164732	170666	78059.5	112557	35205.7	60647.1	182740	131748	80102.2	68736.7	178223	89371.7	59310	75589.6	76713
	19	20231228_RH28_COREAD_PhoX_TMTpro_25.30397.30397.4.0.dta	4	4282.29	2.98192e-05	0.0180904	-0.020819	-4.86162	1.8086e-05	4.16916e-08	20231228_RH28_COREAD_PhoX_TMTpro_25_HCDFT.mgf	20231228_RH28_COREAD_PhoX_TMTpro_25.30397.30397.4.0.dta	62348.4	158187	113686	158687	177433	86527	118181	37816.7	56304.5	189097	132711	80257.9	72108.6	177419	79729.8	61103.9	76558.2	71476.1
179	ADLINNLGTIAKSGTK(12)-ELISNSSDALDKIR(12)	4298.31	TMTpro_pep_N-term(0);TMTpro_K(16);TMTpro_pep_N-term(19)	sp|P07900|HS90A_HUMAN (112)-sp|P07900|HS90A_HUMAN (58)/sp|P08238|HS90B_HUMAN (107)-sp|P07900|HS90A_HUMAN (58)/	Intra-Protein	14	1.63505e+06	3.5652e+06	2107927	3.82452e+06	3.76201e+06	1.6641e+06	2.32675e+06	511404	1.65012e+06	1.40155e+06	3.38305e+06	1.22812e+06	1.12461e+06	2.0589e+06	1.0353e+06	1.00578e+06	1.49389e+06	1.18271e+06
	1	20231228_RH28_COREAD_PhoX_TMTpro_35.27958.27958.4.2.dta	4	4298.31	1.17896e-08	0.000417491	0.000715	0.166344	1.47656e-12	1.9324e-11	20231228_RH28_COREAD_PhoX_TMTpro_35_HCDFT.mgf	20231228_RH28_COREAD_PhoX_TMTpro_35.27958.27958.4.2.dta	91748.1	170707	143970	169177	185430	88689	120004	37751	96043	96624.2	158269	77614.8	71649.5	100006	69385.7	77495	86200	75692.5
	2	20231228_RH28_COREAD_PhoX_TMTpro_35.27957.27957.5.0.dta	5	4298.31	5.55847e-07	0.000741895	-0.002952	-0.686782	7.59829e-13	1.03407e-06	20231228_RH28_COREAD_PhoX_TMTpro_35_HCDFT.mgf	20231228_RH28_COREAD_PhoX_TMTpro_35.27957.27957.5.0.dta	39166	86104.5	78924.9	85851	86464.6	49186.1	64685.5	20068.7	45990.3	52965.1	81584.8	44464.2	38743.7	65811.1	38584.3	31390.4	47424.4	39668.1
	3	20231228_RH28_COREAD_PhoX_TMTpro_34.27752.27752.6.0.dta	6	4298.31	1.29976e-06	0.00130865	-0.002658	-0.618383	1.79258e-07	4.37999e-07	20231228_RH28_COREAD_PhoX_TMTpro_34_HCDFT.mgf	20231228_RH28_COREAD_PhoX_TMTpro_34.27752.27752.6.0.dta	86714.3	183677	102149	189157	188710	70729.7	111929	18532.6	77421.5	52703	176480	57807.3	54427.3	94047.5	44487.6	44043.3	69779.8	55562.5
	4	20231228_RH28_COREAD_PhoX_TMTpro_34.27721.27721.4.2.dta	4	4298.31	9.49313e-09	0.00202935	-0.0031	-0.721214	5.54189e-19	2.07832e-09	20231228_RH28_COREAD_PhoX_TMTpro_34_HCDFT.mgf	20231228_RH28_COREAD_PhoX_TMTpro_34.27721.27721.4.2.dta	425480	924030	515004	1.03947e+06	968083	404773	585237	117487	392296	316461	913205	286810	256681	535411	251734	226379	360431	256952
	5	20231228_RH28_COREAD_PhoX_TMTpro_30.30203.30203.5.1.dta	5	4298.3	0.000162635	0.00427192	-0.006093	-1.41753	1.32529e-11	9.47631e-05	20231228_RH28_COREAD_PhoX_TMTpro_30_HCDFT.mgf	20231228_RH28_COREAD_PhoX_TMTpro_30.30203.30203.5.1.dta	74749.4	183936	117414	210088	218208	89102.4	122782	29345.9	77109.6	85338.3	185982	64976.8	66871.7	110698	45301.7	58181.5	81327.9	69940.3
	6	20231228_RH28_COREAD_PhoX_TMTpro_34.27727.27727.5.1.dta	5	4298.31	1.45431e-05	0.00551425	-0.003985	-0.927109	3.1334e-09	2.75734e-05	20231228_RH28_COREAD_PhoX_TMTpro_34_HCDFT.mgf	20231228_RH28_COREAD_PhoX_TMTpro_34.27727.27727.5.1.dta	263723	556957	323870	584009	587097	269055	374422	73773.7	264003	209702	569398	185452	177327	324928	143972	144213	233908	166263
	7	20231228_RH28_COREAD_PhoX_TMTpro_30.30202.30202.4.1.dta	4	4298.3	1.25687e-05	0.00650111	-0.009183	-2.13642	1.3154e-12	2.67494e-06	20231228_RH28_COREAD_PhoX_TMTpro_30_HCDFT.mgf	20231228_RH28_COREAD_PhoX_TMTpro_30.30202.30202.4.1.dta	101240	229459	117132	248530	254696	113884	147685	31743.8	107893	82536.3	204784	69984.3	74669.2	119594	63971.5	65421.4	90288.2	72911
	8	20231228_RH28_COREAD_PhoX_TMTpro_35.27983.27983.4.2.dta	4	4298.31	1	0.0110814	0.000715	0.166344	2.17509e-05	0.598059	20231228_RH28_COREAD_PhoX_TMTpro_35_HCDFT.mgf	20231228_RH28_COREAD_PhoX_TMTpro_35.27983.27983.4.2.dta	60676.6	92021.5	109260	89356.8	104920	60213.6	81220.9	21093.5	59470	68411.5	75140.4	61732.2	45790.5	77936.6	53907.8	51365.6	69140.4	54899.7
	9	20231228_RH28_COREAD_PhoX_TMTpro_30.30175.30175.5.1.dta	5	4298.24	0.00121261	0.0147364	-0.072295	-16.8194	1.15466e-13	0.00305877	20231228_RH28_COREAD_PhoX_TMTpro_30_HCDFT.mgf	20231228_RH28_COREAD_PhoX_TMTpro_30.30175.30175.5.1.dta	28293.3	49937.4	42705	55294.1	54719.1	33234	36401.7	12506.6	35326.4	32865.6	38572.3	34295.8	23019.5	40528.7	26411	20862.7	30143.9	24235.2
	10	20231228_RH28_COREAD_PhoX_TMTpro_30.30184.30184.4.1.dta	4	4298.3	0.00474317	0.0212677	-0.009183	-2.13642	5.68276e-10	0.0100539	20231228_RH28_COREAD_PhoX_TMTpro_30_HCDFT.mgf	20231228_RH28_COREAD_PhoX_TMTpro_30.30184.30184.4.1.dta	68081.3	157584	90684.7	190849	165485	86998.2	113692	22979.2	72311.1	62881.3	148156	56905.4	51823.8	98900.5	48092.6	41937.5	63101.9	54647.6
	11	20231228_RH28_COREAD_PhoX_TMTpro_28.30547.30547.6.0.dta	6	4298.29	1.91772e-05	0.0431729	-0.020621	-4.79747	1.98219e-06	1.1274e-05	20231228_RH28_COREAD_PhoX_TMTpro_28_HCDFT.mgf	20231228_RH28_COREAD_PhoX_TMTpro_28.30547.30547.6.0.dta	7610	14787.9	11167.9	14896	15104.7	7703.9	9647	3214.8	6784.4	7940.3	13132.6	6178.1	6512.3	8992.2	4618.7	5121.4	7036.7	3907.7
	12	20231228_RH28_COREAD_PhoX_TMTpro_23.27917.27917.5.0.dta	5	4298.29	2.60202e-06	0.0455672	-0.021336	-4.96381	3.31419e-09	2.13741e-06	20231228_RH28_COREAD_PhoX_TMTpro_23_HCDFT.mgf	20231228_RH28_COREAD_PhoX_TMTpro_23.27917.27917.5.0.dta	108570	251562	125670	267321	258033	113026	157542	33086.8	109851	90607	226773	83576.1	76678.6	131773	64266.2	59925.1	93993.6	85238.1
	13	20231228_RH28_COREAD_PhoX_TMTpro_23.27918.27918.4.1.dta	4	4298.29	5.7852e-07	0.0744466	-0.022478	-5.2295	2.56115e-09	4.11359e-07	20231228_RH28_COREAD_PhoX_TMTpro_23_HCDFT.mgf	20231228_RH28_COREAD_PhoX_TMTpro_23.27918.27918.4.1.dta	198650	495339	230677	500409	497624	197431	287623	61111.1	219520	163990	433632	130214	126515	252283	123239	127727	183352	155628
	14	20231228_RH28_COREAD_PhoX_TMTpro_28.30515.30515.4.0.dta	4	4298.34	1.99952e-07	0.15062	0.028304	6.58491	4.29574e-06	4.34797e-06	20231228_RH28_COREAD_PhoX_TMTpro_28_HCDFT.mgf	20231228_RH28_COREAD_PhoX_TMTpro_28.30515.30515.4.0.dta	80349.3	169095	99299.1	180111	177433	80078	113873	28709.2	86102.1	78520.7	157936	68112.4	53899.4	97991.7	57327.5	51719.7	77765.3	67165.4
180	ADLINNLGTIAKSGTK(12)-IMKAQALR(3)	3668.04	TMTpro_pep_N-term(0);TMTpro_K(16);TMTpro_pep_N-term(19)	sp|P07900|HS90A_HUMAN (112)-sp|P07900|HS90A_HUMAN (615)/sp|P07900|HS90A_HUMAN (112)-sp|Q58FG1|HS904_HUMAN (303)/sp|P07900|HS90A_HUMAN (112)-sp|P08238|HS90B_HUMAN (607)/sp|P08238|HS90B_HUMAN (107)-sp|P07900|HS90A_HUMAN (615)/sp|P08238|HS90B_HUMAN (107)-sp|Q58FG1|HS904_HUMAN (303)/sp|P08238|HS90B_HUMAN (107)-sp|P08238|HS90B_HUMAN (607)/	Intra-Protein	2	60982.7	97603.1	125648	102404	115469	60506.8	86850.4	27165.3	54293.9	91620.7	83652.8	61482.4	59829.9	96365.3	63076.9	60796.7	70919.6	68899.7
	1	20231228_RH28_COREAD_PhoX_TMTpro_47.26812.26812.4.0.dta	4	3668.04	3.61295e-12	2.67273e-05	-0.00539	-1.46945	2.37688e-12	3.27349e-08	20231228_RH28_COREAD_PhoX_TMTpro_47_HCDFT.mgf	20231228_RH28_COREAD_PhoX_TMTpro_47.26812.26812.4.0.dta	49590	82433.7	101014	86183.9	95329.7	49057.4	70476.5	20894.2	43906.2	75955.3	70463.7	49770.3	49722.6	78980.8	51078.6	49968.5	54939.4	57680.9
	2	20231228_RH28_COREAD_PhoX_TMTpro_47.26823.26823.3.0.dta	3	3668.04	1	0.00177105	-0.001766	-0.481456	0.0126095	1	20231228_RH28_COREAD_PhoX_TMTpro_47_HCDFT.mgf	20231228_RH28_COREAD_PhoX_TMTpro_47.26823.26823.3.0.dta	11392.7	15169.4	24633.5	16220.6	20139.2	11449.4	16373.9	6271.1	10387.7	15665.4	13189.1	11712.1	10107.3	17384.5	11998.3	10828.2	15980.2	11218.8
181	ADLQKLKDELASTK(5)-LKDELASTK(2)	4294.43	TMTpro_pep_N-term(0);TMTpro_K(7);TMTpro_K(14);TMTpro_pep_N-term(17);TMTpro_K(26)	sp|P51572|BAP31_HUMAN (190)-sp|P51572|BAP31_HUMAN (192)/	Intra-Protein	2	902094	2.7467e+06	2.00014e+06	5.24979e+06	5.33546e+06	1.25689e+06	1.95988e+06	430638	906943	1.49066e+06	1.00286e+06	1.10179e+06	849163	1.16525e+06	1.73383e+06	1.3279e+06	1.67437e+06	1.80691e+06
	1	20231228_RH28_COREAD_PhoX_TMTpro_37.25771.25771.4.3.dta	4	4294.42	4.93913e-05	0.000792377	-0.004354	-1.01387	1.12071e-10	6.8956e-10	20231228_RH28_COREAD_PhoX_TMTpro_37_HCDFT.mgf	20231228_RH28_COREAD_PhoX_TMTpro_37.25771.25771.4.3.dta	351116	1.05137e+06	753637	2.00113e+06	2.0103e+06	411144	690356	158318	321152	571032	359697	420351	325075	442430	640955	493162	639308	672242
	2	20231228_RH28_COREAD_PhoX_TMTpro_37.25772.25772.5.1.dta	5	4294.42	0.0661636	0.0330141	-0.005345	-1.24464	1.66273e-05	0.116439	20231228_RH28_COREAD_PhoX_TMTpro_37_HCDFT.mgf	20231228_RH28_COREAD_PhoX_TMTpro_37.25772.25772.5.1.dta	550978	1.69533e+06	1.2465e+06	3248653	3.32517e+06	845746	1.26952e+06	272320	585791	919625	643162	681440	524088	722824	1.09287e+06	834740	1.03506e+06	1.13466e+06
182	ADLQNHLDTAQNALQDKQQELNK(17)-LKEQR(2)	4430.29	TMTpro_pep_N-term(0);TMTpro_K(23);TMTpro_pep_N-term(26)	sp|Q15075|EEA1_HUMAN (679)-sp|O60566|BUB1B_HUMAN (425)/sp|Q15075|EEA1_HUMAN (679)-sp|Q15398|DLGP5_HUMAN (107)/sp|Q15075|EEA1_HUMAN (679)-sp|Q15075|EEA1_HUMAN (438)/sp|Q15075|EEA1_HUMAN (679)-sp|Q8IUD2|RB6I2_HUMAN (633)/	Intra-Protein	3	182942	524132	296262	439374	422270	283940	350417	104331	239480	279082	379215	243992	199094	429193	217356	282555	254496	244169
	1	20231228_RH28_COREAD_PhoX_TMTpro_20.20424.20424.4.1.dta	4	4430.29	1.86484e-05	0.249699	-0.002959	-0.667902	1.22691e-08	4.79483e-05	20231228_RH28_COREAD_PhoX_TMTpro_20_HCDFT.mgf	20231228_RH28_COREAD_PhoX_TMTpro_20.20424.20424.4.1.dta	28695.9	105014	55873.1	83564.8	81799.7	49776.5	62156.5	20300.9	41062.2	55722.4	77332.6	47140.5	39337.1	75748	44063.6	56232.7	45130.5	51088
	2	20231228_RH28_COREAD_PhoX_TMTpro_20.20437.20437.5.0.dta	5	4430.29	0.000685012	0.250999	-0.002878	-0.649619	7.21373e-13	0.000287093	20231228_RH28_COREAD_PhoX_TMTpro_20_HCDFT.mgf	20231228_RH28_COREAD_PhoX_TMTpro_20.20437.20437.5.0.dta	77954.9	191268	119223	161096	149966	101366	126609	36235.6	91822.8	97575.1	131608	80455.7	71084.3	154998	77195.8	94842.3	84216.6	79511.9
	3	20231228_RH28_COREAD_PhoX_TMTpro_20.20422.20422.5.0.dta	5	4430.29	0.0040394	0.365355	-0.002878	-0.649619	7.60126e-12	0.000552917	20231228_RH28_COREAD_PhoX_TMTpro_20_HCDFT.mgf	20231228_RH28_COREAD_PhoX_TMTpro_20.20422.20422.5.0.dta	76291.4	227850	121166	194713	190504	132798	161652	47794.9	106595	125785	170275	116396	88672.6	198446	96096.4	131480	125149	113569
183	ADPPATEKTLLEEK(8)-TLLEEKVK(6)	3927.18	TMTpro_pep_N-term(0);TMTpro_K(14);TMTpro_pep_N-term(17);TMTpro_K(25)	sp|Q9HAV7|GRPE1_HUMAN (58)-sp|Q9HAV7|GRPE1_HUMAN (64)/	Intra-Protein	2	90181.5	181749	124930	133394	131357	101092	116854	53440.2	94536.7	128948	139630	89996.3	77152.3	144393	80781.3	88409.4	158796	73832.7
	1	20231228_RH28_COREAD_PhoX_TMTpro_17.25600.25600.5.0.dta	5	3927.17	0.000261466	0.084181	-0.008266	-2.10482	2.80089e-08	0.000213162	20231228_RH28_COREAD_PhoX_TMTpro_17_HCDFT.mgf	20231228_RH28_COREAD_PhoX_TMTpro_17.25600.25600.5.0.dta	47321.4	97031.8	62546.1	72550.5	69478.1	53491.7	61720.5	28821.5	53186.9	67322.8	72783	48385.3	43235.5	76440.1	44851	49309.4	87353.5	38941.3
	2	20231228_RH28_COREAD_PhoX_TMTpro_17.25575.25575.5.0.dta	5	3927.17	0.000346542	0.138204	-0.008266	-2.10482	1.98694e-10	0.000336758	20231228_RH28_COREAD_PhoX_TMTpro_17_HCDFT.mgf	20231228_RH28_COREAD_PhoX_TMTpro_17.25575.25575.5.0.dta	42860.1	84717.6	62383.6	60843.9	61879.1	47600.6	55134	24618.7	41349.8	61625.4	66847	41611	33916.8	67953.1	35930.3	39100	71443	34891.4
184	ADPPATEKTLLEEK(8)-VKLEEQLK(2)	3954.19	TMTpro_pep_N-term(0);TMTpro_K(14);TMTpro_pep_N-term(17);TMTpro_K(25)	sp|Q9HAV7|GRPE1_HUMAN (58)-sp|Q9HAV7|GRPE1_HUMAN (66)/	Intra-Protein	3	127369	308617	139680	204270	190871	167562	160243	93761.3	140192	204640	267397	149716	122340	236647	117599	124922	263320	94250.5
	1	20231228_RH28_COREAD_PhoX_TMTpro_17.25228.25228.5.1.dta	5	3954.18	2.35206e-08	0.0120967	-0.003309	-0.836835	4.68485e-12	7.52132e-08	20231228_RH28_COREAD_PhoX_TMTpro_17_HCDFT.mgf	20231228_RH28_COREAD_PhoX_TMTpro_17.25228.25228.5.1.dta	50776	121883	51312.9	77653.3	74105.3	72841.8	63191.8	39355.5	58101.9	78819.6	106693	61132.9	46681.7	91896.1	46903.4	43592	103632	36721.8
	2	20231228_RH28_COREAD_PhoX_TMTpro_17.25205.25205.4.3.dta	4	3954.18	4.62351e-08	0.0276691	-0.004013	-1.01487	1.6591e-08	8.46551e-09	20231228_RH28_COREAD_PhoX_TMTpro_17_HCDFT.mgf	20231228_RH28_COREAD_PhoX_TMTpro_17.25205.25205.4.3.dta	61277.5	149226	70548.2	100836	91158.7	75760.7	75140.7	42489.4	65568.2	100120	128459	70738.3	60307.6	112569	57415.7	65408.9	128001	46928.5
	3	20231228_RH28_COREAD_PhoX_TMTpro_17.25246.25246.3.0.dta	3	3954.18	0.000131463	0.180842	-0.010586	-2.67716	0.169677	1.88339e-05	20231228_RH28_COREAD_PhoX_TMTpro_17_HCDFT.mgf	20231228_RH28_COREAD_PhoX_TMTpro_17.25246.25246.3.0.dta	15315.5	37508.8	17818.9	25780.7	25607.2	18960	21910.1	11916.4	16521.5	25700.7	32244.8	17844.7	15351	32181.6	13279.9	15921	31687.3	10600.2
185	ADSSTTKK(7)-NQNSSKK(6)	3068.64	TMTpro_pep_N-term(0);TMTpro_K(8);TMTpro_pep_N-term(11);TMTpro_K(18)	sp|P35659|DEK_HUMAN (291)-sp|P35659|DEK_HUMAN (298)/	Intra-Protein	2	32836.3	158613	46248.9	103092	106710	78788.7	90107.8	38441.4	46965.8	128592	153958	72089	70175.2	205648	69191.1	58982.8	75150.6	57888
	1	20231228_RH28_COREAD_PhoX_TMTpro_25.9111.9111.4.2.dta	4	3068.64	1.35742e-08	0.0887438	-0.001636	-0.533135	9.56895e-07	2.32559e-10	20231228_RH28_COREAD_PhoX_TMTpro_25_HCDFT.mgf	20231228_RH28_COREAD_PhoX_TMTpro_25.9111.9111.4.2.dta	18329.2	90167.8	24325.1	59512.2	56769.2	46826.6	52679.6	21456.1	25589.2	72877.5	84645.3	41455.3	37718.4	115673	39496.3	33211.2	40988.4	32663.9
	2	20231228_RH28_COREAD_PhoX_TMTpro_25.9128.9128.4.2.dta	4	3068.64	0.00256811	0.148136	-0.001636	-0.533135	0.00671777	0.000342686	20231228_RH28_COREAD_PhoX_TMTpro_25_HCDFT.mgf	20231228_RH28_COREAD_PhoX_TMTpro_25.9128.9128.4.2.dta	14507.1	68445.5	21923.8	43579.3	49940.8	31962.1	37428.2	16985.3	21376.6	55714	69312.6	30633.7	32456.8	89975.4	29694.8	25771.6	34162.2	25224.1
186	ADSTGAKGTR(7)-ETSKESK(4)	2893.48	TMTpro_pep_N-term(0);TMTpro_pep_N-term(13);TMTpro_K(20)	sp|O60333|KIF1B_HUMAN (261)-sp|O60333|KIF1B_HUMAN (22)/	Intra-Protein	1	87086.5	132977	88779.8	156424	175895	95260.3	139218	29188.4	78383.3	140194	79866	75238.4	63004.4	107032	79750.5	58431.9	90858.4	72051.3
	1	20231228_RH28_COREAD_PhoX_TMTpro_10.8777.8777.4.1.dta	4	2893.48	0.000199689	0.010763	-0.000441	-0.152412	0.00194545	1.27924e-09	20231228_RH28_COREAD_PhoX_TMTpro_10_HCDFT.mgf	20231228_RH28_COREAD_PhoX_TMTpro_10.8777.8777.4.1.dta	87086.5	132977	88779.8	156424	175895	95260.3	139218	29188.4	78383.3	140194	79866	75238.4	63004.4	107032	79750.5	58431.9	90858.4	72051.3
187	ADVKGGTLTQYEGK(4)-AHVDEFKSVSK(7)	4139.18	TMTpro_pep_N-term(0);TMTpro_K(14);TMTpro_pep_N-term(17);TMTpro_K(28)	sp|Q16851|UGPA_HUMAN (291)-sp|Q16851|UGPA_HUMAN (319)/	Intra-Protein	2	139756	158321	304869	187807	216845	170675	214771	48568.3	153030	284361	250450	239975	162237	339029	210095	171996	239119	208788
	1	20231228_RH28_COREAD_PhoX_TMTpro_21.18787.18787.5.2.dta	5	4139.18	5.55428e-05	0.0155149	-0.007282	-1.75928	7.12169e-05	3.31732e-11	20231228_RH28_COREAD_PhoX_TMTpro_21_HCDFT.mgf	20231228_RH28_COREAD_PhoX_TMTpro_21.18787.18787.5.2.dta	92766.1	110039	201101	122546	146033	109795	142788	33162.8	102207	184337	156966	158666	101618	211528	136965	112443	159843	140236
	2	20231228_RH28_COREAD_PhoX_TMTpro_21.18792.18792.4.1.dta	4	4139.18	7.52221e-23	0.0230473	-0.005769	-1.39375	3.7535e-10	1.02291e-09	20231228_RH28_COREAD_PhoX_TMTpro_21_HCDFT.mgf	20231228_RH28_COREAD_PhoX_TMTpro_21.18792.18792.4.1.dta	46989.5	48282.2	103768	65260.9	70811.8	60879.7	71983	15405.5	50823.5	100024	93484.3	81309.5	60618.5	127501	73129.5	59553.5	79275.8	68552.3
188	AEAEKQLQQAQAAGAEQEVEK(5)-LVKVTK(3)	4369.38	TMTpro_pep_N-term(0);TMTpro_K(21);TMTpro_pep_N-term(24);TMTpro_K(30)	sp|P39748|FEN1_HUMAN (109)-sp|P39748|FEN1_HUMAN (132)/	Intra-Protein	4	276851	725583	414572	482832	498836	495000	522383	161408	430759	529696	700241	416814	389774	1357672	316274	424624	449447	310542
	1	20231228_RH28_COREAD_PhoX_TMTpro_23.20484.20484.4.1.dta	4	4369.38	0.00519724	0.115559	-0.002555	-0.584751	2.23478e-14	0.00230767	20231228_RH28_COREAD_PhoX_TMTpro_23_HCDFT.mgf	20231228_RH28_COREAD_PhoX_TMTpro_23.20484.20484.4.1.dta	63394.8	200787	84608	127096	118019	132181	134018	41497.1	111340	134936	196716	97279.2	105509	385355	84079.8	106148	118296	75664.9
	2	20231228_RH28_COREAD_PhoX_TMTpro_23.20500.20500.4.1.dta	4	4369.38	6.82883e-05	0.175435	-0.002555	-0.584751	4.14841e-09	4.31113e-05	20231228_RH28_COREAD_PhoX_TMTpro_23_HCDFT.mgf	20231228_RH28_COREAD_PhoX_TMTpro_23.20500.20500.4.1.dta	62119.3	202357	72447.5	119628	122564	123400	128138	38880.9	95948.2	139184	191751	117003	105139	373070	72478	118135	109994	79451.9
	3	20231228_RH28_COREAD_PhoX_TMTpro_23.20483.20483.5.1.dta	5	4369.37	0.0338351	0.222614	-0.013426	-3.07275	1.96726e-08	0.0218573	20231228_RH28_COREAD_PhoX_TMTpro_23_HCDFT.mgf	20231228_RH28_COREAD_PhoX_TMTpro_23.20483.20483.5.1.dta	67958.3	148074	110598	111056	115151	108853	122406	33046.2	90295.5	124135	140740	96269.5	85079.6	262773	76935.7	92314.8	96629.8	69328.7
	4	20231228_RH28_COREAD_PhoX_TMTpro_23.20501.20501.5.1.dta	5	4369.37	0.00238464	0.269315	-0.013426	-3.07275	5.00648e-12	0.00102717	20231228_RH28_COREAD_PhoX_TMTpro_23_HCDFT.mgf	20231228_RH28_COREAD_PhoX_TMTpro_23.20501.20501.5.1.dta	83379	174365	146919	125053	143102	130566	137821	47984.2	133175	131441	171033	106262	94046.7	336474	82780	108026	124528	86096.8
189	AEAELLQQQKELAQEQAR(10)-QKAQVEQELTTLR(2)	4444.3	TMTpro_pep_N-term(0);TMTpro_pep_N-term(21)	sp|Q15149|PLEC_HUMAN (2473)-sp|Q15149|PLEC_HUMAN (2318)/	Intra-Protein	2	22752.8	45916.3	32584.3	39632.9	38768.6	53184.7	55727.1	31729.9	35985.1	79737.5	94591.2	44604.8	44789.1	83661.9	31154.4	74118.4	87898.4	54685.8
	1	20231228_RH28_COREAD_PhoX_TMTpro_07.26985.26985.4.1.dta	4	4444.29	9.33113e-07	1.74153e-16	-0.005413	-1.21796	2.62844e-13	8.06868e-08	20231228_RH28_COREAD_PhoX_TMTpro_07_HCDFT.mgf	20231228_RH28_COREAD_PhoX_TMTpro_07.26985.26985.4.1.dta	13440.6	25224.4	17833.5	22231.9	21483.4	31052.6	33121.6	17964.3	22603.2	46464.7	57041.8	25842.3	26009.3	50239.8	17058.1	46238.6	52053.1	31946.1
	2	20231228_RH28_COREAD_PhoX_TMTpro_07.27008.27008.4.2.dta	4	4444.29	0.00196494	2.66078e-12	-0.005413	-1.21796	2.49929e-07	0.00541784	20231228_RH28_COREAD_PhoX_TMTpro_07_HCDFT.mgf	20231228_RH28_COREAD_PhoX_TMTpro_07.27008.27008.4.2.dta	9312.2	20691.9	14750.8	17401	17285.2	22132.1	22605.5	13765.6	13381.9	33272.8	37549.4	18762.5	18779.8	33422.1	14096.3	27879.8	35845.3	22739.7
190	AEAESMYQIKYEELQSLAGK(10)-AEAESMYQIKYEELQSLAGK(10)	6002.02	TMTpro_pep_N-term(0);TMTpro_K(20);TMTpro_pep_N-term(23);TMTpro_K(43)	sp|P05787|K2C8_HUMAN (285)-sp|P05787|K2C8_HUMAN (285)/	Inter-Protein	6	99636.9	195292	170296	96597.1	98265	117150	186913	68909.1	92271.6	193256	208894	171454	134149	94735.4	106167	124545	203896	184077
	1	20231228_RH28_COREAD_PhoX_TMTpro_22.38156.38156.5.0.dta	5	6002.02	0.0630726	0.000393557	0.002976	0.495833	0.102359	0.42496	20231228_RH28_COREAD_PhoX_TMTpro_22_HCDFT.mgf	20231228_RH28_COREAD_PhoX_TMTpro_22.38156.38156.5.0.dta	20202.4	38663.6	35408.9	18292.6	20109.3	24596.3	34630.8	14624.7	17971.1	39269	43536	34282.9	27872.8	18881.6	20980.3	28021.9	40999.5	38924.9
	2	20231228_RH28_COREAD_PhoX_TMTpro_22.38132.38132.5.1.dta	5	6002.02	1	0.000537051	-3.3e-05	-0.005498	1	1	20231228_RH28_COREAD_PhoX_TMTpro_22_HCDFT.mgf	20231228_RH28_COREAD_PhoX_TMTpro_22.38132.38132.5.1.dta	16826	31446.6	29531.6	17833.6	17251.2	22192.9	36947.5	12839.9	16716.3	32935.5	33327	29546.3	19660.4	16962.9	18944	20642.6	34158.8	27422.9
	3	20231228_RH28_COREAD_PhoX_TMTpro_22.38173.38173.5.0.dta	5	6002.02	0.836817	0.00098518	0.002976	0.495833	0.717273	0.997285	20231228_RH28_COREAD_PhoX_TMTpro_22_HCDFT.mgf	20231228_RH28_COREAD_PhoX_TMTpro_22.38173.38173.5.0.dta	20036	45048.4	37941.9	20744.1	19171.7	24811.9	40109.7	14432.3	18901.9	43112.6	46926.1	39587.7	28595.3	19125.3	23242.2	27346.4	45936	44417.3
	4	20231228_RH28_COREAD_PhoX_TMTpro_22.38210.38210.6.5.dta	6	6002.08	0.677937	0.0245339	0.066479	11.0761	0.17491	0.768177	20231228_RH28_COREAD_PhoX_TMTpro_22_HCDFT.mgf	20231228_RH28_COREAD_PhoX_TMTpro_22.38210.38210.6.5.dta	14457.3	30273	23709	13368.9	15796.8	17232.4	30144.9	11779.5	13583.1	27615.1	32449.6	27476	21878.1	14677.8	13672.7	18473	29191.7	28175.3
	5	20231228_RH28_COREAD_PhoX_TMTpro_22.38159.38159.6.4.dta	6	6002.09	1	0.0894784	0.070825	11.8002	0.933679	1	20231228_RH28_COREAD_PhoX_TMTpro_22_HCDFT.mgf	20231228_RH28_COREAD_PhoX_TMTpro_22.38159.38159.6.4.dta	16650.3	31407.7	26272.1	15690.4	15308	18785.7	29630.7	9193.9	15480.4	32907.6	33448.7	25978.6	20636.4	15892.4	18735.2	18395.8	34176.6	27428.9
	6	20231228_RH28_COREAD_PhoX_TMTpro_22.38248.38248.6.3.dta	6	6002.08	0.71355	0.287189	0.065392	10.895	1	0.885876	20231228_RH28_COREAD_PhoX_TMTpro_22_HCDFT.mgf	20231228_RH28_COREAD_PhoX_TMTpro_22.38248.38248.6.3.dta	11464.9	18452.8	17432.4	10667.5	10628	9530.4	15449.4	6038.8	9618.8	17416.5	19206.8	14582.6	15506.1	9195.4	10592.9	11665.1	19433.5	17707.9
191	AEAESMYQIKYEELQSLAGK(10)-AKQDMAR(2)	4229.11	TMTpro_pep_N-term(0);TMTpro_K(20);TMTpro_pep_N-term(23)	sp|P05787|K2C8_HUMAN (285)-sp|P13647|K2C5_HUMAN (443)/sp|P05787|K2C8_HUMAN (285)-sp|O95678|K2C75_HUMAN (424)/sp|P05787|K2C8_HUMAN (285)-sp|P05787|K2C8_HUMAN (364)/	Intra-Protein	13	1.25357e+06	1.71343e+06	2.69988e+06	997913	1.08671e+06	855853	1.41901e+06	775789	897095	1.48008e+06	2.7571e+06	2.60247e+06	2.1657e+06	712306	1.71125e+06	1.01539e+06	3.7535e+06	853009
	1	20231228_RH28_COREAD_PhoX_TMTpro_07.29430.29430.4.1.dta	4	4229.12	0.0233041	1.63623e-07	0.005833	1.37925	1.13482e-06	0.00916741	20231228_RH28_COREAD_PhoX_TMTpro_07_HCDFT.mgf	20231228_RH28_COREAD_PhoX_TMTpro_07.29430.29430.4.1.dta	22027.1	40486.4	43230.2	25378.8	32282.8	29688	34698.9	16380.4	25450.4	41238.4	50779.2	48018.9	43864.8	42091.9	35923.8	25558.2	60949.7	20887.2
	2	20231228_RH28_COREAD_PhoX_TMTpro_19.28502.28502.5.1.dta	5	4229.11	0.00415221	3.89186e-05	-0.005483	-1.29649	2.59229e-22	0.000889582	20231228_RH28_COREAD_PhoX_TMTpro_19_HCDFT.mgf	20231228_RH28_COREAD_PhoX_TMTpro_19.28502.28502.5.1.dta	28088.7	42972.8	63900.9	28044.1	34739.7	22038.3	36615.2	20896.4	22967	40657.4	63552.8	60304.7	58430.9	19742	43662.8	24149.5	93175.1	27244
	3	20231228_RH28_COREAD_PhoX_TMTpro_19.28338.28338.5.1.dta	5	4229.11	0.00221487	6.03699e-05	-0.003121	-0.73798	5.15703e-21	0.00569986	20231228_RH28_COREAD_PhoX_TMTpro_19_HCDFT.mgf	20231228_RH28_COREAD_PhoX_TMTpro_19.28338.28338.5.1.dta	159506	190045	310154	105809	119722	80549.5	141654	89199.8	92255.3	171814	312993	313011	255097	58924.3	200206	104452	469859	79175.6
	4	20231228_RH28_COREAD_PhoX_TMTpro_19.28542.28542.5.0.dta	5	4229.11	0.00105528	0.000126181	-0.0051	-1.20593	9.22596e-16	0.000445828	20231228_RH28_COREAD_PhoX_TMTpro_19_HCDFT.mgf	20231228_RH28_COREAD_PhoX_TMTpro_19.28542.28542.5.0.dta	13187.6	20977.8	31525.2	16074.7	18124.8	14375.1	17886.7	8808.3	15994.4	26089.6	28469.7	24518	23273.4	17548.7	22791.4	16271.6	35460.8	11883.2
	5	20231228_RH28_COREAD_PhoX_TMTpro_19.28419.28419.6.1.dta	6	4229.11	0.00186142	0.000127649	-0.002808	-0.663969	7.53368e-20	0.000338816	20231228_RH28_COREAD_PhoX_TMTpro_19_HCDFT.mgf	20231228_RH28_COREAD_PhoX_TMTpro_19.28419.28419.6.1.dta	14982.6	13703.3	29432.1	11539.5	11862.9	8591	15013.3	7770.7	9052.1	17745.8	24592.8	22379.8	20955.9	7473.2	19463.6	11528.7	31768.2	10158.8
	6	20231228_RH28_COREAD_PhoX_TMTpro_19.28366.28366.6.0.dta	6	4229.11	0.00563918	0.000173639	-0.002808	-0.663969	6.69393e-15	0.00652412	20231228_RH28_COREAD_PhoX_TMTpro_19_HCDFT.mgf	20231228_RH28_COREAD_PhoX_TMTpro_19.28366.28366.6.0.dta	17057.9	19199.3	34747.8	10287.9	12552.1	10421.2	16852	9262.4	10494.1	19381.5	29144.7	27400	25020.3	10697.5	18257.9	11078.1	44793.2	7456.8
	7	20231228_RH28_COREAD_PhoX_TMTpro_19.28417.28417.4.2.dta	4	4229.11	0.000290612	0.000409878	-0.002581	-0.610294	9.95329e-16	8.74283e-05	20231228_RH28_COREAD_PhoX_TMTpro_19_HCDFT.mgf	20231228_RH28_COREAD_PhoX_TMTpro_19.28417.28417.4.2.dta	422743	580010	934287	281755	331290	255448	478960	281342	279840	458573	955024	957637	805378	174452	582198	361729	1.38669e+06	280132
	8	20231228_RH28_COREAD_PhoX_TMTpro_19.28334.28334.4.2.dta	4	4229.11	0.00028942	0.000466792	-0.002401	-0.567732	1.98427e-17	0.00042998	20231228_RH28_COREAD_PhoX_TMTpro_19_HCDFT.mgf	20231228_RH28_COREAD_PhoX_TMTpro_19.28334.28334.4.2.dta	241738	311438	525409	178667	179594	148589	256186	138057	159264	281312	545105	514036	415467	104037	352430	168777	804724	150753
	9	20231228_RH28_COREAD_PhoX_TMTpro_20.27350.27350.4.1.dta	4	4229.11	4.56185e-05	0.0104701	-0.00163	-0.385424	4.41385e-09	1.01023e-05	20231228_RH28_COREAD_PhoX_TMTpro_20_HCDFT.mgf	20231228_RH28_COREAD_PhoX_TMTpro_20.27350.27350.4.1.dta	45926.2	80684	104071	58321.3	53680.8	55996.7	66128.8	30253.8	43558.9	65902.2	108414	82475.6	61681.9	52003.9	61800.6	48315.1	91158.2	42444.5
	10	20231228_RH28_COREAD_PhoX_TMTpro_20.27306.27306.4.1.dta	4	4229.11	3.3951e-05	0.0131028	-0.00163	-0.385424	2.16271e-25	3.73411e-06	20231228_RH28_COREAD_PhoX_TMTpro_20_HCDFT.mgf	20231228_RH28_COREAD_PhoX_TMTpro_20.27306.27306.4.1.dta	103785	160692	238091	104008	102699	82916.3	126141	66827.2	80019.8	115807	250252	199728	155216	60764	128494	80735.5	239528	69997.5
	11	20231228_RH28_COREAD_PhoX_TMTpro_20.27744.27744.4.1.dta	4	4229.11	0.000181439	0.0165232	-0.002198	-0.519731	2.44748e-13	5.49756e-05	20231228_RH28_COREAD_PhoX_TMTpro_20_HCDFT.mgf	20231228_RH28_COREAD_PhoX_TMTpro_20.27744.27744.4.1.dta	120354	158473	249141	104370	107788	79996.5	136682	66500.1	94620.6	147032	248943	232988	197738	84521	153542	99276.7	339022	87025.3
	12	20231228_RH28_COREAD_PhoX_TMTpro_20.27817.27817.4.1.dta	4	4229.11	0.0101004	0.0237339	-0.00118	-0.279018	6.17842e-07	0.031802	20231228_RH28_COREAD_PhoX_TMTpro_20_HCDFT.mgf	20231228_RH28_COREAD_PhoX_TMTpro_20.27817.27817.4.1.dta	33340.3	47644.9	69441.4	43303.9	48946.5	39093.5	49999.3	20728.9	37559.1	48737.6	58490.3	54115.9	41642.1	45140.1	38300.1	30301.6	58971.1	33742.7
	13	20231228_RH28_COREAD_PhoX_TMTpro_17.29023.29023.4.2.dta	4	4229.1	0.634028	0.174329	-0.00934	-2.2085	7.49321e-06	0.122153	20231228_RH28_COREAD_PhoX_TMTpro_17_HCDFT.mgf	20231228_RH28_COREAD_PhoX_TMTpro_17.29023.29023.4.2.dta	30835.7	47101.8	66450	30353.4	33425.5	28150.3	42195.3	19762.3	26018.9	45784.2	81337.8	65855.9	61940.2	34910.4	54185.5	33221.4	97401.2	32108.3
192	AEAESMYQIKYEELQSLAGK(10)-AVVVKK(5)	4357.35	TMTpro_pep_N-term(0);TMTpro_K(20);TMTpro_pep_N-term(23);TMTpro_K(29)	sp|P05787|K2C8_HUMAN (285)-sp|P05787|K2C8_HUMAN (464)/	Intra-Protein	5	523113	608024	1.21044e+06	357460	450496	293921	473002	319230	343482	490054	813320	770344	565048	271957	501114	239438	737125	215910
	1	20231228_RH28_COREAD_PhoX_TMTpro_28.30202.30202.6.0.dta	6	4357.36	0.01479	0.00011354	0.003404	0.781208	1.24901e-13	0.00102744	20231228_RH28_COREAD_PhoX_TMTpro_28_HCDFT.mgf	20231228_RH28_COREAD_PhoX_TMTpro_28.30202.30202.6.0.dta	16413.2	17938.4	37625.7	9584.3	15554.7	7246.1	13226.4	8771.2	9457.8	14023.4	25648.8	21720.8	16882.6	9083.1	14037.2	7842.8	19597.2	6704.6
	2	20231228_RH28_COREAD_PhoX_TMTpro_28.30210.30210.5.0.dta	5	4357.35	0.000705034	0.000158408	-0.003633	-0.833763	4.27541e-15	7.24705e-05	20231228_RH28_COREAD_PhoX_TMTpro_28_HCDFT.mgf	20231228_RH28_COREAD_PhoX_TMTpro_28.30210.30210.5.0.dta	105561	127708	235714	74667.7	103779	68842.4	95309.8	64503	70079.4	99122.3	161010	147644	98405.9	60994.6	100329	52057.5	139513	52492.1
	3	20231228_RH28_COREAD_PhoX_TMTpro_28.30208.30208.4.3.dta	4	4357.35	0.00104925	0.000336529	-0.003876	-0.889531	7.45428e-10	3.35092e-07	20231228_RH28_COREAD_PhoX_TMTpro_28_HCDFT.mgf	20231228_RH28_COREAD_PhoX_TMTpro_28.30208.30208.4.3.dta	118479	134042	273175	81072.5	89197.9	55675.9	109880	76440.9	72588.8	111991	174894	167915	137683	54531.9	106650	46209.6	178236	44691.3
	4	20231228_RH28_COREAD_PhoX_TMTpro_28.30183.30183.5.0.dta	5	4357.35	0.00094493	0.000433225	-0.003633	-0.833763	8.60447e-18	0.00221629	20231228_RH28_COREAD_PhoX_TMTpro_28_HCDFT.mgf	20231228_RH28_COREAD_PhoX_TMTpro_28.30183.30183.5.0.dta	134849	176774	338311	102722	132000	93318.6	123185	89961.9	102983	140940	220727	221898	159131	85261.8	147358	74685.7	189297	61129.1
	5	20231228_RH28_COREAD_PhoX_TMTpro_28.30182.30182.4.3.dta	4	4357.35	0.0138068	0.00330387	-0.003876	-0.889531	1.2436e-18	0.0028349	20231228_RH28_COREAD_PhoX_TMTpro_28_HCDFT.mgf	20231228_RH28_COREAD_PhoX_TMTpro_28.30182.30182.4.3.dta	147811	151562	325614	89414.2	109965	68837.6	131400	79553.3	88372.8	123976	231041	211165	152945	62085.3	132740	58642.6	210481	50893.4
193	AEAESMYQIKYEELQSLAGK(10)-DANAKLSELEAALQR(5)	5038.56	TMTpro_pep_N-term(0);TMTpro_K(20);TMTpro_pep_N-term(23)	sp|P05787|K2C8_HUMAN (285)-sp|P05787|K2C8_HUMAN (352)/	Intra-Protein	1	11313.7	23163.4	24743.3	19731.4	19056.3	16735.9	18658.4	8902.4	15934.3	18235.5	21875.5	19298.2	14551	19743.9	16413.3	16166.2	22071.5	14272.9
	1	20231228_RH28_COREAD_PhoX_TMTpro_20.38017.38017.5.0.dta	5	5038.53	3.66577e-05	0.0056201	-0.025541	-5.06911	5.64276e-09	6.49485e-05	20231228_RH28_COREAD_PhoX_TMTpro_20_HCDFT.mgf	20231228_RH28_COREAD_PhoX_TMTpro_20.38017.38017.5.0.dta	11313.7	23163.4	24743.3	19731.4	19056.3	16735.9	18658.4	8902.4	15934.3	18235.5	21875.5	19298.2	14551	19743.9	16413.3	16166.2	22071.5	14272.9
194	AEAESMYQIKYEELQSLAGK(10)-DGKLVSESSDVLPK(3)	5187.68	TMTpro_pep_N-term(0);TMTpro_K(20);TMTpro_pep_N-term(23);TMTpro_K(37)	sp|P05787|K2C8_HUMAN (285)-sp|P05787|K2C8_HUMAN (472)/	Intra-Protein	2	54623.5	72169.5	80497	46416.8	47238.4	29374.8	56697.3	36830.4	36050.1	52710.1	98292.1	92731.1	64357.5	38696.5	50278	30893.4	77568.3	25291
	1	20231228_RH28_COREAD_PhoX_TMTpro_19.31816.31816.4.0.dta	4	5187.68	0.018475	0.000106875	-0.001969	-0.379553	1	0.00100186	20231228_RH28_COREAD_PhoX_TMTpro_19_HCDFT.mgf	20231228_RH28_COREAD_PhoX_TMTpro_19.31816.31816.4.0.dta	15423.8	22213	23120.2	12725.7	12171.1	9499.8	14798.4	11018.7	10350.9	15240.4	27834.1	26443.6	17899.7	10076.8	14554.9	10090.2	20869.6	5555.5
	2	20231228_RH28_COREAD_PhoX_TMTpro_19.31783.31783.5.0.dta	5	5187.68	4.57391e-05	0.00018288	-0.008495	-1.63753	1.20652e-15	1.72569e-05	20231228_RH28_COREAD_PhoX_TMTpro_19_HCDFT.mgf	20231228_RH28_COREAD_PhoX_TMTpro_19.31783.31783.5.0.dta	39199.7	49956.5	57376.8	33691.1	35067.3	19875	41898.9	25811.7	25699.2	37469.7	70458	66287.5	46457.8	28619.7	35723.1	20803.2	56698.7	19735.5
195	AEAESMYQIKYEELQSLAGK(10)-EQIKTLNNK(4)	4801.52	TMTpro_pep_N-term(0);TMTpro_K(20);TMTpro_pep_N-term(23);TMTpro_K(32)	sp|P05787|K2C8_HUMAN (285)-sp|P35908|K22E_HUMAN (183)/sp|P05787|K2C8_HUMAN (285)-sp|P13647|K2C5_HUMAN (173)/sp|P05787|K2C8_HUMAN (285)-sp|P02538|K2C6A_HUMAN (168)/sp|P05787|K2C8_HUMAN (285)-sp|P04259|K2C6B_HUMAN (168)/sp|P05787|K2C8_HUMAN (285)-sp|O95678|K2C75_HUMAN (154)/sp|P05787|K2C8_HUMAN (285)-sp|P05787|K2C8_HUMAN (96)/	Intra-Protein	4	289638	528886	886549	311174	356976	530872	612245	151719	346192	501185	539896	479129	398052	324857	441160	447592	730000	368733
	1	20231228_RH28_COREAD_PhoX_TMTpro_24.28999.28999.5.0.dta	5	4801.51	6.8689e-07	5.44341e-06	-0.006777	-1.41143	2.30185e-24	2.66044e-05	20231228_RH28_COREAD_PhoX_TMTpro_24_HCDFT.mgf	20231228_RH28_COREAD_PhoX_TMTpro_24.28999.28999.5.0.dta	103738	191609	324618	95477.1	97581.6	191287	214294	45923.9	122703	172861	185422	156912	135871	87058.1	160200	167599	268803	119593
	2	20231228_RH28_COREAD_PhoX_TMTpro_24.28994.28994.4.0.dta	4	4801.51	0.000195557	0.000268903	-0.007402	-1.5416	4.15042e-07	3.3376e-05	20231228_RH28_COREAD_PhoX_TMTpro_24_HCDFT.mgf	20231228_RH28_COREAD_PhoX_TMTpro_24.28994.28994.4.0.dta	88716.5	165985	311098	80861.1	93291.2	179916	204662	44664.3	101837	159083	185432	157416	131466	74183.1	146200	147017	274042	121503
	3	20231228_RH28_COREAD_PhoX_TMTpro_24.29021.29021.5.0.dta	5	4801.51	0.00728552	0.000401248	-0.006777	-1.41143	9.72291e-05	0.00434788	20231228_RH28_COREAD_PhoX_TMTpro_24_HCDFT.mgf	20231228_RH28_COREAD_PhoX_TMTpro_24.29021.29021.5.0.dta	57832.2	108438	160236	80206.3	105417	97038.9	118625	37383.9	70962.1	99557.3	104105	110274	87467.9	87396	82562.1	87031.5	118557	74758.8
	4	20231228_RH28_COREAD_PhoX_TMTpro_24.29120.29120.5.0.dta	5	4801.5	1	0.0004501	-0.010665	-2.22117	7.28196e-06	0.107699	20231228_RH28_COREAD_PhoX_TMTpro_24_HCDFT.mgf	20231228_RH28_COREAD_PhoX_TMTpro_24.29120.29120.5.0.dta	39351.4	62854.3	90597	54629.3	60686.2	62629	74664.3	23746.7	50689.4	69683.6	64936.5	54526.5	43247.1	76220.2	52197.4	45944.5	68597.9	52878.1
196	AEAESMYQIKYEELQSLAGK(10)-FASFIDKVR(7)	4492.3	TMTpro_pep_N-term(0);TMTpro_K(20);TMTpro_pep_N-term(23)	sp|P05787|K2C8_HUMAN (285)-sp|P35908|K22E_HUMAN (195)/sp|P05787|K2C8_HUMAN (285)-sp|P13647|K2C5_HUMAN (185)/sp|P05787|K2C8_HUMAN (285)-sp|P02538|K2C6A_HUMAN (180)/sp|P05787|K2C8_HUMAN (285)-sp|P04259|K2C6B_HUMAN (180)/sp|P05787|K2C8_HUMAN (285)-sp|P08729|K2C7_HUMAN (108)/sp|P05787|K2C8_HUMAN (285)-sp|O95678|K2C75_HUMAN (166)/sp|P05787|K2C8_HUMAN (285)-sp|Q7Z794|K2C1B_HUMAN (181)/sp|P05787|K2C8_HU…	Intra-Protein	11	380013	606375	823414	307541	362200	419322	567325	221874	376727	634862	663149	632291	436314	351294	419173	441454	731639	559087
	1	20231228_RH28_COREAD_PhoX_TMTpro_28.35576.35576.5.0.dta	5	4492.3	4.28116e-06	9.88477e-07	-0.00087	-0.193665	1.3335e-21	5.98016e-07	20231228_RH28_COREAD_PhoX_TMTpro_28_HCDFT.mgf	20231228_RH28_COREAD_PhoX_TMTpro_28.35576.35576.5.0.dta	52795.4	89161.4	130352	34347.7	43875.6	56589	71670.3	33346.7	49133.6	98537.6	95436.3	90531	60315.5	44187	57923.7	56847.5	108672	82380.5
	2	20231228_RH28_COREAD_PhoX_TMTpro_28.35575.35575.4.2.dta	4	4492.3	1.19915e-11	3.29995e-06	0.000934	0.207911	3.17176e-12	2.2339e-13	20231228_RH28_COREAD_PhoX_TMTpro_28_HCDFT.mgf	20231228_RH28_COREAD_PhoX_TMTpro_28.35575.35575.4.2.dta	67111	117994	134971	44649.1	55868.2	61644	102034	37281.2	67494.7	118975	136200	125344	69561.5	51118.7	69481.5	73493.7	136207	100103
	3	20231228_RH28_COREAD_PhoX_TMTpro_28.35545.35545.5.0.dta	5	4492.3	9.78232e-07	5.00184e-06	-0.00087	-0.193665	1.88292e-19	1.15069e-05	20231228_RH28_COREAD_PhoX_TMTpro_28_HCDFT.mgf	20231228_RH28_COREAD_PhoX_TMTpro_28.35545.35545.5.0.dta	40817.7	66233.6	88227.8	25302.9	35002.9	47758.4	64900.9	21409	41621.6	62011.6	69830	73169.2	51047.2	30467.3	45466.7	48123.4	84452.3	64453.9
	4	20231228_RH28_COREAD_PhoX_TMTpro_28.35534.35534.4.2.dta	4	4492.3	3.28505e-08	1.44486e-05	0.001366	0.304076	2.72731e-14	6.0023e-09	20231228_RH28_COREAD_PhoX_TMTpro_28_HCDFT.mgf	20231228_RH28_COREAD_PhoX_TMTpro_28.35534.35534.4.2.dta	47235.3	82521.8	92553.3	34337.2	38365.9	50822.6	72208.4	33928.5	52506.2	85259	92172.3	88112.9	56274.6	43062.6	55037.1	60819.1	95307.3	75532.6
	5	20231228_RH28_COREAD_PhoX_TMTpro_28.35651.35651.5.0.dta	5	4492.3	1.39216e-06	2.12358e-05	-0.001131	-0.251764	1.46692e-12	7.34889e-07	20231228_RH28_COREAD_PhoX_TMTpro_28_HCDFT.mgf	20231228_RH28_COREAD_PhoX_TMTpro_28.35651.35651.5.0.dta	28560.9	37001.5	65287.8	19998	27125	33020.2	39197.7	14409.7	30336.4	39216.1	37885.7	41726.1	30326.4	24252.4	33278.3	32137.3	54668.7	40999
	6	20231228_RH28_COREAD_PhoX_TMTpro_29.35498.35498.5.0.dta	5	4492.29	8.98367e-08	0.000317686	-0.003331	-0.741492	2.45288e-20	3.28032e-07	20231228_RH28_COREAD_PhoX_TMTpro_29_HCDFT.mgf	20231228_RH28_COREAD_PhoX_TMTpro_29.35498.35498.5.0.dta	27050.6	37753.6	49245	21820.5	24122.6	24926	31125.4	13898.1	20950.1	43161.8	34620.6	38187.1	27429.3	25481.1	25503.1	31212.9	37921.2	36808.2
	7	20231228_RH28_COREAD_PhoX_TMTpro_29.35473.35473.5.0.dta	5	4492.29	4.26614e-05	0.000465404	-0.003331	-0.741492	2.73656e-19	9.00588e-05	20231228_RH28_COREAD_PhoX_TMTpro_29_HCDFT.mgf	20231228_RH28_COREAD_PhoX_TMTpro_29.35473.35473.5.0.dta	21793.3	33587	44875.7	20551.9	23380.3	24076.3	31476	13568.2	22989	37199.7	35265.9	34402.6	23777.1	25067.9	26125.3	27909	39670.6	30664.2
	8	20231228_RH28_COREAD_PhoX_TMTpro_29.35414.35414.5.1.dta	5	4492.29	1.21302e-05	0.00176752	-0.004746	-1.05648	2.93568e-08	1.26708e-05	20231228_RH28_COREAD_PhoX_TMTpro_29_HCDFT.mgf	20231228_RH28_COREAD_PhoX_TMTpro_29.35414.35414.5.1.dta	16112.7	27446.6	32603.8	20227.5	22214.3	18783.9	25850.9	9259.5	18497.8	27366.5	21695.3	22575.7	15636.7	24299.3	18867	20679.8	23260.8	22998.6
	9	20231228_RH28_COREAD_PhoX_TMTpro_29.35523.35523.4.2.dta	4	4492.29	4.9402e-06	0.00324144	-0.003185	-0.708991	3.41384e-08	2.37176e-06	20231228_RH28_COREAD_PhoX_TMTpro_29_HCDFT.mgf	20231228_RH28_COREAD_PhoX_TMTpro_29.35523.35523.4.2.dta	31720	50012.1	70834.1	32234	33237.9	35541.9	42756	14744.4	28406.9	51398.7	47453.6	43612.3	30666.5	35759.9	29967	35242	47765.6	45299.5
	10	20231228_RH28_COREAD_PhoX_TMTpro_19.30926.30926.5.0.dta	5	4492.24	0.702347	0.156163	-0.054872	-12.2147	4.15909e-07	1	20231228_RH28_COREAD_PhoX_TMTpro_19_HCDFT.mgf	20231228_RH28_COREAD_PhoX_TMTpro_19.30926.30926.5.0.dta	22715.7	34455.2	58882.8	28957.3	30645.5	32983.1	42424.4	15614.3	23772.7	32853.8	44336.2	36330.1	33591.3	25181.2	27925.6	28044.3	47614.2	32911.7
	11	20231228_RH28_COREAD_PhoX_TMTpro_19.30950.30950.5.0.dta	5	4492.24	0.0389475	0.205287	-0.054872	-12.2147	1.98803e-06	0.0842763	20231228_RH28_COREAD_PhoX_TMTpro_19_HCDFT.mgf	20231228_RH28_COREAD_PhoX_TMTpro_19.30950.30950.5.0.dta	24100.5	30207.8	55580.5	25114.6	28362.2	33176.5	43680.9	14413.9	21018.3	38881.8	48253.1	38301	37688.2	22416.8	29598	26945.5	56099.7	26935.9
197	AEAESMYQIKYEELQSLAGK(10)-GELAIKDANAK(6)	4843.53	TMTpro_pep_N-term(0);TMTpro_K(20);TMTpro_pep_N-term(23);TMTpro_K(34)	sp|P05787|K2C8_HUMAN (285)-sp|P05787|K2C8_HUMAN (347)/	Intra-Protein	2	164923	249276	292203	129908	148431	104252	200580	125861	132178	197785	308971	284035	223290	119049	171629	97848.3	298681	102207
	1	20231228_RH28_COREAD_PhoX_TMTpro_21.30033.30033.5.2.dta	5	4843.5	7.66132e-07	0.0109196	-0.023085	-4.76616	1.15893e-17	3.86729e-06	20231228_RH28_COREAD_PhoX_TMTpro_21_HCDFT.mgf	20231228_RH28_COREAD_PhoX_TMTpro_21.30033.30033.5.2.dta	81253.8	115500	138660	63463	71837.1	47643.6	95784.1	60081.9	62868.5	89891.4	146772	131308	101927	60641.3	85740.9	48162.9	143244	50730.9
	2	20231228_RH28_COREAD_PhoX_TMTpro_21.30029.30029.4.0.dta	4	4843.54	2.56112e-07	0.0265908	0.010377	2.14245	4.90994e-12	1.11819e-08	20231228_RH28_COREAD_PhoX_TMTpro_21_HCDFT.mgf	20231228_RH28_COREAD_PhoX_TMTpro_21.30029.30029.4.0.dta	83669.3	133776	153543	66445.1	76594	56608.3	104796	65778.7	69309.4	107893	162199	152727	121363	58407.8	85888.4	49685.4	155436	51476.2
198	AEAESMYQIKYEELQSLAGK(10)-IVDGKVVSETNDTK(5)	5218.69	TMTpro_pep_N-term(0);TMTpro_K(20);TMTpro_pep_N-term(23);TMTpro_K(37)	sp|P05787|K2C8_HUMAN (285)-sp|P05783|K1C18_HUMAN (417)/	Inter-Protein	1	35224.3	56761.3	65635.1	37215.6	46452.9	29584.2	43444.7	22081.3	35198.4	53056.2	61843.6	63451.1	57896.1	39274.6	52754.8	36364	59046.2	24423.9
	1	20231228_RH28_COREAD_PhoX_TMTpro_20.30390.30390.5.0.dta	5	5218.68	2.40864e-08	0.0252986	-0.004735	-0.907316	2.84782e-18	8.98808e-08	20231228_RH28_COREAD_PhoX_TMTpro_20_HCDFT.mgf	20231228_RH28_COREAD_PhoX_TMTpro_20.30390.30390.5.0.dta	35224.3	56761.3	65635.1	37215.6	46452.9	29584.2	43444.7	22081.3	35198.4	53056.2	61843.6	63451.1	57896.1	39274.6	52754.8	36364	59046.2	24423.9
199	AEAESMYQIKYEELQSLAGK(10)-LASYLDKVR(7)	4474.31	TMTpro_pep_N-term(0);TMTpro_K(20);TMTpro_pep_N-term(23)	sp|P05787|K2C8_HUMAN (285)-sp|P13645|K1C10_HUMAN (163)/sp|P05787|K2C8_HUMAN (285)-sp|P02533|K1C14_HUMAN (132)/sp|P05787|K2C8_HUMAN (285)-sp|P19012|K1C15_HUMAN (122)/sp|P05787|K2C8_HUMAN (285)-sp|P08779|K1C16_HUMAN (134)/sp|P05787|K2C8_HUMAN (285)-sp|Q04695|K1C17_HUMAN (101)/sp|P05787|K2C8_HUMAN (285)-sp|P08727|K1C19_HUMAN (97)/	Inter-Protein	1	27180.2	52382.2	45900.6	26850.5	30638.9	34045.3	53710.8	16445.2	25257.8	62679.8	82190.3	32223.3	29195	33868.4	23431.7	39559.2	46956.3	52079.3
	1	20231228_RH28_COREAD_PhoX_TMTpro_26.34440.34440.4.2.dta	4	4474.3	3.08822e-06	0.141725	-0.002975	-0.664907	3.51846e-11	3.83001e-06	20231228_RH28_COREAD_PhoX_TMTpro_26_HCDFT.mgf	20231228_RH28_COREAD_PhoX_TMTpro_26.34440.34440.4.2.dta	27180.2	52382.2	45900.6	26850.5	30638.9	34045.3	53710.8	16445.2	25257.8	62679.8	82190.3	32223.3	29195	33868.4	23431.7	39559.2	46956.3	52079.3
200	AEAESMYQIKYEELQSLAGK(10)-LQAEIEGLKGQR(9)	4751.45	TMTpro_pep_N-term(0);TMTpro_K(20);TMTpro_pep_N-term(23)	sp|P05787|K2C8_HUMAN (285)-sp|P05787|K2C8_HUMAN (325)/	Intra-Protein	5	125464	196714	263272	130168	153497	121944	192908	97208.3	127622	163301	213860	246873	217396	118226	164187	97285.8	248259	118825
	1	20231228_RH28_COREAD_PhoX_TMTpro_22.33649.33649.5.0.dta	5	4751.44	7.67912e-08	3.29378e-11	-0.005283	-1.11187	5.48208e-21	2.98156e-08	20231228_RH28_COREAD_PhoX_TMTpro_22_HCDFT.mgf	20231228_RH28_COREAD_PhoX_TMTpro_22.33649.33649.5.0.dta	20752.2	34247.7	45630.8	18273.1	21022.8	20058.5	28760.6	17997.1	17993.6	23956.2	33402.9	39982	33280	19960.4	26289.6	16962.3	36001	24508
	2	20231228_RH28_COREAD_PhoX_TMTpro_22.33698.33698.5.0.dta	5	4751.44	1.97332e-05	7.64346e-10	-0.005283	-1.11187	1.18013e-20	1.13276e-06	20231228_RH28_COREAD_PhoX_TMTpro_22_HCDFT.mgf	20231228_RH28_COREAD_PhoX_TMTpro_22.33698.33698.5.0.dta	13069.7	21983.8	33329.7	15327.3	18028.7	15112.5	25616.7	10264.4	17746.8	16305.5	23154.2	26224.5	26814	17940.1	23308.6	12455.9	23794	16011.1
	3	20231228_RH28_COREAD_PhoX_TMTpro_22.33717.33717.5.0.dta	5	4751.44	7.75446e-05	2.80097e-09	-0.005283	-1.11187	4.05675e-46	7.12193e-05	20231228_RH28_COREAD_PhoX_TMTpro_22_HCDFT.mgf	20231228_RH28_COREAD_PhoX_TMTpro_22.33717.33717.5.0.dta	12112	16209.5	25973.8	13741.1	14180.2	14019.4	19106.2	8547.6	11586.5	17393.2	17462	18073.3	19125.4	13414	17269	11399.7	16863.8	15449.6
	4	20231228_RH28_COREAD_PhoX_TMTpro_21.33146.33146.5.0.dta	5	4751.43	2.82478e-06	0.00239654	-0.012916	-2.71833	3.49588e-22	4.58969e-08	20231228_RH28_COREAD_PhoX_TMTpro_21_HCDFT.mgf	20231228_RH28_COREAD_PhoX_TMTpro_21.33146.33146.5.0.dta	33736.6	56255.6	67872.3	37074.1	46691.1	36777.1	46679.7	26788.8	36325.7	48184	54580.2	67886.4	61380.7	30862.6	48624.4	24578.2	80392.1	27998.4
	5	20231228_RH28_COREAD_PhoX_TMTpro_21.33154.33154.4.1.dta	4	4751.44	5.20144e-12	0.00897604	-0.005512	-1.16007	2.61134e-09	8.40862e-10	20231228_RH28_COREAD_PhoX_TMTpro_21_HCDFT.mgf	20231228_RH28_COREAD_PhoX_TMTpro_21.33154.33154.4.1.dta	45793.6	68017.1	90465.6	45752.6	53573.9	35977	72744.3	33610.4	43969.1	57462.1	85261	94707	76795.7	36048.6	48695	31889.7	91208.3	34857.7
201	AEAESMYQIKYEELQSLAGK(10)-LVSESSDVLPK(11)	4583.33	TMTpro_pep_N-term(0);TMTpro_K(20);TMTpro_pep_N-term(23)	sp|P05787|K2C8_HUMAN (285)-sp|P05787|K2C8_HUMAN (483)/	Intra-Protein	5	100006	144836	153451	96974.2	108996	70667.5	123171	70511.1	78469.1	115511	185110	160795	117486	91983.1	107086	64861.8	157077	68212.2
	1	20231228_RH28_COREAD_PhoX_TMTpro_19.34401.34401.4.0.dta	4	4583.33	6.98406e-06	1.60674e-06	-0.00135	-0.294545	1.86297e-16	1.00404e-07	20231228_RH28_COREAD_PhoX_TMTpro_19_HCDFT.mgf	20231228_RH28_COREAD_PhoX_TMTpro_19.34401.34401.4.0.dta	21879.3	33307.2	35465.6	24688.4	24025.7	13330	27208.9	15973.5	19679.4	24663.7	42991.9	37643.8	26325.1	18202.4	20778.9	13935.2	33171.5	16295.7
	2	20231228_RH28_COREAD_PhoX_TMTpro_19.34490.34490.4.0.dta	4	4583.33	2.08148e-07	6.13558e-06	-0.00165	-0.36	8.89677e-16	4.28344e-07	20231228_RH28_COREAD_PhoX_TMTpro_19_HCDFT.mgf	20231228_RH28_COREAD_PhoX_TMTpro_19.34490.34490.4.0.dta	19205	25020.3	27418.3	20002.6	22055.9	13088.4	20985.1	12605.7	15212.8	21523.4	34194.8	29175.6	23288.4	15006.6	20193	11251.5	27133.9	12303.5
	3	20231228_RH28_COREAD_PhoX_TMTpro_19.34491.34491.5.0.dta	5	4583.32	8.32599e-06	3.02677e-05	-0.014114	-3.07942	1.9437e-14	4.54264e-06	20231228_RH28_COREAD_PhoX_TMTpro_19_HCDFT.mgf	20231228_RH28_COREAD_PhoX_TMTpro_19.34491.34491.5.0.dta	17494.9	26555.6	29782.9	19703.8	18834	15085.7	28587.7	14020.9	11897.2	24290.9	33095.8	32199.9	21904.6	19322.9	19140.7	13878.7	31129.3	15853
	4	20231228_RH28_COREAD_PhoX_TMTpro_19.34440.34440.5.1.dta	5	4583.29	8.09339e-06	3.39123e-05	-0.04626	-10.0931	3.68012e-17	8.15925e-06	20231228_RH28_COREAD_PhoX_TMTpro_19_HCDFT.mgf	20231228_RH28_COREAD_PhoX_TMTpro_19.34440.34440.5.1.dta	31224.5	42468.7	43348.6	20786.5	28327.9	18711.9	31663.6	20034.3	21477.2	31843.6	53829.7	47847.5	32701.4	22841.2	34294.7	16358.7	49160	12750.8
	5	20231228_RH28_COREAD_PhoX_TMTpro_19.34541.34541.4.0.dta	4	4583.33	4.98295e-05	0.000649356	-0.000334	-0.072873	1.17063e-08	2.38899e-05	20231228_RH28_COREAD_PhoX_TMTpro_19_HCDFT.mgf	20231228_RH28_COREAD_PhoX_TMTpro_19.34541.34541.4.0.dta	10202.3	17483.9	17435.3	11792.9	15752.3	10451.5	14725.4	7876.7	10202.5	13189.6	20997.5	13928.2	13266.1	16610	12679.2	9437.7	16482.1	11009.2
202	AEAESMYQIKYEELQSLAGK(10)-MLETKWSLLQQQK(5)	5346.78	TMTpro_pep_N-term(0);TMTpro_K(20);TMTpro_pep_N-term(23);TMTpro_K(36)	sp|P05787|K2C8_HUMAN (285)-sp|P05787|K2C8_HUMAN (122)/	Intra-Protein	2	60094.9	82699.1	151100	43649.1	50416.5	58648.8	85883.3	26682.9	48954.5	72807.3	64729.4	73087.5	63590.6	39932.7	63451.5	63351.8	111416	72353.2
	1	20231228_RH28_COREAD_PhoX_TMTpro_32.36489.36489.5.0.dta	5	5346.77	3.5363e-10	7.73453e-07	-0.008666	-1.62079	2.3131e-17	1.77009e-09	20231228_RH28_COREAD_PhoX_TMTpro_32_HCDFT.mgf	20231228_RH28_COREAD_PhoX_TMTpro_32.36489.36489.5.0.dta	39695.6	56132.3	101961	25198.8	32202.8	36779.8	55340.9	17076.6	31577.5	46126.5	40165.7	49886.5	39958.3	23545.7	40038.5	39692.3	72519.4	45119
	2	20231228_RH28_COREAD_PhoX_TMTpro_32.36509.36509.5.0.dta	5	5346.77	1.846e-07	9.54478e-07	-0.008666	-1.62079	2.05686e-19	5.40574e-09	20231228_RH28_COREAD_PhoX_TMTpro_32_HCDFT.mgf	20231228_RH28_COREAD_PhoX_TMTpro_32.36509.36509.5.0.dta	20399.3	26566.8	49139.3	18450.3	18213.7	21869	30542.4	9606.3	17377	26680.8	24563.7	23201	23632.3	16387	23413	23659.5	38896.7	27234.2
203	AEAESMYQIKYEELQSLAGK(10)-NLQEAKEQFER(6)	4801.39	TMTpro_pep_N-term(0);TMTpro_K(20);TMTpro_pep_N-term(23)	sp|P05787|K2C8_HUMAN (285)-sp|P35900|K1C20_HUMAN (258)/	Inter-Protein	7	64205.3	544453	145662	261536	264771	74426.3	103388	47584	97606.2	488113	306416	509711	450708	545000	524282	668564	2.1103e+06	783189
	1	20231228_RH28_COREAD_PhoX_TMTpro_19.31889.31889.6.2.dta	6	4801.39	1.49131e-07	0.0148319	-0.00219	-0.456118	1.48732e-19	3.07858e-07	20231228_RH28_COREAD_PhoX_TMTpro_19_HCDFT.mgf	20231228_RH28_COREAD_PhoX_TMTpro_19.31889.31889.6.2.dta	3639	26271.1	7243.7	14221.9	13170.7	3832.3	6742.1	2527.8	5035.4	22311.2	16060.1	22601.4	19426.8	26066.9	21287.3	28877.1	88128.6	35028.4
	2	20231228_RH28_COREAD_PhoX_TMTpro_19.31883.31883.5.1.dta	5	4801.39	2.62602e-06	0.0309834	-0.002959	-0.61628	8.10819e-19	4.40382e-06	20231228_RH28_COREAD_PhoX_TMTpro_19_HCDFT.mgf	20231228_RH28_COREAD_PhoX_TMTpro_19.31883.31883.5.1.dta	14227.1	207684	36406.6	92807.3	99541.6	18125.7	27080	13811.4	26663.9	193257	109692	205074	181489	203462	197994	282901	880970	312295
	3	20231228_RH28_COREAD_PhoX_TMTpro_18.31871.31871.5.0.dta	5	4801.38	5.7298e-07	0.09657	-0.004196	-0.873914	2.464e-20	9.41224e-07	20231228_RH28_COREAD_PhoX_TMTpro_18_HCDFT.mgf	20231228_RH28_COREAD_PhoX_TMTpro_18.31871.31871.5.0.dta	21743.8	141197	48807.2	69922.3	66803.6	15585.2	26418.9	12922.7	25841.5	119038	79228.2	131492	116663	149067	150070	174297	551704	213224
	4	20231228_RH28_COREAD_PhoX_TMTpro_19.32041.32041.5.1.dta	5	4801.38	2.08635e-06	0.132557	-0.004356	-0.907238	2.62198e-30	3.54854e-07	20231228_RH28_COREAD_PhoX_TMTpro_19_HCDFT.mgf	20231228_RH28_COREAD_PhoX_TMTpro_19.32041.32041.5.1.dta	10481.7	27700.5	16800.6	15309.4	18778.8	12954.4	14385.1	5470.7	10127.6	28366.3	20683.4	23213.3	22090.7	26906.8	25365.9	25175.5	68404.4	30935.2
	5	20231228_RH28_COREAD_PhoX_TMTpro_18.31917.31917.6.0.dta	6	4801.38	8.28777e-08	0.238045	-0.013536	-2.81918	1.98365e-19	1.45694e-06	20231228_RH28_COREAD_PhoX_TMTpro_18_HCDFT.mgf	20231228_RH28_COREAD_PhoX_TMTpro_18.31917.31917.6.0.dta	4048.6	31122.8	10140.7	12111.2	13516.9	6819.7	7231.9	3164.4	7515.3	23661.9	14775.7	20505.5	19768.6	25096	23192.2	24967.8	79701.4	28732.4
	6	20231228_RH28_COREAD_PhoX_TMTpro_18.31875.31875.4.2.dta	4	4801.39	0.000992976	0.289579	-0.00276	-0.574834	3.73008e-14	5.81616e-05	20231228_RH28_COREAD_PhoX_TMTpro_18_HCDFT.mgf	20231228_RH28_COREAD_PhoX_TMTpro_18.31875.31875.4.2.dta	5277.6	88381.9	16982.7	42860.6	40024.3	10392.8	13253.4	7016.3	14598.6	78866.7	52052.5	86167.8	72374.3	90450.4	84315.5	106531	365514	132179
	7	20231228_RH28_COREAD_PhoX_TMTpro_18.31893.31893.6.1.dta	6	4801.37	1.00384e-07	0.300258	-0.01819	-3.78849	4.57092e-20	1.23623e-05	20231228_RH28_COREAD_PhoX_TMTpro_18_HCDFT.mgf	20231228_RH28_COREAD_PhoX_TMTpro_18.31893.31893.6.1.dta	4787.5	22096.3	9281	14303.8	12935.3	6716.2	8276.5	2670.7	7823.9	22611.1	13924.4	20657.1	18895.3	23950.6	22056.2	25813.7	75876.7	30794.7
204	AEAESMYQIKYEELQSLAGK(10)-SQDLAKIMADIR(6)	4770.42	TMTpro_pep_N-term(0);TMTpro_K(20);TMTpro_pep_N-term(23)	sp|P05787|K2C8_HUMAN (285)-sp|P05783|K1C18_HUMAN (247)/	Inter-Protein	3	124971	213829	172515	110147	120397	98867	155675	90815.9	107815	141976	197030	181797	147678	110476	117829	92584.2	188976	95549.3
	1	20231228_RH28_COREAD_PhoX_TMTpro_23.36381.36381.5.0.dta	5	4770.41	3.74959e-06	0.0293994	-0.007867	-1.64912	1.4064e-19	1.22933e-06	20231228_RH28_COREAD_PhoX_TMTpro_23_HCDFT.mgf	20231228_RH28_COREAD_PhoX_TMTpro_23.36381.36381.5.0.dta	36658.7	58060.4	49905.7	32659.5	34356.5	25349.4	45402.4	23410.9	31533.2	36138.6	56867.4	46705	40054.6	29675.5	35694.7	25227.5	52772.3	27927.1
	2	20231228_RH28_COREAD_PhoX_TMTpro_23.36400.36400.5.0.dta	5	4770.41	5.80355e-05	0.0416605	-0.007867	-1.64912	1.16706e-16	9.46802e-05	20231228_RH28_COREAD_PhoX_TMTpro_23_HCDFT.mgf	20231228_RH28_COREAD_PhoX_TMTpro_23.36400.36400.5.0.dta	38651.8	65599.6	54208.8	33217.1	38694.5	31228.1	45450.8	26426.5	34696.2	47350.5	59746.7	59543.4	49861.1	33073.3	35510.4	31470.4	59514.8	29770.9
	3	20231228_RH28_COREAD_PhoX_TMTpro_23.36376.36376.4.1.dta	4	4770.41	0.139937	0.197212	-0.011145	-2.33627	2.11276e-22	0.00468432	20231228_RH28_COREAD_PhoX_TMTpro_23_HCDFT.mgf	20231228_RH28_COREAD_PhoX_TMTpro_23.36376.36376.4.1.dta	49660.8	90168.6	68400.4	44270.5	47346.2	42289.5	64821.8	40978.5	41585.9	58486.8	80416.1	75548.8	57762.3	47727.4	46624	35886.3	76689	37851.3
205	AEAESMYQIKYEELQSLAGK(10)-SYKVSTSGPR(3)	4491.26	TMTpro_pep_N-term(0);TMTpro_K(20);TMTpro_pep_N-term(23)	sp|P05787|K2C8_HUMAN (285)-sp|P05787|K2C8_HUMAN (11)/	Intra-Protein	3	92189.2	132976	222239	94307.2	113895	72230.9	110497	49881.5	76435.8	108721	158965	146800	104210	92541.4	104158	66775.3	138925	63091.2
	1	20231228_RH28_COREAD_PhoX_TMTpro_22.28498.28498.4.1.dta	4	4491.25	0.00545434	1.94626e-06	-0.012962	-2.88605	2.72765e-13	4.50227e-05	20231228_RH28_COREAD_PhoX_TMTpro_22_HCDFT.mgf	20231228_RH28_COREAD_PhoX_TMTpro_22.28498.28498.4.1.dta	27788.6	36630.3	65463	23640.7	28469.5	18520.4	32495.4	14497.5	21948.4	30267.6	49464.5	44550.2	29918.4	18492.8	33788.1	18048.3	44566.1	16693.6
	2	20231228_RH28_COREAD_PhoX_TMTpro_22.28513.28513.4.1.dta	4	4491.25	0.000151446	3.76327e-05	-0.012962	-2.88605	1	8.4537e-07	20231228_RH28_COREAD_PhoX_TMTpro_22_HCDFT.mgf	20231228_RH28_COREAD_PhoX_TMTpro_22.28513.28513.4.1.dta	24779.5	31378.4	66050.6	24224.3	29793.6	15615.1	26150.8	13108.2	19836.3	27310.5	40500.4	38237.4	29153	21588.1	25110.3	16052.1	36549	14374.9
	3	20231228_RH28_COREAD_PhoX_TMTpro_23.27977.27977.4.2.dta	4	4491.25	0.00039567	0.0333416	-0.006613	-1.47242	5.5286e-14	0.000118737	20231228_RH28_COREAD_PhoX_TMTpro_23_HCDFT.mgf	20231228_RH28_COREAD_PhoX_TMTpro_23.27977.27977.4.2.dta	39621.1	64967.7	90725.8	46442.2	55631.5	38095.4	51850.5	22275.8	34651.1	51142.7	69000.1	64012.1	45138.5	52460.5	45259.8	32674.9	57809.8	32022.7
206	AEAESMYQIKYEELQSLAGK(10)-TKTEISEMNR(2)	4618.29	TMTpro_pep_N-term(0);TMTpro_K(20);TMTpro_pep_N-term(23)	sp|P05787|K2C8_HUMAN (285)-sp|P05787|K2C8_HUMAN (304)/	Intra-Protein	4	478859	895018	1.23949e+06	352445	442220	504653	808292	336448	499475	709984	1.19546e+06	804675	633667	377919	544395	639305	1.13507e+06	745731
	1	20231228_RH28_COREAD_PhoX_TMTpro_18.29517.29517.4.2.dta	4	4618.29	3.21668e-06	4.67484e-07	0.001666	0.360739	3.18439e-08	0.00067127	20231228_RH28_COREAD_PhoX_TMTpro_18_HCDFT.mgf	20231228_RH28_COREAD_PhoX_TMTpro_18.29517.29517.4.2.dta	117473	205694	284670	86388.4	100742	98168.4	180246	69607.4	101025	161143	287698	187139	139364	93724.4	125991	139236	256851	182839
	2	20231228_RH28_COREAD_PhoX_TMTpro_18.29475.29475.4.2.dta	4	4618.29	2.91636e-10	1.19293e-06	0.00197	0.426565	8.48942e-43	5.9189e-08	20231228_RH28_COREAD_PhoX_TMTpro_18_HCDFT.mgf	20231228_RH28_COREAD_PhoX_TMTpro_18.29475.29475.4.2.dta	71292.8	139066	194103	54205.8	60096.2	74982.5	124775	55273.4	62996.2	103905	186359	118339	94403.2	57934.4	77968.5	93302.8	179740	107688
	3	20231228_RH28_COREAD_PhoX_TMTpro_18.29474.29474.5.0.dta	5	4618.29	6.88946e-06	2.40129e-06	-0.005434	-1.17663	8.01861e-22	1.90595e-05	20231228_RH28_COREAD_PhoX_TMTpro_18_HCDFT.mgf	20231228_RH28_COREAD_PhoX_TMTpro_18.29474.29474.5.0.dta	117872	249162	328524	91984.7	125904	143093	230915	91746.7	133714	187877	335857	214952	177756	103312	151954	176121	300319	201361
	4	20231228_RH28_COREAD_PhoX_TMTpro_18.29518.29518.5.0.dta	5	4618.29	5.15883e-06	5.4445e-06	-0.005826	-1.26151	5.40883e-21	6.46779e-05	20231228_RH28_COREAD_PhoX_TMTpro_18_HCDFT.mgf	20231228_RH28_COREAD_PhoX_TMTpro_18.29518.29518.5.0.dta	172222	301095	432198	119866	155478	188410	272356	119820	201740	257059	385542	284245	222144	122948	188481	230645	398164	253844
207	AEAESMYQIKYEELQSLAGK(10)-TLNNKFASFIDK(5)	5111.65	TMTpro_pep_N-term(0);TMTpro_K(20);TMTpro_pep_N-term(23);TMTpro_K(35)	sp|P05787|K2C8_HUMAN (285)-sp|P35908|K22E_HUMAN (188)/sp|P05787|K2C8_HUMAN (285)-sp|P13647|K2C5_HUMAN (178)/sp|P05787|K2C8_HUMAN (285)-sp|P02538|K2C6A_HUMAN (173)/sp|P05787|K2C8_HUMAN (285)-sp|P04259|K2C6B_HUMAN (173)/sp|P05787|K2C8_HUMAN (285)-sp|P08729|K2C7_HUMAN (101)/sp|P05787|K2C8_HUMAN (285)-sp|O95678|K2C75_HUMAN (159)/sp|P05787|K2C8_HUMAN (285)-sp|P05787|K2C8_HUMAN (101)/	Intra-Protein	5	288097	537036	1.05764e+06	243170	322235	564745	695846	133947	355616	624704	524160	478511	398560	358710	408180	579398	798082	649454
	1	20231228_RH28_COREAD_PhoX_TMTpro_32.35765.35765.5.0.dta	5	5111.64	1.63014e-07	1.33898e-06	-0.004516	-0.883473	5.89887e-13	1.93471e-08	20231228_RH28_COREAD_PhoX_TMTpro_32_HCDFT.mgf	20231228_RH28_COREAD_PhoX_TMTpro_32.35765.35765.5.0.dta	12257.4	22791.8	42319.4	15195.1	18639.5	23752.2	26781	6831.8	17023.5	26615.5	19983.2	19412.5	18185.1	16103.2	18703.2	25328.9	30365.1	26321
	2	20231228_RH28_COREAD_PhoX_TMTpro_32.35808.35808.5.0.dta	5	5111.64	2.9168e-17	1.85597e-06	-0.004516	-0.883473	4.52908e-11	1.63074e-13	20231228_RH28_COREAD_PhoX_TMTpro_32_HCDFT.mgf	20231228_RH28_COREAD_PhoX_TMTpro_32.35808.35808.5.0.dta	11593.7	15234.9	26610.6	14374.6	14277	16489.6	17488.4	5911	10679.2	17265.4	13153.2	12669.2	11768.3	13396.2	13123.1	16533.4	18918.8	16832.5
	3	20231228_RH28_COREAD_PhoX_TMTpro_31.35053.35053.5.1.dta	5	5111.64	5.00099e-08	2.07884e-06	-0.002224	-0.435085	3.0668e-22	1.03886e-09	20231228_RH28_COREAD_PhoX_TMTpro_31_HCDFT.mgf	20231228_RH28_COREAD_PhoX_TMTpro_31.35053.35053.5.1.dta	97532.8	161681	333774	63160.3	87362.6	170173	219772	42091.8	105512	204553	163354	146826	133147	99167.2	112935	171879	255012	214212
	4	20231228_RH28_COREAD_PhoX_TMTpro_31.35033.35033.5.3.dta	5	5111.65	1.64409e-06	1.29254e-05	-0.001601	-0.313206	6.71118e-12	3.04387e-06	20231228_RH28_COREAD_PhoX_TMTpro_31_HCDFT.mgf	20231228_RH28_COREAD_PhoX_TMTpro_31.35033.35033.5.3.dta	96104.6	185538	321119	86309.5	113814	180412	210793	38661	114369	204908	196725	168663	128462	151500	134392	183650	227823	186351
	5	20231228_RH28_COREAD_PhoX_TMTpro_31.35057.35057.4.0.dta	4	5111.65	0.000375465	0.000494603	0.001037	0.20287	1	0.00358601	20231228_RH28_COREAD_PhoX_TMTpro_31_HCDFT.mgf	20231228_RH28_COREAD_PhoX_TMTpro_31.35057.35057.4.0.dta	70608.9	151790	333813	64130.1	88141.8	173918	221012	40451.5	108032	171362	130945	130940	106998	78543.4	129027	182007	265963	205738
208	AEAESMYQIKYEELQSLAGK(10)-TQEKEQIK(4)	4717.45	TMTpro_pep_N-term(0);TMTpro_K(20);TMTpro_pep_N-term(23);TMTpro_K(31)	sp|P05787|K2C8_HUMAN (285)-sp|P05787|K2C8_HUMAN (92)/	Intra-Protein	18	867006	2.16838e+06	2.7786e+06	939934	968471	1.94093e+06	2.67844e+06	578127	1.00799e+06	2.23832e+06	3.27355e+06	1.81141e+06	1.71352e+06	994232	1.4235e+06	2.14794e+06	3.16221e+06	2.73719e+06
	1	20231228_RH28_COREAD_PhoX_TMTpro_18.28629.28629.4.1.dta	4	4717.45	0.0129462	5.66807e-05	0.001954	0.414207	1.40146e-06	7.55575e-05	20231228_RH28_COREAD_PhoX_TMTpro_18_HCDFT.mgf	20231228_RH28_COREAD_PhoX_TMTpro_18.28629.28629.4.1.dta	20436.4	61539.7	90503.2	26159.1	28642.5	51763.4	77819.6	15565.7	28443.3	56116.9	102134	47149.9	48407.3	26862.9	38897.7	53806.3	95053.2	79051
	2	20231228_RH28_COREAD_PhoX_TMTpro_19.28573.28573.6.2.dta	6	4717.44	0.00103357	0.000136579	-0.002516	-0.533339	1.30557e-14	0.000525382	20231228_RH28_COREAD_PhoX_TMTpro_19_HCDFT.mgf	20231228_RH28_COREAD_PhoX_TMTpro_19.28573.28573.6.2.dta	41754.5	122895	160414	40672.3	44974.1	107619	146266	30579.1	50397.8	121538	184190	101412	99236.7	40724.5	72616.1	122748	177979	154135
	3	20231228_RH28_COREAD_PhoX_TMTpro_19.28561.28561.5.1.dta	5	4717.44	0.00121022	0.000144424	-0.002654	-0.562593	2.45155e-16	0.000627249	20231228_RH28_COREAD_PhoX_TMTpro_19_HCDFT.mgf	20231228_RH28_COREAD_PhoX_TMTpro_19.28561.28561.5.1.dta	180773	528845	658910	173971	174951	479417	673240	121563	217651	528501	803014	413886	388373	175970	317061	528758	788033	661864
	4	20231228_RH28_COREAD_PhoX_TMTpro_18.28610.28610.5.1.dta	5	4717.44	0.000210493	0.000158167	-0.005293	-1.122	8.49786e-19	0.000482348	20231228_RH28_COREAD_PhoX_TMTpro_18_HCDFT.mgf	20231228_RH28_COREAD_PhoX_TMTpro_18.28610.28610.5.1.dta	50605.6	110489	170414	49315.3	55017	113620	164364	25773.1	59208.1	118012	172844	96332	85046.2	56732.9	74802.7	108039	173602	151627
	5	20231228_RH28_COREAD_PhoX_TMTpro_18.28612.28612.4.0.dta	4	4717.45	1	0.000161953	0.001954	0.414207	7.16132e-16	0.00808109	20231228_RH28_COREAD_PhoX_TMTpro_18_HCDFT.mgf	20231228_RH28_COREAD_PhoX_TMTpro_18.28612.28612.4.0.dta	20713.5	57989.3	80301.5	25636.7	27371.8	51561.2	71919.7	15293.1	27908.8	53377.6	86730.7	44076.6	47544.9	28328.3	38664	50136.8	89301.3	75079.3
	6	20231228_RH28_COREAD_PhoX_TMTpro_18.28627.28627.5.0.dta	5	4717.44	0.00202467	0.000162325	-0.005293	-1.122	2.11518e-19	0.000315688	20231228_RH28_COREAD_PhoX_TMTpro_18_HCDFT.mgf	20231228_RH28_COREAD_PhoX_TMTpro_18.28627.28627.5.0.dta	28663.2	59016.7	85473.1	35444.2	33752.4	49101	80426.1	19139.9	38279.1	60663.5	89070.3	48551.8	43493.8	28190.4	42071.1	50333.6	90566.6	64636.6
	7	20231228_RH28_COREAD_PhoX_TMTpro_18.28592.28592.5.1.dta	5	4717.44	0.00421175	0.000594907	-0.005293	-1.122	1.0753e-15	0.0028447	20231228_RH28_COREAD_PhoX_TMTpro_18_HCDFT.mgf	20231228_RH28_COREAD_PhoX_TMTpro_18.28592.28592.5.1.dta	35336.8	84205.8	114042	40929.1	53094.7	69818.2	118126	23353.8	46487.8	82750.7	132200	75939.8	70302.1	44144.6	67048.8	72890.1	125643	101558
	8	20231228_RH28_COREAD_PhoX_TMTpro_19.28681.28681.4.2.dta	4	4717.44	0.001507	0.00141787	-0.001703	-0.361	1	1.29253e-05	20231228_RH28_COREAD_PhoX_TMTpro_19_HCDFT.mgf	20231228_RH28_COREAD_PhoX_TMTpro_19.28681.28681.4.2.dta	45083.1	110779	146064	49371.2	52633.3	104220	150897	28057.3	43596.3	122435	181316	103711	94939.3	40825.4	74083.5	120759	172459	182966
	9	20231228_RH28_COREAD_PhoX_TMTpro_19.28562.28562.4.2.dta	4	4717.44	0.0158569	0.00215437	-0.001478	-0.313305	1.28595e-13	0.0116012	20231228_RH28_COREAD_PhoX_TMTpro_19_HCDFT.mgf	20231228_RH28_COREAD_PhoX_TMTpro_19.28562.28562.4.2.dta	135872	389174	466708	131364	130560	342391	469730	89635.5	157484	390389	589797	310332	316554	125024	229624	393323	563744	477450
	10	20231228_RH28_COREAD_PhoX_TMTpro_19.28886.28886.5.1.dta	5	4717.44	3.0245e-05	0.00240641	-0.003031	-0.642509	3.59091e-15	0.000280428	20231228_RH28_COREAD_PhoX_TMTpro_19_HCDFT.mgf	20231228_RH28_COREAD_PhoX_TMTpro_19.28886.28886.5.1.dta	8895.8	20479.4	21831.6	13967.8	13931.4	15110.3	22653.5	6335.3	11387.4	18372.2	21710.2	14692.8	13955	17493.7	12600.3	15443	21355.8	18295.2
	11	20231228_RH28_COREAD_PhoX_TMTpro_19.28550.28550.4.2.dta	4	4717.45	0.00124453	0.00406617	-0.001027	-0.217703	1.47024e-08	0.0110542	20231228_RH28_COREAD_PhoX_TMTpro_19_HCDFT.mgf	20231228_RH28_COREAD_PhoX_TMTpro_19.28550.28550.4.2.dta	36998.1	91817.5	102973	40333.9	43473.3	80042	105144	26279.1	45578.5	84615.1	135916	75294.4	73860.4	39794	53518.4	88028.6	121893	104498
	12	20231228_RH28_COREAD_PhoX_TMTpro_20.27953.27953.5.0.dta	5	4717.44	0.00151588	0.0241912	-0.001353	-0.286808	1.26781e-16	0.00401143	20231228_RH28_COREAD_PhoX_TMTpro_20_HCDFT.mgf	20231228_RH28_COREAD_PhoX_TMTpro_20.27953.27953.5.0.dta	42599.9	72049	108570	50586.8	49713.7	62670.7	83389.2	26210.5	47266	81746.5	94400.9	70502.2	65781	56051.9	59929.7	77283.7	95078.5	82984.6
	13	20231228_RH28_COREAD_PhoX_TMTpro_20.27949.27949.4.0.dta	4	4717.44	0.000959598	0.0347503	-0.005478	-1.16122	5.64358e-06	7.14351e-07	20231228_RH28_COREAD_PhoX_TMTpro_20_HCDFT.mgf	20231228_RH28_COREAD_PhoX_TMTpro_20.27949.27949.4.0.dta	29996.5	69154.1	85052.3	33241.2	38497.1	66138.6	82523	19850.1	33666.1	78144.9	100672	60766.1	53982.1	39406.1	49816	66817.2	91847.9	84187
	14	20231228_RH28_COREAD_PhoX_TMTpro_20.27985.27985.4.0.dta	4	4717.44	1.02608e-09	0.0415978	-0.005478	-1.16122	1.81041e-10	3.06966e-06	20231228_RH28_COREAD_PhoX_TMTpro_20_HCDFT.mgf	20231228_RH28_COREAD_PhoX_TMTpro_20.27985.27985.4.0.dta	25290.5	63211.5	71037.6	33571.6	39880.1	50723.8	65400.1	17479.8	30297	60584.7	72914.9	42275.9	44325.2	42618.2	34163.8	47568	67207.5	68162.7
	15	20231228_RH28_COREAD_PhoX_TMTpro_20.27989.27989.5.1.dta	5	4717.44	0.455295	0.0888984	-0.001353	-0.286808	2.77906e-05	0.108828	20231228_RH28_COREAD_PhoX_TMTpro_20_HCDFT.mgf	20231228_RH28_COREAD_PhoX_TMTpro_20.27989.27989.5.1.dta	34471.6	54749.2	73591.6	37857.8	39203.1	52183.5	48039.7	16428	39737.3	63706.8	56192.4	44096.1	37284.3	44536.2	41282.4	45744.6	54218	48026.8
	16	20231228_RH28_COREAD_PhoX_TMTpro_17.29110.29110.5.0.dta	5	4717.42	0.00766915	0.119102	-0.025746	-5.45761	1.49944e-13	0.008858	20231228_RH28_COREAD_PhoX_TMTpro_17_HCDFT.mgf	20231228_RH28_COREAD_PhoX_TMTpro_17.29110.29110.5.0.dta	39543.9	88338	118866	41692.3	37307.6	78483	97022	28544.1	43509.5	92437.1	144097	85427	79938.6	47836	66739.7	107860	141817	128031
	17	20231228_RH28_COREAD_PhoX_TMTpro_16.29021.29021.5.0.dta	5	4717.42	0.00278056	0.147406	-0.027464	-5.82179	5.30979e-09	0.00772998	20231228_RH28_COREAD_PhoX_TMTpro_16_HCDFT.mgf	20231228_RH28_COREAD_PhoX_TMTpro_16.29021.29021.5.0.dta	50395.2	103139	131342	59978.1	53256.1	90843.7	120510	30724.4	44523.2	136857	195900	98470.2	89141.3	77002.6	81664.6	113827	180711	162742
	18	20231228_RH28_COREAD_PhoX_TMTpro_16.29225.29225.4.0.dta	4	4717.42	1	0.665217	-0.021309	-4.51706	1	1	20231228_RH28_COREAD_PhoX_TMTpro_16_HCDFT.mgf	20231228_RH28_COREAD_PhoX_TMTpro_16.29225.29225.4.0.dta	39575.9	80505.1	92507.1	55841.5	52210.8	75224.9	100972	37315.8	42565.9	88068.5	110448	78496.1	61353.6	62691.2	68916.5	84575.1	111702	91897.5
209	AEAESMYQIKYEELQSLAGK(10)-VKLEAEIATYR(2)	4702.42	TMTpro_pep_N-term(0);TMTpro_K(20);TMTpro_pep_N-term(23)	sp|P05787|K2C8_HUMAN (285)-sp|P05783|K1C18_HUMAN (372)/	Inter-Protein	1	23274.3	27548.1	46864.3	22922.3	28668.9	26185.4	34348.2	10188.5	19041.3	31430	36255.4	34611.2	23907.3	24185.9	21323.5	22240.9	30052.2	17734.8
	1	20231228_RH28_COREAD_PhoX_TMTpro_21.32482.32482.5.1.dta	5	4702.39	0.00016213	0.220209	-0.025057	-5.32853	1.08999e-19	4.52971e-06	20231228_RH28_COREAD_PhoX_TMTpro_21_HCDFT.mgf	20231228_RH28_COREAD_PhoX_TMTpro_21.32482.32482.5.1.dta	23274.3	27548.1	46864.3	22922.3	28668.9	26185.4	34348.2	10188.5	19041.3	31430	36255.4	34611.2	23907.3	24185.9	21323.5	22240.9	30052.2	17734.8
210	AEAESMYQIKYEELQSLAGK(10)-VTQKSYK(4)	4567.38	TMTpro_pep_N-term(0);TMTpro_K(20);TMTpro_pep_N-term(23);TMTpro_K(30)	sp|P05787|K2C8_HUMAN (285)-sp|P05787|K2C8_HUMAN (8)/	Intra-Protein	4	224766	286281	531028	174043	203016	155252	233473	116505	176588	250686	370485	333345	254058	142824	246828	135854	343537	119274
	1	20231228_RH28_COREAD_PhoX_TMTpro_25.29082.29082.5.0.dta	5	4567.38	0.000264644	0.00679223	-0.003931	-0.860668	1.20092e-17	0.000515307	20231228_RH28_COREAD_PhoX_TMTpro_25_HCDFT.mgf	20231228_RH28_COREAD_PhoX_TMTpro_25.29082.29082.5.0.dta	55627.7	78741.1	147108	46031.2	48573.4	37394.3	64335.8	28409	47272.1	66649.5	98650	89986.2	64329.5	34904.1	61426.6	36121.7	85110.1	28474.9
	2	20231228_RH28_COREAD_PhoX_TMTpro_25.29075.29075.5.0.dta	5	4567.38	0.000705355	0.00985327	-0.003705	-0.811187	2.0417e-18	0.00277216	20231228_RH28_COREAD_PhoX_TMTpro_25_HCDFT.mgf	20231228_RH28_COREAD_PhoX_TMTpro_25.29075.29075.5.0.dta	62569	77749.6	147711	41495.2	57027.3	46464.5	65661.1	35818.9	52777.4	70510.6	103014	92287.1	70028.8	37665	67749.2	35553.1	99294.9	36174.1
	3	20231228_RH28_COREAD_PhoX_TMTpro_26.29223.29223.4.1.dta	4	4567.37	0.696623	0.0585577	-0.013481	-2.95158	1	0.2008	20231228_RH28_COREAD_PhoX_TMTpro_26_HCDFT.mgf	20231228_RH28_COREAD_PhoX_TMTpro_26.29223.29223.4.1.dta	44905.3	53438.5	93396.3	44271.1	44298.7	34322.9	47211.3	22444.9	34145.6	49409.4	60912.6	59506.3	49081.4	37086.8	49735.6	33719.4	64102.6	26694.7
	4	20231228_RH28_COREAD_PhoX_TMTpro_25.29087.29087.4.2.dta	4	4567.39	1.47937e-05	0.0626572	0.003023	0.661867	1.0518e-06	1.10217e-07	20231228_RH28_COREAD_PhoX_TMTpro_25_HCDFT.mgf	20231228_RH28_COREAD_PhoX_TMTpro_25.29087.29087.4.2.dta	61663.5	76351.5	142813	42245.4	53117	37070.8	56264.4	29832	42392.7	64117	107908	91565	70617.9	33168.6	67917	30459.5	95029.5	27930.8
211	AEAESMYQIKYEELQSLAGK(10)-VVSETNDTKVLR(9)	4770.44	TMTpro_pep_N-term(0);TMTpro_K(20);TMTpro_pep_N-term(23)	sp|P05787|K2C8_HUMAN (285)-sp|P05783|K1C18_HUMAN (426)/	Inter-Protein	4	89957.3	133024	148850	88105.5	83495.2	72144	119567	66280.4	73203	107753	155860	159724	133177	63696.6	112596	64501.3	155201	54187.9
	1	20231228_RH28_COREAD_PhoX_TMTpro_19.30125.30125.4.0.dta	4	4770.44	6.18929e-07	0.0198512	-0.003403	-0.713351	1	1.88932e-16	20231228_RH28_COREAD_PhoX_TMTpro_19_HCDFT.mgf	20231228_RH28_COREAD_PhoX_TMTpro_19.30125.30125.4.0.dta	22441.6	27952	32339.5	20870.2	17752.7	16013.2	25598.2	13742.9	17358.1	21124.9	35440.8	34965	31647.4	14148.6	24065.6	14459.4	33291.2	11671.4
	2	20231228_RH28_COREAD_PhoX_TMTpro_19.30112.30112.4.0.dta	4	4770.44	1.8415e-12	0.0259811	-0.003403	-0.713351	1.16419e-27	1.18901e-11	20231228_RH28_COREAD_PhoX_TMTpro_19_HCDFT.mgf	20231228_RH28_COREAD_PhoX_TMTpro_19.30112.30112.4.0.dta	19520.1	27031.5	32149.8	17448	17522.6	16820.6	25104.8	14983.3	18709.5	23482.1	34307.6	35972.3	27315.2	12679.3	27793.5	14577.1	35260.2	12109.5
	3	20231228_RH28_COREAD_PhoX_TMTpro_19.30110.30110.5.0.dta	5	4770.44	2.52957e-05	0.0429973	-0.003913	-0.82026	1.31618e-23	2.85472e-05	20231228_RH28_COREAD_PhoX_TMTpro_19_HCDFT.mgf	20231228_RH28_COREAD_PhoX_TMTpro_19.30110.30110.5.0.dta	26709	41635.9	46047.1	27544.5	25493.1	22613.9	33723.7	20405.3	19958.6	36348.3	44732.8	52160.2	43437.2	19731.7	33857.4	18617.1	48591.6	17664.7
	4	20231228_RH28_COREAD_PhoX_TMTpro_19.30124.30124.5.0.dta	5	4770.44	1.43334e-09	0.0627095	-0.003913	-0.82026	2.11804e-21	7.90082e-07	20231228_RH28_COREAD_PhoX_TMTpro_19_HCDFT.mgf	20231228_RH28_COREAD_PhoX_TMTpro_19.30124.30124.5.0.dta	21286.6	36405.1	38313.9	22242.8	22726.8	16696.3	35140	17148.9	17176.8	26797.5	41379.3	36626.1	30777.2	17137	26880	16847.7	38058	12742.3
212	AEAGPEGVAPAPEGEKK(16)-VKEYAR(2)	3219.62	TMTpro_pep_N-term(0);TMTpro_pep_N-term(20)	sp|Q9Y4L1|HYOU1_HUMAN (685)-sp|Q9BYW2|SETD2_HUMAN (1594)/	Inter-Protein	1	36155.1	44980.4	81264.2	35451.2	38037.3	28925.3	31615.7	15491	50058.2	66073.6	34614.3	53512.5	41252.2	50302.5	45747.1	46451.5	33247.3	46902.1
	1	20231228_RH28_COREAD_PhoX_TMTpro_01.13193.13193.4.0.dta	4	3219.57	0.0342389	0.384857	-0.053945	-16.7551	3.11843e-12	0.0626263	20231228_RH28_COREAD_PhoX_TMTpro_01_HCDFT.mgf	20231228_RH28_COREAD_PhoX_TMTpro_01.13193.13193.4.0.dta	36155.1	44980.4	81264.2	35451.2	38037.3	28925.3	31615.7	15491	50058.2	66073.6	34614.3	53512.5	41252.2	50302.5	45747.1	46451.5	33247.3	46902.1
213	AEAIKALVKPK(5)-EVKPK(3)	3498.12	TMTpro_pep_N-term(0);TMTpro_K(9);TMTpro_K(11);TMTpro_pep_N-term(14);TMTpro_K(19)	sp|P47914|RL29_HUMAN (73)-sp|P47914|RL29_HUMAN (82)/	Intra-Protein	2	119729	275065	327813	255892	291033	167961	260984	63789.1	149243	219156	210705	182648	133915	265858	130950	128542	131465	162059
	1	20231228_RH28_COREAD_PhoX_TMTpro_47.21389.21389.5.1.dta	5	3498.11	8.10523e-05	0.0378041	-0.004492	-1.28412	6.14316e-13	0.000308101	20231228_RH28_COREAD_PhoX_TMTpro_47_HCDFT.mgf	20231228_RH28_COREAD_PhoX_TMTpro_47.21389.21389.5.1.dta	59548.8	145020	168972	138041	153277	90122.6	134538	37189.7	75398.8	119462	115194	98870.6	66972.8	139894	64917	60821.1	69184.7	82372.1
	2	20231228_RH28_COREAD_PhoX_TMTpro_47.21437.21437.5.1.dta	5	3498.11	0.0296068	0.071339	-0.004492	-1.28412	2.39828e-05	0.00212563	20231228_RH28_COREAD_PhoX_TMTpro_47_HCDFT.mgf	20231228_RH28_COREAD_PhoX_TMTpro_47.21437.21437.5.1.dta	60180.5	130046	158841	117851	137756	77838.7	126446	26599.4	73844.3	99694.1	95511.3	83777.8	66942.5	125964	66033.5	67721.3	62280.5	79686.9
214	AEAKAK(4)-ALKAK(3)	2573.52	TMTpro_pep_N-term(0);TMTpro_K(6);TMTpro_pep_N-term(9);TMTpro_K(14)	sp|P62750|RL23A_HUMAN (18)-sp|Q99615|DNJC7_HUMAN (257)/sp|P62750|RL23A_HUMAN (18)-sp|P62750|RL23A_HUMAN (23)/sp|P62750|RL23A_HUMAN (18)-sp|O60293|ZC3H1_HUMAN (990)/	Intra-Protein	1	93528.8	208483	193632	200551	192788	134720	183503	43204	98987.4	164781	153314	122972	89450.9	203402	106096	88416.6	98611.6	93378.3
	1	20231228_RH28_COREAD_PhoX_TMTpro_31.12959.12959.3.1.dta	3	2573.52	0.00590324	0.163784	-0.00277	-1.07635	9.4694e-05	0.00041895	20231228_RH28_COREAD_PhoX_TMTpro_31_HCDFT.mgf	20231228_RH28_COREAD_PhoX_TMTpro_31.12959.12959.3.1.dta	93528.8	208483	193632	200551	192788	134720	183503	43204	98987.4	164781	153314	122972	89450.9	203402	106096	88416.6	98611.6	93378.3
215	AEAKK(4)-EAEKR(4)	2300.25	TMTpro_pep_N-term(0);TMTpro_K(5);TMTpro_pep_N-term(8)	sp|P33527|MRP1_HUMAN (940)-sp|Q96CB8|INT12_HUMAN (98)/sp|P33527|MRP1_HUMAN (940)-sp|Q9UHV7|MED13_HUMAN (1161)/sp|Q14185|DOCK1_HUMAN (559)-sp|Q96CB8|INT12_HUMAN (98)/sp|Q14185|DOCK1_HUMAN (559)-sp|Q9UHV7|MED13_HUMAN (1161)/sp|Q9UKJ3|GPTC8_HUMAN (483)-sp|Q96CB8|INT12_HUMAN (98)/sp|Q9UKJ3|GPTC8_HUMAN (483)-sp|Q9UHV7|MED13_HUMAN (1161)/sp|Q9BVL2|NUP58_HUMAN (440)-sp|Q96CB8|INT12_HUMAN (98)/sp|Q9BVL2|…	Intra-Protein	1	413972	860853	245445	602079	645273	341550	411294	126130	467638	812617	410589	419170	314012	764236	350334	284787	339790	255827
	1	20231228_RH28_COREAD_PhoX_TMTpro_11.8663.8663.4.0.dta	4	2300.25	0.000569374	0.0359505	-0.001142	-0.496468	0.000561149	2.59261e-06	20231228_RH28_COREAD_PhoX_TMTpro_11_HCDFT.mgf	20231228_RH28_COREAD_PhoX_TMTpro_11.8663.8663.4.0.dta	413972	860853	245445	602079	645273	341550	411294	126130	467638	812617	410589	419170	314012	764236	350334	284787	339790	255827
216	AEALKQRPDGR(5)-LKSER(2)	2690.43	TMTpro_pep_N-term(0);TMTpro_pep_N-term(14)	sp|Q6KC79|NIPBL_HUMAN (802)-sp|Q6KC79|NIPBL_HUMAN (794)/	Intra-Protein	1	16549.8	75009.4	33223.3	40636.5	41152.2	25416	41804.7	20182.6	27954.8	45900.9	38692.9	30502	24377	46892.8	22494.6	14628.5	35296.1	19607.6
	1	20231228_RH28_COREAD_PhoX_TMTpro_18.12275.12275.4.1.dta	4	2690.42	0.00486667	0.0216727	-0.003074	-1.14257	0.000217736	0.000799567	20231228_RH28_COREAD_PhoX_TMTpro_18_HCDFT.mgf	20231228_RH28_COREAD_PhoX_TMTpro_18.12275.12275.4.1.dta	16549.8	75009.4	33223.3	40636.5	41152.2	25416	41804.7	20182.6	27954.8	45900.9	38692.9	30502	24377	46892.8	22494.6	14628.5	35296.1	19607.6
217	AEATGEKRPR(7)-AAQKK(4)	2781.52	TMTpro_pep_N-term(0);TMTpro_pep_N-term(13);TMTpro_K(18)	sp|P52926|HMGA2_HUMAN (74)-sp|P52926|HMGA2_HUMAN (66)/sp|P52926|HMGA2_HUMAN (74)-sp|Q96CB8|INT12_HUMAN (458)/	Intra-Protein	2	15628.8	267651	26979.5	65112.1	62031.9	36303.7	47695	25739.1	30988.4	79948	27758	22684	17041.6	43526.3	35351.3	84007.6	39935.9	91172.1
	1	20231228_RH28_COREAD_PhoX_TMTpro_21.7261.7261.5.0.dta	5	2781.52	0.00120797	0.113071	-0.002282	-0.820414	0.000430976	6.90156e-05	20231228_RH28_COREAD_PhoX_TMTpro_21_HCDFT.mgf	20231228_RH28_COREAD_PhoX_TMTpro_21.7261.7261.5.0.dta	5028.8	116169	9221	21253.5	21021.9	7642.8	14024.8	11551.4	9240.1	29845.5	7880	5145.3	3558.8	13962.6	10085.4	34928.2	11410.3	41138.6
	2	20231228_RH28_COREAD_PhoX_TMTpro_21.7236.7236.4.2.dta	4	2781.52	0.00162822	0.142844	0.000901	0.323923	0.0071442	1.08175e-06	20231228_RH28_COREAD_PhoX_TMTpro_21_HCDFT.mgf	20231228_RH28_COREAD_PhoX_TMTpro_21.7236.7236.4.2.dta	10600	151482	17758.5	43858.6	41010	28660.9	33670.2	14187.7	21748.3	50102.5	19878	17538.7	13482.8	29563.7	25265.9	49079.4	28525.6	50033.5
218	AEDEKQR(5)-DKVSSK(2)	2660.37	TMTpro_pep_N-term(0);TMTpro_pep_N-term(10);TMTpro_K(16)	sp|P11142|HSP7C_HUMAN (531)-sp|P11142|HSP7C_HUMAN (535)/	Intra-Protein	4	436892	1.55647e+06	518648	1.02057e+06	960037	1341144	1239661	835766	684896	2.70799e+06	2.66737e+06	1.25339e+06	1.01343e+06	2212773	779931	868976	1.25842e+06	508082
	1	20231228_RH28_COREAD_PhoX_TMTpro_08.9719.9719.3.1.dta	3	2660.37	3.06249e-11	1.74392e-11	-0.001556	-0.58488	3.75238e-12	1.96221e-10	20231228_RH28_COREAD_PhoX_TMTpro_08_HCDFT.mgf	20231228_RH28_COREAD_PhoX_TMTpro_08.9719.9719.3.1.dta	186556	684144	208867	498809	434336	630600	604315	386843	284786	1170656	1.30248e+06	594328	462922	1.08559e+06	365889	386804	614462	195934
	2	20231228_RH28_COREAD_PhoX_TMTpro_08.9968.9968.3.0.dta	3	2660.38	0.0666311	1.06744e-09	0.000766	0.287929	0.0909938	0.0180201	20231228_RH28_COREAD_PhoX_TMTpro_08_HCDFT.mgf	20231228_RH28_COREAD_PhoX_TMTpro_08.9968.9968.3.0.dta	12405.8	38608.3	24142.4	26169.6	26347.9	25774.4	33603.9	15840	83053.3	45149.4	57399.4	23039.4	20866.1	41294.2	18010.7	17752	27397.5	13490.3
	3	20231228_RH28_COREAD_PhoX_TMTpro_09.9648.9648.3.1.dta	3	2660.37	7.55953e-11	0.000473966	-0.002647	-0.994973	5.84264e-06	2.26192e-12	20231228_RH28_COREAD_PhoX_TMTpro_09_HCDFT.mgf	20231228_RH28_COREAD_PhoX_TMTpro_09.9648.9648.3.1.dta	33178.8	116165	46015.1	76042.5	71857.9	93819.6	93994.6	68397.3	49093.3	218993	186095	88595.3	84213.5	156173	51657.3	68741.1	101684	36868.5
	4	20231228_RH28_COREAD_PhoX_TMTpro_09.9643.9643.4.2.dta	4	2660.37	9.37013e-09	0.00599295	-0.002998	-1.12691	4.91175e-08	2.07613e-10	20231228_RH28_COREAD_PhoX_TMTpro_09_HCDFT.mgf	20231228_RH28_COREAD_PhoX_TMTpro_09.9643.9643.4.2.dta	204752	717556	239624	419553	427496	590950	507747	364685	267964	1.2732e+06	1.12139e+06	547429	445429	929716	344374	395678	514874	261789
219	AEDEWKAQVAR(6)-TKVQDHSK(2)	3366.73	TMTpro_pep_N-term(0);TMTpro_pep_N-term(14);TMTpro_K(22)	sp|Q14980|NUMA1_HUMAN (1210)-sp|Q14980|NUMA1_HUMAN (1198)/	Intra-Protein	1	46909.6	149106	101780	119022	153778	101702	169361	49646.4	72524.5	149758	138540	80366.4	55005.1	196327	45000.7	61631.2	83921.7	73681.1
	1	20231228_RH28_COREAD_PhoX_TMTpro_12.14973.14973.4.0.dta	4	3366.73	6.63894e-07	0.00272546	-0.000388	-0.115245	1.02066e-07	1.0039e-07	20231228_RH28_COREAD_PhoX_TMTpro_12_HCDFT.mgf	20231228_RH28_COREAD_PhoX_TMTpro_12.14973.14973.4.0.dta	46909.6	149106	101780	119022	153778	101702	169361	49646.4	72524.5	149758	138540	80366.4	55005.1	196327	45000.7	61631.2	83921.7	73681.1
220	AEDGENYDIKK(10)-IEKMR(3)	3079.56	TMTpro_pep_N-term(0);TMTpro_K(11);TMTpro_pep_N-term(14)	sp|O75347|TBCA_HUMAN (51)-sp|O75347|TBCA_HUMAN (39)/	Intra-Protein	2	405363	1.07144e+06	473679	1.01296e+06	991856	465953	770417	180767	419885	1.06355e+06	889941	721877	614754	1.27231e+06	486219	360578	616285	485686
	1	20231228_RH28_COREAD_PhoX_TMTpro_12.18092.18092.3.0.dta	3	3079.56	0.000167339	0.105799	-0.004377	-1.42131	2.82017e-14	8.20454e-07	20231228_RH28_COREAD_PhoX_TMTpro_12_HCDFT.mgf	20231228_RH28_COREAD_PhoX_TMTpro_12.18092.18092.3.0.dta	69936.3	170330	89522.8	150213	147937	74530.8	108620	38853	70429	162154	138737	111365	84199.7	188287	76909	54316.2	92111.3	78299.4
	2	20231228_RH28_COREAD_PhoX_TMTpro_12.18082.18082.4.2.dta	4	3079.56	1.2456e-06	0.169134	-0.003724	-1.20926	4.86426e-25	5.40046e-07	20231228_RH28_COREAD_PhoX_TMTpro_12_HCDFT.mgf	20231228_RH28_COREAD_PhoX_TMTpro_12.18082.18082.4.2.dta	335426	901114	384156	862748	843919	391422	661797	141914	349456	901399	751204	610513	530555	1.08402e+06	409310	306262	524173	407387
221	AEDGENYDIKK(10)-QQEEKIEK(5)	3738.93	TMTpro_pep_N-term(0);TMTpro_K(11);TMTpro_pep_N-term(14);TMTpro_K(22)	sp|O75347|TBCA_HUMAN (51)-sp|O75347|TBCA_HUMAN (36)/	Intra-Protein	5	391515	1.06223e+06	538382	1.00235e+06	1013869	443101	767346	182802	399531	961689	662796	656440	636643	1246065	457929	331689	526726	456465
	1	20231228_RH28_COREAD_PhoX_TMTpro_08.17121.17121.4.0.dta	4	3738.93	2.17884e-06	2.34271e-13	-7.5e-05	-0.020059	3.63162e-12	1.26112e-06	20231228_RH28_COREAD_PhoX_TMTpro_08_HCDFT.mgf	20231228_RH28_COREAD_PhoX_TMTpro_08.17121.17121.4.0.dta	116950	300400	170277	297699	341568	135920	258695	52306.7	129726	275083	216955	189936	204104	373693	151772	94670.3	174137	143913
	2	20231228_RH28_COREAD_PhoX_TMTpro_08.17173.17173.4.0.dta	4	3738.93	1	1.29805e-09	-0.000405	-0.10832	5.03955e-06	0.00505659	20231228_RH28_COREAD_PhoX_TMTpro_08_HCDFT.mgf	20231228_RH28_COREAD_PhoX_TMTpro_08.17173.17173.4.0.dta	27003.7	82155.9	68627.3	80456.6	92860.2	42675.4	76025	18177.1	38196	72114.1	62925	46209.7	47291.2	92508.3	47901.3	32125.8	52238.3	49946.3
	3	20231228_RH28_COREAD_PhoX_TMTpro_09.17116.17116.3.0.dta	3	3738.92	1	0.000156456	-0.003551	-0.949738	3.38678e-06	2.91782e-05	20231228_RH28_COREAD_PhoX_TMTpro_09_HCDFT.mgf	20231228_RH28_COREAD_PhoX_TMTpro_09.17116.17116.3.0.dta	21922.6	64718.6	27535.1	56533.4	54319.8	25102.9	37909.1	11048.1	19139.9	52344.8	35335.1	37367.3	30371.4	72314.1	24832.9	21275.1	32451.8	24162.5
	4	20231228_RH28_COREAD_PhoX_TMTpro_09.17126.17126.4.2.dta	4	3738.92	1.88433e-13	0.000261402	-0.003324	-0.889025	9.84741e-08	9.99654e-17	20231228_RH28_COREAD_PhoX_TMTpro_09_HCDFT.mgf	20231228_RH28_COREAD_PhoX_TMTpro_09.17126.17126.4.2.dta	214883	581314	254859	539555	497569	226860	370750	94587.8	199277	533348	326653	361768	336451	673272	218098	171338	253014	224009
	5	20231228_RH28_COREAD_PhoX_TMTpro_09.17145.17145.3.0.dta	3	3738.92	0.000113663	0.00244315	-0.003551	-0.949738	6.42641e-05	0.000255736	20231228_RH28_COREAD_PhoX_TMTpro_09_HCDFT.mgf	20231228_RH28_COREAD_PhoX_TMTpro_09.17145.17145.3.0.dta	10756.3	33643.5	17083.9	28104.3	27552.3	12542	23967.6	6682.8	13193	28798.6	20928.9	21158.6	18425	34277.4	15324.8	12279.9	14885	14433.9
222	AEDKEWMPVTKLGR(11)-DMKIK(3)	3720	TMTpro_pep_N-term(0);TMTpro_K(4);TMTpro_pep_N-term(17);TMTpro_K(22)	sp|P15880|RS2_HUMAN (65)-sp|P15880|RS2_HUMAN (74)/	Intra-Protein	9	2.93937e+06	6.00039e+06	4.20258e+06	5.96686e+06	5.53332e+06	3.84382e+06	6.5253e+06	1.68753e+06	2.55647e+06	5.2222e+06	6576928	4.24974e+06	3.3167e+06	5.6282e+06	2.92142e+06	2.93383e+06	3.42225e+06	3.84173e+06
	1	20231228_RH28_COREAD_PhoX_TMTpro_30.23893.23893.3.0.dta	3	3720.01	0.000198886	0.0966722	0.001346	0.361828	1	0.52347	20231228_RH28_COREAD_PhoX_TMTpro_30_HCDFT.mgf	20231228_RH28_COREAD_PhoX_TMTpro_30.23893.23893.3.0.dta	61000.3	135370	110013	135066	123485	92138.9	142855	39912.1	61560.3	120790	153864	91432.9	74371.1	127942	68618.5	60029.7	76599.9	87356.8
	2	20231228_RH28_COREAD_PhoX_TMTpro_30.23874.23874.5.1.dta	5	3720	0.0530449	0.110374	-0.000468	-0.125806	1.61011e-06	0.0148083	20231228_RH28_COREAD_PhoX_TMTpro_30_HCDFT.mgf	20231228_RH28_COREAD_PhoX_TMTpro_30.23874.23874.5.1.dta	1.18118e+06	2421820	1.66038e+06	2.39102e+06	2.1728e+06	1.49284e+06	2.66802e+06	629324	975725	2.01712e+06	2.5751e+06	1.6439e+06	1306057	2226620	1.16238e+06	1.14701e+06	1.33722e+06	1.52011e+06
	3	20231228_RH28_COREAD_PhoX_TMTpro_30.23876.23876.4.3.dta	4	3720	6.1087e-06	0.113785	-0.00179	-0.481182	5.81293e-11	7.61659e-07	20231228_RH28_COREAD_PhoX_TMTpro_30_HCDFT.mgf	20231228_RH28_COREAD_PhoX_TMTpro_30.23876.23876.4.3.dta	633674	1.26176e+06	855272	1227173	1.17455e+06	796597	1.37088e+06	376568	565238	1106102	1.4766e+06	914270	705770	1.17023e+06	628023	588262	710434	805432
	4	20231228_RH28_COREAD_PhoX_TMTpro_30.23885.23885.3.1.dta	3	3720.01	0.00390708	0.146208	0.001346	0.361828	0.00368542	0.172073	20231228_RH28_COREAD_PhoX_TMTpro_30_HCDFT.mgf	20231228_RH28_COREAD_PhoX_TMTpro_30.23885.23885.3.1.dta	41802	93569.7	68849.6	97996.9	86272.5	65880.9	99113.2	24273.2	38663.8	83628.4	100837	60759.9	53525.4	79691.5	43449.5	41068.4	56125.1	61370.6
	5	20231228_RH28_COREAD_PhoX_TMTpro_30.23864.23864.4.3.dta	4	3720	0.00150005	0.160649	-0.001634	-0.439247	1.47729e-09	0.00238891	20231228_RH28_COREAD_PhoX_TMTpro_30_HCDFT.mgf	20231228_RH28_COREAD_PhoX_TMTpro_30.23864.23864.4.3.dta	407774	803244	588458	889455	783058	558299	900033	235531	368941	718648	926580	605754	455570	808987	424001	411443	493687	528045
	6	20231228_RH28_COREAD_PhoX_TMTpro_31.22111.22111.4.2.dta	4	3720	7.21371e-05	0.167347	-0.00255	-0.685483	8.19324e-09	0.00148624	20231228_RH28_COREAD_PhoX_TMTpro_31_HCDFT.mgf	20231228_RH28_COREAD_PhoX_TMTpro_31.22111.22111.4.2.dta	259458	542057	400185	503845	501243	342888	542127	162835	241712	509860	561466	405970	284686	507634	255999	292539	315695	336821
	7	20231228_RH28_COREAD_PhoX_TMTpro_30.23894.23894.6.4.dta	6	3720	0.000665821	0.20232	-0.00283	-0.760752	3.94389e-06	0.00124452	20231228_RH28_COREAD_PhoX_TMTpro_30_HCDFT.mgf	20231228_RH28_COREAD_PhoX_TMTpro_30.23894.23894.6.4.dta	70880	149160	111952	146874	145179	94848.4	161153	39075.6	62563.6	134825	161755	112880	97698.6	137126	68141.8	74279	87314	106592
	8	20231228_RH28_COREAD_PhoX_TMTpro_31.22107.22107.5.1.dta	5	3720	0.0029441	0.203175	-0.004155	-1.11693	0.00110326	0.00376937	20231228_RH28_COREAD_PhoX_TMTpro_31_HCDFT.mgf	20231228_RH28_COREAD_PhoX_TMTpro_31.22107.22107.5.1.dta	250950	529739	357536	520266	483608	360414	580139	158779	211434	468900	559476	370141	298321	509771	238756	281854	306091	348770
	9	20231228_RH28_COREAD_PhoX_TMTpro_31.22152.22152.3.0.dta	3	3720	0.000570243	0.206566	-0.002188	-0.588171	0.10694	1	20231228_RH28_COREAD_PhoX_TMTpro_31_HCDFT.mgf	20231228_RH28_COREAD_PhoX_TMTpro_31.22152.22152.3.0.dta	32652.6	63666.2	49935.8	55170.8	63122.9	39912	60979.3	21236	30635.4	62325.6	61245.7	44629.1	40701	60197.3	32056.6	37349.9	39085	47233.8
223	AEEELGELEAKLNENLR(11)-EENAEQQALAAKR(12)	4232.1	TMTpro_pep_N-term(0);TMTpro_pep_N-term(20)	sp|Q9UQE7|SMC3_HUMAN (695)-sp|Q9UQE7|SMC3_HUMAN (486)/	Intra-Protein	1	13983.3	44558.8	24364	26442.9	30562.8	22236.3	22742.4	25488.9	20778.6	39425.6	62451	30293.6	22595.1	84586.9	22980.3	21173.8	30174.6	12924.6
	1	20231228_RH28_COREAD_PhoX_TMTpro_02.31916.31916.4.0.dta	4	4232.09	2.7467e-09	7.60196e-13	-0.006811	-1.60937	4.68988e-08	8.88328e-08	20231228_RH28_COREAD_PhoX_TMTpro_02_HCDFT.mgf	20231228_RH28_COREAD_PhoX_TMTpro_02.31916.31916.4.0.dta	13983.3	44558.8	24364	26442.9	30562.8	22236.3	22742.4	25488.9	20778.6	39425.6	62451	30293.6	22595.1	84586.9	22980.3	21173.8	30174.6	12924.6
224	AEEGDADEKLFEESDDKEDEDADGKEVEDADEK(9)-GLEAADKK(7)	6567.17	TMTpro_pep_N-term(0);TMTpro_K(17);TMTpro_K(25);TMTpro_K(33);TMTpro_pep_N-term(36);TMTpro_K(44)	sp|O43719|HTSF1_HUMAN (671)-sp|O43719|HTSF1_HUMAN (661)/	Intra-Protein	1	15642.9	86465.2	17995.5	79254.6	78484.6	41023.8	46644.7	24199.3	24624.8	46645.7	58598.8	29963.5	26688.2	61772.3	20651.5	23280.9	29996.9	16440.6
	1	20231228_RH28_COREAD_PhoX_TMTpro_05.21741.21741.6.3.dta	6	6567.18	3.54051e-05	0.205833	0.005365	0.816942	1	1.07633e-06	20231228_RH28_COREAD_PhoX_TMTpro_05_HCDFT.mgf	20231228_RH28_COREAD_PhoX_TMTpro_05.21741.21741.6.3.dta	15642.9	86465.2	17995.5	79254.6	78484.6	41023.8	46644.7	24199.3	24624.8	46645.7	58598.8	29963.5	26688.2	61772.3	20651.5	23280.9	29996.9	16440.6
225	AEEYEFLTPVEEAPKGMLAR(15)-QSFVLKEGVEYR(6)	4552.26	TMTpro_pep_N-term(0);TMTpro_pep_N-term(23)	sp|P52565|GDIR1_HUMAN (167)-sp|P52565|GDIR1_HUMAN (105)/	Intra-Protein	7	125113	320596	192402	225407	236764	216916	318571	79234.5	122850	239256	205823	202098	170372	334628	170077	193831	210934	244766
	1	20231228_RH28_COREAD_PhoX_TMTpro_15.31533.31533.4.0.dta	4	4552.26	2.59413e-07	2.29746e-05	-0.003243	-0.712393	3.29118e-11	3.65975e-07	20231228_RH28_COREAD_PhoX_TMTpro_15_HCDFT.mgf	20231228_RH28_COREAD_PhoX_TMTpro_15.31533.31533.4.0.dta	22304.9	55825.6	33591.1	40379.1	40218.1	36226.1	55310	13926.5	22236.2	42361	38497.7	37404.7	30631.6	61028.5	29159.1	31230.2	36969.8	44239.4
	2	20231228_RH28_COREAD_PhoX_TMTpro_14.32239.32239.4.0.dta	4	4552.25	2.15793e-06	0.000167641	-0.010632	-2.33554	6.02333e-12	2.04432e-07	20231228_RH28_COREAD_PhoX_TMTpro_14_HCDFT.mgf	20231228_RH28_COREAD_PhoX_TMTpro_14.32239.32239.4.0.dta	23436.5	58020.2	31170.5	38917.7	39070.8	44090.7	59437.8	14041.4	23297	44254.3	35570.8	39139.7	31103.5	62573.8	32473.3	35871	39157.1	42910.9
	3	20231228_RH28_COREAD_PhoX_TMTpro_14.32293.32293.4.0.dta	4	4552.25	4.8548e-09	0.000172245	-0.011848	-2.60266	3.84137e-11	4.27863e-09	20231228_RH28_COREAD_PhoX_TMTpro_14_HCDFT.mgf	20231228_RH28_COREAD_PhoX_TMTpro_14.32293.32293.4.0.dta	29030.1	81646.5	39274.7	46242.2	58781.2	50723.5	79380.7	17133.4	23771.8	54986.2	51653.3	45951.7	42810	77646.6	40775.6	50657.6	51242.7	61303.2
	4	20231228_RH28_COREAD_PhoX_TMTpro_14.32295.32295.5.0.dta	5	4552.26	1.60376e-06	0.000186642	-0.00841	-1.84743	2.07646e-10	5.36693e-07	20231228_RH28_COREAD_PhoX_TMTpro_14_HCDFT.mgf	20231228_RH28_COREAD_PhoX_TMTpro_14.32295.32295.5.0.dta	13755.5	35758.7	19616.7	27683.1	26488.8	22373.4	34824.1	9579	12807.1	23230	20631.4	18972.5	16927.7	34237.5	17393.5	19659.9	20649.8	27572.1
	5	20231228_RH28_COREAD_PhoX_TMTpro_14.32253.32253.5.1.dta	5	4552.26	1.22234e-06	0.000314884	-0.00841	-1.84743	3.18619e-09	5.30431e-07	20231228_RH28_COREAD_PhoX_TMTpro_14_HCDFT.mgf	20231228_RH28_COREAD_PhoX_TMTpro_14.32253.32253.5.1.dta	10578.9	33694.8	25519.3	25854.5	23948.6	22424.4	32687.3	8957.6	12670.2	27547.5	20761	22876.4	18132.9	35781.4	18878.8	19097.1	23097.4	27687.8
	6	20231228_RH28_COREAD_PhoX_TMTpro_14.32243.32243.5.1.dta	5	4552.26	7.01288e-08	0.000414928	-0.00841	-1.84743	4.83369e-12	8.77921e-08	20231228_RH28_COREAD_PhoX_TMTpro_14_HCDFT.mgf	20231228_RH28_COREAD_PhoX_TMTpro_14.32243.32243.5.1.dta	14575.1	33045.9	21583.5	25294.6	25676.1	25018.1	34669.5	8447.3	16707.4	24868.2	19372.8	20054.3	17414.9	38718.9	16570.3	21069	24553.9	25040
	7	20231228_RH28_COREAD_PhoX_TMTpro_15.31560.31560.5.0.dta	5	4552.27	0.00364752	0.0341673	0.004709	1.03443	1.6299e-09	0.00142927	20231228_RH28_COREAD_PhoX_TMTpro_15_HCDFT.mgf	20231228_RH28_COREAD_PhoX_TMTpro_15.31560.31560.5.0.dta	11431.7	22603.9	21645.9	21035.4	22580.8	16060.1	22261.6	7149.3	11360.1	22009.2	19336.1	17698.8	13351.7	24641.8	14826.7	16246.2	15263.6	16012.1
226	AEFGDFDIKTVLQEIK(9)-LHIFNAKK(7)	4249.35	TMTpro_pep_N-term(0);TMTpro_K(16);TMTpro_pep_N-term(19);TMTpro_K(27)	sp|Q8IWS0|PHF6_HUMAN (266)-sp|Q8IWS0|PHF6_HUMAN (234)/	Intra-Protein	4	64651.6	197011	207546	192681	207596	124312	147842	56941	102135	149876	99893.1	110036	87702.1	133618	170178	87020.7	114808	93722.4
	1	20231228_RH28_COREAD_PhoX_TMTpro_46.34639.34639.5.0.dta	5	4249.34	8.96138e-07	6.76663e-06	-0.002905	-0.683635	1.52722e-18	2.02369e-05	20231228_RH28_COREAD_PhoX_TMTpro_46_HCDFT.mgf	20231228_RH28_COREAD_PhoX_TMTpro_46.34639.34639.5.0.dta	11641.8	53569.6	44238.8	51506.6	54862.9	30223.9	37606.4	12022.1	22073.5	36826.2	26391.8	24623.5	18149.9	35524.9	47643.2	18566.3	26932.9	21260.6
	2	20231228_RH28_COREAD_PhoX_TMTpro_46.34657.34657.5.0.dta	5	4249.34	4.84502e-10	0.000123815	-0.002905	-0.683635	1.92799e-17	1.36759e-07	20231228_RH28_COREAD_PhoX_TMTpro_46_HCDFT.mgf	20231228_RH28_COREAD_PhoX_TMTpro_46.34657.34657.5.0.dta	11620.2	45886.2	41519.9	44613.3	51433.7	29107.2	31120.4	11730.7	22248	31979.9	26146.9	25103.5	21783.8	30506.1	38827.3	20193.3	25040.5	19301.3
	3	20231228_RH28_COREAD_PhoX_TMTpro_46.34646.34646.4.0.dta	4	4249.34	6.07781e-07	0.000345681	-0.00282	-0.663632	2.99526e-06	3.69328e-08	20231228_RH28_COREAD_PhoX_TMTpro_46_HCDFT.mgf	20231228_RH28_COREAD_PhoX_TMTpro_46.34646.34646.4.0.dta	21530.9	52246.2	60963.7	55072.4	56290.4	33241.1	40050.9	17522.7	32112.9	43585	25814.6	31875.2	25802	36582.5	45283.9	26844.3	32177.4	27803.2
	4	20231228_RH28_COREAD_PhoX_TMTpro_46.34658.34658.4.0.dta	4	4249.34	2.87761e-06	0.0041899	-0.00282	-0.663632	1	1.82488e-05	20231228_RH28_COREAD_PhoX_TMTpro_46_HCDFT.mgf	20231228_RH28_COREAD_PhoX_TMTpro_46.34658.34658.4.0.dta	19858.7	45309	60823.9	41489	45008.5	31739.4	39064.2	15665.5	25700.6	37484.6	21539.8	28433.5	21966.4	31004.7	38423.9	21416.8	30657.6	25357.3
227	AEGAGDAK(8)-APAKK(4)	2354.26	TMTpro_pep_N-term(0);TMTpro_pep_N-term(11);TMTpro_K(16)	sp|P05204|HMGN2_HUMAN (90)-sp|Q15059|BRD3_HUMAN (538)/sp|P05204|HMGN2_HUMAN (90)-sp|Q9UNZ5|L10K_HUMAN (85)/sp|P05204|HMGN2_HUMAN (90)-sp|P05204|HMGN2_HUMAN (47)/sp|P05204|HMGN2_HUMAN (90)-sp|P62899|RL31_HUMAN (5)/	Intra-Protein	1	75946.9	150821	115297	153539	172536	109381	127306	48516.9	95023.8	139551	105037	100186	83247.9	117539	64577.4	73991.4	97646.5	78742.5
	1	20231228_RH28_COREAD_PhoX_TMTpro_16.11133.11133.3.0.dta	3	2354.25	1.01528e-06	0.260743	-0.008763	-3.72219	2.11291e-11	7.37242e-14	20231228_RH28_COREAD_PhoX_TMTpro_16_HCDFT.mgf	20231228_RH28_COREAD_PhoX_TMTpro_16.11133.11133.3.0.dta	75946.9	150821	115297	153539	172536	109381	127306	48516.9	95023.8	139551	105037	100186	83247.9	117539	64577.4	73991.4	97646.5	78742.5
228	AEGAGDAK(8)-GDKAK(3)	2358.22	TMTpro_pep_N-term(0);TMTpro_pep_N-term(11);TMTpro_K(16)	sp|P05204|HMGN2_HUMAN (90)-sp|P05204|HMGN2_HUMAN (14)/sp|P05204|HMGN2_HUMAN (90)-sp|O00479|HMGN4_HUMAN (14)/sp|P05204|HMGN2_HUMAN (90)-sp|Q15040|JOS1_HUMAN (10)/	Intra-Protein	1	302810	669122	360319	791853	810411	425193	577981	186726	335140	494332	457698	319200	280416	425552	195748	247697	283757	256793
	1	20231228_RH28_COREAD_PhoX_TMTpro_09.10377.10377.3.1.dta	3	2358.21	4.19681e-06	0.106717	-0.005762	-2.44337	1.90564e-10	2.28362e-06	20231228_RH28_COREAD_PhoX_TMTpro_09_HCDFT.mgf	20231228_RH28_COREAD_PhoX_TMTpro_09.10377.10377.3.1.dta	302810	669122	360319	791853	810411	425193	577981	186726	335140	494332	457698	319200	280416	425552	195748	247697	283757	256793
229	AEGAGDAK(8)-GKADAGK(2)	2486.27	TMTpro_pep_N-term(0);TMTpro_pep_N-term(11);TMTpro_K(18)	sp|P05204|HMGN2_HUMAN (90)-sp|P05204|HMGN2_HUMAN (59)/sp|P05204|HMGN2_HUMAN (90)-sp|O00479|HMGN4_HUMAN (59)/	Intra-Protein	6	578791	1.04934e+06	776160	1135195	1.23558e+06	641459	922396	312730	545728	850140	625922	626112	551807	754644	376366	420756	549845	534973
	1	20231228_RH28_COREAD_PhoX_TMTpro_09.10809.10809.4.4.dta	4	2486.27	1.01334e-10	6.65707e-05	-0.001812	-0.728801	4.43621e-13	1.37918e-11	20231228_RH28_COREAD_PhoX_TMTpro_09_HCDFT.mgf	20231228_RH28_COREAD_PhoX_TMTpro_09.10809.10809.4.4.dta	73421.8	138080	111835	150711	152870	81207.1	116199	42853.4	64997.2	107026	90441.5	88503.3	78208	108635	48432.4	56339.7	80336.6	65995.1
	2	20231228_RH28_COREAD_PhoX_TMTpro_09.10853.10853.3.0.dta	3	2486.27	6.76429e-08	0.000148599	-0.002273	-0.914219	2.75691e-08	4.37845e-13	20231228_RH28_COREAD_PhoX_TMTpro_09_HCDFT.mgf	20231228_RH28_COREAD_PhoX_TMTpro_09.10853.10853.3.0.dta	153750	290280	205111	315557	368445	172998	259465	75229.9	159613	238891	180096	171182	161471	192725	99406.2	114901	148516	148696
	3	20231228_RH28_COREAD_PhoX_TMTpro_09.10798.10798.3.0.dta	3	2486.27	5.22426e-12	0.000491322	-0.002243	-0.902153	2.11171e-14	5.49818e-16	20231228_RH28_COREAD_PhoX_TMTpro_09_HCDFT.mgf	20231228_RH28_COREAD_PhoX_TMTpro_09.10798.10798.3.0.dta	188769	345790	229646	381847	399498	217960	295012	101547	172259	276290	169947	208480	171624	230558	108964	126586	166299	170437
	4	20231228_RH28_COREAD_PhoX_TMTpro_10.11042.11042.3.0.dta	3	2486.27	2.63181e-07	0.00297376	-0.004885	-1.96479	9.95219e-11	2.60011e-09	20231228_RH28_COREAD_PhoX_TMTpro_10_HCDFT.mgf	20231228_RH28_COREAD_PhoX_TMTpro_10.11042.11042.3.0.dta	53960	103415	82591.7	114125	123078	61777.3	91090.8	32849.7	52667.6	85295.9	62736.4	55749.2	52906.9	72688.2	38450.1	44728.5	57749.5	58908.6
	5	20231228_RH28_COREAD_PhoX_TMTpro_09.10828.10828.3.0.dta	3	2486.27	0.40748	0.00351316	-0.00232	-0.933123	9.09583e-09	0.43282	20231228_RH28_COREAD_PhoX_TMTpro_09_HCDFT.mgf	20231228_RH28_COREAD_PhoX_TMTpro_09.10828.10828.3.0.dta	78318.4	108572	98820.6	107498	126397	64580.9	102242	40547.5	65574.8	91069.3	79483.6	65101.4	58310.7	93710.2	52618.6	48880.6	65580.7	56150.6
	6	20231228_RH28_COREAD_PhoX_TMTpro_10.11026.11026.3.0.dta	3	2486.27	0.0443541	0.00646748	-0.004885	-1.96479	9.47917e-06	0.00619307	20231228_RH28_COREAD_PhoX_TMTpro_10_HCDFT.mgf	20231228_RH28_COREAD_PhoX_TMTpro_10.11026.11026.3.0.dta	30571.5	63197.4	48156.5	65457	65288.4	42935.6	58388.6	19701.9	30616.3	51568.3	43217.7	37095.9	29286.6	56327.6	28494.4	29320.7	31363.2	34786.3
230	AEGAGDAK(8)-GKQGGK(2)	2414.25	TMTpro_pep_N-term(0);TMTpro_pep_N-term(11);TMTpro_K(17)	sp|P05204|HMGN2_HUMAN (90)-sp|Q8IUE6|H2A2B_HUMAN (6)/	Inter-Protein	1	82658	244469	162831	229180	252885	104077	161294	50284.8	96409.5	126696	95839.1	88635.9	72459.1	112815	53070.3	69753.6	75549.1	78167.1
	1	20231228_RH28_COREAD_PhoX_TMTpro_13.9682.9682.4.0.dta	4	2414.25	4.40183e-13	0.101478	-0.000838	-0.347105	3.95183e-12	4.35381e-13	20231228_RH28_COREAD_PhoX_TMTpro_13_HCDFT.mgf	20231228_RH28_COREAD_PhoX_TMTpro_13.9682.9682.4.0.dta	82658	244469	162831	229180	252885	104077	161294	50284.8	96409.5	126696	95839.1	88635.9	72459.1	112815	53070.3	69753.6	75549.1	78167.1
231	AEGAGDAK(8)-KAPAKK(5)	2786.56	TMTpro_pep_N-term(0);TMTpro_pep_N-term(11);TMTpro_K(12);TMTpro_K(17)	sp|P05204|HMGN2_HUMAN (90)-sp|Q15059|BRD3_HUMAN (538)/sp|P05204|HMGN2_HUMAN (90)-sp|P05204|HMGN2_HUMAN (47)/	Intra-Protein	1	89416.8	138606	135632	147140	164768	100963	128990	34036.8	108064	128094	52772.3	91567.1	71714.1	83946.2	58844.9	61979	76890.4	60487.8
	1	20231228_RH28_COREAD_PhoX_TMTpro_28.11150.11150.4.2.dta	4	2786.56	4.01614e-14	0.00137214	-0.003573	-1.28223	7.0042e-07	5.99292e-14	20231228_RH28_COREAD_PhoX_TMTpro_28_HCDFT.mgf	20231228_RH28_COREAD_PhoX_TMTpro_28.11150.11150.4.2.dta	89416.8	138606	135632	147140	164768	100963	128990	34036.8	108064	128094	52772.3	91567.1	71714.1	83946.2	58844.9	61979	76890.4	60487.8
232	AEGAGDAK(8)-KGEKVPK(4)	2929.62	TMTpro_pep_N-term(0);TMTpro_pep_N-term(11);TMTpro_K(12);TMTpro_K(18)	sp|P05204|HMGN2_HUMAN (90)-sp|P05204|HMGN2_HUMAN (51)/	Intra-Protein	1	44438.3	59918.4	67578.5	67956.1	80639.1	48348.7	58582.4	16324.4	43812.2	58775	27078.3	44887.5	33374.5	38492.4	25647.4	29399.3	35710.1	29390.3
	1	20231228_RH28_COREAD_PhoX_TMTpro_22.12685.12685.4.4.dta	4	2929.61	4.77446e-07	2.72426e-05	-0.003708	-1.26569	5.87904e-07	1.21084e-10	20231228_RH28_COREAD_PhoX_TMTpro_22_HCDFT.mgf	20231228_RH28_COREAD_PhoX_TMTpro_22.12685.12685.4.4.dta	44438.3	59918.4	67578.5	67956.1	80639.1	48348.7	58582.4	16324.4	43812.2	58775	27078.3	44887.5	33374.5	38492.4	25647.4	29399.3	35710.1	29390.3
233	AEGAGDAK(8)-VPKGK(3)	2368.27	TMTpro_pep_N-term(0);TMTpro_pep_N-term(11);TMTpro_K(16)	sp|P05204|HMGN2_HUMAN (90)-sp|P05204|HMGN2_HUMAN (54)/sp|P05204|HMGN2_HUMAN (90)-sp|Q15554|TERF2_HUMAN (450)/	Intra-Protein	1	27523.2	52247	59721.3	60145.3	58233.2	38091.3	61088.5	17781.6	37287.4	45911.9	28950.3	36122.4	29806.9	46721.4	24232.6	27243.2	35796.7	28312
	1	20231228_RH28_COREAD_PhoX_TMTpro_18.13072.13072.3.0.dta	3	2368.27	0.00114442	0.0107271	-0.00281	-1.18652	8.4201e-06	0.00365636	20231228_RH28_COREAD_PhoX_TMTpro_18_HCDFT.mgf	20231228_RH28_COREAD_PhoX_TMTpro_18.13072.13072.3.0.dta	27523.2	52247	59721.3	60145.3	58233.2	38091.3	61088.5	17781.6	37287.4	45911.9	28950.3	36122.4	29806.9	46721.4	24232.6	27243.2	35796.7	28312
234	AEGAQNQGKK(9)-AEGTPNQGKK(9)	3485.85	TMTpro_pep_N-term(0);TMTpro_K(10);TMTpro_pep_N-term(13);TMTpro_K(23)	sp|Q9P2E9|RRBP1_HUMAN (270)-sp|Q9P2E9|RRBP1_HUMAN (230)/	Intra-Protein	4	117975	95968.4	156879	192059	193726	92952.6	128194	60079.5	106066	154450	99549.4	216573	180759	239472	183773	204407	113115	195174
	1	20231228_RH28_COREAD_PhoX_TMTpro_19.9641.9641.4.3.dta	4	3485.85	0.0518344	0.00331463	-0.001629	-0.467317	1	1	20231228_RH28_COREAD_PhoX_TMTpro_19_HCDFT.mgf	20231228_RH28_COREAD_PhoX_TMTpro_19.9641.9641.4.3.dta	19023.5	19371.6	26771.8	34747.5	33890.9	17232.3	24298	12494.5	14635.2	24723.5	17213.8	37450.1	32570.8	34518.6	28361.6	28404.3	16656.6	33964
	2	20231228_RH28_COREAD_PhoX_TMTpro_19.9052.9052.5.0.dta	5	3485.84	0.121898	0.0100957	-0.009159	-2.62748	9.06897e-06	0.502571	20231228_RH28_COREAD_PhoX_TMTpro_19_HCDFT.mgf	20231228_RH28_COREAD_PhoX_TMTpro_19.9052.9052.5.0.dta	38182.8	27449.7	56258.7	57540.9	56966.3	29255.1	39752.5	17578.6	36852.4	53283.9	27374.2	74615.8	58578.6	73376	62386.1	66977.6	52495	60113.3
	3	20231228_RH28_COREAD_PhoX_TMTpro_19.9049.9049.4.1.dta	4	3485.85	0.0421724	0.0481627	-0.007726	-2.21639	4.53587e-12	0.00384382	20231228_RH28_COREAD_PhoX_TMTpro_19_HCDFT.mgf	20231228_RH28_COREAD_PhoX_TMTpro_19.9049.9049.4.1.dta	56866.9	45486.7	67068	93804.8	98280.1	43724.8	60000.9	27876.1	52195.3	72952.5	50804.3	98283.4	83627.9	125922	87765.2	104137	40724.9	95493.9
	4	20231228_RH28_COREAD_PhoX_TMTpro_19.9713.9713.4.2.dta	4	3485.85	1	0.213241	-0.002065	-0.592394	1	1	20231228_RH28_COREAD_PhoX_TMTpro_19_HCDFT.mgf	20231228_RH28_COREAD_PhoX_TMTpro_19.9713.9713.4.2.dta	3902	3660.4	6780.6	5965.8	4588.6	2740.4	4142.2	2130.3	2383.4	3489.9	4157.1	6224.1	5981.9	5655.8	5259.8	4888	3238.3	5602.6
235	AEGAQNQGKK(9)-GEGAQNQGKK(9)	3472.83	TMTpro_pep_N-term(0);TMTpro_K(10);TMTpro_pep_N-term(13);TMTpro_K(23)	sp|Q9P2E9|RRBP1_HUMAN (270)-sp|Q9P2E9|RRBP1_HUMAN (330)/	Intra-Protein	1	8233.6	9159.6	13288.9	14599.3	18885.1	7861.1	9463.8	4967.3	6196.8	12991	9041.8	18493.3	13069.2	16285.1	14039.2	18497	8238.8	16677
	1	20231228_RH28_COREAD_PhoX_TMTpro_19.8811.8811.4.2.dta	4	3472.83	1	0.000119745	-0.0013	-0.374334	0.000189341	0.00119927	20231228_RH28_COREAD_PhoX_TMTpro_19_HCDFT.mgf	20231228_RH28_COREAD_PhoX_TMTpro_19.8811.8811.4.2.dta	8233.6	9159.6	13288.9	14599.3	18885.1	7861.1	9463.8	4967.3	6196.8	12991	9041.8	18493.3	13069.2	16285.1	14039.2	18497	8238.8	16677
236	AEGDAKGDK(6)-VKDEPQR(2)	2883.47	TMTpro_pep_N-term(0);TMTpro_K(9);TMTpro_pep_N-term(12)	sp|P05204|HMGN2_HUMAN (11)-sp|P05204|HMGN2_HUMAN (18)/sp|P05204|HMGN2_HUMAN (11)-sp|O00479|HMGN4_HUMAN (18)/	Intra-Protein	4	441445	1.3099e+06	476698	1.2568e+06	1.28544e+06	789115	960062	390296	605035	1.09672e+06	836152	697241	609397	796690	325351	470561	582956	300956
	1	20231228_RH28_COREAD_PhoX_TMTpro_06.11029.11029.4.2.dta	4	2883.47	4.42961e-15	8.56258e-06	-0.00122	-0.423101	4.79477e-12	4.18665e-10	20231228_RH28_COREAD_PhoX_TMTpro_06_HCDFT.mgf	20231228_RH28_COREAD_PhoX_TMTpro_06.11029.11029.4.2.dta	228600	716027	224267	651230	655559	428771	470520	221593	308231	601781	423855	363537	310493	414800	156216	263362	289021	155839
	2	20231228_RH28_COREAD_PhoX_TMTpro_06.11032.11032.3.0.dta	3	2883.47	1.89224e-05	0.00024471	-0.002159	-0.748751	4.71076e-06	0.000950709	20231228_RH28_COREAD_PhoX_TMTpro_06_HCDFT.mgf	20231228_RH28_COREAD_PhoX_TMTpro_06.11032.11032.3.0.dta	20813.2	66745.6	20237.3	65259.7	61365.3	40277.8	48565.1	17898.8	27958.3	56670.4	41848.8	37752.2	30270.5	42794.1	16013.5	26288.1	29330.7	14911.5
	3	20231228_RH28_COREAD_PhoX_TMTpro_05.11053.11053.4.1.dta	4	2883.47	5.98086e-12	0.0199407	-0.001066	-0.369693	6.55103e-12	2.30213e-08	20231228_RH28_COREAD_PhoX_TMTpro_05_HCDFT.mgf	20231228_RH28_COREAD_PhoX_TMTpro_05.11053.11053.4.1.dta	115358	339794	142306	328110	356410	203717	274307	98693.1	165207	277046	222087	186039	174731	209669	99799.8	112132	168131	78105.4
	4	20231228_RH28_COREAD_PhoX_TMTpro_05.11027.11027.4.2.dta	4	2883.47	1.63218e-10	0.0226816	-0.001367	-0.474081	1.61832e-11	1.74972e-09	20231228_RH28_COREAD_PhoX_TMTpro_05_HCDFT.mgf	20231228_RH28_COREAD_PhoX_TMTpro_05.11027.11027.4.2.dta	76674.4	187335	89887.5	212199	212107	116349	166671	52111.4	103639	161227	148362	109913	93902.8	129427	53321.8	68778.6	96472.3	52100.3
237	AEGEWEDQEALDYFSDKESGK(17)-YTSCETGFKDGDLFMSYR(9)	5731.55	TMTpro_pep_N-term(0);TMTpro_K(21);TMTpro_pep_N-term(24);Carbamidomethyl[C](28)	sp|Q9NYF8|BCLF1_HUMAN (387)-sp|P49902|5NTC_HUMAN (186)/	Inter-Protein	1	12814.5	48279.9	17141.1	44955.3	40063.1	21256.9	33128.4	14804.5	15906.5	31191.5	35959.9	18931.3	14731.5	40640.6	17715.6	17559.8	24583.9	18555.7
	1	20231228_RH28_COREAD_PhoX_TMTpro_01.20921.20921.5.0.dta	5	5731.48	0.44676	0.419548	-0.07309	-12.7522	5.90288e-13	0.616216	20231228_RH28_COREAD_PhoX_TMTpro_01_HCDFT.mgf	20231228_RH28_COREAD_PhoX_TMTpro_01.20921.20921.5.0.dta	12814.5	48279.9	17141.1	44955.3	40063.1	21256.9	33128.4	14804.5	15906.5	31191.5	35959.9	18931.3	14731.5	40640.6	17715.6	17559.8	24583.9	18555.7
238	AEGIKSGR(5)-MIFKK(4)	2605.44	TMTpro_pep_N-term(0);TMTpro_pep_N-term(11);TMTpro_K(16)	sp|Q12996|CSTF3_HUMAN (392)-sp|Q12996|CSTF3_HUMAN (399)/	Intra-Protein	2	245823	471536	517664	366815	361051	313519	422888	99966.6	210762	316052	361807	275708	230510	396998	261488	249656	306370	246581
	1	20231228_RH28_COREAD_PhoX_TMTpro_40.18081.18081.4.2.dta	4	2605.44	3.2244e-07	8.58573e-06	-0.001223	-0.469403	2.33478e-08	3.48582e-12	20231228_RH28_COREAD_PhoX_TMTpro_40_HCDFT.mgf	20231228_RH28_COREAD_PhoX_TMTpro_40.18081.18081.4.2.dta	161438	312016	339585	232993	223510	201850	272106	63360.7	137005	212601	246786	185245	148548	258662	170232	156266	204138	158816
	2	20231228_RH28_COREAD_PhoX_TMTpro_40.18093.18093.3.1.dta	3	2605.44	0.0028836	0.000205139	-0.000133	-0.051047	0.000414128	4.24151e-06	20231228_RH28_COREAD_PhoX_TMTpro_40_HCDFT.mgf	20231228_RH28_COREAD_PhoX_TMTpro_40.18093.18093.3.1.dta	84385.1	159520	178079	133822	137542	111669	150782	36605.9	73757	103450	115020	90462.5	81961.2	138336	91256.7	93390.2	102233	87765.1
239	AEGIPVEMVVIGDDSAFTVLKK(21)-YGKAAPGDR(3)	4374.29	TMTpro_pep_N-term(0);TMTpro_K(22);TMTpro_pep_N-term(25)	sp|Q3LXA3|TKFC_HUMAN (147)-sp|Q3LXA3|TKFC_HUMAN (487)/	Intra-Protein	2	23000.8	51963.7	33664.9	41468.8	47446.9	43103.6	56571.9	14320.7	31825.4	46994.2	35440.8	28477.4	23918.4	67507.1	24600.7	34243.4	33332.7	39794.6
	1	20231228_RH28_COREAD_PhoX_TMTpro_25.34164.34164.5.0.dta	5	4374.3	1.83952e-10	0.032078	0.005293	1.21002	5.36555e-15	2.76852e-08	20231228_RH28_COREAD_PhoX_TMTpro_25_HCDFT.mgf	20231228_RH28_COREAD_PhoX_TMTpro_25.34164.34164.5.0.dta	10910.1	26409.9	16330	19276.4	23638.3	22318.4	31003.8	7007.4	17285.7	24075.7	17860.6	14193.5	10903	35359.3	12909	17155.4	16421.2	18904.3
	2	20231228_RH28_COREAD_PhoX_TMTpro_25.34143.34143.5.1.dta	5	4374.31	0.000224723	0.136874	0.017793	4.06763	5.97073e-09	0.000635406	20231228_RH28_COREAD_PhoX_TMTpro_25_HCDFT.mgf	20231228_RH28_COREAD_PhoX_TMTpro_25.34143.34143.5.1.dta	12090.7	25553.8	17334.9	22192.4	23808.6	20785.2	25568.1	7313.3	14539.7	22918.5	17580.2	14283.9	13015.4	32147.8	11691.7	17088	16911.5	20890.3
240	AEGSDVANAVLDGADCIMLSGETAKGDYPLEAVR(25)-GADFLVTEVENGGSLGSKK(18)	6524.2	TMTpro_pep_N-term(0);Carbamidomethyl[C](16);TMTpro_pep_N-term(37);TMTpro_K(56)	sp|P14618|KPYM_HUMAN (367)-sp|P14618|KPYM_HUMAN (206)/	Intra-Protein	17	607458	903744	846099	408532	437759	379873	493779	150934	374064	675908	658775	558231	508487	728055	465541	532981	547889	746116
	1	20231228_RH28_COREAD_PhoX_TMTpro_15.37873.37873.5.1.dta	5	6524.09	0.000171394	1.18995e-05	-0.110437	-16.9273	1.18864e-13	1.10435e-05	20231228_RH28_COREAD_PhoX_TMTpro_15_HCDFT.mgf	20231228_RH28_COREAD_PhoX_TMTpro_15.37873.37873.5.1.dta	41536.7	63964.4	51218.2	26698	28222.6	19904.6	27915.5	11216.6	20279.4	43493.7	40572.3	30318.9	28804.7	40474.4	32830.9	31858.8	34321.6	43721.6
	2	20231228_RH28_COREAD_PhoX_TMTpro_16.38308.38308.5.0.dta	5	6524.2	0.00147624	3.291e-05	0.002627	0.402655	1.42606e-14	2.39759e-06	20231228_RH28_COREAD_PhoX_TMTpro_16_HCDFT.mgf	20231228_RH28_COREAD_PhoX_TMTpro_16.38308.38308.5.0.dta	46098.2	48784	70883.8	21067.6	25705.5	19911.2	23483.7	9659.2	21004.9	42302.7	41717.7	42901.2	37236.9	48266	33679.3	33926.5	34868.8	54301.7
	3	20231228_RH28_COREAD_PhoX_TMTpro_15.37892.37892.5.1.dta	5	6524.08	0.000252024	3.30783e-05	-0.114719	-17.5836	1.66421e-14	8.25333e-06	20231228_RH28_COREAD_PhoX_TMTpro_15_HCDFT.mgf	20231228_RH28_COREAD_PhoX_TMTpro_15.37892.37892.5.1.dta	33871.8	54746.6	45901.9	29814.4	29901	21532.4	30032.1	9346.5	20869.4	41878.5	37562	29213	31139	42561.6	29354.1	36643.1	35503.7	46437.2
	4	20231228_RH28_COREAD_PhoX_TMTpro_15.37886.37886.7.0.dta	7	6524.16	5.51013e-05	4.03129e-05	-0.034603	-5.30379	1.28526e-10	4.90411e-05	20231228_RH28_COREAD_PhoX_TMTpro_15_HCDFT.mgf	20231228_RH28_COREAD_PhoX_TMTpro_15.37886.37886.7.0.dta	26391.3	40153.2	39393.8	20673	25780.1	20537	23548.5	7626.2	24460.6	31472.6	29689	26109.2	19869.1	29273.8	21309.1	21984.3	29538.2	29105.6
	5	20231228_RH28_COREAD_PhoX_TMTpro_15.38916.38916.6.5.dta	6	6524.14	0.00027043	4.50317e-05	-0.056597	-8.67494	2.43923e-11	0.00022433	20231228_RH28_COREAD_PhoX_TMTpro_15_HCDFT.mgf	20231228_RH28_COREAD_PhoX_TMTpro_15.38916.38916.6.5.dta	23696.2	41305	31177.5	23339.5	23673	25687.4	26343.3	11264	20165.9	31181.5	31606.5	24684.4	24454.4	37154.3	22142.8	21183	29378.5	31185.6
	6	20231228_RH28_COREAD_PhoX_TMTpro_15.38985.38985.7.0.dta	7	6524.18	9.39803e-05	7.17422e-05	-0.021785	-3.33911	3.06755e-12	3.35433e-05	20231228_RH28_COREAD_PhoX_TMTpro_15_HCDFT.mgf	20231228_RH28_COREAD_PhoX_TMTpro_15.38985.38985.7.0.dta	23174.6	34463.5	31549.8	17452.9	19707.6	16876.2	18961.3	4181.5	17164.3	24796	25365.2	26515.7	19769.8	25387.1	18967.6	23023.6	20214.6	27100.7
	7	20231228_RH28_COREAD_PhoX_TMTpro_15.38194.38194.6.2.dta	6	6524.15	0.000129337	0.000106852	-0.049954	-7.65673	7.79058e-14	3.17596e-05	20231228_RH28_COREAD_PhoX_TMTpro_15_HCDFT.mgf	20231228_RH28_COREAD_PhoX_TMTpro_15.38194.38194.6.2.dta	92570.2	161702	107221	80156.4	57060	67239	97399.7	20175.8	57321.2	107885	116513	85024.8	74013	116077	67913.7	94535.3	88993.1	122889
	8	20231228_RH28_COREAD_PhoX_TMTpro_16.38224.38224.6.1.dta	6	6524.19	2.58453e-08	0.000125569	-0.008213	-1.25885	2.01786e-15	4.09886e-08	20231228_RH28_COREAD_PhoX_TMTpro_16_HCDFT.mgf	20231228_RH28_COREAD_PhoX_TMTpro_16.38224.38224.6.1.dta	78158.3	91241.4	114356	40140.2	48655.6	39092	50083.5	18070.5	39100.5	82313	66038.4	71815.6	65126.2	90947.9	59135.5	60919.4	60786.5	83628.6
	9	20231228_RH28_COREAD_PhoX_TMTpro_15.38193.38193.5.1.dta	5	6524.1	0.087941	0.000203189	-0.093742	-14.3684	2.79081e-08	0.000325209	20231228_RH28_COREAD_PhoX_TMTpro_15_HCDFT.mgf	20231228_RH28_COREAD_PhoX_TMTpro_15.38193.38193.5.1.dta	79992.5	146508	92254.8	48500.6	60296.9	51432.4	58701.3	17215.1	47767.7	85695.4	83983.4	65824.6	67597.6	89190.6	59676.6	70339.3	69674.8	111402
	10	20231228_RH28_COREAD_PhoX_TMTpro_16.38204.38204.6.0.dta	6	6524.19	3.7955e-06	0.000374681	-0.012139	-1.86061	7.40934e-14	2.35183e-07	20231228_RH28_COREAD_PhoX_TMTpro_16_HCDFT.mgf	20231228_RH28_COREAD_PhoX_TMTpro_16.38204.38204.6.0.dta	47913.1	69386.9	82768.4	23735.3	29274.4	23898.3	30908.3	12677.6	28692.3	47873.4	58638.9	42896.4	47199.7	60495.9	35883.1	45024.9	42437	69085.8
	11	20231228_RH28_COREAD_PhoX_TMTpro_16.38330.38330.6.0.dta	6	6524.19	0.00021776	0.000785543	-0.010364	-1.58855	1.87199e-11	2.44767e-06	20231228_RH28_COREAD_PhoX_TMTpro_16_HCDFT.mgf	20231228_RH28_COREAD_PhoX_TMTpro_16.38330.38330.6.0.dta	56831.6	62611.3	87021.8	20170.8	25621.3	28343.5	35315.9	8515	31145.3	56404	43322	42915.2	36318.7	61270.8	29945.3	38231.9	41189.5	54441
	12	20231228_RH28_COREAD_PhoX_TMTpro_17.38197.38197.6.0.dta	6	6524.2	6.12383e-07	0.00131026	4.5e-05	0.006897	9.82945e-18	3.59778e-07	20231228_RH28_COREAD_PhoX_TMTpro_17_HCDFT.mgf	20231228_RH28_COREAD_PhoX_TMTpro_17.38197.38197.6.0.dta	17173.2	26528.5	31766.5	12019.3	13865	13270.3	17859.7	5645.8	10530.2	22917.4	22868	22833.9	16294.9	25707.9	16622.6	15369.4	18392.9	24648.5
	13	20231228_RH28_COREAD_PhoX_TMTpro_17.38202.38202.5.0.dta	5	6524.19	0.000304963	0.00830869	-0.009835	-1.50747	4.52306e-07	8.48339e-06	20231228_RH28_COREAD_PhoX_TMTpro_17_HCDFT.mgf	20231228_RH28_COREAD_PhoX_TMTpro_17.38202.38202.5.0.dta	11243.4	13255.2	13745.1	8063.3	8443.3	4773.5	9143.2	2578.5	6094.3	13722.1	11598.7	9946.7	9521.8	14429.9	7861.3	8538.6	8475.3	11071.4
	14	20231228_RH28_COREAD_PhoX_TMTpro_15.38540.38540.8.0.dta	8	6524.18	1	0.0211576	-0.022348	-3.4254	7.23888e-09	1	20231228_RH28_COREAD_PhoX_TMTpro_15_HCDFT.mgf	20231228_RH28_COREAD_PhoX_TMTpro_15.38540.38540.8.0.dta	3068.2	6371	7026	4645.8	4384.8	3447.3	4501.6	2020.2	3364.7	4367.2	4047.8	3923.6	3506.5	4414.6	2930.9	2872.6	3691.4	4278.6
	15	20231228_RH28_COREAD_PhoX_TMTpro_17.38261.38261.5.0.dta	5	6524.19	0.132299	0.0221758	-0.009835	-1.50747	3.5298e-07	0.0045683	20231228_RH28_COREAD_PhoX_TMTpro_17_HCDFT.mgf	20231228_RH28_COREAD_PhoX_TMTpro_17.38261.38261.5.0.dta	5227.1	12313.9	10601.4	6069.6	7709.9	5045	6691.3	2929.3	4828.6	10177.7	13715.1	7975.2	6903.2	10448.6	5887.2	7270.3	7756.7	8742.2
	16	20231228_RH28_COREAD_PhoX_TMTpro_15.39125.39125.8.0.dta	8	6524.18	1	0.0299572	-0.021371	-3.27565	1.75769e-05	0.917363	20231228_RH28_COREAD_PhoX_TMTpro_15_HCDFT.mgf	20231228_RH28_COREAD_PhoX_TMTpro_15.39125.39125.8.0.dta	3229	6892.8	7885	6333.4	6616.1	3683.3	8465.2	-	4716	6359.7	7739.3	6500.4	4629.8	8193.2	5210.9	5706.5	5791.7	7313.6
	17	20231228_RH28_COREAD_PhoX_TMTpro_16.38506.38506.6.1.dta	6	6524.11	0.0191806	0.094164	-0.092231	-14.1368	8.86841e-07	0.144034	20231228_RH28_COREAD_PhoX_TMTpro_16_HCDFT.mgf	20231228_RH28_COREAD_PhoX_TMTpro_16.38506.38506.6.1.dta	17282.9	23515.7	21327.6	19652.1	22842	15199.5	24424.7	7812.2	16559.2	23068.2	23797.6	18832.1	16101.9	23761.5	16190.5	15553.8	16875.1	16762.4
241	AEGSEKEESR(6)-GGGKGK(4)	2746.39	TMTpro_pep_N-term(0);TMTpro_pep_N-term(13);TMTpro_K(19)	sp|Q8N1G4|LRC47_HUMAN (277)-sp|Q8N1G4|LRC47_HUMAN (267)/	Intra-Protein	2	497318	833923	321847	988240	951622	766956	812892	178455	440544	992892	928062	539854	431698	813459	315161	422658	401127	344032
	1	20231228_RH28_COREAD_PhoX_TMTpro_12.7862.7862.4.2.dta	4	2746.38	6.95853e-05	0.0816618	-0.001511	-0.550177	6.88142e-09	0.000309071	20231228_RH28_COREAD_PhoX_TMTpro_12_HCDFT.mgf	20231228_RH28_COREAD_PhoX_TMTpro_12.7862.7862.4.2.dta	435209	727078	280508	869732	824458	673598	714703	155236	388905	862938	809297	471343	371294	712556	275193	369812	352704	297136
	2	20231228_RH28_COREAD_PhoX_TMTpro_12.7877.7877.3.0.dta	3	2746.38	0.00134148	0.0976829	-0.002169	-0.789765	1.30679e-06	0.00365368	20231228_RH28_COREAD_PhoX_TMTpro_12_HCDFT.mgf	20231228_RH28_COREAD_PhoX_TMTpro_12.7877.7877.3.0.dta	62109.5	106845	41339.4	118508	127164	93357.6	98189	23219	51638.7	129953	118764	68510.4	60404.3	100902	39968	52846.6	48423.4	46896.9
242	AEGSPNQGKK(9)-ADAAANQGKK(9)	3414.82	TMTpro_pep_N-term(0);TMTpro_K(10);TMTpro_pep_N-term(13);TMTpro_K(23)	sp|Q9P2E9|RRBP1_HUMAN (588)-sp|Q9P2E9|RRBP1_HUMAN (598)/	Intra-Protein	1	92551	119741	102509	148235	175467	77349.9	108836	31765.2	70419.1	123340	100561	83009.6	64891.2	152288	138591	134082	84142.1	160796
	1	20231228_RH28_COREAD_PhoX_TMTpro_20.9445.9445.4.2.dta	4	3414.82	4.08793e-07	0.0104586	0.001576	0.461518	3.77872e-08	1.01479e-08	20231228_RH28_COREAD_PhoX_TMTpro_20_HCDFT.mgf	20231228_RH28_COREAD_PhoX_TMTpro_20.9445.9445.4.2.dta	92551	119741	102509	148235	175467	77349.9	108836	31765.2	70419.1	123340	100561	83009.6	64891.2	152288	138591	134082	84142.1	160796
243	AEHVVVPIVAFNKHR(13)-LLAELDAIIGKK(11)	4121.35	TMTpro_pep_N-term(0);TMTpro_pep_N-term(18);TMTpro_K(30)	sp|Q14149|MORC3_HUMAN (152)-sp|Q14149|MORC3_HUMAN (191)/	Intra-Protein	2	5827.9	11600	18706.6	20496.7	21443.2	7334.9	12335.4	4230.3	8151.2	20236.7	12465.1	9116.6	7329.2	11902.3	8787.5	6010.9	11548.8	6867.5
	1	20231228_RH28_COREAD_PhoX_TMTpro_45.35692.35692.6.0.dta	6	4121.34	1.25307e-11	0.00214421	-0.007051	-1.71085	8.43725e-09	3.87474e-18	20231228_RH28_COREAD_PhoX_TMTpro_45_HCDFT.mgf	20231228_RH28_COREAD_PhoX_TMTpro_45.35692.35692.6.0.dta	3200.1	6436.1	10452.3	12308.3	13636.2	4665.7	6878.8	1753.9	4235.8	12854.8	6555.5	4153.4	4603.1	7311	4613.6	3515.7	6531.6	4004.6
	2	20231228_RH28_COREAD_PhoX_TMTpro_45.35711.35711.6.1.dta	6	4121.34	3.10436e-14	0.00316217	-0.007051	-1.71085	8.12866e-07	1.23952e-16	20231228_RH28_COREAD_PhoX_TMTpro_45_HCDFT.mgf	20231228_RH28_COREAD_PhoX_TMTpro_45.35711.35711.6.1.dta	2627.8	5163.9	8254.3	8188.4	7807	2669.2	5456.6	2476.4	3915.4	7381.9	5909.6	4963.2	2726.1	4591.3	4173.9	2495.2	5017.2	2862.9
244	AEIKEMGEMHR(4)-MAKYEK(3)	3221.6	TMTpro_pep_N-term(0);TMTpro_pep_N-term(14);TMTpro_K(20)	sp|P16422|EPCAM_HUMAN (303)-sp|P16422|EPCAM_HUMAN (296)/	Intra-Protein	5	216989	633405	355746	841618	862033	362595	451782	102605	258891	513279	490398	432172	350090	692138	292213	314808	462568	317372
	1	20231228_RH28_COREAD_PhoX_TMTpro_19.18236.18236.5.0.dta	5	3221.6	6.07128e-09	2.49131e-06	-0.003823	-1.18668	1.16238e-15	9.22475e-08	20231228_RH28_COREAD_PhoX_TMTpro_19_HCDFT.mgf	20231228_RH28_COREAD_PhoX_TMTpro_19.18236.18236.5.0.dta	10532.9	29403.2	24065.5	37492.7	44373.5	15432	22158.5	5817.9	13779.5	20170.3	20737.5	20332.7	16025.6	31685.7	14730.8	14586.3	22059.5	15323.3
	2	20231228_RH28_COREAD_PhoX_TMTpro_20.17064.17064.5.0.dta	5	3221.6	5.02951e-09	0.00621991	-0.003457	-1.07307	1.28249e-14	1.06805e-08	20231228_RH28_COREAD_PhoX_TMTpro_20_HCDFT.mgf	20231228_RH28_COREAD_PhoX_TMTpro_20.17064.17064.5.0.dta	50357.8	138138	64582.6	186605	183726	66909	94493.9	22548.5	52743.2	105614	110469	90814.8	74912.5	144977	58526.1	62978.6	91864.1	66599.8
	3	20231228_RH28_COREAD_PhoX_TMTpro_20.17062.17062.4.2.dta	4	3221.6	8.425e-08	0.0427294	-0.005099	-1.58275	2.64275e-06	5.52127e-10	20231228_RH28_COREAD_PhoX_TMTpro_20_HCDFT.mgf	20231228_RH28_COREAD_PhoX_TMTpro_20.17062.17062.4.2.dta	122705	388307	201401	522038	525132	229751	268940	51721	149592	313242	296180	257184	208138	421579	171056	189792	285650	182705
	4	20231228_RH28_COREAD_PhoX_TMTpro_20.17087.17087.3.0.dta	3	3221.6	0.00781514	0.0750032	-0.002331	-0.723553	6.92747e-08	0.000191888	20231228_RH28_COREAD_PhoX_TMTpro_20_HCDFT.mgf	20231228_RH28_COREAD_PhoX_TMTpro_20.17087.17087.3.0.dta	17709.1	43098.7	33684.2	49716.4	57576.1	28161.1	32110.3	12472.9	22664.1	36318.4	35288.1	31889.9	24454.6	47986.9	22215.1	24683.6	33581.6	30740
	5	20231228_RH28_COREAD_PhoX_TMTpro_19.18248.18248.4.2.dta	4	3221.6	0.000433098	0.0756216	-0.000597	-0.185312	0.0166742	1.62438e-05	20231228_RH28_COREAD_PhoX_TMTpro_19_HCDFT.mgf	20231228_RH28_COREAD_PhoX_TMTpro_19.18248.18248.4.2.dta	15684.2	34457.4	32012.9	45765.7	51224.6	22342	34078.8	10045.1	20112.9	37933.5	27723.2	31950.9	26559.1	45909.4	25685.2	22768.2	29411.9	22003.9
245	AEISNAIDQYVTGTIGEDEDLIKWK(23)-TGVKR(4)	4490.33	TMTpro_pep_N-term(0);TMTpro_K(25);TMTpro_pep_N-term(28)	sp|P31939|PUR9_HUMAN (507)-sp|P31939|PUR9_HUMAN (483)/sp|P31939|PUR9_HUMAN (507)-sp|Q9NYF3|FA53C_HUMAN (286)/	Intra-Protein	2	37646	95932.7	45811.7	86385.2	90766.8	38819.4	58577	16148.2	34570.9	80176.9	56339.6	47572.2	37240.2	102928	37477.4	51976.2	52150	64583
	1	20231228_RH28_COREAD_PhoX_TMTpro_25.36874.36874.5.1.dta	5	4490.33	0.0372835	0.0326205	-0.001731	-0.385495	3.4764e-19	0.0131805	20231228_RH28_COREAD_PhoX_TMTpro_25_HCDFT.mgf	20231228_RH28_COREAD_PhoX_TMTpro_25.36874.36874.5.1.dta	19094.3	46547	22358.9	43775.4	47278	20686	31164.4	7377.1	17610.7	40083.7	26736.5	22849.3	18612.4	54702.3	17131.8	25386.5	23962.7	33203
	2	20231228_RH28_COREAD_PhoX_TMTpro_25.36905.36905.4.0.dta	4	4490.33	0.000312031	0.0776674	0.00138	0.307327	7.86056e-18	0.000157718	20231228_RH28_COREAD_PhoX_TMTpro_25_HCDFT.mgf	20231228_RH28_COREAD_PhoX_TMTpro_25.36905.36905.4.0.dta	18551.7	49385.7	23452.8	42609.8	43488.8	18133.4	27412.6	8771.1	16960.2	40093.2	29603.1	24722.9	18627.8	48225.4	20345.6	26589.7	28187.3	31380
246	AEIYLQGALKNYLAEGWALPITHTR(10)-SAKFVGK(3)	4686.53	TMTpro_pep_N-term(0);TMTpro_pep_N-term(28);TMTpro_K(35)	sp|P48553|TPC10_HUMAN (507)-sp|P48553|TPC10_HUMAN (479)/	Intra-Protein	1	14805.4	16821.7	29852.1	18862.2	20992.5	12242.4	15943.1	7412.7	11350.9	20382.5	12472.5	15872.2	11145.4	18306	17194.4	12184	15105.9	19150.5
	1	20231228_RH28_COREAD_PhoX_TMTpro_47.35646.35646.5.0.dta	5	4686.5	5.70315e-08	0.0370715	-0.027352	-5.8363	0.000195172	1.53411e-05	20231228_RH28_COREAD_PhoX_TMTpro_47_HCDFT.mgf	20231228_RH28_COREAD_PhoX_TMTpro_47.35646.35646.5.0.dta	14805.4	16821.7	29852.1	18862.2	20992.5	12242.4	15943.1	7412.7	11350.9	20382.5	12472.5	15872.2	11145.4	18306	17194.4	12184	15105.9	19150.5
247	AEKATEEVSK(3)-QDISDKK(6)	3350.79	TMTpro_pep_N-term(0);TMTpro_K(10);TMTpro_pep_N-term(13);TMTpro_K(20)	sp|Q9Y376|CAB39_HUMAN (38)-sp|Q9Y376|CAB39_HUMAN (34)/	Intra-Protein	1	208289	250225	358349	322511	339224	282873	389863	72015.7	266849	331683	220040	281648	195748	557862	249333	234818	485009	208215
	1	20231228_RH28_COREAD_PhoX_TMTpro_13.15410.15410.4.2.dta	4	3350.78	0.000495228	0.039994	-0.004053	-1.20957	5.98454e-08	1.64488e-05	20231228_RH28_COREAD_PhoX_TMTpro_13_HCDFT.mgf	20231228_RH28_COREAD_PhoX_TMTpro_13.15410.15410.4.2.dta	208289	250225	358349	322511	339224	282873	389863	72015.7	266849	331683	220040	281648	195748	557862	249333	234818	485009	208215
248	AEKDEPGAWEETFK(3)-DGDKPEETQGK(4)	4266.09	TMTpro_pep_N-term(0);TMTpro_K(14);TMTpro_pep_N-term(17);TMTpro_K(28)	sp|Q14697|GANAB_HUMAN (220)-sp|Q14697|GANAB_HUMAN (210)/	Intra-Protein	6	473402	1.53604e+06	811038	1195400	1.19016e+06	625180	938858	347307	481335	1.20888e+06	966538	739706	574619	1.46056e+06	432298	650139	769057	759536
	1	20231228_RH28_COREAD_PhoX_TMTpro_07.22069.22069.4.0.dta	4	4266.09	8.99106e-13	2.00503e-16	-0.003263	-0.764869	1.76486e-12	7.55075e-11	20231228_RH28_COREAD_PhoX_TMTpro_07_HCDFT.mgf	20231228_RH28_COREAD_PhoX_TMTpro_07.22069.22069.4.0.dta	57688.1	168628	88358.5	140011	121568	68877.8	97213.9	40482.6	57829.1	136006	99872.6	92575	62643.2	167574	44162.5	72626.6	92212	86032.7
	2	20231228_RH28_COREAD_PhoX_TMTpro_07.22089.22089.5.1.dta	5	4266.09	1.24666e-06	8.32166e-16	-0.003378	-0.791826	1.7443e-08	3.57894e-07	20231228_RH28_COREAD_PhoX_TMTpro_07_HCDFT.mgf	20231228_RH28_COREAD_PhoX_TMTpro_07.22089.22089.5.1.dta	82187.4	290514	162750	220814	224037	114751	175888	64771.3	84286.5	220821	189747	160965	107426	276800	81036	114044	144332	143107
	3	20231228_RH28_COREAD_PhoX_TMTpro_07.22087.22087.4.1.dta	4	4266.09	1.46723e-10	2.25754e-15	-0.003267	-0.765807	8.17353e-08	1.3649e-11	20231228_RH28_COREAD_PhoX_TMTpro_07_HCDFT.mgf	20231228_RH28_COREAD_PhoX_TMTpro_07.22087.22087.4.1.dta	101965	359977	181122	260887	267204	124966	209867	76190.2	114328	268116	217522	165060	117417	337749	100454	151068	165569	160165
	4	20231228_RH28_COREAD_PhoX_TMTpro_07.22114.22114.4.1.dta	4	4266.09	3.69753e-11	6.42837e-12	-0.003212	-0.752914	2.86451e-07	2.5288e-10	20231228_RH28_COREAD_PhoX_TMTpro_07_HCDFT.mgf	20231228_RH28_COREAD_PhoX_TMTpro_07.22114.22114.4.1.dta	127154	427573	203858	329413	336432	186476	256564	88256.7	125058	332390	267556	175920	158125	415420	104030	173381	205738	206840
	5	20231228_RH28_COREAD_PhoX_TMTpro_07.22160.22160.4.0.dta	4	4266.09	1.36936e-09	3.76948e-11	-0.003668	-0.859804	0.0167581	8.0993e-13	20231228_RH28_COREAD_PhoX_TMTpro_07_HCDFT.mgf	20231228_RH28_COREAD_PhoX_TMTpro_07.22160.22160.4.0.dta	67635.2	199042	113769	165552	159019	85465.7	131561	53562.3	67009.4	179112	130646	103153	91004.3	183549	68838	95169.3	113555	115427
	6	20231228_RH28_COREAD_PhoX_TMTpro_07.22194.22194.5.2.dta	5	4266.09	1.4615e-05	1.04914e-09	-0.002931	-0.687046	2.9117e-07	5.29191e-06	20231228_RH28_COREAD_PhoX_TMTpro_07_HCDFT.mgf	20231228_RH28_COREAD_PhoX_TMTpro_07.22194.22194.5.2.dta	36772.2	90304.9	61179.2	78723.5	81900.6	44643.5	67763.9	24044	32823.1	72433.4	61194.6	42033.9	38003	79471.3	33777.2	43850.6	47650.6	47965.4
249	AEKDEPGAWEETFK(3)-TCEESSFCKR(9)	4061.88	TMTpro_pep_N-term(0);TMTpro_K(14);TMTpro_pep_N-term(17);Carbamidomethyl[C](19);Carbamidomethyl[C](25)	sp|Q14697|GANAB_HUMAN (220)-sp|Q14697|GANAB_HUMAN (48)/	Intra-Protein	2	294896	1.03594e+06	479055	895154	846657	461780	610201	271354	289181	720253	641641	419788	335180	995745	249182	426098	498656	525200
	1	20231228_RH28_COREAD_PhoX_TMTpro_08.22297.22297.4.1.dta	4	4061.87	3.47894e-10	8.02797e-18	-0.000736	-0.181197	5.88146e-14	3.15276e-11	20231228_RH28_COREAD_PhoX_TMTpro_08_HCDFT.mgf	20231228_RH28_COREAD_PhoX_TMTpro_08.22297.22297.4.1.dta	138058	554743	243363	463551	452131	240940	321128	149172	149767	382164	323488	219777	164745	506132	134080	205975	261509	283483
	2	20231228_RH28_COREAD_PhoX_TMTpro_08.22316.22316.4.0.dta	4	4061.87	4.77895e-14	4.4695e-15	-0.000736	-0.181197	3.06962e-22	1.7365e-13	20231228_RH28_COREAD_PhoX_TMTpro_08_HCDFT.mgf	20231228_RH28_COREAD_PhoX_TMTpro_08.22316.22316.4.0.dta	156838	481198	235692	431603	394526	220840	289073	122182	139414	338090	318152	200011	170435	489613	115103	220124	237147	241717
250	AEKFCGQK(3)-CGFEKCR(5)	3045.46	TMTpro_pep_N-term(0);Carbamidomethyl[C](5);TMTpro_K(8);TMTpro_pep_N-term(11);Carbamidomethyl[C](12);Carbamidomethyl[C](17)	sp|Q9NR48|ASH1L_HUMAN (1216)-sp|Q9NR48|ASH1L_HUMAN (2279)/	Intra-Protein	1	6869.9	9650.4	9269	6698.6	6668.2	6892.7	8120.5	2786.2	4752.7	8425.2	5304	6476	5734.1	8024	4992.4	4927.4	6995	6703
	1	20231228_RH28_COREAD_PhoX_TMTpro_02.11897.11897.3.0.dta	3	3045.41	1	0.131541	-0.051746	-16.9912	1	1	20231228_RH28_COREAD_PhoX_TMTpro_02_HCDFT.mgf	20231228_RH28_COREAD_PhoX_TMTpro_02.11897.11897.3.0.dta	6869.9	9650.4	9269	6698.6	6668.2	6892.7	8120.5	2786.2	4752.7	8425.2	5304	6476	5734.1	8024	4992.4	4927.4	6995	6703
251	AEKLERELQR(3)-EKANR(2)	2706.42	TMTpro_pep_N-term(0);TMTpro_pep_N-term(13)	sp|Q9P219|DAPLE_HUMAN (632)-sp|Q9P219|DAPLE_HUMAN (321)/	Intra-Protein	1	21380.6	58999.6	37685.9	46986.2	46070.5	47998.4	44893.7	44831.3	23982.3	54332.9	95204.5	43700.3	40878.8	90625	30341.6	28324.4	46152.6	22040.6
	1	20231228_RH28_COREAD_PhoX_TMTpro_22.34990.34990.3.3.dta	3	2706.44	1	0.162125	0.017706	6.54222	1	1	20231228_RH28_COREAD_PhoX_TMTpro_22_HCDFT.mgf	20231228_RH28_COREAD_PhoX_TMTpro_22.34990.34990.3.3.dta	21380.6	58999.6	37685.9	46986.2	46070.5	47998.4	44893.7	44831.3	23982.3	54332.9	95204.5	43700.3	40878.8	90625	30341.6	28324.4	46152.6	22040.6
252	AEKTLGDFAAEYAK(3)-SEGKR(4)	3211.65	TMTpro_pep_N-term(0);TMTpro_K(14);TMTpro_pep_N-term(17)	sp|P09874|PARP1_HUMAN (108)-sp|P82933|RT09_HUMAN (275)/sp|P09874|PARP1_HUMAN (108)-sp|P09874|PARP1_HUMAN (207)/	Intra-Protein	1	27215.2	48357.9	30839.8	54538.1	59155.1	32376.8	40700	12692.4	30006	37576.8	30711.6	33875.4	26828.7	27931.9	31157.2	25667.7	22071.5	23658
	1	20231228_RH28_COREAD_PhoX_TMTpro_17.22644.22644.4.2.dta	4	3211.65	0.00558692	0.073171	-0.001644	-0.511887	6.81219e-18	0.00830221	20231228_RH28_COREAD_PhoX_TMTpro_17_HCDFT.mgf	20231228_RH28_COREAD_PhoX_TMTpro_17.22644.22644.4.2.dta	27215.2	48357.9	30839.8	54538.1	59155.1	32376.8	40700	12692.4	30006	37576.8	30711.6	33875.4	26828.7	27931.9	31157.2	25667.7	22071.5	23658
253	AELLDNEKPAAVVAPITTGYTVK(8)-MQQKSQKK(7)	5135.85	TMTpro_pep_N-term(0);TMTpro_K(23);TMTpro_pep_N-term(26);TMTpro_K(30);TMTpro_K(34)	sp|Q9HB71|CYBP_HUMAN (59)-sp|Q9HB71|CYBP_HUMAN (50)/	Intra-Protein	1	81456.1	74552.7	155464	100633	108453	65252.2	76597.6	12530.2	71423.5	84621.6	42295.1	64844.5	52923.2	66767.9	78505.2	37860.3	40998	34397
	1	20231228_RH28_COREAD_PhoX_TMTpro_35.22682.22682.4.1.dta	4	5135.85	1	0.0630548	0.00084	0.163556	5.34174e-12	0.38686	20231228_RH28_COREAD_PhoX_TMTpro_35_HCDFT.mgf	20231228_RH28_COREAD_PhoX_TMTpro_35.22682.22682.4.1.dta	81456.1	74552.7	155464	100633	108453	65252.2	76597.6	12530.2	71423.5	84621.6	42295.1	64844.5	52923.2	66767.9	78505.2	37860.3	40998	34397
254	AELTKVEEEIVTLR(5)-QVLAAKER(6)	3361.83	TMTpro_pep_N-term(0);TMTpro_pep_N-term(17)	sp|O43399|TPD54_HUMAN (55)-sp|O43399|TPD54_HUMAN (70)/	Intra-Protein	9	288595	691785	209498	442843	403460	387384	263967	252382	325673	509875	806550	338564	316648	1.57873e+06	1.0553e+06	944250	849396	267720
	1	20231228_RH28_COREAD_PhoX_TMTpro_02.32529.32529.4.0.dta	4	3361.83	0.459027	1.23984e-08	-0.000678	-0.201676	0.00706551	0.424556	20231228_RH28_COREAD_PhoX_TMTpro_02_HCDFT.mgf	20231228_RH28_COREAD_PhoX_TMTpro_02.32529.32529.4.0.dta	7096.8	12137.1	8093	10719.1	11277.2	10306.7	8735.4	4786.9	7745.4	11844.4	15345.4	7996.3	9861.1	25391.7	15394	15946	12536.5	6194.9
	2	20231228_RH28_COREAD_PhoX_TMTpro_01.25894.25894.4.0.dta	4	3361.82	1.173e-05	4.6395e-06	-0.002091	-0.621983	4.4481e-07	8.91665e-06	20231228_RH28_COREAD_PhoX_TMTpro_01_HCDFT.mgf	20231228_RH28_COREAD_PhoX_TMTpro_01.25894.25894.4.0.dta	7622.1	18930.6	7617.1	12931.5	13656.4	11315.7	9689.4	5594.1	12041.2	15979.3	23350.9	12669.5	9788.6	39985.1	28330.6	23424	20791.3	7904.4
	3	20231228_RH28_COREAD_PhoX_TMTpro_14.31973.31973.5.0.dta	5	3361.82	7.1766e-06	5.18839e-05	-0.003056	-0.90903	3.96798e-14	3.30435e-06	20231228_RH28_COREAD_PhoX_TMTpro_14_HCDFT.mgf	20231228_RH28_COREAD_PhoX_TMTpro_14.31973.31973.5.0.dta	18871.3	43126.8	11171.7	27998.8	24824.5	27051.6	12687.7	14010.8	19900.8	30938	50732.3	21743.3	23162.1	110785	74360.9	64679.7	52328.5	14870.8
	4	20231228_RH28_COREAD_PhoX_TMTpro_14.32087.32087.5.0.dta	5	3361.82	2.82094e-06	5.45597e-05	-0.003549	-1.05568	1.96378e-12	2.59041e-07	20231228_RH28_COREAD_PhoX_TMTpro_14_HCDFT.mgf	20231228_RH28_COREAD_PhoX_TMTpro_14.32087.32087.5.0.dta	3955.1	7590.4	4923.4	5656.6	5924.2	4330.2	4003.9	4065.3	3848	7350.2	7130.5	5133.5	3636.1	15795.1	10844.2	9807.3	8000.6	3104.2
	5	20231228_RH28_COREAD_PhoX_TMTpro_14.32085.32085.3.0.dta	3	3361.82	0.00832757	0.000869146	-0.001437	-0.427446	0.00383913	0.0116428	20231228_RH28_COREAD_PhoX_TMTpro_14_HCDFT.mgf	20231228_RH28_COREAD_PhoX_TMTpro_14.32085.32085.3.0.dta	9841	20328.6	35163.9	18644	21393.5	17007.3	15852.2	7528.1	14707	17585.1	34482.9	13988.4	12076.9	32855.3	20504.8	19515.3	22581.6	12488.5
	6	20231228_RH28_COREAD_PhoX_TMTpro_14.31977.31977.3.0.dta	3	3361.82	3.94601e-08	0.00100149	-0.002103	-0.625553	1.37803e-07	8.65266e-08	20231228_RH28_COREAD_PhoX_TMTpro_14_HCDFT.mgf	20231228_RH28_COREAD_PhoX_TMTpro_14.31977.31977.3.0.dta	35805.5	82177.5	26288.6	53060.2	48329.1	45097.7	35819.1	29218.7	40132.6	62128.9	93292.6	41039.3	37194.4	179197	120871	114205	100089	35745.9
	7	20231228_RH28_COREAD_PhoX_TMTpro_14.32084.32084.4.2.dta	4	3361.82	2.08088e-05	0.00155987	-0.004049	-1.2044	1.36434e-06	0.0017043	20231228_RH28_COREAD_PhoX_TMTpro_14_HCDFT.mgf	20231228_RH28_COREAD_PhoX_TMTpro_14.32084.32084.4.2.dta	29998.4	78303	21790.6	52585.4	50390.9	40606.3	32116.6	29560.3	34894	54385.2	88210.4	37971.4	36710.1	181492	118107	105861	98279.1	32806.2
	8	20231228_RH28_COREAD_PhoX_TMTpro_14.31987.31987.4.2.dta	4	3361.82	0.000104748	0.00168826	-0.003739	-1.11219	6.19332e-05	4.01543e-05	20231228_RH28_COREAD_PhoX_TMTpro_14_HCDFT.mgf	20231228_RH28_COREAD_PhoX_TMTpro_14.31987.31987.4.2.dta	55435.1	149746	34100.4	76598	67565.9	69424.2	50167.8	60822.3	52488.6	95697.1	167268	69129.9	62295.5	300361	200216	180196	175499	47620.1
	9	20231228_RH28_COREAD_PhoX_TMTpro_14.31955.31955.4.2.dta	4	3361.82	0.000628299	0.00300281	-0.003844	-1.14343	1.68455e-08	0.000626795	20231228_RH28_COREAD_PhoX_TMTpro_14_HCDFT.mgf	20231228_RH28_COREAD_PhoX_TMTpro_14.31955.31955.4.2.dta	119969	279445	60349.5	184649	160098	162244	94894.6	96795.6	139915	213967	326737	128892	121923	692872	466671	410615	359290	106985
255	AELTKVEEEIVTLR(5)-QVLSAKER(6)	3377.82	TMTpro_pep_N-term(0);TMTpro_pep_N-term(17)	sp|O43399|TPD54_HUMAN (55)-sp|Q16890|TPD53_HUMAN (60)/	Inter-Protein	1	3358.9	5537.4	4199.7	9980.6	12732.8	8625.3	5649.8	4566.8	4359.8	20183	21644.7	8989.6	8203.9	21021.5	4558	4586.8	7735.7	2236
	1	20231228_RH28_COREAD_PhoX_TMTpro_14.31834.31834.5.0.dta	5	3377.82	8.88661e-06	0.405903	-0.00357	-1.05689	8.60572e-13	1.83153e-06	20231228_RH28_COREAD_PhoX_TMTpro_14_HCDFT.mgf	20231228_RH28_COREAD_PhoX_TMTpro_14.31834.31834.5.0.dta	3358.9	5537.4	4199.7	9980.6	12732.8	8625.3	5649.8	4566.8	4359.8	20183	21644.7	8989.6	8203.9	21021.5	4558	4586.8	7735.7	2236
256	AELYEKTDKLDEALEDYK(6)-MKQDK(2)	4552.39	TMTpro_pep_N-term(0);TMTpro_K(9);TMTpro_K(18);TMTpro_pep_N-term(21);TMTpro_K(26)	sp|Q99614|TTC1_HUMAN (201)-sp|Q99614|TTC1_HUMAN (167)/	Intra-Protein	2	72287	166703	128198	153362	168085	117757	142436	42492.8	113076	192858	197950	112432	94490	179411	105710	126749	145566	107282
	1	20231228_RH28_COREAD_PhoX_TMTpro_21.26409.26409.5.2.dta	5	4552.38	0.334735	0.26423	-0.009351	-2.05409	1.21218e-08	0.189726	20231228_RH28_COREAD_PhoX_TMTpro_21_HCDFT.mgf	20231228_RH28_COREAD_PhoX_TMTpro_21.26409.26409.5.2.dta	38239.9	81832.5	64514	75656.1	79066.5	62694.8	70681	19682.2	58273.6	96118.5	93266.7	56017.8	50448.9	88956.9	52253.9	64675	73783.2	58196.4
	2	20231228_RH28_COREAD_PhoX_TMTpro_21.26413.26413.5.2.dta	5	4552.38	0.127153	0.30605	-0.009351	-2.05409	3.18054e-15	0.200593	20231228_RH28_COREAD_PhoX_TMTpro_21_HCDFT.mgf	20231228_RH28_COREAD_PhoX_TMTpro_21.26413.26413.5.2.dta	34047.1	84870.8	63684.5	77705.7	89018.5	55062	71755.1	22810.6	54802.3	96739.9	104683	56413.9	44041.1	90454.4	53455.8	62073.6	71782.6	49085.3
257	AELYKEPTNEELNR(5)-GLLQPVKLSR(7)	3633.92	TMTpro_pep_N-term(0);TMTpro_pep_N-term(17)	sp|Q9H6R4|NOL6_HUMAN (62)-sp|Q9H6R4|NOL6_HUMAN (54)/	Intra-Protein	1	37934.4	51661.2	68179.2	59382.8	67808.5	39242.9	65195.9	15090.5	36653.2	52006.4	53855.8	51057.9	40994.8	59508.6	41607.4	31835.1	50997.1	40794.6
	1	20231228_RH28_COREAD_PhoX_TMTpro_26.24322.24322.4.0.dta	4	3633.92	0.00174275	0.00149898	0.000124	0.034123	2.78124e-05	0.000658082	20231228_RH28_COREAD_PhoX_TMTpro_26_HCDFT.mgf	20231228_RH28_COREAD_PhoX_TMTpro_26.24322.24322.4.0.dta	37934.4	51661.2	68179.2	59382.8	67808.5	39242.9	65195.9	15090.5	36653.2	52006.4	53855.8	51057.9	40994.8	59508.6	41607.4	31835.1	50997.1	40794.6
258	AEMEVLLASKAR(10)-EAKELQQR(3)	3136.64	TMTpro_pep_N-term(0);TMTpro_pep_N-term(15)	sp|Q15149|PLEC_HUMAN (1908)-sp|Q15149|PLEC_HUMAN (1528)/	Intra-Protein	1	32865.8	52104.5	37188.4	50188.6	51693.9	45221.1	55570.7	27759.5	34803.6	57051.8	97790.3	44531.1	35410.4	57284.3	34095.1	47883.7	65926.9	54828.2
	1	20231228_RH28_COREAD_PhoX_TMTpro_14.23386.23386.4.0.dta	4	3136.63	0.00957913	0.0080548	-0.005086	-1.62148	0.000343839	0.11392	20231228_RH28_COREAD_PhoX_TMTpro_14_HCDFT.mgf	20231228_RH28_COREAD_PhoX_TMTpro_14.23386.23386.4.0.dta	32865.8	52104.5	37188.4	50188.6	51693.9	45221.1	55570.7	27759.5	34803.6	57051.8	97790.3	44531.1	35410.4	57284.3	34095.1	47883.7	65926.9	54828.2
259	AENSSLNLIGKAK(11)-TKENR(2)	3113.68	TMTpro_pep_N-term(0);TMTpro_K(13);TMTpro_pep_N-term(16)	sp|P46459|NSF_HUMAN (198)-sp|P46459|NSF_HUMAN (202)/	Intra-Protein	4	262971	631727	529950	895147	891414	306622	446965	119890	250130	513273	749400	401125	347796	566611	252504	240411	296809	310539
	1	20231228_RH28_COREAD_PhoX_TMTpro_24.17235.17235.4.2.dta	4	3113.68	4.64775e-05	0.00192629	-0.002043	-0.656137	4.01343e-09	0.000149804	20231228_RH28_COREAD_PhoX_TMTpro_24_HCDFT.mgf	20231228_RH28_COREAD_PhoX_TMTpro_24.17235.17235.4.2.dta	63751.2	144141	139351	184256	187915	81768.8	124831	38285.4	81142.8	133885	148915	96332.6	75532.6	149706	70362.4	65691.5	90702.5	83329
	2	20231228_RH28_COREAD_PhoX_TMTpro_25.18440.18440.5.0.dta	5	3113.68	0.000944134	0.0418934	-0.001094	-0.351353	1.81224e-15	0.0014696	20231228_RH28_COREAD_PhoX_TMTpro_25_HCDFT.mgf	20231228_RH28_COREAD_PhoX_TMTpro_25.18440.18440.5.0.dta	22354	45417.8	45707.3	59114.3	64472.1	24283	34596.9	7723.3	18978.2	37170	51741.7	31623.4	25775.5	39359.7	20634.9	17270.8	25283.7	20105.5
	3	20231228_RH28_COREAD_PhoX_TMTpro_25.18418.18418.4.2.dta	4	3113.68	1.11656e-06	0.0847144	-0.002479	-0.796164	5.84635e-19	5.39104e-07	20231228_RH28_COREAD_PhoX_TMTpro_25_HCDFT.mgf	20231228_RH28_COREAD_PhoX_TMTpro_25.18418.18418.4.2.dta	155336	390333	303036	579425	566642	171556	253256	60704.8	129077	300409	489047	240257	214088	330108	139271	136380	158281	183562
	4	20231228_RH28_COREAD_PhoX_TMTpro_25.18432.18432.3.0.dta	3	3113.68	1	0.108157	-0.000435	-0.139706	6.69898e-05	0.135855	20231228_RH28_COREAD_PhoX_TMTpro_25_HCDFT.mgf	20231228_RH28_COREAD_PhoX_TMTpro_25.18432.18432.3.0.dta	21529.6	51835.4	41855.3	72351.2	72385.7	29014.2	34280.5	13176.9	20932.3	41808.8	59696.1	32912.4	32399.8	47437.3	22236.2	21068.4	22541.7	23542.5
260	AEPAKIEAFR(5)-DASGNKVK(6)	3071.64	TMTpro_pep_N-term(0);TMTpro_pep_N-term(13);TMTpro_K(21)	sp|P00558|PGK1_HUMAN (146)-sp|P00558|PGK1_HUMAN (139)/	Intra-Protein	3	247780	576712	236803	342164	348521	284390	393165	82575.8	218819	240858	316323	197431	181673	246170	227936	247706	261186	301244
	1	20231228_RH28_COREAD_PhoX_TMTpro_17.18282.18282.4.1.dta	4	3071.63	3.48059e-05	0.0487677	-0.004341	-1.41325	3.60896e-05	8.55252e-06	20231228_RH28_COREAD_PhoX_TMTpro_17_HCDFT.mgf	20231228_RH28_COREAD_PhoX_TMTpro_17.18282.18282.4.1.dta	91911.7	199465	83330.1	113399	115070	89271.1	137663	26744.8	71033.6	82550.5	97416	64242	56484.1	73698.1	72168.3	86575.1	88955.8	107198
	2	20231228_RH28_COREAD_PhoX_TMTpro_17.18268.18268.3.0.dta	3	3071.63	0.995326	0.057328	-0.004588	-1.49367	0.416085	0.0461022	20231228_RH28_COREAD_PhoX_TMTpro_17_HCDFT.mgf	20231228_RH28_COREAD_PhoX_TMTpro_17.18268.18268.3.0.dta	16580.9	39201.1	18860.7	24435	27122.2	20214.9	30795.4	7933.2	18859.7	19098.9	25633.6	15925.7	15125.4	21518.1	16050.9	17272.6	21161.1	24618.6
	3	20231228_RH28_COREAD_PhoX_TMTpro_17.18263.18263.4.1.dta	4	3071.63	8.54746e-07	0.0847152	-0.004341	-1.41325	1.20976e-06	0.0016741	20231228_RH28_COREAD_PhoX_TMTpro_17_HCDFT.mgf	20231228_RH28_COREAD_PhoX_TMTpro_17.18263.18263.4.1.dta	139287	338046	134612	204330	206329	174904	224706	47897.8	128926	139208	193273	117263	110063	150954	139716	143858	151069	169428
261	AEPAKIEAFR(5)-GKDASGNK(2)	3029.59	TMTpro_pep_N-term(0);TMTpro_pep_N-term(13);TMTpro_K(21)	sp|P00558|PGK1_HUMAN (146)-sp|P00558|PGK1_HUMAN (133)/	Intra-Protein	1	29591.2	79685.3	46049.9	43171	47243.1	56038.9	47488.7	14041.3	32690.7	55073.9	54261.8	38560.3	26477.2	56760.4	41711.9	40315.6	45573.9	27964.9
	1	20231228_RH28_COREAD_PhoX_TMTpro_17.17242.17242.4.0.dta	4	3029.59	1.25914e-06	0.0350839	-0.003928	-1.29655	0.000139953	5.40248e-06	20231228_RH28_COREAD_PhoX_TMTpro_17_HCDFT.mgf	20231228_RH28_COREAD_PhoX_TMTpro_17.17242.17242.4.0.dta	29591.2	79685.3	46049.9	43171	47243.1	56038.9	47488.7	14041.3	32690.7	55073.9	54261.8	38560.3	26477.2	56760.4	41711.9	40315.6	45573.9	27964.9
262	AEPDHMVLGKR(10)-LKGAFK(2)	3037.65	TMTpro_pep_N-term(0);TMTpro_pep_N-term(14);TMTpro_K(20)	sp|P41252|SYIC_HUMAN (903)-sp|P41252|SYIC_HUMAN (906)/	Intra-Protein	4	463249	1.09875e+06	1.02008e+06	1.11483e+06	1.07847e+06	734098	1.01062e+06	161786	509339	738281	1.03797e+06	764237	547312	946356	405320	531478	579356	559852
	1	20231228_RH28_COREAD_PhoX_TMTpro_31.18664.18664.3.0.dta	3	3037.65	1.74959e-12	0.0121129	-0.00346	-1.13904	4.54264e-20	1.20051e-14	20231228_RH28_COREAD_PhoX_TMTpro_31_HCDFT.mgf	20231228_RH28_COREAD_PhoX_TMTpro_31.18664.18664.3.0.dta	96651.2	228016	209652	222260	222536	140496	198295	34878.5	106420	156711	210667	147690	106443	184307	85524.3	112477	122151	125212
	2	20231228_RH28_COREAD_PhoX_TMTpro_31.18651.18651.5.1.dta	5	3037.65	6.89148e-13	0.015407	-0.003509	-1.15517	8.52023e-11	8.53858e-14	20231228_RH28_COREAD_PhoX_TMTpro_31_HCDFT.mgf	20231228_RH28_COREAD_PhoX_TMTpro_31.18651.18651.5.1.dta	149881	335402	330515	331580	342074	231908	318847	41202.9	158366	215612	341623	238752	168336	295761	123128	176842	178332	180303
	3	20231228_RH28_COREAD_PhoX_TMTpro_31.18636.18636.4.2.dta	4	3037.65	2.23396e-10	0.0508209	-0.003965	-1.30529	1.70753e-19	1.88021e-10	20231228_RH28_COREAD_PhoX_TMTpro_31_HCDFT.mgf	20231228_RH28_COREAD_PhoX_TMTpro_31.18636.18636.4.2.dta	208735	515454	459510	539706	494379	350409	477751	80266.9	234072	350361	469078	363684	263124	446972	186272	232293	266847	243022
	4	20231228_RH28_COREAD_PhoX_TMTpro_31.18804.18804.5.1.dta	5	3037.65	7.99398e-08	0.0531194	-0.003657	-1.20389	3.33107e-07	4.09593e-14	20231228_RH28_COREAD_PhoX_TMTpro_31_HCDFT.mgf	20231228_RH28_COREAD_PhoX_TMTpro_31.18804.18804.5.1.dta	7981.1	19880.8	20408.4	21283.1	19485.9	11284.8	15730.4	5437.7	10480.1	15597.2	16606.8	14111.8	9408.7	19314.9	10395.1	9866.6	12026.2	11314
263	AEQSQQEAAKK(10)-HEEEKKELER(6)	3970.07	TMTpro_pep_N-term(0);TMTpro_K(11);TMTpro_pep_N-term(14);TMTpro_K(19)	sp|P30622|CLIP1_HUMAN (995)-sp|P30622|CLIP1_HUMAN (1002)/	Intra-Protein	1	33508.9	48036.8	42205.2	47671.9	52616.6	27470	53018.6	12348	23996.4	36423.2	29308.6	24107.2	18335.8	35685.6	23904.7	23134.4	40408.4	30988.5
	1	20231228_RH28_COREAD_PhoX_TMTpro_10.10783.10783.5.1.dta	5	3970.07	0.727063	0.0053798	-8.2e-05	-0.020655	0.000568001	0.897321	20231228_RH28_COREAD_PhoX_TMTpro_10_HCDFT.mgf	20231228_RH28_COREAD_PhoX_TMTpro_10.10783.10783.5.1.dta	33508.9	48036.8	42205.2	47671.9	52616.6	27470	53018.6	12348	23996.4	36423.2	29308.6	24107.2	18335.8	35685.6	23904.7	23134.4	40408.4	30988.5
264	AEQWNVNYVETSAKTR(14)-SDLEDKR(6)	3575.73	TMTpro_pep_N-term(0);TMTpro_pep_N-term(19)	sp|P11233|RALA_HUMAN (159)-sp|P11233|RALA_HUMAN (134)/	Intra-Protein	3	217221	762396	383336	726610	726309	262061	449376	215220	251559	588077	1.21704e+06	374005	292523	765472	192682	218561	457136	290936
	1	20231228_RH28_COREAD_PhoX_TMTpro_11.19429.19429.4.1.dta	4	3575.73	4.23632e-06	0.000208415	-0.001646	-0.460326	1.15708e-17	3.4093e-06	20231228_RH28_COREAD_PhoX_TMTpro_11_HCDFT.mgf	20231228_RH28_COREAD_PhoX_TMTpro_11.19429.19429.4.1.dta	164710	577217	276322	564694	556141	190831	329480	160516	175275	442848	965099	277710	216819	575485	131683	147614	339436	209035
	2	20231228_RH28_COREAD_PhoX_TMTpro_11.19453.19453.5.2.dta	5	3575.73	0.000106146	0.00216597	0.001985	0.555131	5.2294e-09	0.000248012	20231228_RH28_COREAD_PhoX_TMTpro_11_HCDFT.mgf	20231228_RH28_COREAD_PhoX_TMTpro_11.19453.19453.5.2.dta	30604	104226	62547.9	87467.5	92754.9	42253.4	72025.9	30709.8	49245.8	87398.4	133346	59055.9	45089.7	112253	39112.8	47047.2	65649.3	47655.8
	3	20231228_RH28_COREAD_PhoX_TMTpro_11.19452.19452.3.0.dta	3	3575.73	2.65458e-06	0.00800097	-0.001068	-0.29868	1.06514e-07	0.00971734	20231228_RH28_COREAD_PhoX_TMTpro_11_HCDFT.mgf	20231228_RH28_COREAD_PhoX_TMTpro_11.19452.19452.3.0.dta	21907	80953.2	44466.5	74447.5	77413.1	28976	47870.2	23994.1	27038.6	57830.6	118593	37239	30614.2	77733.6	21886.5	23899.9	52051.2	34245.6
265	AESDGSLLLESKINPNTAYQK(12)-LKGMSLLVR(2)	4416.37	TMTpro_pep_N-term(0);TMTpro_K(21);TMTpro_pep_N-term(24)	sp|Q6IN85|P4R3A_HUMAN (55)-sp|Q6IN85|P4R3A_HUMAN (36)/sp|Q5MIZ7|P4R3B_HUMAN (55)-sp|Q6IN85|P4R3A_HUMAN (36)/	Intra-Protein	3	172195	311273	360300	266074	305801	142401	222588	49381.3	127145	207607	149042	144929	118870	166544	112528	114579	149772	170490
	1	20231228_RH28_COREAD_PhoX_TMTpro_34.29371.29371.5.0.dta	5	4416.37	0.00124829	0.000723186	0.000344	0.077892	6.94954e-20	3.64558e-06	20231228_RH28_COREAD_PhoX_TMTpro_34_HCDFT.mgf	20231228_RH28_COREAD_PhoX_TMTpro_34.29371.29371.5.0.dta	35287.9	58741.6	70165.1	53183.4	58791.2	27782.9	46223.7	9569.5	26919.2	37452.5	23427.6	32873.7	25743.3	33588.4	23236	25341.5	26096.6	32298.3
	2	20231228_RH28_COREAD_PhoX_TMTpro_34.29353.29353.4.1.dta	4	4416.37	1.18116e-08	0.00129913	-0.002258	-0.51128	1.24703e-09	1.21809e-07	20231228_RH28_COREAD_PhoX_TMTpro_34_HCDFT.mgf	20231228_RH28_COREAD_PhoX_TMTpro_34.29353.29353.4.1.dta	101155	193675	218471	158512	180341	81250.2	125988	25233.5	67181.1	123778	89248.9	73693	63189.6	90642.8	60020.7	62598.6	87128.9	100864
	3	20231228_RH28_COREAD_PhoX_TMTpro_34.29379.29379.5.0.dta	5	4416.37	0.000154546	0.00132836	-0.000761	-0.172313	5.64316e-15	1.3712e-05	20231228_RH28_COREAD_PhoX_TMTpro_34_HCDFT.mgf	20231228_RH28_COREAD_PhoX_TMTpro_34.29379.29379.5.0.dta	35752.4	58855.8	71663.9	54379.5	66668.6	33367.6	50376.1	14578.3	33044.4	46377.4	36365.9	38362.6	29937.3	42312.9	29271.4	26639.2	36546.2	37327.7
266	AESFFQTKALDVSASDDEIAR(8)-AGGTGPGEEKQFLEVWEK(10)	5383.65	TMTpro_pep_N-term(0);TMTpro_pep_N-term(24);TMTpro_K(42)	sp|P13798|ACPH_HUMAN (180)-sp|P13798|ACPH_HUMAN (118)/	Intra-Protein	7	54532	119934	87053.4	117912	122995	116058	142581	32025.4	62234.6	125984	122688	121418	100749	184911	133061	94484.6	85385.9	92558.4
	1	20231228_RH28_COREAD_PhoX_TMTpro_19.33708.33708.5.0.dta	5	5383.66	6.19124e-14	1.49239e-08	0.00702	1.30395	4.49515e-13	1.89067e-12	20231228_RH28_COREAD_PhoX_TMTpro_19_HCDFT.mgf	20231228_RH28_COREAD_PhoX_TMTpro_19.33708.33708.5.0.dta	11255.7	27930.7	19436.1	28622.9	34889.1	28539.9	36566.5	6339.9	12239.8	32988.9	28717.2	30162.1	24108.3	46961.6	29336.3	23505.4	20815.3	22388.9
	2	20231228_RH28_COREAD_PhoX_TMTpro_19.33721.33721.5.0.dta	5	5383.66	2.08927e-12	8.11322e-07	0.00702	1.30395	2.62872e-11	9.54821e-10	20231228_RH28_COREAD_PhoX_TMTpro_19_HCDFT.mgf	20231228_RH28_COREAD_PhoX_TMTpro_19.33721.33721.5.0.dta	11127.5	29696.8	18057	28537.7	24034.5	27768.3	31448.2	7128.3	14035.2	27681.9	27201.7	28281.3	22965.3	44480.2	36864.3	23361.3	18211.4	21857.8
	3	20231228_RH28_COREAD_PhoX_TMTpro_19.33732.33732.4.0.dta	4	5383.65	1	1.0707e-06	-0.001962	-0.364437	1	1	20231228_RH28_COREAD_PhoX_TMTpro_19_HCDFT.mgf	20231228_RH28_COREAD_PhoX_TMTpro_19.33732.33732.4.0.dta	4167.2	10991.8	7589.8	14058	13143.3	12576.8	15024.4	3194.3	6700	11906.1	13805.8	14715.1	10990.3	18443.8	8619.7	9740	9420.5	9631.6
	4	20231228_RH28_COREAD_PhoX_TMTpro_19.33744.33744.5.0.dta	5	5383.66	7.91706e-11	1.26682e-06	0.010649	1.97803	8.9246e-10	1.92555e-14	20231228_RH28_COREAD_PhoX_TMTpro_19_HCDFT.mgf	20231228_RH28_COREAD_PhoX_TMTpro_19.33744.33744.5.0.dta	9753.1	21604.2	15181.8	18402.3	19639	21608	24849	7012.8	11563.5	20909	21889.4	19625.3	17674	31141.2	33833.7	15755.3	13714.2	15923.4
	5	20231228_RH28_COREAD_PhoX_TMTpro_19.33767.33767.5.1.dta	5	5383.66	2.53007e-13	5.36505e-06	0.010649	1.97803	0.000229985	1.93481e-17	20231228_RH28_COREAD_PhoX_TMTpro_19_HCDFT.mgf	20231228_RH28_COREAD_PhoX_TMTpro_19.33767.33767.5.1.dta	9072.6	13213.1	11281.8	11982.9	12177.9	9813	14893.1	4167.1	8034.1	14945.3	14017.9	11732.4	11723.6	16077.2	11627.7	8532.8	8720	9682.8
	6	20231228_RH28_COREAD_PhoX_TMTpro_19.33748.33748.4.0.dta	4	5383.65	1	4.56017e-05	-0.001962	-0.364437	1	1	20231228_RH28_COREAD_PhoX_TMTpro_19_HCDFT.mgf	20231228_RH28_COREAD_PhoX_TMTpro_19.33748.33748.4.0.dta	5105.5	9399.2	7834.4	10691.1	11336.4	10298.3	12693	1880.6	4903.1	10281.8	11215.6	9407.8	7309.4	16940.3	7725.4	7943.5	9242.8	7241.2
	7	20231228_RH28_COREAD_PhoX_TMTpro_19.33772.33772.4.0.dta	4	5383.65	1	0.0322268	-0.001962	-0.364437	1	1	20231228_RH28_COREAD_PhoX_TMTpro_19_HCDFT.mgf	20231228_RH28_COREAD_PhoX_TMTpro_19.33772.33772.4.0.dta	4050.4	7097.8	7672.5	5617.3	7774.5	5453.7	7106.9	2302.4	4758.9	7271.3	5840.5	7493.6	5978.3	10866.6	5053.5	5646.3	5261.7	5832.7
267	AESFFQTKALDVSASDDEIAR(8)-LKKPDQAIK(2)	4766.54	TMTpro_pep_N-term(0);TMTpro_pep_N-term(24);TMTpro_K(27);TMTpro_K(33)	sp|P13798|ACPH_HUMAN (180)-sp|P13798|ACPH_HUMAN (195)/	Intra-Protein	1	106330	179350	198964	182846	203624	164658	267242	56781.6	89256.2	231570	187260	189755	148746	285423	124336	137677	165024	169737
	1	20231228_RH28_COREAD_PhoX_TMTpro_33.24112.24112.5.0.dta	5	4766.54	1.03334e-12	0.00584678	-0.000598	-0.125458	0.000142679	2.8666e-10	20231228_RH28_COREAD_PhoX_TMTpro_33_HCDFT.mgf	20231228_RH28_COREAD_PhoX_TMTpro_33.24112.24112.5.0.dta	106330	179350	198964	182846	203624	164658	267242	56781.6	89256.2	231570	187260	189755	148746	285423	124336	137677	165024	169737
268	AESFFQTKALDVSASDDEIAR(8)-LKKPDQAIK(3)	4766.54	TMTpro_pep_N-term(0);TMTpro_pep_N-term(24);TMTpro_K(26);TMTpro_K(33)	sp|P13798|ACPH_HUMAN (180)-sp|P13798|ACPH_HUMAN (196)/	Intra-Protein	1	64041.5	118174	125881	118030	119772	100255	154827	36807.3	69820.7	112672	102660	87107.6	84966	142792	85542.7	78822	87076.1	100213
	1	20231228_RH28_COREAD_PhoX_TMTpro_33.24140.24140.5.0.dta	5	4766.54	1	0.127415	-0.000598	-0.125458	0.232225	1	20231228_RH28_COREAD_PhoX_TMTpro_33_HCDFT.mgf	20231228_RH28_COREAD_PhoX_TMTpro_33.24140.24140.5.0.dta	64041.5	118174	125881	118030	119772	100255	154827	36807.3	69820.7	112672	102660	87107.6	84966	142792	85542.7	78822	87076.1	100213
269	AESKESVGSR(4)-DSSKR(4)	2459.21	TMTpro_pep_N-term(0);TMTpro_pep_N-term(13)	sp|Q66K74|MAP1S_HUMAN (473)-sp|Q66K74|MAP1S_HUMAN (483)/sp|Q66K74|MAP1S_HUMAN (473)-sp|Q6L8Q7|PDE12_HUMAN (448)/	Intra-Protein	1	8624.5	19733.7	16041.2	21910.9	21805.5	7333.4	10565.5	6080.5	10660.5	19461.4	28227	13870.8	10283.4	19441	10901	10110.1	12376.9	12341
	1	20231228_RH28_COREAD_PhoX_TMTpro_50.7137.7137.4.1.dta	4	2459.2	0.862732	0.11383	-0.001968	-0.800258	0.0305126	1	20231228_RH28_COREAD_PhoX_TMTpro_50_HCDFT.mgf	20231228_RH28_COREAD_PhoX_TMTpro_50.7137.7137.4.1.dta	8624.5	19733.7	16041.2	21910.9	21805.5	7333.4	10565.5	6080.5	10660.5	19461.4	28227	13870.8	10283.4	19441	10901	10110.1	12376.9	12341
270	AESSFSEEEEEKLQAAFSLEK(12)-GANPKIYEGAAR(5)	4756.35	TMTpro_pep_N-term(0);TMTpro_K(21);TMTpro_pep_N-term(24)	sp|Q9Y6G5|COMDA_HUMAN (56)-sp|Q86X83|COMD2_HUMAN (42)/	Inter-Protein	2	29410.4	92358.8	26809.5	89704.9	83177.3	67608.6	104504	10947.1	39890.7	58469.7	61854.6	43319.3	37621.4	74682.1	43157.8	47416.8	48588.1	57253.8
	1	20231228_RH28_COREAD_PhoX_TMTpro_14.30311.30311.4.0.dta	4	4756.35	6.01799e-07	0.173085	-0.000997	-0.209615	1	2.68548e-07	20231228_RH28_COREAD_PhoX_TMTpro_14_HCDFT.mgf	20231228_RH28_COREAD_PhoX_TMTpro_14.30311.30311.4.0.dta	14823.5	49520.7	12365.3	46897.7	45669.5	36174.3	54146.2	6197.6	22089.4	27489.9	33778.9	22360	19792.9	40144.2	21158.8	25203.9	23178.2	29306.5
	2	20231228_RH28_COREAD_PhoX_TMTpro_14.30293.30293.4.0.dta	4	4756.35	1.29949e-05	0.243056	-0.000997	-0.209615	5.12324e-08	6.75145e-08	20231228_RH28_COREAD_PhoX_TMTpro_14_HCDFT.mgf	20231228_RH28_COREAD_PhoX_TMTpro_14.30293.30293.4.0.dta	14586.9	42838.1	14444.2	42807.2	37507.8	31434.3	50357.4	4749.5	17801.3	30979.8	28075.7	20959.3	17828.5	34537.9	21999	22212.9	25409.9	27947.3
271	AEVEGKDLPEHAVLK(6)-DEDYKQR(5)	3709.89	TMTpro_pep_N-term(0);TMTpro_K(15);TMTpro_pep_N-term(18)	sp|Q00839|HNRPU_HUMAN (626)-sp|Q00839|HNRPU_HUMAN (614)/	Intra-Protein	1	19768.1	81368.1	62874.8	64011.9	72354.8	40606.7	57394.8	17557.8	29555.7	65083.4	73123.5	45064.4	34263	86689.7	40965.2	35340.3	41386.9	37307.5
	1	20231228_RH28_COREAD_PhoX_TMTpro_06.18689.18689.5.0.dta	5	3709.89	4.28885e-08	1.51076e-05	-0.002494	-0.672257	5.94411e-18	3.48429e-08	20231228_RH28_COREAD_PhoX_TMTpro_06_HCDFT.mgf	20231228_RH28_COREAD_PhoX_TMTpro_06.18689.18689.5.0.dta	19768.1	81368.1	62874.8	64011.9	72354.8	40606.7	57394.8	17557.8	29555.7	65083.4	73123.5	45064.4	34263	86689.7	40965.2	35340.3	41386.9	37307.5
272	AEVEGKDLPEHAVLK(6)-GGDKK(4)	3564.95	TMTpro_pep_N-term(0);TMTpro_K(15);TMTpro_pep_N-term(18);TMTpro_K(23)	sp|Q00839|HNRPU_HUMAN (626)-sp|Q5SW79|CE170_HUMAN (826)/sp|Q00839|HNRPU_HUMAN (626)-sp|Q00839|HNRPU_HUMAN (242)/sp|Q00839|HNRPU_HUMAN (626)-sp|Q9NTK5|OLA1_HUMAN (177)/	Intra-Protein	1	10201.8	26141.8	27961.5	24251.6	26456.8	16766.9	22988.2	6906.1	12744.9	19940.3	21246.8	14749.8	10425	26132.6	15797.3	9942.2	16179.4	11384.2
	1	20231228_RH28_COREAD_PhoX_TMTpro_19.17608.17608.6.2.dta	6	3564.98	0.00108244	0.00891655	0.033346	9.35386	3.11848e-13	0.00136673	20231228_RH28_COREAD_PhoX_TMTpro_19_HCDFT.mgf	20231228_RH28_COREAD_PhoX_TMTpro_19.17608.17608.6.2.dta	10201.8	26141.8	27961.5	24251.6	26456.8	16766.9	22988.2	6906.1	12744.9	19940.3	21246.8	14749.8	10425	26132.6	15797.3	9942.2	16179.4	11384.2
273	AEVGEKTEER(6)-APKKPLTR(3)	2875.52	TMTpro_pep_N-term(0);TMTpro_pep_N-term(13)	sp|P42167|LAP2B_HUMAN (334)-sp|P42167|LAP2B_HUMAN (323)/	Intra-Protein	1	185097	385668	319171	160122	176772	128867	213235	97548.4	133711	270539	169628	116439	92681.3	240698	110930	98072.2	156096	194565
	1	20231228_RH28_COREAD_PhoX_TMTpro_09.10779.10779.4.0.dta	4	2875.52	0.00701019	0.00672664	-0.002177	-0.75708	5.25163e-05	0.0232429	20231228_RH28_COREAD_PhoX_TMTpro_09_HCDFT.mgf	20231228_RH28_COREAD_PhoX_TMTpro_09.10779.10779.4.0.dta	185097	385668	319171	160122	176772	128867	213235	97548.4	133711	270539	169628	116439	92681.3	240698	110930	98072.2	156096	194565
274	AEVGEKTEER(6)-RAPKKPLTR(4)	3335.83	TMTpro_pep_N-term(0);TMTpro_pep_N-term(13);TMTpro_K(18)	sp|P42167|LAP2B_HUMAN (334)-sp|P42167|LAP2B_HUMAN (323)/	Intra-Protein	1	448271	857592	724048	345333	351955	301644	497604	198522	302600	595671	347260	232028	185913	504347	211630	194151	320502	316395
	1	20231228_RH28_COREAD_PhoX_TMTpro_23.10613.10613.5.1.dta	5	3335.82	0.00397409	0.101015	-0.005195	-1.55733	0.00766135	0.00260326	20231228_RH28_COREAD_PhoX_TMTpro_23_HCDFT.mgf	20231228_RH28_COREAD_PhoX_TMTpro_23.10613.10613.5.1.dta	448271	857592	724048	345333	351955	301644	497604	198522	302600	595671	347260	232028	185913	504347	211630	194151	320502	316395
275	AEVGEKTEER(6)-RPIKGAAGR(4)	2890.51	TMTpro_pep_N-term(0);TMTpro_pep_N-term(13)	sp|P42167|LAP2B_HUMAN (334)-sp|P42167|LAP2B_HUMAN (368)/	Intra-Protein	1	30233.4	81497.3	52103.5	41950.9	45371.1	33988.2	48484.2	23598.1	31731.1	59797.6	70423.2	36076	28101.8	69390.7	28797.5	26313.7	38005.9	28529.4
	1	20231228_RH28_COREAD_PhoX_TMTpro_11.10419.10419.5.3.dta	5	2890.51	0.0282005	0.00372599	-0.000424	-0.146687	2.22578e-05	0.141069	20231228_RH28_COREAD_PhoX_TMTpro_11_HCDFT.mgf	20231228_RH28_COREAD_PhoX_TMTpro_11.10419.10419.5.3.dta	30233.4	81497.3	52103.5	41950.9	45371.1	33988.2	48484.2	23598.1	31731.1	59797.6	70423.2	36076	28101.8	69390.7	28797.5	26313.7	38005.9	28529.4
276	AEVQKLQMEAPHIIVGTPGR(5)-YLSPKYIK(5)	4307.35	TMTpro_pep_N-term(0);TMTpro_pep_N-term(23);TMTpro_K(31)	sp|P60842|IF4A1_HUMAN (146)-sp|P60842|IF4A1_HUMAN (174)/	Intra-Protein	4	407171	1.82328e+06	1.13964e+06	1280765	1.2576e+06	741314	1.22766e+06	203421	541372	1.04283e+06	1.38234e+06	532892	489591	1.65688e+06	458579	448268	595474	660710
	1	20231228_RH28_COREAD_PhoX_TMTpro_35.25243.25243.5.1.dta	5	4307.35	0.0078473	0.00381782	-0.002908	-0.675125	5.54341e-09	0.000292612	20231228_RH28_COREAD_PhoX_TMTpro_35_HCDFT.mgf	20231228_RH28_COREAD_PhoX_TMTpro_35.25243.25243.5.1.dta	81472.9	355631	233355	242645	236461	144257	237285	42053.5	97562.7	191271	237664	101182	92579.7	310572	87318.7	85218.5	123749	132404
	2	20231228_RH28_COREAD_PhoX_TMTpro_35.25260.25260.5.1.dta	5	4307.35	0.00773252	0.00574594	-0.00293	-0.680233	8.25124e-11	0.00356595	20231228_RH28_COREAD_PhoX_TMTpro_35_HCDFT.mgf	20231228_RH28_COREAD_PhoX_TMTpro_35.25260.25260.5.1.dta	146406	714479	445104	500278	505201	288627	482940	82172.2	221150	423000	555761	210106	203205	662635	175737	173704	232192	250614
	3	20231228_RH28_COREAD_PhoX_TMTpro_35.25261.25261.4.1.dta	4	4307.35	0.00012803	0.0058716	-3.4e-05	-0.007893	6.08057e-08	4.83474e-06	20231228_RH28_COREAD_PhoX_TMTpro_35_HCDFT.mgf	20231228_RH28_COREAD_PhoX_TMTpro_35.25261.25261.4.1.dta	119971	489410	295913	334717	334236	191153	329090	48848.8	135414	274711	382638	135976	118701	429265	120327	115093	150196	172607
	4	20231228_RH28_COREAD_PhoX_TMTpro_35.25247.25247.4.1.dta	4	4307.35	0.0214212	0.0109119	-0.000467	-0.108419	0.00163062	9.76459e-05	20231228_RH28_COREAD_PhoX_TMTpro_35_HCDFT.mgf	20231228_RH28_COREAD_PhoX_TMTpro_35.25247.25247.4.1.dta	59321.3	263760	165267	203125	181703	117277	178346	30346.8	87245.8	153852	206280	85629.1	75104.7	254410	75197.2	74252.5	89335.8	105085
277	AEVSKK(5)-IKIIR(2)	2121.23	TMTpro_pep_N-term(0);TMTpro_pep_N-term(9)	sp|Q8WZ42|TITIN_HUMAN (10386)-sp|Q9H3R5|CENPH_HUMAN (196)/sp|Q8WZ42|TITIN_HUMAN (10386)-sp|Q8WZ42|TITIN_HUMAN (2534)/	Intra-Protein	1	211206	275974	369947	247834	267543	183958	236949	134864	183282	291139	240223	251763	203787	313252	205840	312733	333706	348712
	1	20231228_RH28_COREAD_PhoX_TMTpro_45.14665.14665.3.0.dta	3	2121.22	0.234187	0.679761	-0.011461	-5.40299	2.19089e-05	0.470168	20231228_RH28_COREAD_PhoX_TMTpro_45_HCDFT.mgf	20231228_RH28_COREAD_PhoX_TMTpro_45.14665.14665.3.0.dta	211206	275974	369947	247834	267543	183958	236949	134864	183282	291139	240223	251763	203787	313252	205840	312733	333706	348712
278	AFAKGFLAEEK(4)-LDLSDTKSIR(7)	3479.86	TMTpro_pep_N-term(0);TMTpro_K(11);TMTpro_pep_N-term(14)	sp|Q8TC12|RDH11_HUMAN (112)-sp|Q8TC12|RDH11_HUMAN (105)/	Intra-Protein	2	51186	83860.7	94139.7	104021	113346	90591.7	93657.2	38720.4	66700.6	174548	138489	71397.4	62791	103430	52462.6	71133.2	89588.7	51284.3
	1	20231228_RH28_COREAD_PhoX_TMTpro_32.27829.27829.4.0.dta	4	3479.86	8.3003e-06	1.64281e-05	-0.000817	-0.234779	4.89392e-16	1.80524e-06	20231228_RH28_COREAD_PhoX_TMTpro_32_HCDFT.mgf	20231228_RH28_COREAD_PhoX_TMTpro_32.27829.27829.4.0.dta	22669.4	38822.1	44652.9	47846.8	53297.3	42726.7	41886	18338.5	28046.8	80331.9	60858.9	32046.9	30879.6	48021	25515.7	32168	39869.8	25309.1
	2	20231228_RH28_COREAD_PhoX_TMTpro_32.27791.27791.4.0.dta	4	3479.86	3.22186e-10	2.56588e-05	-0.000817	-0.234779	3.69389e-15	1.65626e-10	20231228_RH28_COREAD_PhoX_TMTpro_32_HCDFT.mgf	20231228_RH28_COREAD_PhoX_TMTpro_32.27791.27791.4.0.dta	28516.6	45038.6	49486.8	56174.3	60048.8	47865	51771.2	20381.9	38653.8	94215.7	77629.8	39350.5	31911.4	55409.4	26946.9	38965.2	49718.9	25975.2
279	AFDSAVAKALEHHR(8)-LEEKR(4)	3043.56	TMTpro_pep_N-term(0);TMTpro_pep_N-term(17)	sp|Q16891|MIC60_HUMAN (451)-sp|Q8NFC6|BD1L1_HUMAN (518)/sp|Q16891|MIC60_HUMAN (451)-sp|Q08AD1|CAMP2_HUMAN (771)/sp|Q16891|MIC60_HUMAN (451)-sp|Q9P1Y5|CAMP3_HUMAN (610)/sp|Q16891|MIC60_HUMAN (451)-sp|Q13111|CAF1A_HUMAN (422)/sp|Q16891|MIC60_HUMAN (451)-sp|Q9UJU6|DBNL_HUMAN (195)/sp|Q16891|MIC60_HUMAN (451)-sp|Q03001|DYST_HUMAN (6975)/sp|Q16891|MIC60_HUMAN (451)-sp|Q16891|MIC60_HUMAN (442)/sp|Q1689…	Intra-Protein	3	77244.9	171823	266792	184559	193480	100993	117912	62900.6	87789.9	147815	211211	111230	90159.2	249364	93516.7	92449	148502	100345
	1	20231228_RH28_COREAD_PhoX_TMTpro_21.20168.20168.5.0.dta	5	3043.56	0.000129635	0.0988222	-0.004341	-1.42629	1.30802e-17	0.000171622	20231228_RH28_COREAD_PhoX_TMTpro_21_HCDFT.mgf	20231228_RH28_COREAD_PhoX_TMTpro_21.20168.20168.5.0.dta	9358.1	19318.5	23111	19907.6	25021	14219.4	15510.8	7989.1	12321.3	21419.4	22121.6	17632.5	12472.1	26686.8	15359.9	13152.2	16390.1	14130.7
	2	20231228_RH28_COREAD_PhoX_TMTpro_20.19788.19788.4.0.dta	4	3043.56	2.73389e-06	0.313878	-0.003633	-1.19367	1.2752e-12	2.77561e-06	20231228_RH28_COREAD_PhoX_TMTpro_20_HCDFT.mgf	20231228_RH28_COREAD_PhoX_TMTpro_20.19788.19788.4.0.dta	53254.4	122335	216202	129231	134144	63532.4	79435.4	42117.4	58494.4	99396.7	146296	74365.1	59690.3	172030	60178.1	62253.1	102095	65174.4
	3	20231228_RH28_COREAD_PhoX_TMTpro_20.19876.19876.5.1.dta	5	3043.56	0.00678082	0.318838	-0.002814	-0.924574	7.88886e-13	0.0114393	20231228_RH28_COREAD_PhoX_TMTpro_20_HCDFT.mgf	20231228_RH28_COREAD_PhoX_TMTpro_20.19876.19876.5.1.dta	14632.4	30169.7	27478.9	35420.6	34314.1	23241.2	22966.2	12794.1	16974.2	26998.5	42793.6	19232.4	17996.8	50647.4	17978.7	17043.7	30017	21039.5
280	AFDSGIIPMEFVNKMK(14)-EGKLIMGIGHR(3)	4159.18	TMTpro_pep_N-term(0);TMTpro_K(16);TMTpro_pep_N-term(19)	sp|P53396|ACLY_HUMAN (962)-sp|P53396|ACLY_HUMAN (968)/	Intra-Protein	2	113195	159798	449534	174852	210392	114228	138228	34114.2	99913.7	172271	84147.8	126586	86824	153032	98822.4	82453	118815	96466.4
	1	20231228_RH28_COREAD_PhoX_TMTpro_39.30948.30948.5.0.dta	5	4159.17	1.17142e-05	0.005075	-0.008616	-2.07156	6.0073e-13	9.25805e-05	20231228_RH28_COREAD_PhoX_TMTpro_39_HCDFT.mgf	20231228_RH28_COREAD_PhoX_TMTpro_39.30948.30948.5.0.dta	41359.5	60256.7	162396	60590.2	82061.1	42260.5	45746.3	12654.2	36602.8	57226.6	27989.1	42613.8	24951.6	55331.1	32443	30587.2	43223.6	33713.5
	2	20231228_RH28_COREAD_PhoX_TMTpro_39.30947.30947.4.1.dta	4	4159.16	2.51873e-05	0.0300052	-0.014549	-3.49805	1.94329e-06	8.20001e-05	20231228_RH28_COREAD_PhoX_TMTpro_39_HCDFT.mgf	20231228_RH28_COREAD_PhoX_TMTpro_39.30947.30947.4.1.dta	71835.7	99540.9	287138	114262	128331	71967.2	92481.4	21460	63310.9	115044	56158.7	83972.5	61872.4	97701.1	66379.4	51865.8	75591.6	62752.9
281	AFEDEKK(6)-MKTSR(2)	2610.35	TMTpro_pep_N-term(0);TMTpro_K(7);TMTpro_pep_N-term(10)	sp|Q9UQ80|PA2G4_HUMAN (287)-sp|P55198|AF17_HUMAN (185)/sp|Q9UQ80|PA2G4_HUMAN (287)-sp|Q9UQ80|PA2G4_HUMAN (260)/	Intra-Protein	1	174425	261351	241278	250724	260311	194849	263660	59932	197477	250352	175131	196108	140336	295415	134542	176142	198892	169848
	1	20231228_RH28_COREAD_PhoX_TMTpro_20.13547.13547.4.2.dta	4	2610.34	0.00029584	0.0418004	-0.001422	-0.544755	2.79694e-09	0.000560632	20231228_RH28_COREAD_PhoX_TMTpro_20_HCDFT.mgf	20231228_RH28_COREAD_PhoX_TMTpro_20.13547.13547.4.2.dta	174425	261351	241278	250724	260311	194849	263660	59932	197477	250352	175131	196108	140336	295415	134542	176142	198892	169848
282	AFELQKSAFSEEVNIK(6)-IADSKR(5)	3650.93	TMTpro_pep_N-term(0);TMTpro_K(16);TMTpro_pep_N-term(19)	sp|Q14254|FLOT2_HUMAN (223)-sp|Q14254|FLOT2_HUMAN (216)/	Intra-Protein	1	25408.4	52386.9	74111.7	57683.2	60381.3	47337.3	51267.4	14823.2	40747.4	51541.1	44981.4	38976.4	31046	58908.6	34866.3	35893.4	41493.6	37928.6
	1	20231228_RH28_COREAD_PhoX_TMTpro_25.26644.26644.4.0.dta	4	3650.92	0.0048196	0.127289	-0.006777	-1.85624	3.42004e-06	0.000625867	20231228_RH28_COREAD_PhoX_TMTpro_25_HCDFT.mgf	20231228_RH28_COREAD_PhoX_TMTpro_25.26644.26644.4.0.dta	25408.4	52386.9	74111.7	57683.2	60381.3	47337.3	51267.4	14823.2	40747.4	51541.1	44981.4	38976.4	31046	58908.6	34866.3	35893.4	41493.6	37928.6
283	AFFKGAWSNVLR(4)-LAADVGKAGAER(7)	3370.76	TMTpro_pep_N-term(0);TMTpro_pep_N-term(15)	sp|P12235|ADT1_HUMAN (272)-sp|P05141|ADT2_HUMAN (147)/sp|P05141|ADT2_HUMAN (272)-sp|P05141|ADT2_HUMAN (147)/sp|P12236|ADT3_HUMAN (272)-sp|P05141|ADT2_HUMAN (147)/	Intra-Protein	1	28452.4	55299.1	80710.8	55367.4	63298.4	25222.4	34036	12700.1	26236.6	31898.3	34872.2	29135.5	20861.1	35665.4	27274.9	26850.3	34022.5	35416.1
	1	20231228_RH28_COREAD_PhoX_TMTpro_46.28466.28466.4.0.dta	4	3370.73	2.00881e-17	0.00159453	-0.025092	-7.44402	3.59825e-11	9.24636e-14	20231228_RH28_COREAD_PhoX_TMTpro_46_HCDFT.mgf	20231228_RH28_COREAD_PhoX_TMTpro_46.28466.28466.4.0.dta	28452.4	55299.1	80710.8	55367.4	63298.4	25222.4	34036	12700.1	26236.6	31898.3	34872.2	29135.5	20861.1	35665.4	27274.9	26850.3	34022.5	35416.1
284	AFIDQGKLIPDDVMTR(7)-EDDKPETVIKR(10)	4270.23	TMTpro_pep_N-term(0);TMTpro_pep_N-term(19);TMTpro_K(23)	sp|Q9UIJ7|KAD3_HUMAN (64)-sp|Q9UIJ7|KAD3_HUMAN (171)/	Intra-Protein	8	912771	5.04383e+06	1.38177e+06	1.56174e+06	1.51577e+06	938860	1.30183e+06	281168	625724	775268	871244	1.19767e+06	1.08942e+06	1729596	1.52297e+06	881948	854698	1.26999e+06
	1	20231228_RH28_COREAD_PhoX_TMTpro_18.25646.25646.4.0.dta	4	4270.22	0.000814612	0.0110847	-0.007538	-1.76524	0.000156587	0.375649	20231228_RH28_COREAD_PhoX_TMTpro_18_HCDFT.mgf	20231228_RH28_COREAD_PhoX_TMTpro_18.25646.25646.4.0.dta	20908.2	79784	37042.5	39941.7	43925.1	26234.7	31610.5	11468.1	23442.1	30712.9	24412.3	28041.6	25389.9	39653.8	31496.4	22662.4	25090.7	28203.9
	2	20231228_RH28_COREAD_PhoX_TMTpro_17.25749.25749.4.2.dta	4	4270.22	2.73476e-10	0.0237316	-0.003599	-0.842812	2.90492e-15	3.16178e-11	20231228_RH28_COREAD_PhoX_TMTpro_17_HCDFT.mgf	20231228_RH28_COREAD_PhoX_TMTpro_17.25749.25749.4.2.dta	84458.3	395867	118500	127108	121651	80172	100974	17412.4	59514.6	70404.2	76710.1	101593	89535	139305	120902	78870	74715.8	106224
	3	20231228_RH28_COREAD_PhoX_TMTpro_18.25668.25668.4.0.dta	4	4270.22	0.0299209	0.025351	-0.007538	-1.76524	0.00678199	0.563528	20231228_RH28_COREAD_PhoX_TMTpro_18_HCDFT.mgf	20231228_RH28_COREAD_PhoX_TMTpro_18.25668.25668.4.0.dta	21132.2	70942.1	29975.6	34449.2	31640.5	21073.2	28289.4	7858.8	18955.3	28707.2	25318.4	26464.4	22226.6	35113.1	24162.1	18948	20562.9	23565.2
	4	20231228_RH28_COREAD_PhoX_TMTpro_17.25771.25771.6.3.dta	6	4270.22	0.00126269	0.0278196	-0.00493	-1.1545	9.5858e-15	0.00186459	20231228_RH28_COREAD_PhoX_TMTpro_17_HCDFT.mgf	20231228_RH28_COREAD_PhoX_TMTpro_17.25771.25771.6.3.dta	24058.3	123224	36125.1	45568.8	36793.5	27350.6	36660.4	7919.6	19716	23443.1	24873.1	36589.4	28486.3	48959.6	40246.7	22206.9	23121.7	33349.7
	5	20231228_RH28_COREAD_PhoX_TMTpro_17.25811.25811.6.3.dta	6	4270.22	0.000299194	0.0350003	-0.00493	-1.1545	1.96091e-16	0.00183178	20231228_RH28_COREAD_PhoX_TMTpro_17_HCDFT.mgf	20231228_RH28_COREAD_PhoX_TMTpro_17.25811.25811.6.3.dta	18507.5	110608	32613.3	36767.1	32162.9	21022.2	32235.6	7409.3	15146.4	20039.4	22597.3	25068.6	26509.4	38174.4	32284.3	21926.7	25698.2	29991.7
	6	20231228_RH28_COREAD_PhoX_TMTpro_17.25769.25769.5.1.dta	5	4270.22	0.000691886	0.0465105	-0.004269	-0.999712	4.58059e-14	0.00174889	20231228_RH28_COREAD_PhoX_TMTpro_17_HCDFT.mgf	20231228_RH28_COREAD_PhoX_TMTpro_17.25769.25769.5.1.dta	406865	2.29529e+06	586477	651906	667320	404386	575509	129255	251617	311006	385765	511724	475593	775073	691620	388453	346146	560056
[truncated: 24,890 more rows]

## Sheet: Run2_crosslinked_peptides
Peptide_Order	Peptide	Peptide_Mass	Modifications	Proteins	Protein_Type	PSM_Count	126-Sum_intensity	127C-Sum_intensity	127N-Sum_intensity	128C-Sum_intensity	128N-Sum_intensity	129C-Sum_intensity	129N-Sum_intensity	130C-Sum_intensity	130N-Sum_intensity	131C-Sum_intensity	131N-Sum_intensity	132C-Sum_intensity	132N-Sum_intensity	133C-Sum_intensity	133N-Sum_intensity	134C-Sum_intensity	134N-Sum_intensity	135N-Sum_intensity
[truncated: 20,931 more rows]

[truncated: 1 more sheets: Run3_crosslinked_peptides]
