# Supplementary material for: PhoXplex: Combining Phospho-enrichable Cross-Linking with Isobaric Labeling for Quantitative Proteome-Wide Mapping of Protein Interfaces
Source: J Proteome Res. 2024 Oct 18;23(11):5209–20. doi: 10.1021/acs.jproteome.4c00567 (PMC11537259; doi:10.1021/acs.jproteome.4c00567)
Supplement: Supplementary file 1 — pr4c00567_si_001.zip [file pr4c00567_si_001.zip › Hoenger_et_al_supplementary_revision/TableS2.xlsx]

## Sheet: Run1_loop-linked peptides
Peptide_Order	Peptide	Peptide_Mass	Modifications	Proteins	PSM_Count	126-Sum_intensity	127C-Sum_intensity	127N-Sum_intensity	128C-Sum_intensity	128N-Sum_intensity	129C-Sum_intensity	129N-Sum_intensity	130C-Sum_intensity	130N-Sum_intensity	131C-Sum_intensity	131N-Sum_intensity	132C-Sum_intensity	132N-Sum_intensity	133C-Sum_intensity	133N-Sum_intensity	134C-Sum_intensity	134N-Sum_intensity	135N-Sum_intensity
	Spectrum_Order	Title	Charge	Precursor_Mass	Evalue	Score	Precursor_Mass_Error(Da)	Precursor_Mass_Error(ppm)	Alpha_Evalue	Beta_Evalue	MGF	TITLE	126-intensity	127C-intensity	127N-intensity	128C-intensity	128N-intensity	129C-intensity	129N-intensity	130C-intensity	130N-intensity	131C-intensity	131N-intensity	132C-intensity	132N-intensity	133C-intensity	133N-intensity	134C-intensity	134N-intensity	135N-intensity
1	AAAAAAAAAAAAAAAGAGAGAKQTPADGEASGESEPAKGSEEAK(22)(38)	4571.18	TMTpro_pep_N-term(0);TMTpro_K(44)	sp|P55011|S12A2_HUMAN (114)(130)/	6	81903.2	151546	132603	135034	145567	113976	150732	42186.4	103664	110207	161387	131946	104260	150408	109453	124612	105939	151600
	1	20231228_RH28_COREAD_PhoX_TMTpro_22.26646.26646.4.2.dta	4	4571.18	1	3.36022e-06	-0.004899	-1.07171	1	1	20231228_RH28_COREAD_PhoX_TMTpro_22_HCDFT.mgf	20231228_RH28_COREAD_PhoX_TMTpro_22.26646.26646.4.2.dta	6731.7	15399.2	11259.8	14045.6	14674	13891	15834	3385.4	13851.8	8182.2	19631.2	16197	11453.2	15059	12501.5	17476.3	9632.4	21276
	2	20231228_RH28_COREAD_PhoX_TMTpro_22.26585.26585.4.1.dta	4	4571.18	1	1.5097e-05	-0.005326	-1.16512	1	1	20231228_RH28_COREAD_PhoX_TMTpro_22_HCDFT.mgf	20231228_RH28_COREAD_PhoX_TMTpro_22.26585.26585.4.1.dta	7986.6	15235	11103.8	11422.9	13727.3	12120.4	16962.2	4512.9	9774.9	10624.9	15687.8	16063.4	11330.3	14565.6	13900.2	13184.1	10112.3	18064.8
	3	20231228_RH28_COREAD_PhoX_TMTpro_22.26590.26590.5.0.dta	5	4571.18	1.04216e-18	3.35849e-05	-0.004823	-1.05509	1	1	20231228_RH28_COREAD_PhoX_TMTpro_22_HCDFT.mgf	20231228_RH28_COREAD_PhoX_TMTpro_22.26590.26590.5.0.dta	17412.3	27146.2	25949.9	26471.7	26885.2	20909.4	28192.6	7580.6	20455	20962.1	32195.7	26954.6	21120.5	27984	20726.9	25858.6	19974.8	30672.7
	4	20231228_RH28_COREAD_PhoX_TMTpro_22.26647.26647.5.0.dta	5	4571.17	2.82092e-19	7.01791e-05	-0.007174	-1.5694	1	1	20231228_RH28_COREAD_PhoX_TMTpro_22_HCDFT.mgf	20231228_RH28_COREAD_PhoX_TMTpro_22.26647.26647.5.0.dta	11836.6	24199.8	24499.9	20835.9	22164.4	17466.4	24240.4	6363	16764.5	16853.3	31845.8	20249	16448.8	23742.5	18496.1	20894.2	18547.7	26743.9
	5	20231228_RH28_COREAD_PhoX_TMTpro_22.26582.26582.5.0.dta	5	4571.18	1.9052e-23	9.28326e-05	-0.004877	-1.0669	1	1	20231228_RH28_COREAD_PhoX_TMTpro_22_HCDFT.mgf	20231228_RH28_COREAD_PhoX_TMTpro_22.26582.26582.5.0.dta	15022.3	32195.6	27322	26790	29521.7	21182.4	26905.6	7358.6	20920.5	23387.8	30241.5	23833.1	19743.6	28803.6	21780	22386.9	21487.9	25399.4
	6	20231228_RH28_COREAD_PhoX_TMTpro_21.26433.26433.4.2.dta	4	4571.18	1	0.000710934	-0.001438	-0.314579	1	1	20231228_RH28_COREAD_PhoX_TMTpro_21_HCDFT.mgf	20231228_RH28_COREAD_PhoX_TMTpro_21.26433.26433.4.2.dta	22913.7	37370.2	32467.3	35468.3	38594.6	28406	38597.7	12985.9	21897.6	30197.1	31784.9	28648.6	24163.3	40252.9	22048	24812	26184	29443.2
2	AAAAAAAKMDGKESK(8)(12)	2238.11	TMTpro_pep_N-term(0);TMTpro_K(15)	sp|Q9NYV4|CDK12_HUMAN (414)(418)/	2	175759	317143	212634	271031	261874	198091	251826	97754.8	160302	234089	256182	193917	138800	334059	186710	158060	198209	164614
	1	20231228_RH28_COREAD_PhoX_TMTpro_10.17935.17935.3.0.dta	3	2238.11	3.23419e-09	0.00299035	0.002752	1.22961	1	1	20231228_RH28_COREAD_PhoX_TMTpro_10_HCDFT.mgf	20231228_RH28_COREAD_PhoX_TMTpro_10.17935.17935.3.0.dta	63253.4	157207	103411	121268	125345	83952.9	109782	48278.9	71863.8	101459	123280	71150.8	68288.1	155554	77389	82266.9	96595.4	84017.3
	2	20231228_RH28_COREAD_PhoX_TMTpro_10.17967.17967.3.0.dta	3	2238.11	6.32507e-14	0.0117442	0.002752	1.22961	1	1	20231228_RH28_COREAD_PhoX_TMTpro_10_HCDFT.mgf	20231228_RH28_COREAD_PhoX_TMTpro_10.17967.17967.3.0.dta	112506	159937	109223	149763	136529	114138	142044	49475.9	88438.1	132630	132902	122766	70511.5	178505	109321	75793.6	101614	80596.3
3	AAAAAAALQAKSDEKAAVAGK(11)(15)	2731.43	TMTpro_pep_N-term(0);TMTpro_K(21)	sp|P36578|RL4_HUMAN (364)(368)/	7	200577	554408	383040	554972	629850	326277	507453	150810	227340	468998	523264	361152	251085	530347	251660	296770	289188	337406
	1	20231228_RH28_COREAD_PhoX_TMTpro_17.25015.25015.4.2.dta	4	2731.43	8.95053e-26	0.000275835	-0.004414	-1.616	1	1	20231228_RH28_COREAD_PhoX_TMTpro_17_HCDFT.mgf	20231228_RH28_COREAD_PhoX_TMTpro_17.25015.25015.4.2.dta	12027.3	35397.8	23236.8	35157	32044.9	20555.8	25097	11048.5	15309.8	25520.6	31705	20242.8	13500.2	32936.2	14960.1	17076.7	14584.8	18645.3
	2	20231228_RH28_COREAD_PhoX_TMTpro_18.24841.24841.4.0.dta	4	2731.43	1.46427e-19	0.00043998	-0.003946	-1.44466	1	1	20231228_RH28_COREAD_PhoX_TMTpro_18_HCDFT.mgf	20231228_RH28_COREAD_PhoX_TMTpro_18.24841.24841.4.0.dta	13864.1	29060.3	25785.2	27216	22846.7	22009.4	23897.6	8649	13014.7	26239.9	27417.2	17642.3	14913.3	31274.4	11703.6	13080.6	16480.3	15759.9
	3	20231228_RH28_COREAD_PhoX_TMTpro_17.25203.25203.3.1.dta	3	2731.43	1.12214e-23	0.00045601	-0.0034	-1.24477	1	1	20231228_RH28_COREAD_PhoX_TMTpro_17_HCDFT.mgf	20231228_RH28_COREAD_PhoX_TMTpro_17.25203.25203.3.1.dta	47217	122919	91732.6	145251	182517	80336.1	136509	33343	58632.1	111578	121647	82889.8	55689.5	130127	67157.6	80886.5	66290.5	96312
	4	20231228_RH28_COREAD_PhoX_TMTpro_17.25010.25010.3.1.dta	3	2731.43	2.98075e-24	0.000507752	-0.004174	-1.52814	1	1	20231228_RH28_COREAD_PhoX_TMTpro_17_HCDFT.mgf	20231228_RH28_COREAD_PhoX_TMTpro_17.25010.25010.3.1.dta	42080.1	106636	65829	91508.2	89725.4	57999.4	78785.1	33299.5	43116.2	80294.7	117082	76895.2	50248	84783.4	47691.3	46567.1	69790.3	49984.8
	5	20231228_RH28_COREAD_PhoX_TMTpro_18.24810.24810.4.0.dta	4	2731.43	5.1762e-21	0.00051554	-0.003711	-1.35863	1	1	20231228_RH28_COREAD_PhoX_TMTpro_18_HCDFT.mgf	20231228_RH28_COREAD_PhoX_TMTpro_18.24810.24810.4.0.dta	15640.9	32147.3	27679.9	28289.5	27207.1	18996.3	25641.7	8710	13448.7	26922.1	27931.2	19600	17081.2	30360.6	16704.7	15422	15615.5	19473.7
	6	20231228_RH28_COREAD_PhoX_TMTpro_17.25162.25162.3.0.dta	3	2731.43	5.17891e-29	0.000584815	-0.003728	-1.36485	1	1	20231228_RH28_COREAD_PhoX_TMTpro_17_HCDFT.mgf	20231228_RH28_COREAD_PhoX_TMTpro_17.25162.25162.3.0.dta	44621.8	170059	95300.2	173523	210788	89240.4	161513	38566.2	54088	139940	142093	98804.7	66816.7	160934	61710	89582	68897	98799.5
	7	20231228_RH28_COREAD_PhoX_TMTpro_18.24805.24805.3.0.dta	3	2731.43	6.99262e-48	0.00153521	-0.002076	-0.760041	1	1	20231228_RH28_COREAD_PhoX_TMTpro_18_HCDFT.mgf	20231228_RH28_COREAD_PhoX_TMTpro_18.24805.24805.3.0.dta	25125.8	58188.6	53476.2	54027.1	64721.3	37139.7	56008.8	17193.9	29730.9	58502.4	55389.1	45077	32836.2	59932.2	31732.2	34154.8	37529.5	38431.3
4	AAAAAQKQAKR(7)(10)	1627.83	TMTpro_pep_N-term(0)	sp|P82914|RT15_HUMAN (235)(238)/	6	93063.3	199550	124423	194193	188363	125307	131685	136520	117618	161934	144889	126742	112512	159315	96041.2	84311.1	138565	99424.9
	1	20231228_RH28_COREAD_PhoX_TMTpro_03.8046.8046.3.1.dta	3	1627.83	3.2449e-12	0.000146424	0.000306	0.187981	1	1	20231228_RH28_COREAD_PhoX_TMTpro_03_HCDFT.mgf	20231228_RH28_COREAD_PhoX_TMTpro_03.8046.8046.3.1.dta	21864.2	47408.7	26558.4	49830.7	46088	31913.6	28904	32215.2	26954.9	36949.3	32558.5	34122	26441.3	36910.6	20515.3	20272.6	30810.4	25718.2
	2	20231228_RH28_COREAD_PhoX_TMTpro_03.8039.8039.3.1.dta	3	1627.83	1.49408e-10	0.000364952	0.00037	0.227297	1	1	20231228_RH28_COREAD_PhoX_TMTpro_03_HCDFT.mgf	20231228_RH28_COREAD_PhoX_TMTpro_03.8039.8039.3.1.dta	24811	54309.9	32265.3	56528.8	52020	32384.9	35052.1	41876.8	35173.3	46771.3	40706.6	31945.6	33603.5	44268.9	26591.9	24577.4	39271.6	26090.3
	3	20231228_RH28_COREAD_PhoX_TMTpro_04.7812.7812.2.0.dta	2	1627.83	1	0.00428517	-3.9e-05	-0.023958	1	1	20231228_RH28_COREAD_PhoX_TMTpro_04_HCDFT.mgf	20231228_RH28_COREAD_PhoX_TMTpro_04.7812.7812.2.0.dta	4687.4	9772.8	9795.1	9660.5	12733.7	5525.4	9155.8	4137.5	5187.3	7111	9073.9	7655.4	5993.1	10487.4	5884.7	3192.4	8656.5	5144.8
	4	20231228_RH28_COREAD_PhoX_TMTpro_03.8030.8030.3.2.dta	3	1627.83	3.38083e-08	0.00741027	0.000461	0.2832	1	1	20231228_RH28_COREAD_PhoX_TMTpro_03_HCDFT.mgf	20231228_RH28_COREAD_PhoX_TMTpro_03.8030.8030.3.2.dta	31750.5	65377.3	35451.6	58174.6	52859.2	40997.1	40065.9	46794.5	35807.4	50261.8	42122.9	34971.2	30602.1	45325.7	27382.7	24191.1	43810.4	29305.5
	5	20231228_RH28_COREAD_PhoX_TMTpro_04.7793.7793.3.0.dta	3	1627.83	3.17869e-15	0.0104219	-0.001344	-0.82564	1	1	20231228_RH28_COREAD_PhoX_TMTpro_04_HCDFT.mgf	20231228_RH28_COREAD_PhoX_TMTpro_04.7793.7793.3.0.dta	5228.1	11216	11283.9	8429.9	10891.9	6843.8	9140.9	6010.5	6848.9	11193.7	8916.4	7985.2	6111.3	10996.3	8435.5	5638.8	8454.4	6526.1
	6	20231228_RH28_COREAD_PhoX_TMTpro_04.7810.7810.3.0.dta	3	1627.83	1.31851e-16	0.0231158	-0.001547	-0.950346	1	1	20231228_RH28_COREAD_PhoX_TMTpro_04_HCDFT.mgf	20231228_RH28_COREAD_PhoX_TMTpro_04.7810.7810.3.0.dta	4722.1	11465	9068.5	11568.8	13770.6	7642	9366.2	5485.6	7646.7	9646.6	11510.5	10062.4	9761	11325.9	7231.1	6438.8	7561.4	6640
5	AAAAHKVKELGENLPIEDR(6)(8)	2575.29	TMTpro_pep_N-term(0)	sp|P30154|2AAB_HUMAN (317)(319)/	3	26779.7	68071.3	55405.5	50737.4	51655.9	41934.1	52781.2	32082.1	40193.6	67641.9	52727.1	44128.7	34736.7	70533.7	38324.8	36369.2	40609.1	34505.9
	1	20231228_RH28_COREAD_PhoX_TMTpro_03.23975.23975.3.1.dta	3	2575.29	6.44442e-21	1.61203e-07	-0.001506	-0.584789	1	1	20231228_RH28_COREAD_PhoX_TMTpro_03_HCDFT.mgf	20231228_RH28_COREAD_PhoX_TMTpro_03.23975.23975.3.1.dta	9087.3	38491.1	24732.8	23013.8	24814	18765	24576.3	14417.1	16910.7	31548.7	21956.3	17512	14168.6	34193.3	17042.2	13682.2	14806.2	11820.7
	2	20231228_RH28_COREAD_PhoX_TMTpro_03.24002.24002.4.0.dta	4	2575.29	9.54735e-19	1.85542e-06	-0.001509	-0.585954	1	1	20231228_RH28_COREAD_PhoX_TMTpro_03_HCDFT.mgf	20231228_RH28_COREAD_PhoX_TMTpro_03.24002.24002.4.0.dta	5265.2	9016.6	10214.9	7593.2	6856.8	6186.3	7511.4	3081.4	7313.4	9909.1	7929.5	5147.3	4371.1	8989.5	5653.2	5464.5	5883.5	6925.1
	3	20231228_RH28_COREAD_PhoX_TMTpro_03.24028.24028.3.1.dta	3	2575.29	3.06175e-06	8.97879e-05	-0.001506	-0.584789	1	1	20231228_RH28_COREAD_PhoX_TMTpro_03_HCDFT.mgf	20231228_RH28_COREAD_PhoX_TMTpro_03.24028.24028.3.1.dta	12427.2	20563.6	20457.8	20130.4	19985.1	16982.8	20693.5	14583.6	15969.5	26184.1	22841.3	21469.4	16197	27350.9	15629.4	17222.5	19919.4	15760.1
6	AAAAKKSR(5)(6)	1316.67	TMTpro_pep_N-term(0)	sp|Q6L8Q7|PDE12_HUMAN (93)(94)/	3	27117	39585.6	32764.8	35733.8	40190.9	35603.5	39743.1	34182	32772.5	42778.1	35097.4	35615	30159.4	49262.3	26364.7	31902.3	29139.4	24143.6
	1	20231228_RH28_COREAD_PhoX_TMTpro_03.7546.7546.3.2.dta	3	1316.67	4.74352e-12	0.000140949	0.000673	0.511139	1	1	20231228_RH28_COREAD_PhoX_TMTpro_03_HCDFT.mgf	20231228_RH28_COREAD_PhoX_TMTpro_03.7546.7546.3.2.dta	3515.5	5145.8	4638.8	4078.2	5420	2329.3	4887.5	2167.7	2168.8	3263.8	4960.2	3003.4	2064.8	5180.6	3376.9	2673.6	3276.3	3228.8
	2	20231228_RH28_COREAD_PhoX_TMTpro_03.7573.7573.3.1.dta	3	1316.67	1.82068e-12	0.000345073	0.000754	0.572658	1	1	20231228_RH28_COREAD_PhoX_TMTpro_03_HCDFT.mgf	20231228_RH28_COREAD_PhoX_TMTpro_03.7573.7573.3.1.dta	2914	6505.4	5631.9	4834.6	7730.6	4302.6	5316.6	2798.9	3266.6	4369	5151.3	3833.3	3319.3	6639.4	3487.6	2772.3	3764.8	4301.8
	3	20231228_RH28_COREAD_PhoX_TMTpro_02.7507.7507.3.3.dta	3	1316.67	1.38345e-18	0.00121553	0.000468	0.355443	1	1	20231228_RH28_COREAD_PhoX_TMTpro_02_HCDFT.mgf	20231228_RH28_COREAD_PhoX_TMTpro_02.7507.7507.3.3.dta	20687.5	27934.4	22494.1	26821	27040.3	28971.6	29539	29215.4	27337.1	35145.3	24985.9	28778.3	24775.3	37442.3	19500.2	26456.4	22098.3	16613
7	AAADAKKQK(6)(7)	1748.92	TMTpro_pep_N-term(0);TMTpro_K(9)	sp|Q96CT7|CC124_HUMAN (29)(30)/	1	75927.4	131827	83089.6	137395	143014	87485.4	119340	28274.7	69868	119178	68294.1	80877.6	66300.1	159890	79281.4	62537.8	60995.4	79909.9
	1	20231228_RH28_COREAD_PhoX_TMTpro_10.12130.12130.3.0.dta	3	1748.92	3.41716e-22	0.00971819	-0.00156	-0.891978	1	1	20231228_RH28_COREAD_PhoX_TMTpro_10_HCDFT.mgf	20231228_RH28_COREAD_PhoX_TMTpro_10.12130.12130.3.0.dta	75927.4	131827	83089.6	137395	143014	87485.4	119340	28274.7	69868	119178	68294.1	80877.6	66300.1	159890	79281.4	62537.8	60995.4	79909.9
8	AAAEDVNVTFEDQQKINKFAR(15)(18)	2908.38	TMTpro_pep_N-term(0)	sp|Q9NQP4|PFD4_HUMAN (22)(25)/	8	107716	225963	229411	196985	205400	167874	211720	75053.6	136290	188478	194943	157994	120922	202341	166646	127383	143474	153105
	1	20231228_RH28_COREAD_PhoX_TMTpro_04.26324.26324.3.0.dta	3	2908.38	3.39239e-30	7.68064e-06	5.2e-05	0.017879	1	1	20231228_RH28_COREAD_PhoX_TMTpro_04_HCDFT.mgf	20231228_RH28_COREAD_PhoX_TMTpro_04.26324.26324.3.0.dta	30487.9	78515.4	71814.5	59061.6	65749.9	54027.3	68520.2	14476.5	40402.1	53023.2	46299	38311.6	26515.3	53095.4	57335.5	41968.9	42571.8	52798.7
	2	20231228_RH28_COREAD_PhoX_TMTpro_04.26394.26394.3.1.dta	3	2908.38	4.12108e-25	6.0898e-05	0.000542	0.186358	1	1	20231228_RH28_COREAD_PhoX_TMTpro_04_HCDFT.mgf	20231228_RH28_COREAD_PhoX_TMTpro_04.26394.26394.3.1.dta	15745.2	26165.9	39210.2	25798.6	27617.6	28056	35637.7	16234.8	22626.1	21737.2	32051.3	19405.5	18395.2	28503.7	18877.1	15213.8	22085.4	23889.9
	3	20231228_RH28_COREAD_PhoX_TMTpro_04.26305.26305.4.0.dta	4	2908.38	9.8486e-22	0.000136576	-0.002017	-0.693512	1	1	20231228_RH28_COREAD_PhoX_TMTpro_04_HCDFT.mgf	20231228_RH28_COREAD_PhoX_TMTpro_04.26305.26305.4.0.dta	6802.6	11195.9	10901.7	10523.3	11617.3	6243.6	9985.6	3019.9	6878.5	10495.5	7878.5	8699.9	5929.9	9819.6	9686.4	6699	8287.8	10191.5
	4	20231228_RH28_COREAD_PhoX_TMTpro_04.26247.26247.3.0.dta	3	2908.38	2.26104e-20	0.000318178	-0.001587	-0.545664	1	1	20231228_RH28_COREAD_PhoX_TMTpro_04_HCDFT.mgf	20231228_RH28_COREAD_PhoX_TMTpro_04.26247.26247.3.0.dta	13531.4	31532.8	22095.8	23875.7	26120.8	15885.9	25223.4	6093.2	13948.7	22002.9	17205	14229.2	13957.4	21809.1	19569.9	16391.8	15971.4	18808.3
	5	20231228_RH28_COREAD_PhoX_TMTpro_04.26637.26637.3.3.dta	3	2908.38	1.26049e-14	0.000512821	-0.001974	-0.678728	1	1	20231228_RH28_COREAD_PhoX_TMTpro_04_HCDFT.mgf	20231228_RH28_COREAD_PhoX_TMTpro_04.26637.26637.3.3.dta	8612.2	16563.3	13830.3	14832.8	12272.7	11632.1	15762.7	5173.1	8272.9	13056.4	13012.4	11520.5	7380.6	16446.1	9970.5	9994.6	10432.8	10111.7
	6	20231228_RH28_COREAD_PhoX_TMTpro_04.26631.26631.3.3.dta	3	2908.38	1.34305e-09	0.0244567	-0.001974	-0.678728	1	1	20231228_RH28_COREAD_PhoX_TMTpro_04_HCDFT.mgf	20231228_RH28_COREAD_PhoX_TMTpro_04.26631.26631.3.3.dta	9635.1	20454.1	23410.4	20558.4	18887.2	15956	17246.1	10494.8	13086.5	22517.5	22863.4	22645.8	14113.1	22111.1	17182.6	12085.9	14380.9	11316.4
	7	20231228_RH28_COREAD_PhoX_TMTpro_04.26671.26671.3.2.dta	3	2908.38	0.00172362	0.0585252	-0.000295	-0.101431	1	1	20231228_RH28_COREAD_PhoX_TMTpro_04_HCDFT.mgf	20231228_RH28_COREAD_PhoX_TMTpro_04.26671.26671.3.2.dta	14047	25213.4	32487.6	27314.1	26775.1	22319.6	24869.7	12942.1	20630.9	31703.7	37787.3	30995.8	22908.1	32125.6	23682.8	14761.8	18041.7	14623.4
	8	20231228_RH28_COREAD_PhoX_TMTpro_04.27957.27957.3.0.dta	3	2908.39	0.0553454	0.438292	0.002828	0.972361	1	1	20231228_RH28_COREAD_PhoX_TMTpro_04_HCDFT.mgf	20231228_RH28_COREAD_PhoX_TMTpro_04.27957.27957.3.0.dta	8854.4	16321.9	15661	15020.6	16359.1	13753.6	14474.9	6619.2	10444	13942.1	17846.3	12185.2	11722.8	18430	10340.8	10267.1	11702	11365.1
9	AAAEVNQDYGLDPKIANAIMKAADEVAEGK(14)(21)	3920.93	TMTpro_pep_N-term(0);TMTpro_K(30)	sp|P07954|FUMH_HUMAN (115)(122)/	15	3.1728e+06	6.9378e+06	4.20538e+06	6.88716e+06	7.28228e+06	2.8564e+06	4.30287e+06	1.38397e+06	1.9975e+06	6.09947e+06	5.15155e+06	4.78292e+06	3.81355e+06	5.74276e+06	2.49045e+06	2.62241e+06	3.18598e+06	4.00573e+06
	1	20231228_RH28_COREAD_PhoX_TMTpro_20.42126.42126.4.2.dta	4	3920.92	3.57144e-36	9.39892e-07	-0.005684	-1.44966	1	1	20231228_RH28_COREAD_PhoX_TMTpro_20_HCDFT.mgf	20231228_RH28_COREAD_PhoX_TMTpro_20.42126.42126.4.2.dta	1.35201e+06	2.88982e+06	1.77916e+06	2.8364e+06	2.99289e+06	1.1568e+06	1813174	592082	833279	2.529e+06	2.16693e+06	2.01769e+06	1.62132e+06	2.40649e+06	994684	1.09976e+06	1.34515e+06	1.56363e+06
	2	20231228_RH28_COREAD_PhoX_TMTpro_20.42322.42322.4.0.dta	4	3920.92	1.48739e-19	1.00583e-06	-0.005228	-1.33336	1	1	20231228_RH28_COREAD_PhoX_TMTpro_20_HCDFT.mgf	20231228_RH28_COREAD_PhoX_TMTpro_20.42322.42322.4.0.dta	25155.9	55028.5	39425.1	44650.5	43550.7	27875.6	38849.2	17615.3	23191	43097	36159.7	34347.4	29615.4	47053.1	24442.5	27374.8	34359.4	32531.5
	3	20231228_RH28_COREAD_PhoX_TMTpro_20.42143.42143.4.2.dta	4	3920.92	2.02986e-57	1.32076e-06	-0.005699	-1.45348	1	1	20231228_RH28_COREAD_PhoX_TMTpro_20_HCDFT.mgf	20231228_RH28_COREAD_PhoX_TMTpro_20.42143.42143.4.2.dta	734485	1.58901e+06	952155	1.63401e+06	1.70315e+06	670487	887279	279955	408052	1.48051e+06	1.1771e+06	1.09748e+06	808116	1.34263e+06	629808	535130	700219	991193
	4	20231228_RH28_COREAD_PhoX_TMTpro_20.42147.42147.5.1.dta	5	3920.92	1.87829e-34	2.64483e-06	-0.006081	-1.55091	1	1	20231228_RH28_COREAD_PhoX_TMTpro_20_HCDFT.mgf	20231228_RH28_COREAD_PhoX_TMTpro_20.42147.42147.5.1.dta	51002.2	136004	85691.3	141456	130964	58874.2	79419.1	23728.5	39147.2	132152	92192.1	89922.6	84465.7	105796	47033.3	51269.2	54741.4	69480.2
	5	20231228_RH28_COREAD_PhoX_TMTpro_20.42357.42357.4.0.dta	4	3920.92	7.67405e-21	3.32213e-06	-0.00626	-1.59656	1	1	20231228_RH28_COREAD_PhoX_TMTpro_20_HCDFT.mgf	20231228_RH28_COREAD_PhoX_TMTpro_20.42357.42357.4.0.dta	23612.9	33882.1	30513.6	35867.7	32289.4	26716.6	27764.2	11293.1	20967.1	30285.7	30194.2	25243.9	22955.7	30949	16210.7	16792.7	21127.4	24744.3
	6	20231228_RH28_COREAD_PhoX_TMTpro_20.42124.42124.3.1.dta	3	3920.92	1.6776e-47	5.17586e-06	-0.004775	-1.21782	1	1	20231228_RH28_COREAD_PhoX_TMTpro_20_HCDFT.mgf	20231228_RH28_COREAD_PhoX_TMTpro_20.42124.42124.3.1.dta	618662	1.40858e+06	800971	1.38711e+06	1.49363e+06	562284	920089	272195	402263	1.19849e+06	1.01108e+06	966432	812227	1.1302e+06	507802	554003	631080	841726
	7	20231228_RH28_COREAD_PhoX_TMTpro_20.42144.42144.3.1.dta	3	3920.92	1	6.704e-06	-0.005031	-1.28312	1	1	20231228_RH28_COREAD_PhoX_TMTpro_20_HCDFT.mgf	20231228_RH28_COREAD_PhoX_TMTpro_20.42144.42144.3.1.dta	240286	562286	326257	539654	602083	211652	350989	114455	163538	474268	413156	387963	301033	460298	151488	227036	254961	307846
	8	20231228_RH28_COREAD_PhoX_TMTpro_21.41591.41591.4.0.dta	4	3920.92	1.12614e-35	5.26943e-05	-0.004706	-1.20023	1	1	20231228_RH28_COREAD_PhoX_TMTpro_21_HCDFT.mgf	20231228_RH28_COREAD_PhoX_TMTpro_21.41591.41591.4.0.dta	40789.2	57785.4	66089.2	55533.4	64201.5	36622.3	45685.6	18598.3	29788.2	44447	54515.4	34091.5	35524.3	51663.7	34953.3	28227	36787.1	49036.3
	9	20231228_RH28_COREAD_PhoX_TMTpro_18.41316.41316.4.2.dta	4	3920.91	7.85197e-37	0.000710131	-0.012346	-3.14874	1	1	20231228_RH28_COREAD_PhoX_TMTpro_18_HCDFT.mgf	20231228_RH28_COREAD_PhoX_TMTpro_18.41316.41316.4.2.dta	36225.6	84581.4	48166.2	96926	90395.6	34197.5	50114.6	19959.7	27097.3	68053.6	64074	54998.8	41270.9	70312.1	31171.8	30214.5	40640.7	49004
	10	20231228_RH28_COREAD_PhoX_TMTpro_07.38946.38946.4.2.dta	4	3920.9	2.7292e-85	0.00264138	-0.02281	-5.8175	1	1	20231228_RH28_COREAD_PhoX_TMTpro_07_HCDFT.mgf	20231228_RH28_COREAD_PhoX_TMTpro_07.38946.38946.4.2.dta	9514.3	22772.2	12568.9	23184.1	25121.6	11194.7	15550.8	6047	6916.6	17282.9	15217.6	12118.8	10639.3	14190.4	7861.4	7325.9	9979.4	12273.3
	11	20231228_RH28_COREAD_PhoX_TMTpro_07.38903.38903.4.2.dta	4	3920.91	1.37058e-42	0.00711994	-0.020756	-5.29365	1	1	20231228_RH28_COREAD_PhoX_TMTpro_07_HCDFT.mgf	20231228_RH28_COREAD_PhoX_TMTpro_07.38903.38903.4.2.dta	15584.9	39928.2	20288.5	38935.4	45384.1	23248.4	25559.6	10205.5	14007.2	33460.9	34587.4	25475	18425.6	28653.7	15071.1	17191.4	20178.1	21294.4
	12	20231228_RH28_COREAD_PhoX_TMTpro_18.41332.41332.3.0.dta	3	3920.96	2.48453e-16	0.00912229	0.0294	7.49823	1	1	20231228_RH28_COREAD_PhoX_TMTpro_18_HCDFT.mgf	20231228_RH28_COREAD_PhoX_TMTpro_18.41332.41332.3.0.dta	3615.6	12850.4	8857.9	12588.2	16026.3	8432.9	9228.1	3857.9	5396.1	11076.7	11123.8	7287.5	6652.6	16728.3	4471.8	5881.1	7259.4	7401.8
	13	20231228_RH28_COREAD_PhoX_TMTpro_18.41346.41346.5.1.dta	5	3920.91	1	0.0325439	-0.013243	-3.37752	1	1	20231228_RH28_COREAD_PhoX_TMTpro_18_HCDFT.mgf	20231228_RH28_COREAD_PhoX_TMTpro_18.41346.41346.5.1.dta	1574.5	4089.7	3310.2	3601.7	4240	2222.3	2626.1	1355.4	2117.3	3695.5	3377.5	2275.6	1776.3	4390.2	1575.3	1772.1	2402.9	1949.7
	14	20231228_RH28_COREAD_PhoX_TMTpro_21.41596.41596.3.0.dta	3	3920.92	1	0.0522263	-0.006092	-1.55371	1	1	20231228_RH28_COREAD_PhoX_TMTpro_21_HCDFT.mgf	20231228_RH28_COREAD_PhoX_TMTpro_21.41596.41596.3.0.dta	16604.4	31671.8	26365.2	28894.5	26229.7	20784.1	29426.6	8515.6	17464.9	25679.5	27233.8	18769.4	13237.1	24278.5	16956.4	14075.4	18118.3	28066.8
	15	20231228_RH28_COREAD_PhoX_TMTpro_07.38963.38963.4.4.dta	4	3920.9	0.0655653	0.325665	-0.02281	-5.8175	1	1	20231228_RH28_COREAD_PhoX_TMTpro_07_HCDFT.mgf	20231228_RH28_COREAD_PhoX_TMTpro_07.38963.38963.4.4.dta	3680.1	9517.5	5556.7	8354.3	12122.9	5013.2	7112	4108.4	4271.7	7971.4	14614.8	8829.6	6290.2	9127.9	6922.3	6359.5	8971.4	5551.3
10	AAAFEQLQKWKEVAQDCTK(9)(11)	3069.5	TMTpro_pep_N-term(0);Carbamidomethyl[C](17);TMTpro_K(19)	sp|O94826|TOM70_HUMAN (168)(170)/	3	113445	247540	138919	166032	180719	110538	127329	60549.5	98811.4	167024	199358	118150	97504.8	183907	107163	93127.8	153819	108790
	1	20231228_RH28_COREAD_PhoX_TMTpro_20.32092.32092.4.2.dta	4	3069.5	1.24203e-35	1.24197e-07	-0.004715	-1.53608	1	1	20231228_RH28_COREAD_PhoX_TMTpro_20_HCDFT.mgf	20231228_RH28_COREAD_PhoX_TMTpro_20.32092.32092.4.2.dta	25315.7	63398.8	18892.9	36031	37325.7	19864.2	23460.7	12815.6	18494.7	38361.7	44424.4	19314.4	19508.8	38367.2	19457	15838.8	36725.2	18171.4
	2	20231228_RH28_COREAD_PhoX_TMTpro_20.32073.32073.3.0.dta	3	3069.5	1.05681e-30	2.97159e-07	-0.003587	-1.16859	1	1	20231228_RH28_COREAD_PhoX_TMTpro_20_HCDFT.mgf	20231228_RH28_COREAD_PhoX_TMTpro_20.32073.32073.3.0.dta	54228.3	124830	67651.1	85905.1	100252	57912.3	66633.4	30489.7	50610.2	82865.6	105892	64741.6	49410.7	98648.2	59359.3	47032.2	76924.3	58575.1
	3	20231228_RH28_COREAD_PhoX_TMTpro_21.32010.32010.3.0.dta	3	3069.5	5.86525e-24	0.000616694	-0.006014	-1.95927	1	1	20231228_RH28_COREAD_PhoX_TMTpro_21_HCDFT.mgf	20231228_RH28_COREAD_PhoX_TMTpro_21.32010.32010.3.0.dta	33901.1	59311.8	52374.6	44095.5	43141.6	32761	37234.7	17244.2	29706.5	45796.3	49041.1	34093.7	28585.3	46891.4	28347.1	30256.8	40169.6	32043.1
11	AAAKDKSSDK(4)(6)	1838.92	TMTpro_pep_N-term(0);TMTpro_K(10)	sp|P05114|HMGN1_HUMAN (42)(44)/	3	120643	302728	239592	307829	325215	233497	258569	106935	182634	257002	333567	225430	188607	244008	177807	141983	205698	152848
	1	20231228_RH28_COREAD_PhoX_TMTpro_06.10343.10343.3.0.dta	3	1838.92	5.77756e-16	0.00309441	-0.000132	-0.071781	1	1	20231228_RH28_COREAD_PhoX_TMTpro_06_HCDFT.mgf	20231228_RH28_COREAD_PhoX_TMTpro_06.10343.10343.3.0.dta	23017	51632.8	35632.5	61226.5	62593	48773.9	49295	20150.2	33095.2	56607.6	57453.4	46824.5	32773.3	54099.6	35979.1	28633.1	43744.4	25321.2
	2	20231228_RH28_COREAD_PhoX_TMTpro_06.10361.10361.3.0.dta	3	1838.92	3.41145e-17	0.00327209	-0.000329	-0.17891	1	1	20231228_RH28_COREAD_PhoX_TMTpro_06_HCDFT.mgf	20231228_RH28_COREAD_PhoX_TMTpro_06.10361.10361.3.0.dta	30965	72494.9	48330.1	100444	103874	79011.5	82224.5	28822.5	46731.1	73961.4	82898	64914.7	44029.2	69641.2	57688.5	42255.1	60014.4	34992.1
	3	20231228_RH28_COREAD_PhoX_TMTpro_05.10461.10461.3.2.dta	3	1838.92	1.06472e-15	0.396948	-0.001427	-0.776	1	1	20231228_RH28_COREAD_PhoX_TMTpro_05_HCDFT.mgf	20231228_RH28_COREAD_PhoX_TMTpro_05.10461.10461.3.2.dta	66661.1	178601	155630	146158	158748	105712	127050	57962.1	102807	126432	193215	113691	111804	120267	84139	71095	101939	92535.2
12	AAAKKK(4)(5)	1434.8	TMTpro_pep_N-term(0);TMTpro_K(6)	sp|P16401|H15_HUMAN (224)(225)/sp|P10412|H14_HUMAN (217)(218)/	1	40876	90285	71072	62253.2	64418.6	19019.4	59887.6	17481.6	29917	28638.2	22724.1	24854.8	18485.4	38741.8	25812.8	27545.8	28444.2	54578.5
	1	20231228_RH28_COREAD_PhoX_TMTpro_20.9660.9660.3.0.dta	3	1434.8	1.06915e-17	0.0780256	-0.001163	-0.810566	1	1	20231228_RH28_COREAD_PhoX_TMTpro_20_HCDFT.mgf	20231228_RH28_COREAD_PhoX_TMTpro_20.9660.9660.3.0.dta	40876	90285	71072	62253.2	64418.6	19019.4	59887.6	17481.6	29917	28638.2	22724.1	24854.8	18485.4	38741.8	25812.8	27545.8	28444.2	54578.5
13	AAAKPKKATK(6)(7)	2136.24	TMTpro_pep_N-term(0);TMTpro_K(4);TMTpro_K(10)	sp|P16401|H15_HUMAN (184)(185)/	2	215863	325338	641151	23391.7	35736.8	18601.8	74476.6	38429.6	112390	111802	60291	84154.4	74058.2	109465	90344.8	87788.7	110207	297012
	1	20231228_RH28_COREAD_PhoX_TMTpro_32.11467.11467.3.0.dta	3	2136.24	1.27084e-28	0.194941	5.4e-05	0.025278	1	1	20231228_RH28_COREAD_PhoX_TMTpro_32_HCDFT.mgf	20231228_RH28_COREAD_PhoX_TMTpro_32.11467.11467.3.0.dta	120684	181871	357509	10707.3	16422.1	9570.1	38561.6	20422.5	64854.8	60613	32337.5	47724.4	44710.4	59661	49920.8	46921.8	61109.4	171644
	2	20231228_RH28_COREAD_PhoX_TMTpro_32.11443.11443.3.0.dta	3	2136.24	2.68006e-28	0.223499	0.00013	0.060855	1	1	20231228_RH28_COREAD_PhoX_TMTpro_32_HCDFT.mgf	20231228_RH28_COREAD_PhoX_TMTpro_32.11443.11443.3.0.dta	95178.3	143467	283642	12684.4	19314.7	9031.7	35915	18007.1	47535.3	51188.9	27953.5	36430	29347.8	49804	40424	40866.9	49097.6	125369
14	AAALLAKQAEMEVKR(7)(14)	2143.09	TMTpro_pep_N-term(0)	sp|Q92575|UBXN4_HUMAN (301)(308)/	2	28880.8	67129.4	72123.1	69440.2	77968.4	40984.8	50511.8	15368.7	31994.5	55869.4	40261.8	43842.9	31314.3	75119.6	42075	36756.7	51645	38566.9
	1	20231228_RH28_COREAD_PhoX_TMTpro_18.31785.31785.3.0.dta	3	2143.09	3.98902e-16	0.0517703	-0.003293	-1.53656	1	1	20231228_RH28_COREAD_PhoX_TMTpro_18_HCDFT.mgf	20231228_RH28_COREAD_PhoX_TMTpro_18.31785.31785.3.0.dta	13603.3	37926.5	34940.7	42992	49570.8	23177	28380.7	7464.6	16231.5	28378.2	17625.9	22556.2	16620.9	46494	20367.1	20580.9	28103.4	22003.2
	2	20231228_RH28_COREAD_PhoX_TMTpro_18.31763.31763.2.1.dta	2	2143.09	0.487825	0.355747	-0.002316	-1.08068	1	1	20231228_RH28_COREAD_PhoX_TMTpro_18_HCDFT.mgf	20231228_RH28_COREAD_PhoX_TMTpro_18.31763.31763.2.1.dta	15277.5	29202.9	37182.4	26448.2	28397.6	17807.8	22131.1	7904.1	15763	27491.2	22635.9	21286.7	14693.4	28625.6	21707.9	16175.8	23541.6	16563.7
15	AAAPAPEEEMDECEQALAAEPKAKDPFAHLPK(22)(24)	4280.02	TMTpro_pep_N-term(0);Carbamidomethyl[C](13);TMTpro_K(32)	sp|P26641|EF1G_HUMAN (275)(277)/	15	343780	744668	500595	546524	575688	348211	435029	173610	311686	601689	458995	344320	281857	708431	279328	309867	430965	366461
	1	20231228_RH28_COREAD_PhoX_TMTpro_06.29340.29340.4.0.dta	4	4280.02	6.83014e-22	1.71306e-08	-0.001318	-0.307942	1	1	20231228_RH28_COREAD_PhoX_TMTpro_06_HCDFT.mgf	20231228_RH28_COREAD_PhoX_TMTpro_06.29340.29340.4.0.dta	42016.2	101130	64146.5	70450.9	75356	40450.9	44553.8	24442.5	41177.6	90187.2	51473.7	43180.4	31110.7	88203.7	29722.9	26309.3	59611.3	35835
	2	20231228_RH28_COREAD_PhoX_TMTpro_06.29412.29412.4.0.dta	4	4280.02	3.98499e-41	8.53163e-08	-0.001419	-0.33154	1	1	20231228_RH28_COREAD_PhoX_TMTpro_06_HCDFT.mgf	20231228_RH28_COREAD_PhoX_TMTpro_06.29412.29412.4.0.dta	30654.1	72226.6	43253.2	49197.9	53782.5	32717.4	38737.3	21054.6	31736.9	57543.3	45330.9	27449.9	24745.3	65531.8	21733.9	29521.4	39313.6	28969.7
	3	20231228_RH28_COREAD_PhoX_TMTpro_06.29341.29341.5.0.dta	5	4280.02	1.01636e-38	3.52012e-07	-0.00479	-1.11915	1	1	20231228_RH28_COREAD_PhoX_TMTpro_06_HCDFT.mgf	20231228_RH28_COREAD_PhoX_TMTpro_06.29341.29341.5.0.dta	22909.3	63954.8	33456.2	41623	42704.3	23540.6	24505.1	9432.8	18761.7	39292.8	28497.7	25573.9	24003.3	59177	16098.4	25159.6	32011.9	30451.6
	4	20231228_RH28_COREAD_PhoX_TMTpro_06.29414.29414.5.0.dta	5	4280.02	4.22256e-28	6.15273e-07	-0.004501	-1.05163	1	1	20231228_RH28_COREAD_PhoX_TMTpro_06_HCDFT.mgf	20231228_RH28_COREAD_PhoX_TMTpro_06.29414.29414.5.0.dta	13629.3	35725.9	24413.5	27500.3	25611.6	16337.6	21110.4	6933.4	14371.4	29124.9	17443.5	17032.8	15385.3	38435.4	13435.4	16128.9	20675.2	16167.5
	5	20231228_RH28_COREAD_PhoX_TMTpro_06.29347.29347.6.1.dta	6	4280.02	1.19351e-18	3.70954e-06	-0.004629	-1.08154	1	1	20231228_RH28_COREAD_PhoX_TMTpro_06_HCDFT.mgf	20231228_RH28_COREAD_PhoX_TMTpro_06.29347.29347.6.1.dta	6368.8	12749.9	11657.5	12182.4	13387.3	8519.5	11711.2	4188.9	7187	14394.4	10323.4	7942.2	5889.7	15844.9	7707.1	7629	8245.7	7909.3
	6	20231228_RH28_COREAD_PhoX_TMTpro_06.29353.29353.5.0.dta	5	4280.02	2.08984e-22	1.01037e-05	-0.00479	-1.11915	1	1	20231228_RH28_COREAD_PhoX_TMTpro_06_HCDFT.mgf	20231228_RH28_COREAD_PhoX_TMTpro_06.29353.29353.5.0.dta	13421.5	46384.5	23873	32350.2	32960.6	12733.9	17709.8	6696.8	13460.7	22012.4	20269	29204.2	20476.5	49600.6	14520.3	27206.2	24155.9	30016.4
	7	20231228_RH28_COREAD_PhoX_TMTpro_07.29268.29268.4.1.dta	4	4280.02	3.91126e-58	0.000478096	-0.001801	-0.420792	1	1	20231228_RH28_COREAD_PhoX_TMTpro_07_HCDFT.mgf	20231228_RH28_COREAD_PhoX_TMTpro_07.29268.29268.4.1.dta	37803.7	80723.3	54551.5	57155.7	57771.9	38096.3	39524.2	17472.4	30634.5	68147	42490.4	32280.5	24359.8	75949.8	27541.5	27937.3	42861.4	35998.6
	8	20231228_RH28_COREAD_PhoX_TMTpro_06.29420.29420.6.1.dta	6	4280.02	1	0.000499821	-0.004629	-1.08154	1	1	20231228_RH28_COREAD_PhoX_TMTpro_06_HCDFT.mgf	20231228_RH28_COREAD_PhoX_TMTpro_06.29420.29420.6.1.dta	4781.7	8687.9	6933.7	7468.6	10825.8	5501.6	8238.7	3488.5	6304.5	10296.4	8357.3	6192.1	4009.3	9306.6	4702.7	7134.8	5202	4739.4
	9	20231228_RH28_COREAD_PhoX_TMTpro_07.29285.29285.4.0.dta	4	4280.02	1.19157e-38	0.00127679	-0.001801	-0.420792	1	1	20231228_RH28_COREAD_PhoX_TMTpro_07_HCDFT.mgf	20231228_RH28_COREAD_PhoX_TMTpro_07.29285.29285.4.0.dta	49269	112508	72579	80256.7	86068.2	52504.9	54613.4	21509.2	43694.8	96274.5	65670.1	45121	40142	99830	45027	39952.9	59481.2	47478.5
	10	20231228_RH28_COREAD_PhoX_TMTpro_07.29288.29288.5.1.dta	5	4280.02	2.37873e-42	0.00441844	-0.003891	-0.909108	1	1	20231228_RH28_COREAD_PhoX_TMTpro_07_HCDFT.mgf	20231228_RH28_COREAD_PhoX_TMTpro_07.29288.29288.5.1.dta	24777.3	60684.9	40531.8	40793	44294.6	29243.7	29618.9	12124.4	22316.6	48813.2	35684	22646.6	23249.4	56811.5	21559.9	25535.7	31958.1	23592.2
	11	20231228_RH28_COREAD_PhoX_TMTpro_07.29275.29275.5.0.dta	5	4280.02	9.43768e-31	0.0108594	-0.003891	-0.909108	1	1	20231228_RH28_COREAD_PhoX_TMTpro_07_HCDFT.mgf	20231228_RH28_COREAD_PhoX_TMTpro_07.29275.29275.5.0.dta	22383	43066.5	31844.1	32447.7	32225.7	19057.1	25516.8	9481.4	20256.2	36465.9	27487.7	18799.8	17137.1	46660.5	15964.7	17781.1	27115.8	18513.1
	12	20231228_RH28_COREAD_PhoX_TMTpro_06.29416.29416.4.0.dta	4	4280.02	1.39012e-05	0.0115891	-0.001419	-0.33154	1	1	20231228_RH28_COREAD_PhoX_TMTpro_06_HCDFT.mgf	20231228_RH28_COREAD_PhoX_TMTpro_06.29416.29416.4.0.dta	26641.8	30216.3	27266.7	24550.2	28193	19546.7	40551.1	10212.8	18254.9	24125.9	26973	18401.1	14652.4	27885.6	16897.4	17476.6	25034.1	29226.7
	13	20231228_RH28_COREAD_PhoX_TMTpro_06.29306.29306.4.1.dta	4	4280.02	1	0.0646774	-0.001199	-0.280139	1	1	20231228_RH28_COREAD_PhoX_TMTpro_06_HCDFT.mgf	20231228_RH28_COREAD_PhoX_TMTpro_06.29306.29306.4.1.dta	20972.6	21345.9	23302.7	20549.2	21000.9	17440.6	33863.3	7672.4	13901.8	21270.2	22318.6	18209.9	10553.5	21298.9	16331.9	14382	22517.5	26692.5
	14	20231228_RH28_COREAD_PhoX_TMTpro_07.29263.29263.4.1.dta	4	4280.02	1.70148e-10	0.071204	-0.001801	-0.420792	1	1	20231228_RH28_COREAD_PhoX_TMTpro_07_HCDFT.mgf	20231228_RH28_COREAD_PhoX_TMTpro_07.29263.29263.4.1.dta	14201.2	24465.9	23103.8	24915	22936.3	17116.6	20989	8031.6	17008.6	22944.8	22805.3	15037.9	14333.9	28551.4	16179.2	14359.1	17903.4	15755.4
	15	20231228_RH28_COREAD_PhoX_TMTpro_06.29491.29491.4.0.dta	4	4280.02	1	0.293924	-0.000101	-0.023598	1	1	20231228_RH28_COREAD_PhoX_TMTpro_06_HCDFT.mgf	20231228_RH28_COREAD_PhoX_TMTpro_06.29491.29491.4.0.dta	13950.3	30797.5	19681.7	25083.5	28569	15404	23786.4	10868.4	12618.5	20796	33870.7	17248.1	11808.8	25342.9	11905.9	13353.3	14877.9	15114.9
16	AAAPKATPVAAAKTK(5)(13)	2214.22	TMTpro_pep_N-term(0);TMTpro_K(15)	sp|Q66K74|MAP1S_HUMAN (877)(885)/	1	47191.6	85471.2	93468.3	84666.1	92384	54836.8	75936.7	28052.7	63720.7	100132	120842	65553.5	52299.5	114413	69547.5	64436.9	68905.9	68170
	1	20231228_RH28_COREAD_PhoX_TMTpro_20.16785.16785.3.0.dta	3	2214.22	1.58974e-09	0.15875	-4.5e-05	-0.020323	1	1	20231228_RH28_COREAD_PhoX_TMTpro_20_HCDFT.mgf	20231228_RH28_COREAD_PhoX_TMTpro_20.16785.16785.3.0.dta	47191.6	85471.2	93468.3	84666.1	92384	54836.8	75936.7	28052.7	63720.7	100132	120842	65553.5	52299.5	114413	69547.5	64436.9	68905.9	68170
17	AAAQLLQSQAQQSGAQQTKKDKDK(19)(20)	3693.94	TMTpro_pep_N-term(0);TMTpro_K(22);TMTpro_K(24)	sp|Q9NVA2|SEP11_HUMAN (418)(419)/	4	85364.5	170173	127064	111194	119341	135797	137108	36671.9	103440	154888	105629	111839	82447.9	182522	89824.2	79389.9	119878	76958.9
	1	20231228_RH28_COREAD_PhoX_TMTpro_29.17935.17935.4.0.dta	4	3693.94	1.54018e-21	6.76154e-10	0.00052	0.140771	1	1	20231228_RH28_COREAD_PhoX_TMTpro_29_HCDFT.mgf	20231228_RH28_COREAD_PhoX_TMTpro_29.17935.17935.4.0.dta	18924.6	48329.3	23689.5	26200.6	25771.4	33926.9	33691.4	7651.4	23672.8	36705.4	24402.5	22996.7	19333.2	51493	21418	18133.9	27857.5	14823.3
	2	20231228_RH28_COREAD_PhoX_TMTpro_29.17949.17949.4.0.dta	4	3693.94	2.42985e-37	1.82936e-09	0.00052	0.140771	1	1	20231228_RH28_COREAD_PhoX_TMTpro_29_HCDFT.mgf	20231228_RH28_COREAD_PhoX_TMTpro_29.17949.17949.4.0.dta	16139.5	39968.6	23669.9	24522	26457	29661.8	29675.9	7298.9	16818.5	32941.4	22740.9	22921.8	15904	40845.3	16059.7	13332.5	23365.2	15768.2
	3	20231228_RH28_COREAD_PhoX_TMTpro_29.17944.17944.5.0.dta	5	3693.94	1.67394e-17	2.99819e-06	-0.001713	-0.463732	1	1	20231228_RH28_COREAD_PhoX_TMTpro_29_HCDFT.mgf	20231228_RH28_COREAD_PhoX_TMTpro_29.17944.17944.5.0.dta	25999.4	43182.3	40589.3	30917.8	37009.4	40610.9	36372.4	11435.3	31511	45110.1	30458.9	34149.5	22752.5	49015.4	26453	24663.3	36160.3	24124.5
	4	20231228_RH28_COREAD_PhoX_TMTpro_29.17953.17953.5.0.dta	5	3693.94	6.17967e-47	6.85929e-06	-0.001713	-0.463732	1	1	20231228_RH28_COREAD_PhoX_TMTpro_29_HCDFT.mgf	20231228_RH28_COREAD_PhoX_TMTpro_29.17953.17953.5.0.dta	24301	38693	39115.7	29553.2	30103.3	31597.4	37368.3	10286.3	31438.1	40131.6	28027.1	31770.8	24458.2	41168.1	25893.5	23260.2	32494.6	22242.9
18	AAASKLEQGKR(5)(10)	1672.84	TMTpro_pep_N-term(0)	sp|P35269|T2FA_HUMAN (407)(412)/	2	36846.4	137674	56288.9	102150	107858	56062	72240.8	23759	47461.3	72301.3	72683.7	64481.3	51206.7	83659.8	49603.6	37204.3	51191	43579.6
	1	20231228_RH28_COREAD_PhoX_TMTpro_03.12924.12924.3.0.dta	3	1672.84	1.72899e-13	0.00393528	2.1e-05	0.012554	1	1	20231228_RH28_COREAD_PhoX_TMTpro_03_HCDFT.mgf	20231228_RH28_COREAD_PhoX_TMTpro_03.12924.12924.3.0.dta	18296.1	68906.5	29431.8	53464.1	54797.9	30675.4	40230.8	10570.1	26260	37286.6	35864.2	33884.9	28123	45717.1	24737.7	21027.8	26397.9	23357.6
	2	20231228_RH28_COREAD_PhoX_TMTpro_03.12957.12957.3.0.dta	3	1672.84	6.14498e-13	0.00396704	0.000134	0.080103	1	1	20231228_RH28_COREAD_PhoX_TMTpro_03_HCDFT.mgf	20231228_RH28_COREAD_PhoX_TMTpro_03.12957.12957.3.0.dta	18550.3	68768	26857.1	48686.1	53060.6	25386.6	32010	13188.9	21201.3	35014.7	36819.5	30596.4	23083.7	37942.7	24865.9	16176.5	24793.1	20222
19	AAASKLGEFAKVLELDNVK(5)(11)	2821.5	TMTpro_pep_N-term(0);TMTpro_K(19)	sp|P30153|2AAA_HUMAN (188)(194)/	3	63686.9	90551.8	105782	95425.9	92734.8	62565.1	81129.4	29863	56392.1	92541.4	94745.7	79291	62538.9	97281.2	57952.1	53106.7	70569.9	64888.9
	1	20231228_RH28_COREAD_PhoX_TMTpro_26.40147.40147.3.0.dta	3	2821.5	1.53211e-17	2.30092e-06	-0.002991	-1.06007	1	1	20231228_RH28_COREAD_PhoX_TMTpro_26_HCDFT.mgf	20231228_RH28_COREAD_PhoX_TMTpro_26.40147.40147.3.0.dta	22589.2	36594	41203.8	36229	37843.9	20222.2	29529.4	10943.9	19428.1	35618.8	39930.7	29417.4	19394.5	38381.3	20577.8	18641.9	23622.2	24165.8
	2	20231228_RH28_COREAD_PhoX_TMTpro_26.40134.40134.3.0.dta	3	2821.5	1.99849e-12	2.09364e-05	-0.002991	-1.06007	1	1	20231228_RH28_COREAD_PhoX_TMTpro_26_HCDFT.mgf	20231228_RH28_COREAD_PhoX_TMTpro_26.40134.40134.3.0.dta	19768.3	29206.6	33999	31282.1	31769.7	22709.2	28303.6	9656	19584.8	30345.2	33011.1	25628.5	22360.4	28270.2	18941.1	16218.9	21573.3	20497.2
	3	20231228_RH28_COREAD_PhoX_TMTpro_26.40240.40240.3.0.dta	3	2821.5	1.98144e-07	0.116426	-0.003252	-1.15258	1	1	20231228_RH28_COREAD_PhoX_TMTpro_26_HCDFT.mgf	20231228_RH28_COREAD_PhoX_TMTpro_26.40240.40240.3.0.dta	21329.4	24751.2	30579	27914.8	23121.2	19633.7	23296.4	9263.1	17379.2	26577.4	21803.9	24245.1	20784	30629.7	18433.2	18245.9	25374.4	20225.9
20	AAATKKPAPEK(5)(6)	1930.03	TMTpro_pep_N-term(0);TMTpro_K(11)	sp|P36578|RL4_HUMAN (405)(406)/	3	220846	618950	391060	630833	679070	388685	504814	157044	273788	681949	1237287	408049	402063	508999	346442	392742	482662	419121
	1	20231228_RH28_COREAD_PhoX_TMTpro_12.12642.12642.3.1.dta	3	1930.03	8.76997e-37	0.000179794	-6.8e-05	-0.035233	1	1	20231228_RH28_COREAD_PhoX_TMTpro_12_HCDFT.mgf	20231228_RH28_COREAD_PhoX_TMTpro_12.12642.12642.3.1.dta	89162.1	257014	163962	242212	269088	153852	202905	63433.2	116029	284179	437445	172289	159177	211918	135649	152455	168267	164855
	2	20231228_RH28_COREAD_PhoX_TMTpro_12.12821.12821.3.1.dta	3	1930.03	5.72572e-43	0.0031171	-0.005988	-3.10254	1	1	20231228_RH28_COREAD_PhoX_TMTpro_12_HCDFT.mgf	20231228_RH28_COREAD_PhoX_TMTpro_12.12821.12821.3.1.dta	59389.2	123953	105407	151631	159432	97712.2	120680	41185.2	67866.4	124025	163937	81523.8	66545.7	144223	71510.3	75563.2	81448.8	83419.3
	3	20231228_RH28_COREAD_PhoX_TMTpro_12.12623.12623.3.1.dta	3	1930.03	2.34798e-29	0.00759041	-0.001523	-0.789106	1	1	20231228_RH28_COREAD_PhoX_TMTpro_12_HCDFT.mgf	20231228_RH28_COREAD_PhoX_TMTpro_12.12623.12623.3.1.dta	72294.5	237983	121691	236990	250550	137120	181228	52425.2	89892.7	273745	635906	154236	176341	152858	139283	164724	232946	170846
21	AAATPAKKTVTPAK(7)(8)	2173.19	TMTpro_pep_N-term(0);TMTpro_K(14)	sp|P19338|NUCL_HUMAN (95)(96)/	7	466287	646184	678450	780429	780132	558583	694944	238395	483259	685180	494692	474387	346262	786301	488089	408683	553213	424050
	1	20231228_RH28_COREAD_PhoX_TMTpro_20.15346.15346.3.0.dta	3	2173.19	1.26633e-27	7.84108e-05	0.001212	0.557705	1	1	20231228_RH28_COREAD_PhoX_TMTpro_20_HCDFT.mgf	20231228_RH28_COREAD_PhoX_TMTpro_20.15346.15346.3.0.dta	57236.2	91193.9	105181	102315	97814.5	72103.4	94957.1	32883.4	59474.6	90828.4	60254.3	65552.3	49850.4	113751	67116.9	56974.4	69601.7	55828.7
	2	20231228_RH28_COREAD_PhoX_TMTpro_19.15949.15949.4.0.dta	4	2173.19	1.43947e-31	0.000437551	-0.000376	-0.173017	1	1	20231228_RH28_COREAD_PhoX_TMTpro_19_HCDFT.mgf	20231228_RH28_COREAD_PhoX_TMTpro_19.15949.15949.4.0.dta	20881.7	23264.5	29258.5	34546.2	39160.9	25806.5	31401.5	11054	21432.1	30929.5	18052.9	18849.8	14604.9	37384.7	17692.5	16125.6	24107.6	17601.5
	3	20231228_RH28_COREAD_PhoX_TMTpro_19.15957.15957.3.0.dta	3	2173.19	4.72578e-43	0.000676704	-0.00022	-0.101234	1	1	20231228_RH28_COREAD_PhoX_TMTpro_19_HCDFT.mgf	20231228_RH28_COREAD_PhoX_TMTpro_19.15957.15957.3.0.dta	197031	221921	257610	337896	323008	204785	249290	94416.7	180833	277530	168262	173272	115167	307516	189573	155701	218527	173470
	4	20231228_RH28_COREAD_PhoX_TMTpro_19.15877.15877.3.0.dta	3	2173.19	2.05416e-39	0.0014698	0.000307	0.141267	1	1	20231228_RH28_COREAD_PhoX_TMTpro_19_HCDFT.mgf	20231228_RH28_COREAD_PhoX_TMTpro_19.15877.15877.3.0.dta	40749.7	61628.6	69002.5	74248.7	72923	56215.8	68103.5	20413.5	40532.9	64445.9	51997.3	40093.1	30399.5	69983	44167.3	42508.6	49532.1	37486
	5	20231228_RH28_COREAD_PhoX_TMTpro_19.15955.15955.3.0.dta	3	2173.19	4.65472e-43	0.00658732	-0.000153	-0.070403	1	1	20231228_RH28_COREAD_PhoX_TMTpro_19_HCDFT.mgf	20231228_RH28_COREAD_PhoX_TMTpro_19.15955.15955.3.0.dta	47005.7	89138.7	82390	88331.9	102674	76067.2	98476.3	32071.9	69591.5	85632	73705.1	65804.4	53457	87833.9	71263.3	57086.2	64760.7	53007.9
	6	20231228_RH28_COREAD_PhoX_TMTpro_19.15890.15890.3.0.dta	3	2173.19	1.92126e-33	0.00860926	0.000307	0.141267	1	1	20231228_RH28_COREAD_PhoX_TMTpro_19_HCDFT.mgf	20231228_RH28_COREAD_PhoX_TMTpro_19.15890.15890.3.0.dta	40955.8	48958.9	54913.5	59682.3	56133.1	48055.1	61939.5	24178.1	43427.4	60179.7	64433.8	42405	31656.9	70454.3	38822.1	31177.3	39436	34347
	7	20231228_RH28_COREAD_PhoX_TMTpro_19.16076.16076.3.0.dta	3	2173.19	0.00574918	0.424642	-0.000887	-0.408156	1	1	20231228_RH28_COREAD_PhoX_TMTpro_19_HCDFT.mgf	20231228_RH28_COREAD_PhoX_TMTpro_19.16076.16076.3.0.dta	62426.2	110078	80093.9	83409.1	88418.4	75550.4	90776.2	23377.7	67967.8	75634.7	57986.6	68410.5	51126.1	99377.5	59453.2	49110.4	87248.5	52308.9
22	AAATPKKTVPK(6)(7)	1930.07	TMTpro_pep_N-term(0);TMTpro_K(11)	sp|Q14978|NOLC1_HUMAN (240)(241)/	3	61775.3	125875	96095.7	135930	143853	98004.2	102453	58062	87334.4	163803	137739	78865.5	60612.9	129740	73686.6	67815.7	105056	66475.6
	1	20231228_RH28_COREAD_PhoX_TMTpro_18.14926.14926.3.0.dta	3	1930.07	1.89927e-20	0.0871533	-0.001867	-0.967323	1	1	20231228_RH28_COREAD_PhoX_TMTpro_18_HCDFT.mgf	20231228_RH28_COREAD_PhoX_TMTpro_18.14926.14926.3.0.dta	25923.3	48760.1	37027.4	56686.8	62369.8	36143.6	37751.3	21209.2	36616.3	66023.5	54516.7	28563	23442.4	48004.7	27781.7	25076.2	42674.9	28735.5
	2	20231228_RH28_COREAD_PhoX_TMTpro_18.14911.14911.3.0.dta	3	1930.07	1.93289e-15	0.181105	-0.00196	-1.01551	1	1	20231228_RH28_COREAD_PhoX_TMTpro_18_HCDFT.mgf	20231228_RH28_COREAD_PhoX_TMTpro_18.14911.14911.3.0.dta	20772.3	48698.4	35714.7	49367.9	52238.5	29483.1	41125.7	17395	31844.9	60075.7	41650.5	29046	20878.2	42748.7	28161.8	24618.4	36331.1	25380.1
	3	20231228_RH28_COREAD_PhoX_TMTpro_19.15027.15027.3.1.dta	3	1930.07	5.4884e-16	0.216005	-0.001416	-0.733652	1	1	20231228_RH28_COREAD_PhoX_TMTpro_19_HCDFT.mgf	20231228_RH28_COREAD_PhoX_TMTpro_19.15027.15027.3.1.dta	15079.7	28416.3	23353.6	29874.8	29245.1	32377.5	23575.6	19457.8	18873.2	37704	41572	21256.5	16292.3	38986.7	17743.1	18121.1	26049.5	12360
23	AAATSAKKVVVSPTK(7)(8)	2276.25	TMTpro_pep_N-term(0);TMTpro_K(15)	sp|P19338|NUCL_HUMAN (62)(63)/	5	249626	392782	435866	453665	475348	313609	405982	110524	253359	374357	334332	268421	197740	462730	242985	222661	267226	235912
	1	20231228_RH28_COREAD_PhoX_TMTpro_26.22292.22292.4.0.dta	4	2276.25	2.24792e-31	1.61161e-11	-0.001825	-0.801756	1	1	20231228_RH28_COREAD_PhoX_TMTpro_26_HCDFT.mgf	20231228_RH28_COREAD_PhoX_TMTpro_26.22292.22292.4.0.dta	32227	53886	38737.9	68146.1	72359.4	48850.7	55329.3	16951.1	32344.8	52584.4	33755.6	36366.6	26076.4	68724.5	35267.2	31844.9	35630.4	28736
	2	20231228_RH28_COREAD_PhoX_TMTpro_26.22270.22270.3.0.dta	3	2276.25	7.13839e-39	2.62684e-08	-0.001952	-0.857549	1	1	20231228_RH28_COREAD_PhoX_TMTpro_26_HCDFT.mgf	20231228_RH28_COREAD_PhoX_TMTpro_26.22270.22270.3.0.dta	137873	227963	236784	275450	290064	167277	234137	54703.2	140042	204175	207574	140569	101942	255091	131298	121160	150130	128680
	3	20231228_RH28_COREAD_PhoX_TMTpro_26.22362.22362.3.0.dta	3	2276.25	3.53168e-17	1.95132e-05	-0.002263	-0.994177	1	1	20231228_RH28_COREAD_PhoX_TMTpro_26_HCDFT.mgf	20231228_RH28_COREAD_PhoX_TMTpro_26.22362.22362.3.0.dta	65463.1	93663.4	138404	91931.3	94843.9	83086.1	100168	33704	67027.4	96673.8	76162.3	75085.4	58352.6	117705	64728.5	58849.1	66709.9	66579.5
	4	20231228_RH28_COREAD_PhoX_TMTpro_50.22955.22955.3.0.dta	3	2276.25	3.65576e-05	0.0413636	-0.002622	-1.15189	1	1	20231228_RH28_COREAD_PhoX_TMTpro_50_HCDFT.mgf	20231228_RH28_COREAD_PhoX_TMTpro_50.22955.22955.3.0.dta	6610.2	10376.6	11557.9	9370.9	9406.7	7687.8	9875.6	2531.9	6903.2	10128	10844.8	8326.7	5843.6	12512.3	6606.7	6386.6	7874.6	7455
	5	20231228_RH28_COREAD_PhoX_TMTpro_26.22309.22309.4.0.dta	4	2276.25	7.64701e-14	0.0525131	-0.001851	-0.813178	1	1	20231228_RH28_COREAD_PhoX_TMTpro_26_HCDFT.mgf	20231228_RH28_COREAD_PhoX_TMTpro_26.22309.22309.4.0.dta	7453.4	6893.5	10383.4	8767.3	8674.1	6707.2	6471.9	2634	7041.8	10796.1	5995.4	8073.6	5524.9	8697.3	5084.6	4420.7	6881.4	4462.2
24	AAATSAKKVVVSPTKK(7)(8)	2708.56	TMTpro_pep_N-term(0);TMTpro_K(15);TMTpro_K(16)	sp|P19338|NUCL_HUMAN (62)(63)/	2	219123	159688	431836	196336	222104	115343	202254	54457.2	128930	147939	118209	131200	94016.3	167767	112702	104102	129905	221583
	1	20231228_RH28_COREAD_PhoX_TMTpro_37.18112.18112.3.0.dta	3	2708.56	6.59054e-37	0.000368906	0.001845	0.681175	1	1	20231228_RH28_COREAD_PhoX_TMTpro_37_HCDFT.mgf	20231228_RH28_COREAD_PhoX_TMTpro_37.18112.18112.3.0.dta	109828	69146.6	205588	88185.9	94092.1	50253.3	88127.8	23443.3	54855.9	62405.5	52367.8	57509.6	43520.8	72932.6	53134.3	47657.9	56858.7	109914
	2	20231228_RH28_COREAD_PhoX_TMTpro_37.18127.18127.3.0.dta	3	2708.56	8.30823e-23	0.00202294	0.001845	0.681175	1	1	20231228_RH28_COREAD_PhoX_TMTpro_37_HCDFT.mgf	20231228_RH28_COREAD_PhoX_TMTpro_37.18127.18127.3.0.dta	109295	90541.5	226248	108150	128012	65089.3	114127	31013.9	74074.1	85533.3	65841.2	73689.9	50495.5	94834.1	59567.5	56444.6	73046.4	111669
25	AAAVADKKK(7)(8)	1719.93	TMTpro_pep_N-term(0);TMTpro_K(9)	sp|O75528|TADA3_HUMAN (221)(222)/	2	64233.2	133666	141374	111602	123569	72771.1	94813.5	39007.6	69143.3	101818	102225	86903.2	74557.5	128568	72898.4	67450.5	76073.1	67978
	1	20231228_RH28_COREAD_PhoX_TMTpro_14.13915.13915.3.0.dta	3	1719.93	1.17839e-26	0.011014	-0.001772	-1.03027	1	1	20231228_RH28_COREAD_PhoX_TMTpro_14_HCDFT.mgf	20231228_RH28_COREAD_PhoX_TMTpro_14.13915.13915.3.0.dta	33006.1	68168.5	76378.3	56814.1	61275.7	38162.2	49648.6	19444.3	34465.2	48458.7	51925.3	43255.7	36456.5	63366.9	34197.7	31432.3	38066.8	32623.6
	2	20231228_RH28_COREAD_PhoX_TMTpro_14.13896.13896.3.0.dta	3	1719.93	4.61935e-22	0.0163123	-0.001735	-1.00876	1	1	20231228_RH28_COREAD_PhoX_TMTpro_14_HCDFT.mgf	20231228_RH28_COREAD_PhoX_TMTpro_14.13896.13896.3.0.dta	31227.1	65497.8	64995.6	54787.8	62293.4	34608.9	45164.9	19563.3	34678.1	53359.3	50299.8	43647.5	38101	65201	38700.7	36018.2	38006.3	35354.4
26	AAAVVGINSETIMKPASISEEELLNLINKLNNDDNVDGLLVQLPLPEHIDER(14)(29)	6178.13	TMTpro_pep_N-term(0)	sp|P13995|MTDC_HUMAN (104)(119)/	1	31444.4	41172.4	71232.8	75213.3	81525.1	36102.5	49546.1	20338	31211.7	38921.1	52771.8	33705.6	24055.2	52686.3	33630.3	28340.5	38648.9	44334.8
	1	20231228_RH28_COREAD_PhoX_TMTpro_24.42302.42302.5.0.dta	5	6178.12	8.6981e-27	3.75304e-09	-0.003785	-0.612645	1	1	20231228_RH28_COREAD_PhoX_TMTpro_24_HCDFT.mgf	20231228_RH28_COREAD_PhoX_TMTpro_24.42302.42302.5.0.dta	31444.4	41172.4	71232.8	75213.3	81525.1	36102.5	49546.1	20338	31211.7	38921.1	52771.8	33705.6	24055.2	52686.3	33630.3	28340.5	38648.9	44334.8
27	AACIAEQYHTVLKLQGQVSAKKR(21)(22)	3113.59	TMTpro_pep_N-term(0);Carbamidomethyl[C](3)	sp|O95235|KI20A_HUMAN (827)(828)/	1	26010.4	49756.6	40244.9	39935	43391.5	40953.6	61208.4	15515.4	19805.7	31160	41237.4	24184.5	20939.7	46577	19725	35857.8	45997.6	50525.7
	1	20231228_RH28_COREAD_PhoX_TMTpro_03.31514.31514.4.1.dta	4	3113.54	0.0182039	0.110452	-0.052429	-16.8387	1	1	20231228_RH28_COREAD_PhoX_TMTpro_03_HCDFT.mgf	20231228_RH28_COREAD_PhoX_TMTpro_03.31514.31514.4.1.dta	26010.4	49756.6	40244.9	39935	43391.5	40953.6	61208.4	15515.4	19805.7	31160	41237.4	24184.5	20939.7	46577	19725	35857.8	45997.6	50525.7
28	AADCKKVHQIELAPR(5)(6)	2250.11	TMTpro_pep_N-term(0);Carbamidomethyl[C](4)	sp|Q9Y5S2|MRCKB_HUMAN (1279)(1280)/	1	29798.5	66841	65786	72412.8	76227.5	48191.8	64428.4	23761.3	35980.7	71395.8	66469.6	46558.2	36368	76465.7	36320.8	35549.2	42204.1	41347
	1	20231228_RH28_COREAD_PhoX_TMTpro_07.18208.18208.3.0.dta	3	2250.1	8.46177e-10	0.202529	-0.001983	-0.881292	1	1	20231228_RH28_COREAD_PhoX_TMTpro_07_HCDFT.mgf	20231228_RH28_COREAD_PhoX_TMTpro_07.18208.18208.3.0.dta	29798.5	66841	65786	72412.8	76227.5	48191.8	64428.4	23761.3	35980.7	71395.8	66469.6	46558.2	36368	76465.7	36320.8	35549.2	42204.1	41347
29	AADEIEKEKELLIHER(7)(9)	2437.2	TMTpro_pep_N-term(0)	sp|Q96BN8|OTUL_HUMAN (64)(66)/	2	14267.7	23571.4	27448.6	22198.6	25625.5	18770.9	24033.9	6936.6	15378.5	22374.5	15139	16630.4	12685.5	24274.7	17780.1	14446.4	18363.6	16312.2
	1	20231228_RH28_COREAD_PhoX_TMTpro_49.28848.28848.3.0.dta	3	2437.19	7.46634e-27	6.2909e-06	-0.002513	-1.0311	1	1	20231228_RH28_COREAD_PhoX_TMTpro_49_HCDFT.mgf	20231228_RH28_COREAD_PhoX_TMTpro_49.28848.28848.3.0.dta	6429.6	10917.5	14197.9	10385.6	12350.9	8816.4	10435.6	2344	6663.4	9596.9	6539.8	7784.3	5394.9	10453.4	7388.9	6435.8	9211.7	7029.8
	2	20231228_RH28_COREAD_PhoX_TMTpro_49.28798.28798.3.0.dta	3	2437.19	2.40792e-05	0.0373057	-0.002513	-1.0311	1	1	20231228_RH28_COREAD_PhoX_TMTpro_49_HCDFT.mgf	20231228_RH28_COREAD_PhoX_TMTpro_49.28798.28798.3.0.dta	7838.1	12653.9	13250.7	11813	13274.6	9954.5	13598.3	4592.6	8715.1	12777.6	8599.2	8846.1	7290.6	13821.3	10391.2	8010.6	9151.9	9282.4
30	AADEVLAEAKKPR(10)(11)	1911.95	TMTpro_pep_N-term(0)	sp|Q6P1J9|CDC73_HUMAN (136)(137)/	6	79869.5	139538	226134	134039	148408	77132.9	131891	50190	87947.6	166739	123339	85718.9	82434.1	135788	85785.3	74914.9	91124.8	109409
	1	20231228_RH28_COREAD_PhoX_TMTpro_01.19174.19174.3.0.dta	3	1911.95	5.28475e-25	2.52272e-11	-0.000449	-0.234838	1	1	20231228_RH28_COREAD_PhoX_TMTpro_01_HCDFT.mgf	20231228_RH28_COREAD_PhoX_TMTpro_01.19174.19174.3.0.dta	30292.9	58510.4	57014.5	50191.3	57622	25482.7	42709.9	22973.9	35736.4	62385.7	56311	25679.2	27703.2	47912.2	31410.8	27043.9	25895.4	31422.2
	2	20231228_RH28_COREAD_PhoX_TMTpro_01.19112.19112.3.0.dta	3	1911.95	1.25474e-31	1.0223e-10	-0.000383	-0.200319	1	1	20231228_RH28_COREAD_PhoX_TMTpro_01_HCDFT.mgf	20231228_RH28_COREAD_PhoX_TMTpro_01.19112.19112.3.0.dta	18594.9	34240.8	34922.1	35736.6	35165.8	19435.5	24060.9	12128.2	20381.2	40576.5	28625.6	18192.4	16073.9	30427.5	16199.2	14357.7	21496.7	17605.4
	3	20231228_RH28_COREAD_PhoX_TMTpro_02.24543.24543.3.0.dta	3	1911.95	1.25772e-25	0.000161167	0.000127	0.066424	1	1	20231228_RH28_COREAD_PhoX_TMTpro_02_HCDFT.mgf	20231228_RH28_COREAD_PhoX_TMTpro_02.24543.24543.3.0.dta	7300.6	13019.7	14228.5	10982	10839.9	7911.8	10874.2	5798	8532.3	12781.6	11425.9	8890.1	9025.6	13862.5	7942.7	8312.6	10479.9	5952.9
	4	20231228_RH28_COREAD_PhoX_TMTpro_50.24437.24437.3.1.dta	3	1911.96	7.79892e-28	0.00519206	0.002861	1.49638	1	1	20231228_RH28_COREAD_PhoX_TMTpro_50_HCDFT.mgf	20231228_RH28_COREAD_PhoX_TMTpro_50.24437.24437.3.1.dta	4814.5	5732.1	14613.2	6018.2	6404.9	5525.8	6206.4	1993	4550.7	7833.7	6574.7	6045.9	4596.8	8139.9	7214.6	5343.7	4024	5342.8
	5	20231228_RH28_COREAD_PhoX_TMTpro_50.24393.24393.3.1.dta	3	1911.96	1.23257e-12	0.0430615	0.003233	1.69094	1	1	20231228_RH28_COREAD_PhoX_TMTpro_50_HCDFT.mgf	20231228_RH28_COREAD_PhoX_TMTpro_50.24393.24393.3.1.dta	7695.1	13826.1	37424.8	12267.5	14416.9	7117.2	17159.8	3342.2	7823.1	17172.5	7855.6	11491.2	11350	14404.6	10119	8726.6	10492	17040.8
	6	20231228_RH28_COREAD_PhoX_TMTpro_50.24366.24366.3.2.dta	3	1911.96	1.32067e-08	0.182843	0.003233	1.69094	1	1	20231228_RH28_COREAD_PhoX_TMTpro_50_HCDFT.mgf	20231228_RH28_COREAD_PhoX_TMTpro_50.24366.24366.3.2.dta	11171.5	14209.3	67930.8	18843.6	23958.9	11659.9	30880	3954.7	10923.9	25989.1	12546.5	15420.1	13684.6	21040.9	12899	11130.4	18736.8	32045
31	AADGPQKLLKVIK(7)(10)	2199.24	TMTpro_pep_N-term(0);TMTpro_K(13)	sp|Q92979|NEP1_HUMAN (154)(157)/	3	23394.6	57484	53216.7	44060.8	49898.9	30883.6	40516.3	16416.8	27902.7	35587.4	35130.1	33427.2	25002.4	45443.3	31796.3	34752	36033.6	37786.4
	1	20231228_RH28_COREAD_PhoX_TMTpro_29.32666.32666.3.0.dta	3	2199.24	3.37187e-16	0.000728627	-0.000329	-0.149597	1	1	20231228_RH28_COREAD_PhoX_TMTpro_29_HCDFT.mgf	20231228_RH28_COREAD_PhoX_TMTpro_29.32666.32666.3.0.dta	9574.1	24099.4	19004.5	17612.6	19961.2	11279.4	15342.4	5660.5	11024.7	12410.3	13961.5	13818.8	9623.1	15281.1	12000.4	12014.9	12578.8	14037.6
	2	20231228_RH28_COREAD_PhoX_TMTpro_30.32839.32839.3.0.dta	3	2199.24	1.47388e-08	0.00573235	-0.000354	-0.160964	1	1	20231228_RH28_COREAD_PhoX_TMTpro_30_HCDFT.mgf	20231228_RH28_COREAD_PhoX_TMTpro_30.32839.32839.3.0.dta	8453	21291.6	17154	15236.2	17883.8	12365.7	13214.6	6629.1	9850.3	14776.2	12751.3	10909.7	8846.9	17809.6	10270.2	14142.7	12784.5	14267
	3	20231228_RH28_COREAD_PhoX_TMTpro_30.33038.33038.3.0.dta	3	2199.24	1.2386e-08	0.174308	-0.002048	-0.931229	1	1	20231228_RH28_COREAD_PhoX_TMTpro_30_HCDFT.mgf	20231228_RH28_COREAD_PhoX_TMTpro_30.33038.33038.3.0.dta	5367.5	12093	17058.2	11212	12053.9	7238.5	11959.3	4127.2	7027.7	8400.9	8417.3	8698.7	6532.4	12352.6	9525.7	8594.4	10670.3	9481.8
32	AADLQLEMTQKPHKK(11)(14)	2556.32	TMTpro_pep_N-term(0);TMTpro_K(15)	sp|O15382|BCAT2_HUMAN (44)(47)/	5	94522.3	301740	215698	197013	196250	224534	230770	59705.3	120793	182009	216777	130801	106458	265793	126072	127370	118518	102271
	1	20231228_RH28_COREAD_PhoX_TMTpro_17.21354.21354.3.0.dta	3	2556.31	5.75305e-29	0.000151007	-0.002906	-1.13679	1	1	20231228_RH28_COREAD_PhoX_TMTpro_17_HCDFT.mgf	20231228_RH28_COREAD_PhoX_TMTpro_17.21354.21354.3.0.dta	36474.5	137931	87185.4	88454.6	83314.3	98952.9	101095	22677.9	44642.7	74954.6	100033	54671.6	40246.4	123347	49251.8	47686.6	46632.9	36618.2
	2	20231228_RH28_COREAD_PhoX_TMTpro_18.21149.21149.3.0.dta	3	2556.32	2.63084e-21	0.00218527	-0.002459	-0.961931	1	1	20231228_RH28_COREAD_PhoX_TMTpro_18_HCDFT.mgf	20231228_RH28_COREAD_PhoX_TMTpro_18.21149.21149.3.0.dta	23545.8	62531.6	53410.1	41516	47609.2	44015.4	47131.9	14786.6	29870.3	43186.9	42566.4	31022.9	27234.8	59610.7	30383.7	29874.4	29660	27752.9
	3	20231228_RH28_COREAD_PhoX_TMTpro_17.21360.21360.4.2.dta	4	2556.31	7.66842e-25	0.0117346	-0.003473	-1.35859	1	1	20231228_RH28_COREAD_PhoX_TMTpro_17_HCDFT.mgf	20231228_RH28_COREAD_PhoX_TMTpro_17.21360.21360.4.2.dta	16798.5	56283.7	39264.6	35063	29778.1	43946	40614.7	9460.6	20914.2	28819.3	32453.6	20742.1	19318.4	44255	21880.5	21400.7	17145.2	11496.5
	4	20231228_RH28_COREAD_PhoX_TMTpro_18.21180.21180.4.1.dta	4	2556.31	3.32602e-18	0.0727989	-0.00341	-1.33395	1	1	20231228_RH28_COREAD_PhoX_TMTpro_18_HCDFT.mgf	20231228_RH28_COREAD_PhoX_TMTpro_18.21180.21180.4.1.dta	10569.7	22049.4	19805	17900.7	18888.1	21452.6	22827.3	6878	13064.9	18186.7	14234.7	13828.3	11836.8	21611	15376.1	13785.5	12326.6	12421.8
	5	20231228_RH28_COREAD_PhoX_TMTpro_17.21456.21456.4.1.dta	4	2556.31	2.1979e-07	0.195359	-0.003363	-1.31556	1	1	20231228_RH28_COREAD_PhoX_TMTpro_17_HCDFT.mgf	20231228_RH28_COREAD_PhoX_TMTpro_17.21456.21456.4.1.dta	7133.8	22943.7	16033.3	14078.8	16660.6	16167.4	19101.2	5902.2	12300.9	16861.3	27489.3	10536.1	7821.3	16969.2	9180.3	14623.1	12753.3	13981.3
33	AADLQLEMTQKPHKKPGPGEPLVFGK(11)(14)	3939.11	TMTpro_pep_N-term(0);TMTpro_K(15);TMTpro_K(26)	sp|O15382|BCAT2_HUMAN (44)(47)/	3	186213	414909	838687	297066	344639	199766	353739	52893.7	142180	166336	137642	129714	110035	187636	168302	141820	140518	239601
	1	20231228_RH28_COREAD_PhoX_TMTpro_28.26462.26462.4.0.dta	4	3939.11	5.99718e-62	8.24019e-05	0.000928	0.235586	1	1	20231228_RH28_COREAD_PhoX_TMTpro_28_HCDFT.mgf	20231228_RH28_COREAD_PhoX_TMTpro_28.26462.26462.4.0.dta	129640	295361	632577	204099	235560	138846	255390	27162.6	89956.9	92969.1	73829.9	74971.1	66534	104527	112137	86202.8	78737.9	165102
	2	20231228_RH28_COREAD_PhoX_TMTpro_28.26480.26480.3.0.dta	3	3939.11	1	0.00177638	0.00035	0.088853	1	1	20231228_RH28_COREAD_PhoX_TMTpro_28_HCDFT.mgf	20231228_RH28_COREAD_PhoX_TMTpro_28.26480.26480.3.0.dta	17863.9	37460.6	78401	26374.5	30494.7	15260.3	32520.4	5927.2	11032.1	14176.5	11398.2	8791	7798.1	18213.8	14400.7	13688.6	11361.8	20864.8
	3	20231228_RH28_COREAD_PhoX_TMTpro_28.26557.26557.4.0.dta	4	3939.11	1	0.00598819	0.000494	0.125409	1	1	20231228_RH28_COREAD_PhoX_TMTpro_28_HCDFT.mgf	20231228_RH28_COREAD_PhoX_TMTpro_28.26557.26557.4.0.dta	38709.7	82087.4	127709	66593.1	78584.9	45659.6	65828.8	19803.9	41190.8	59190.6	52413.9	45951.5	35702.8	64895.4	41763.8	41928.7	50417.9	53634.5
34	AADLQLEMTQKPHKKPGPGEPLVFGK(14)(15)	3939.11	TMTpro_pep_N-term(0);TMTpro_K(11);TMTpro_K(26)	sp|O15382|BCAT2_HUMAN (47)(48)/	1	73965.7	173966	337597	122434	147372	83909.3	146579	17682.2	52299.7	66614.2	49246.1	53056.2	44182.1	80702.6	64840.6	55658.7	63605.5	102585
	1	20231228_RH28_COREAD_PhoX_TMTpro_28.26470.26470.5.1.dta	5	3939.11	8.94174e-31	0.000480017	0.001401	0.355664	1	1	20231228_RH28_COREAD_PhoX_TMTpro_28_HCDFT.mgf	20231228_RH28_COREAD_PhoX_TMTpro_28.26470.26470.5.1.dta	73965.7	173966	337597	122434	147372	83909.3	146579	17682.2	52299.7	66614.2	49246.1	53056.2	44182.1	80702.6	64840.6	55658.7	63605.5	102585
35	AADVEQLKPEEIKSGTTAPLGFDEMEVEIQTVK(8)(13)	4421.2	TMTpro_pep_N-term(0);TMTpro_K(33)	sp|Q9NU22|MDN1_HUMAN (5208)(5213)/	1	9496.4	19055.3	15370.4	28254.9	29288.2	15421	19093.6	12981.6	16866.5	22794.5	18652.9	13396	11985.3	24020.6	9917.8	10067.8	13861	10790.9
	1	20231228_RH28_COREAD_PhoX_TMTpro_09.37929.37929.4.1.dta	4	4421.2	6.22916e-12	0.000613332	-0.003988	-0.902017	1	1	20231228_RH28_COREAD_PhoX_TMTpro_09_HCDFT.mgf	20231228_RH28_COREAD_PhoX_TMTpro_09.37929.37929.4.1.dta	9496.4	19055.3	15370.4	28254.9	29288.2	15421	19093.6	12981.6	16866.5	22794.5	18652.9	13396	11985.3	24020.6	9917.8	10067.8	13861	10790.9
36	AAEDDEDDDVDTKKQKTDEDD(13)(16)	3215.36	TMTpro_pep_N-term(0);TMTpro_K(14)	sp|P06454|PTMA_HUMAN (103)(106)/	1	3294.1	7006	5778.9	6579.2	7570.3	4379.9	7527.9	1879.7	3717.4	5921.1	6337.6	3549.3	3921.5	8314.2	2450	2942.9	4142.5	3085.4
	1	20231228_RH28_COREAD_PhoX_TMTpro_49.13386.13386.3.0.dta	3	3215.35	1	2.07343e-05	-0.005693	-1.77057	1	1	20231228_RH28_COREAD_PhoX_TMTpro_49_HCDFT.mgf	20231228_RH28_COREAD_PhoX_TMTpro_49.13386.13386.3.0.dta	3294.1	7006	5778.9	6579.2	7570.3	4379.9	7527.9	1879.7	3717.4	5921.1	6337.6	3549.3	3921.5	8314.2	2450	2942.9	4142.5	3085.4
37	AAEEAKSAIAKQAADQMK(6)(11)	2679.33	TMTpro_pep_N-term(0);TMTpro_K(18)	sp|P35241|RADI_HUMAN (400)(405)/	4	78556.7	670526	183165	168773	172569	110116	129895	258045	116321	610108	361176	141881	117529	252011	199359	483206	459721	536064
	1	20231228_RH28_COREAD_PhoX_TMTpro_13.27040.27040.4.0.dta	4	2679.33	1.88753e-40	5.28253e-06	-0.000468	-0.17467	1	1	20231228_RH28_COREAD_PhoX_TMTpro_13_HCDFT.mgf	20231228_RH28_COREAD_PhoX_TMTpro_13.27040.27040.4.0.dta	4454.5	82164.6	13777.9	14202.2	11263.4	7129.6	7330.5	34174.2	8771.2	75499.6	38501.8	9186.8	8625.3	22137.5	18808.6	60943.4	57615.5	66349.8
	2	20231228_RH28_COREAD_PhoX_TMTpro_13.27034.27034.3.0.dta	3	2679.33	4.07085e-36	4.79766e-05	0.000251	0.09368	1	1	20231228_RH28_COREAD_PhoX_TMTpro_13_HCDFT.mgf	20231228_RH28_COREAD_PhoX_TMTpro_13.27034.27034.3.0.dta	20750.9	279386	65759.2	59434.8	56485.5	30734	36508.7	105216	33493.1	249288	146740	46496.3	39665.9	89536.3	69851.6	201962	196822	223327
	3	20231228_RH28_COREAD_PhoX_TMTpro_13.27021.27021.3.0.dta	3	2679.33	1.44231e-28	8.61599e-05	0.000164	0.061209	1	1	20231228_RH28_COREAD_PhoX_TMTpro_13_HCDFT.mgf	20231228_RH28_COREAD_PhoX_TMTpro_13.27021.27021.3.0.dta	30974.6	247080	62619.2	56384.9	61418.8	42053.7	44044.6	96705	42125.5	226212	127434	49229.3	35233.5	90275.6	73398.8	180725	163797	195831
	4	20231228_RH28_COREAD_PhoX_TMTpro_13.27017.27017.3.0.dta	3	2679.33	0.0244068	0.359137	0.000164	0.061209	1	1	20231228_RH28_COREAD_PhoX_TMTpro_13_HCDFT.mgf	20231228_RH28_COREAD_PhoX_TMTpro_13.27017.27017.3.0.dta	22376.7	61894.9	41008.9	38751.4	43401	30199.1	42011.2	21949.9	31930.9	59108.6	48500.1	36968.7	34004.1	50061.2	37300	39576	41486.1	50556
38	AAEEVEAKFKR(8)(10)	1791.86	TMTpro_pep_N-term(0)	sp|Q9NX63|MIC19_HUMAN (173)(175)/	2	3546.1	7513.8	10868.2	7408.8	6766.4	5677.3	8070.4	1853.5	4961.1	7884.4	6973.5	5852.2	4814.4	9990.7	5512.9	4835.6	6651.2	4969.6
	1	20231228_RH28_COREAD_PhoX_TMTpro_50.23044.23044.3.0.dta	3	1791.86	1.63492e-20	0.00034692	-0.00121	-0.675275	1	1	20231228_RH28_COREAD_PhoX_TMTpro_50_HCDFT.mgf	20231228_RH28_COREAD_PhoX_TMTpro_50.23044.23044.3.0.dta	1727.6	3787.6	5816	3761.6	3284.3	3260.4	4483.7	939	2656	2966.8	4242.5	2826.3	2508.2	4820.2	3433.4	2829.7	4056.2	2804.2
	2	20231228_RH28_COREAD_PhoX_TMTpro_50.23068.23068.3.0.dta	3	1791.86	1	0.0108631	-0.00121	-0.675275	1	1	20231228_RH28_COREAD_PhoX_TMTpro_50_HCDFT.mgf	20231228_RH28_COREAD_PhoX_TMTpro_50.23068.23068.3.0.dta	1818.5	3726.2	5052.2	3647.2	3482.1	2416.9	3586.7	914.5	2305.1	4917.6	2731	3025.9	2306.2	5170.5	2079.5	2005.9	2595	2165.4
39	AAEIDDKLNKINDR(7)(10)	2129.02	TMTpro_pep_N-term(0)	sp|Q8WXH0|SYNE2_HUMAN (5995)(5998)/	1	10338.4	55526.9	49268.1	60907.9	53927.5	27439.5	38497.9	12263.6	17283.9	22303.8	30395.1	27721.3	19842.5	35149.4	20741.9	16870.1	21934.8	19561.6
	1	20231228_RH28_COREAD_PhoX_TMTpro_02.25159.25159.3.0.dta	3	2129.02	3.80272e-21	0.00117927	-0.000169	-0.079379	1	1	20231228_RH28_COREAD_PhoX_TMTpro_02_HCDFT.mgf	20231228_RH28_COREAD_PhoX_TMTpro_02.25159.25159.3.0.dta	10338.4	55526.9	49268.1	60907.9	53927.5	27439.5	38497.9	12263.6	17283.9	22303.8	30395.1	27721.3	19842.5	35149.4	20741.9	16870.1	21934.8	19561.6
40	AAEKKFGSNK(4)(5)	1897.97	TMTpro_pep_N-term(0);TMTpro_K(10)	sp|Q9HD20|AT131_HUMAN (220)(221)/	1	22537.6	52767.4	55367.5	52189.1	57608.9	29940.2	46473.3	18373.1	24395.7	40686	57325.1	33614.9	29777.9	47527.2	27419.8	29333	29838.6	32478.3
	1	20231228_RH28_COREAD_PhoX_TMTpro_15.16617.16617.3.0.dta	3	1897.97	7.89836e-25	0.0429315	-0.002254	-1.18758	1	1	20231228_RH28_COREAD_PhoX_TMTpro_15_HCDFT.mgf	20231228_RH28_COREAD_PhoX_TMTpro_15.16617.16617.3.0.dta	22537.6	52767.4	55367.5	52189.1	57608.9	29940.2	46473.3	18373.1	24395.7	40686	57325.1	33614.9	29777.9	47527.2	27419.8	29333	29838.6	32478.3
41	AAEKLYLADPMKAR(4)(12)	2091.03	TMTpro_pep_N-term(0)	sp|P49458|SRP09_HUMAN (16)(24)/	1	11060	21151.1	29555.5	22164.3	24214.5	13207.6	20420.9	9644.7	12769.1	22896.7	17185.1	23634.6	16110.7	26432.7	17394.3	13529.5	16118.2	11693.4
	1	20231228_RH28_COREAD_PhoX_TMTpro_13.28603.28603.3.0.dta	3	2091.03	3.70142e-07	0.0710705	-0.000904	-0.432323	1	1	20231228_RH28_COREAD_PhoX_TMTpro_13_HCDFT.mgf	20231228_RH28_COREAD_PhoX_TMTpro_13.28603.28603.3.0.dta	11060	21151.1	29555.5	22164.3	24214.5	13207.6	20420.9	9644.7	12769.1	22896.7	17185.1	23634.6	16110.7	26432.7	17394.3	13529.5	16118.2	11693.4
42	AAEKQMKDKQDEEQR(4)(7)	2652.26	TMTpro_pep_N-term(0);TMTpro_K(9)	sp|P27797|CALR_HUMAN (355)(358)/	2	34208.8	49011.8	295569	68287.9	89045.4	26771.1	48954.1	12914.8	33159	50647	37897.7	26938.3	20935.9	52007.2	27641.5	30286.8	27747	39192.5
	1	20231228_RH28_COREAD_PhoX_TMTpro_49.11016.11016.3.0.dta	3	2652.26	4.05627e-15	0.0137107	-0.003745	-1.412	1	1	20231228_RH28_COREAD_PhoX_TMTpro_49_HCDFT.mgf	20231228_RH28_COREAD_PhoX_TMTpro_49.11016.11016.3.0.dta	20535.9	29539.3	186381	38017.3	54157.6	18798.3	31305.8	8247	22162.6	31722.9	24216.3	18073.6	13716.7	35039.5	19642.5	22182.2	17858.6	25099.5
	2	20231228_RH28_COREAD_PhoX_TMTpro_03.11559.11559.3.1.dta	3	2652.26	1.08563e-13	0.096113	0.000148	0.055801	1	1	20231228_RH28_COREAD_PhoX_TMTpro_03_HCDFT.mgf	20231228_RH28_COREAD_PhoX_TMTpro_03.11559.11559.3.1.dta	13672.9	19472.5	109187	30270.6	34887.8	7972.8	17648.3	4667.8	10996.4	18924.1	13681.4	8864.7	7219.2	16967.7	7999	8104.6	9888.4	14093
43	AAELAKGQGPGEVDPKVAL(6)(16)	2364.18	TMTpro_pep_N-term(0)	sp|P17568|NDUB7_HUMAN (124)(134)/	5	30956.6	51344.6	77792.8	51136.7	54615	35982.4	51117.2	15315.2	36340.5	51944.4	40912.6	43159.6	31899.6	52478.9	38233.7	31676.6	37360.4	39897.9
	1	20231228_RH28_COREAD_PhoX_TMTpro_50.29251.29251.3.0.dta	3	2364.18	1.4856e-05	0.019796	-0.002383	-1.00796	1	1	20231228_RH28_COREAD_PhoX_TMTpro_50_HCDFT.mgf	20231228_RH28_COREAD_PhoX_TMTpro_50.29251.29251.3.0.dta	6278.3	11357.5	15453	9540.1	14006.1	7580.3	11260.6	2707.7	7768.1	10653	7598.8	9534.2	6770.8	11374.7	5784.4	6731.3	8234.2	7311.6
	2	20231228_RH28_COREAD_PhoX_TMTpro_50.29622.29622.3.0.dta	3	2364.18	0.000526924	0.0444807	-0.001645	-0.695801	1	1	20231228_RH28_COREAD_PhoX_TMTpro_50_HCDFT.mgf	20231228_RH28_COREAD_PhoX_TMTpro_50.29622.29622.3.0.dta	6492.3	7014.3	15091.4	10276.3	9151.7	7388.4	9943.8	3997.2	7759.1	9614.6	9360.3	7726.5	6170.5	8956.4	7022.2	6389.8	6556.5	6698.6
	3	20231228_RH28_COREAD_PhoX_TMTpro_50.29234.29234.3.0.dta	3	2364.18	5.42116e-07	0.0596892	-0.002287	-0.967354	1	1	20231228_RH28_COREAD_PhoX_TMTpro_50_HCDFT.mgf	20231228_RH28_COREAD_PhoX_TMTpro_50.29234.29234.3.0.dta	5699.6	10324.6	15247	10254.9	10743.5	6947	10957.3	2441	5930.4	11535	8653.9	8290.2	5902.6	9654	8019.5	5746.7	7472.3	9818.7
	4	20231228_RH28_COREAD_PhoX_TMTpro_50.29201.29201.3.0.dta	3	2364.18	0.000116999	0.113886	-0.002061	-0.871761	1	1	20231228_RH28_COREAD_PhoX_TMTpro_50_HCDFT.mgf	20231228_RH28_COREAD_PhoX_TMTpro_50.29201.29201.3.0.dta	6639.5	12231.8	17473.3	9826.1	9613.8	7055.5	9106.6	2509.3	7269.5	10637.3	7497.5	9219.1	6838.9	10916.4	9275.3	6787.6	6972.5	8982
	5	20231228_RH28_COREAD_PhoX_TMTpro_50.29280.29280.3.0.dta	3	2364.18	3.87854e-05	0.152995	-0.002735	-1.15685	1	1	20231228_RH28_COREAD_PhoX_TMTpro_50_HCDFT.mgf	20231228_RH28_COREAD_PhoX_TMTpro_50.29280.29280.3.0.dta	5846.9	10416.4	14528.1	11239.3	11099.9	7011.2	9848.9	3660	7613.4	9504.5	7802.1	8389.6	6216.8	11577.4	8132.3	6021.2	8124.9	7087
44	AAELEKKLDSELTAR(6)(7)	2188.09	TMTpro_pep_N-term(0)	sp|O60610|DIAP1_HUMAN (486)(487)/	2	13696.8	27719.6	15928.3	20294.2	23604.4	13212.4	19262.4	8134.9	10894.4	23887.8	27916.3	16601	12721.3	29695.3	12351.4	14225.8	16580.1	15815.5
	1	20231228_RH28_COREAD_PhoX_TMTpro_06.34235.34235.3.0.dta	3	2188.09	3.51844e-08	9.65204e-05	-0.000609	-0.278325	1	1	20231228_RH28_COREAD_PhoX_TMTpro_06_HCDFT.mgf	20231228_RH28_COREAD_PhoX_TMTpro_06.34235.34235.3.0.dta	4508.2	7112.4	5664.7	6306.9	6421.7	3569.5	5928.6	2401	3464.2	6520.5	6283.1	5149.9	3769	8815.1	3613.6	4733.2	4982.5	3974.7
	2	20231228_RH28_COREAD_PhoX_TMTpro_06.34289.34289.2.0.dta	2	2188.08	1.42486e-07	0.0054258	-0.000801	-0.366073	1	1	20231228_RH28_COREAD_PhoX_TMTpro_06_HCDFT.mgf	20231228_RH28_COREAD_PhoX_TMTpro_06.34289.34289.2.0.dta	9188.6	20607.2	10263.6	13987.3	17182.7	9642.9	13333.8	5733.9	7430.2	17367.3	21633.2	11451.1	8952.3	20880.2	8737.8	9492.6	11597.6	11840.8
45	AAELFVETIAKDAYCCAQQGKR(11)(21)	3043.4	TMTpro_pep_N-term(0);Carbamidomethyl[C](15);Carbamidomethyl[C](16)	sp|Q9NR33|DPOE4_HUMAN (80)(90)/	1	6051.9	12582.5	8951.2	11169.9	9089.6	7681.7	9066.8	3938	7698.5	12030.6	9116.6	6145.1	5515.8	11580.5	5937.2	7611.3	6954.9	8707.6
	1	20231228_RH28_COREAD_PhoX_TMTpro_17.40833.40833.3.1.dta	3	3043.4	3.98272e-05	0.387844	-0.005932	-1.94914	1	1	20231228_RH28_COREAD_PhoX_TMTpro_17_HCDFT.mgf	20231228_RH28_COREAD_PhoX_TMTpro_17.40833.40833.3.1.dta	6051.9	12582.5	8951.2	11169.9	9089.6	7681.7	9066.8	3938	7698.5	12030.6	9116.6	6145.1	5515.8	11580.5	5937.2	7611.3	6954.9	8707.6
46	AAEMHKMKSTTQANR(6)(8)	2218.01	TMTpro_pep_N-term(0)	sp|P78347|GTF2I_HUMAN (92)(94)/	2	113298	197291	199650	208610	207653	133513	204185	66376.1	134796	226037	160232	134615	107732	201824	116524	117273	150725	129791
	1	20231228_RH28_COREAD_PhoX_TMTpro_06.10900.10900.3.0.dta	3	2218.01	1.59865e-39	1.24075e-05	-0.000854	-0.38503	1	1	20231228_RH28_COREAD_PhoX_TMTpro_06_HCDFT.mgf	20231228_RH28_COREAD_PhoX_TMTpro_06.10900.10900.3.0.dta	50403.6	88145.6	96165.3	98550.3	102790	54833.1	89233.8	25658.6	54263.1	113356	55010.9	59783.7	49231.6	98883.2	53787.4	40665.1	56947.7	46678.5
	2	20231228_RH28_COREAD_PhoX_TMTpro_06.10905.10905.3.0.dta	3	2218.01	1.67989e-16	0.00353722	-0.000854	-0.38503	1	1	20231228_RH28_COREAD_PhoX_TMTpro_06_HCDFT.mgf	20231228_RH28_COREAD_PhoX_TMTpro_06.10905.10905.3.0.dta	62894	109146	103485	110059	104863	78679.6	114951	40717.5	80533.2	112682	105221	74831.1	58500.5	102941	62736.1	76608.1	93777	83112.8
47	AAENKKK(5)(6)	1606.85	TMTpro_pep_N-term(0);TMTpro_K(7)	sp|Q8NC51|SERB1_HUMAN (37)(38)/	6	692039	1.12054e+06	938688	1.09862e+06	1.09974e+06	1.01085e+06	1.15122e+06	730855	653899	1.3382e+06	1.11946e+06	1.01528e+06	854730	1.21345e+06	641726	560695	724389	589050
	1	20231228_RH28_COREAD_PhoX_TMTpro_10.9145.9145.3.0.dta	3	1606.85	3.8941e-30	0.00300113	-0.000949	-0.590597	1	1	20231228_RH28_COREAD_PhoX_TMTpro_10_HCDFT.mgf	20231228_RH28_COREAD_PhoX_TMTpro_10.9145.9145.3.0.dta	88619	130912	132131	141892	135440	115186	155974	51915	86869.2	145042	137720	135486	96206.3	135690	81149.5	59654	88796.3	73113.4
	2	20231228_RH28_COREAD_PhoX_TMTpro_10.9200.9200.3.0.dta	3	1606.85	4.4635e-17	0.0172517	-0.00095	-0.591219	1	1	20231228_RH28_COREAD_PhoX_TMTpro_10_HCDFT.mgf	20231228_RH28_COREAD_PhoX_TMTpro_10.9200.9200.3.0.dta	141550	247008	173963	232313	244137	295887	247476	444950	182812	386194	308229	232480	277696	340969	194298	151465	224582	124392
	3	20231228_RH28_COREAD_PhoX_TMTpro_11.8953.8953.3.0.dta	3	1606.85	5.01495e-27	0.030416	-0.000892	-0.555124	1	1	20231228_RH28_COREAD_PhoX_TMTpro_11_HCDFT.mgf	20231228_RH28_COREAD_PhoX_TMTpro_11.8953.8953.3.0.dta	375101	596866	513920	590309	567253	479656	632435	181539	286588	638268	531759	507473	349684	608754	286710	240572	307368	290051
	4	20231228_RH28_COREAD_PhoX_TMTpro_12.9036.9036.3.0.dta	3	1606.85	1.05403e-08	0.0571957	0.000596	0.370912	1	1	20231228_RH28_COREAD_PhoX_TMTpro_12_HCDFT.mgf	20231228_RH28_COREAD_PhoX_TMTpro_12.9036.9036.3.0.dta	39409	66940.6	50108.7	56873.4	71360.7	51761	50796.3	20730.5	42425.3	71470.7	64058.5	75114.1	67508.4	54411.4	35952.8	53118.7	43950.2	46257.2
	5	20231228_RH28_COREAD_PhoX_TMTpro_12.9051.9051.3.0.dta	3	1606.85	6.48943e-08	0.148613	0.000596	0.370912	1	1	20231228_RH28_COREAD_PhoX_TMTpro_12_HCDFT.mgf	20231228_RH28_COREAD_PhoX_TMTpro_12.9051.9051.3.0.dta	32028.7	50929.6	41814.1	51715.8	54394.8	46117.5	44106.5	20835	38813.6	69263.5	53314.7	45817.8	44127.5	49375.6	27517.6	38738.2	40296.2	36194.9
	6	20231228_RH28_COREAD_PhoX_TMTpro_12.9069.9069.3.0.dta	3	1606.85	0.0018362	0.361251	0.000596	0.370912	1	1	20231228_RH28_COREAD_PhoX_TMTpro_12_HCDFT.mgf	20231228_RH28_COREAD_PhoX_TMTpro_12.9069.9069.3.0.dta	15330.7	27880.3	26751.5	25520.5	27155.8	22239	20433.1	10884.9	16391.5	27961.7	24380.7	18912	19507.8	24250.3	16096.7	17146.8	19396.2	19041.4
48	AAENKKKEAGGGGVGGPGAK(6)(7)	2905.54	TMTpro_pep_N-term(0);TMTpro_K(5);TMTpro_K(20)	sp|Q8NC51|SERB1_HUMAN (38)(39)/	1	21166.6	16377.4	47978.8	17759.9	25300.3	7730.4	25959.7	2612.9	8108.3	12048.7	5085.9	7544.3	7784.9	7401.1	8895.7	6852.6	10045.4	18002.5
	1	20231228_RH28_COREAD_PhoX_TMTpro_18.12267.12267.3.0.dta	3	2905.54	1	0.0367523	-0.002007	-0.69075	1	1	20231228_RH28_COREAD_PhoX_TMTpro_18_HCDFT.mgf	20231228_RH28_COREAD_PhoX_TMTpro_18.12267.12267.3.0.dta	21166.6	16377.4	47978.8	17759.9	25300.3	7730.4	25959.7	2612.9	8108.3	12048.7	5085.9	7544.3	7784.9	7401.1	8895.7	6852.6	10045.4	18002.5
49	AAEPPPPKIPKIETTHPPLPPAHPPPDR(8)(11)	3511.81	TMTpro_pep_N-term(0)	sp|O75909|CCNK_HUMAN (354)(357)/	5	220610	359487	339364	320501	312540	261505	346789	141355	227608	330663	319823	257253	210931	405703	224500	217261	298465	245861
	1	20231228_RH28_COREAD_PhoX_TMTpro_09.22054.22054.4.1.dta	4	3511.81	6.12952e-33	0.000263743	-0.002164	-0.616207	1	1	20231228_RH28_COREAD_PhoX_TMTpro_09_HCDFT.mgf	20231228_RH28_COREAD_PhoX_TMTpro_09.22054.22054.4.1.dta	40923.9	78039.6	67622.3	66572.1	68603.8	50375.8	64100.1	27263.6	41793.3	67992.5	59786.5	53981.8	46179.9	89362.5	45834.6	44373.4	48735.2	44741
	2	20231228_RH28_COREAD_PhoX_TMTpro_09.22005.22005.4.0.dta	4	3511.81	9.36488e-32	0.00146511	-0.0024	-0.683408	1	1	20231228_RH28_COREAD_PhoX_TMTpro_09_HCDFT.mgf	20231228_RH28_COREAD_PhoX_TMTpro_09.22005.22005.4.0.dta	41689.4	75088.7	70822.5	69853.5	62939.4	50146.4	63196.2	33131.9	43581.8	68473	64246.9	55869.4	43167.9	78363.3	48752.4	46624.1	62195.6	50730.5
	3	20231228_RH28_COREAD_PhoX_TMTpro_09.22309.22309.4.0.dta	4	3511.8	8.62624e-22	0.00977349	-0.00853	-2.42895	1	1	20231228_RH28_COREAD_PhoX_TMTpro_09_HCDFT.mgf	20231228_RH28_COREAD_PhoX_TMTpro_09.22309.22309.4.0.dta	38022.5	75151.5	61349.3	63975.4	65172.1	47426.1	58560	24092	43139.6	59157.1	65340.6	41073.3	33817	70459.5	39106.2	36574.1	50562.5	45867.9
	4	20231228_RH28_COREAD_PhoX_TMTpro_09.22060.22060.5.0.dta	5	3511.81	6.75402e-16	0.0194935	-0.002156	-0.613928	1	1	20231228_RH28_COREAD_PhoX_TMTpro_09_HCDFT.mgf	20231228_RH28_COREAD_PhoX_TMTpro_09.22060.22060.5.0.dta	39840.7	50213.4	60103.3	51720.9	47946.6	50903.3	73478.7	22413.5	47285.4	56896.2	47203.6	42840.4	39787.7	72547.5	39863.7	37118	56954.4	40636.4
	5	20231228_RH28_COREAD_PhoX_TMTpro_09.22025.22025.5.0.dta	5	3511.81	1.02207e-13	0.0287885	0.000637	0.181388	1	1	20231228_RH28_COREAD_PhoX_TMTpro_09_HCDFT.mgf	20231228_RH28_COREAD_PhoX_TMTpro_09.22025.22025.5.0.dta	60133.8	80993.6	79466.5	68379.1	67877.6	62653.6	87453.9	34453.6	51807.5	78144.5	83245.4	63487.8	47978.5	94970.5	50943.1	52571.8	80017.5	63885.4
50	AAEQYTPKAKYHGNVMLLR(8)(10)	2704.33	TMTpro_pep_N-term(0)	sp|P49327|FAS_HUMAN (2436)(2438)/	3	46479	90728.2	105724	102561	112245	64013.5	88091	25228.9	51958.3	94644	66857	66209.5	46115.6	97912.4	49126.3	48206.1	62078.1	60006.4
	1	20231228_RH28_COREAD_PhoX_TMTpro_17.21601.21601.3.0.dta	3	2704.32	3.03814e-55	1.38266e-05	-0.004271	-1.57932	1	1	20231228_RH28_COREAD_PhoX_TMTpro_17_HCDFT.mgf	20231228_RH28_COREAD_PhoX_TMTpro_17.21601.21601.3.0.dta	18114.9	41580.5	40397.8	51285.9	57236.3	30101.3	43248.3	9396.7	21582.8	46297.6	28562.1	30108	20327	39967.4	21679.7	17569.9	23955.6	26073.6
	2	20231228_RH28_COREAD_PhoX_TMTpro_17.21623.21623.4.2.dta	4	2704.32	8.44628e-49	3.94475e-05	-0.003747	-1.38556	1	1	20231228_RH28_COREAD_PhoX_TMTpro_17_HCDFT.mgf	20231228_RH28_COREAD_PhoX_TMTpro_17.21623.21623.4.2.dta	7981.5	14163.8	23366.2	16796.9	18863.1	9186.7	13777.1	4650.5	8895.9	16579.5	9098.2	9501.5	8358.3	17541.7	6377.3	8088.5	11592.4	9012
	3	20231228_RH28_COREAD_PhoX_TMTpro_18.21436.21436.3.0.dta	3	2704.32	1.91235e-09	0.0701518	-0.002953	-1.09195	1	1	20231228_RH28_COREAD_PhoX_TMTpro_18_HCDFT.mgf	20231228_RH28_COREAD_PhoX_TMTpro_18.21436.21436.3.0.dta	20382.6	34983.9	41960.1	34478.3	36145.8	24725.5	31065.6	11181.7	21479.6	31766.9	29196.7	26600	17430.3	40403.3	21069.3	22547.7	26530.1	24920.8
51	AAESETPGKSPEKKPK(9)(13)	2806.48	TMTpro_pep_N-term(0);TMTpro_K(14);TMTpro_K(16)	sp|O76021|RL1D1_HUMAN (426)(430)/	4	241541	713888	529984	584728	613958	229294	382917	146806	189774	336105	419472	217400	158217	332032	208481	235479	316316	316511
	1	20231228_RH28_COREAD_PhoX_TMTpro_14.13310.13310.4.2.dta	4	2806.48	8.73315e-28	0.00313477	-0.001639	-0.584005	1	1	20231228_RH28_COREAD_PhoX_TMTpro_14_HCDFT.mgf	20231228_RH28_COREAD_PhoX_TMTpro_14.13310.13310.4.2.dta	39945.5	158759	105245	111315	124221	58485.6	84901.6	31275.7	48176.5	85622.8	85592.2	51395.7	36919.9	72991	51808.8	61622.4	73454	67138.5
	2	20231228_RH28_COREAD_PhoX_TMTpro_15.11912.11912.3.0.dta	3	2806.48	1	0.123486	-0.001647	-0.586855	1	1	20231228_RH28_COREAD_PhoX_TMTpro_15_HCDFT.mgf	20231228_RH28_COREAD_PhoX_TMTpro_15.11912.11912.3.0.dta	91451	123508	194286	127828	158780	30809	93970.3	17045.7	37103.5	63001.6	38355.4	32314.8	27423.6	47618.7	49730.9	47852.9	70696.3	114800
	3	20231228_RH28_COREAD_PhoX_TMTpro_14.13202.13202.3.2.dta	3	2806.48	7.86402e-21	0.236281	-0.002228	-0.793876	1	1	20231228_RH28_COREAD_PhoX_TMTpro_14_HCDFT.mgf	20231228_RH28_COREAD_PhoX_TMTpro_14.13202.13202.3.2.dta	69927.5	234989	137644	191911	190825	77706.5	117837	50758.1	56771	111282	151830	73235.9	50987.9	111493	63731.9	77575.8	100249	80973
	4	20231228_RH28_COREAD_PhoX_TMTpro_14.13192.13192.3.1.dta	3	2806.48	4.35152e-09	0.4267	-0.002344	-0.835209	1	1	20231228_RH28_COREAD_PhoX_TMTpro_14_HCDFT.mgf	20231228_RH28_COREAD_PhoX_TMTpro_14.13192.13192.3.1.dta	40217.2	196632	92808.4	153673	140133	62293	86207.8	47726.2	47723	76198.6	143695	60454.1	42885.5	99929.5	43209.2	48427.6	71916.6	53599.9
52	AAESSSDSSDSDSSEDDEAPSKPAGTTKNSSNKPAVTTK(28)(33)	5008.32	TMTpro_pep_N-term(0);TMTpro_K(22);TMTpro_K(39)	sp|Q14978|NOLC1_HUMAN (385)(390)/	2	29260.6	75975	53491	93350.1	91986.1	49376.6	70197	25306.6	40848.1	85940.8	62919.6	39104.2	25866.9	79379	38310.6	31452	69963.6	45655.9
	1	20231228_RH28_COREAD_PhoX_TMTpro_05.14916.14916.5.0.dta	5	5008.31	1.6416e-33	4.00365e-06	-0.004309	-0.860369	1	1	20231228_RH28_COREAD_PhoX_TMTpro_05_HCDFT.mgf	20231228_RH28_COREAD_PhoX_TMTpro_05.14916.14916.5.0.dta	22991	61823.3	42607.9	72112.8	71514.6	37204.7	56151.2	19336.9	32049.9	66258.8	51477.5	30155.2	20199.3	60135.3	29744.5	24504.6	53355.5	36321.9
	2	20231228_RH28_COREAD_PhoX_TMTpro_05.14917.14917.4.0.dta	4	5008.31	1	9.74591e-05	-0.0071	-1.41764	1	1	20231228_RH28_COREAD_PhoX_TMTpro_05_HCDFT.mgf	20231228_RH28_COREAD_PhoX_TMTpro_05.14917.14917.4.0.dta	6269.6	14151.7	10883.1	21237.3	20471.5	12171.9	14045.8	5969.7	8798.2	19682	11442.1	8949	5667.6	19243.7	8566.1	6947.4	16608.1	9334
53	AAFEELEKALSTAQKTEEAR(8)(15)	2736.31	TMTpro_pep_N-term(0)	sp|Q13439|GOGA4_HUMAN (418)(425)/	2	37026.5	54223.4	58459.6	50544.8	51552.9	40977.9	52767	18171.6	43372.9	54788.6	57037.2	43276.7	40950.5	60266.1	58335.8	46555	45582.7	43796.9
	1	20231228_RH28_COREAD_PhoX_TMTpro_16.41667.41667.3.0.dta	3	2736.31	1.82483e-06	0.00242211	0.001976	0.722141	1	1	20231228_RH28_COREAD_PhoX_TMTpro_16_HCDFT.mgf	20231228_RH28_COREAD_PhoX_TMTpro_16.41667.41667.3.0.dta	7752.7	12281.9	12731.1	12627.1	11825.1	9278.2	11865	5237.7	6482.9	14339.6	17574.2	9773.1	8784.7	15883.2	9832.6	7967.8	9942	9724
	2	20231228_RH28_COREAD_PhoX_TMTpro_17.41378.41378.3.1.dta	3	2736.3	0.00293908	0.159464	-0.004712	-1.72203	1	1	20231228_RH28_COREAD_PhoX_TMTpro_17_HCDFT.mgf	20231228_RH28_COREAD_PhoX_TMTpro_17.41378.41378.3.1.dta	29273.8	41941.5	45728.5	37917.7	39727.8	31699.7	40902	12933.9	36890	40449	39463	33503.6	32165.8	44382.9	48503.2	38587.2	35640.7	34072.9
54	AAFIKAEKENPGLTQDIIMK(5)(8)	3035.58	TMTpro_pep_N-term(0);TMTpro_K(20)	sp|Q9BUL8|PDC10_HUMAN (50)(53)/	6	187689	398837	348993	323593	333334	261845	316586	115885	227199	369784	306509	273494	246231	412815	248960	280357	309550	280990
	1	20231228_RH28_COREAD_PhoX_TMTpro_20.31879.31879.3.0.dta	3	3035.58	1.7497e-30	1.35596e-05	0.001395	0.45955	1	1	20231228_RH28_COREAD_PhoX_TMTpro_20_HCDFT.mgf	20231228_RH28_COREAD_PhoX_TMTpro_20.31879.31879.3.0.dta	38586	85187.4	66719.6	66212.1	70535.8	58631.9	65539.9	27754.9	45808	80352.5	57571.5	61544.6	56360.1	84201.6	57238.7	49769.1	68045	61768.1
	2	20231228_RH28_COREAD_PhoX_TMTpro_20.31746.31746.3.0.dta	3	3035.58	1.78557e-22	4.72203e-05	5.8e-05	0.019107	1	1	20231228_RH28_COREAD_PhoX_TMTpro_20_HCDFT.mgf	20231228_RH28_COREAD_PhoX_TMTpro_20.31746.31746.3.0.dta	53926.2	126757	112897	99683	101741	73137.4	90286.6	29611.5	70042.1	115598	97712.4	73460	71851.9	122886	68985.5	76210.6	95644.6	86556.9
	3	20231228_RH28_COREAD_PhoX_TMTpro_20.31761.31761.4.0.dta	4	3035.58	4.28714e-34	0.000264097	-0.005483	-1.80624	1	1	20231228_RH28_COREAD_PhoX_TMTpro_20_HCDFT.mgf	20231228_RH28_COREAD_PhoX_TMTpro_20.31761.31761.4.0.dta	16185.4	50915.1	27476.1	34294.3	29937.5	24832.6	33015.7	7958.5	19359.5	30272.9	28000.5	27494.7	23480.5	44206.1	25605.3	60989.8	31197.4	36549.5
	4	20231228_RH28_COREAD_PhoX_TMTpro_20.31805.31805.3.0.dta	3	3035.58	1.79399e-21	0.000639145	0.000306	0.100804	1	1	20231228_RH28_COREAD_PhoX_TMTpro_20_HCDFT.mgf	20231228_RH28_COREAD_PhoX_TMTpro_20.31805.31805.3.0.dta	33345.7	63660.5	61242.5	52084.9	52439.7	42594.4	56849.7	23387.9	38666.3	63070.8	53963.4	54209.8	43619.3	77040.5	41482.5	41746.3	54384.2	39848.7
	5	20231228_RH28_COREAD_PhoX_TMTpro_20.31942.31942.3.0.dta	3	3035.58	1.42632e-15	0.00225758	-0.00148	-0.487551	1	1	20231228_RH28_COREAD_PhoX_TMTpro_20_HCDFT.mgf	20231228_RH28_COREAD_PhoX_TMTpro_20.31942.31942.3.0.dta	30927.6	47585.7	49942	44805.3	48954.2	45535.2	46554.1	21547.1	36290.3	52359.7	49473.8	39801	34641	54567.7	38085.1	32756.5	43711.2	37032.7
	6	20231228_RH28_COREAD_PhoX_TMTpro_20.31885.31885.4.3.dta	4	3035.58	3.4703e-19	0.00877182	-0.005262	-1.73344	1	1	20231228_RH28_COREAD_PhoX_TMTpro_20_HCDFT.mgf	20231228_RH28_COREAD_PhoX_TMTpro_20.31885.31885.4.3.dta	14718.3	24731.2	30715.7	26513.5	29725.8	17113.4	24340.5	5624.8	17033.1	28130.3	19787	16984	16278.2	29913.1	17563.1	18884.5	16567.6	19234.6
55	AAFKTSYGKDLIK(4)(9)	2260.19	TMTpro_pep_N-term(0);TMTpro_K(13)	sp|P20073|ANXA7_HUMAN (228)(233)/	1	34675.4	38293.9	58053.4	50507.9	52853.7	38143.5	48500.9	11459.1	37014.1	43444.9	34225.6	32458.8	25059.5	37671.8	28777.1	26814	31584.9	33275
	1	20231228_RH28_COREAD_PhoX_TMTpro_26.27448.27448.3.0.dta	3	2260.19	4.77304e-19	0.0119042	-0.002795	-1.23662	1	1	20231228_RH28_COREAD_PhoX_TMTpro_26_HCDFT.mgf	20231228_RH28_COREAD_PhoX_TMTpro_26.27448.27448.3.0.dta	34675.4	38293.9	58053.4	50507.9	52853.7	38143.5	48500.9	11459.1	37014.1	43444.9	34225.6	32458.8	25059.5	37671.8	28777.1	26814	31584.9	33275
56	AAFQKQNDTPKGPQPPTVSPIR(5)(11)	2891.44	TMTpro_pep_N-term(0)	sp|P46087|NOP2_HUMAN (772)(778)/	2	75665.5	152537	143282	125130	137322	94459.4	122610	49543.6	83851	119980	114852	91655.9	73724.2	148920	81493.5	86013.2	93365.6	103145
	1	20231228_RH28_COREAD_PhoX_TMTpro_13.21057.21057.3.0.dta	3	2891.43	1.06047e-13	0.00498929	-0.006999	-2.42059	1	1	20231228_RH28_COREAD_PhoX_TMTpro_13_HCDFT.mgf	20231228_RH28_COREAD_PhoX_TMTpro_13.21057.21057.3.0.dta	40791.3	83353.7	75530.6	66761.8	63255.2	45689.1	65375	25264.6	45140.9	58498.6	56389.8	46184.8	36633.9	74312.5	40821.5	42135.4	44859.9	48089.5
	2	20231228_RH28_COREAD_PhoX_TMTpro_09.21825.21825.3.0.dta	3	2891.42	0.00208883	0.155894	-0.020421	-7.06257	1	1	20231228_RH28_COREAD_PhoX_TMTpro_09_HCDFT.mgf	20231228_RH28_COREAD_PhoX_TMTpro_09.21825.21825.3.0.dta	34874.2	69183.1	67751.5	58368.7	74067.2	48770.3	57234.6	24279	38710.1	61481.3	58461.9	45471.1	37090.3	74607.3	40672	43877.8	48505.7	55055.5
57	AAGAGKVTKSAQK(6)(9)	2035.09	TMTpro_pep_N-term(0);TMTpro_K(13)	sp|P68104|EF1A1_HUMAN (450)(453)/	25	3.95875e+06	4.99625e+06	7.14514e+06	4.55958e+06	5632373	3.20555e+06	4668833	1.09246e+06	3.93876e+06	5.31381e+06	2.36287e+06	3.23663e+06	2.26498e+06	5.02749e+06	2.84983e+06	2.62966e+06	3219924	3.40338e+06
	1	20231228_RH28_COREAD_PhoX_TMTpro_16.12024.12024.2.0.dta	2	2035.08	1	0.000243237	-0.003312	-1.62745	1	1	20231228_RH28_COREAD_PhoX_TMTpro_16_HCDFT.mgf	20231228_RH28_COREAD_PhoX_TMTpro_16.12024.12024.2.0.dta	67452	157711	175763	118911	135029	75268.9	102000	29129.3	96436.2	166107	71273.9	89955.5	60959.4	142423	79320.5	69850.2	76053.5	72676.8
	2	20231228_RH28_COREAD_PhoX_TMTpro_16.11811.11811.4.1.dta	4	2035.08	2.17781e-24	0.00494948	-0.002621	-1.28791	1	1	20231228_RH28_COREAD_PhoX_TMTpro_16_HCDFT.mgf	20231228_RH28_COREAD_PhoX_TMTpro_16.11811.11811.4.1.dta	136714	293858	361133	257127	267673	174502	239558	76209.1	224356	363936	141695	204960	143343	341138	188942	128652	164135	145196
	3	20231228_RH28_COREAD_PhoX_TMTpro_16.11732.11732.3.0.dta	3	2035.08	4.96417e-19	0.00829453	-0.002195	-1.07858	1	1	20231228_RH28_COREAD_PhoX_TMTpro_16_HCDFT.mgf	20231228_RH28_COREAD_PhoX_TMTpro_16.11732.11732.3.0.dta	739187	1.42376e+06	1852455	1.24131e+06	1.27041e+06	908635	1.05492e+06	284086	1.15273e+06	1.71352e+06	618851	1.02168e+06	619082	1.61922e+06	900387	745604	786876	693526
	4	20231228_RH28_COREAD_PhoX_TMTpro_16.11716.11716.3.0.dta	3	2035.08	3.66423e-20	0.0205112	-0.002232	-1.09676	1	1	20231228_RH28_COREAD_PhoX_TMTpro_16_HCDFT.mgf	20231228_RH28_COREAD_PhoX_TMTpro_16.11716.11716.3.0.dta	214049	450651	522606	400781	407275	266220	350529	121299	289886	479845	208398	293098	198320	449051	239581	266029	231421	217743
	5	20231228_RH28_COREAD_PhoX_TMTpro_17.12170.12170.4.0.dta	4	2035.08	6.59857e-23	0.0245806	-0.002443	-1.20044	1	1	20231228_RH28_COREAD_PhoX_TMTpro_17_HCDFT.mgf	20231228_RH28_COREAD_PhoX_TMTpro_17.12170.12170.4.0.dta	30521.7	59476.7	80898.2	50702.7	56495.5	38567.6	50202.9	17502.7	46128.8	76417.6	27196.5	42813.3	29498.5	70162.9	36594.5	33941.6	35947.5	36307.8
	6	20231228_RH28_COREAD_PhoX_TMTpro_04.12725.12725.3.0.dta	3	2035.09	3.53883e-13	0.0299047	0.000475	0.233405	1	1	20231228_RH28_COREAD_PhoX_TMTpro_04_HCDFT.mgf	20231228_RH28_COREAD_PhoX_TMTpro_04.12725.12725.3.0.dta	13106	20804.4	25442.7	16487.7	19088.1	13459.4	16891.8	7470.6	15139.5	27547.7	15498.9	17647.5	15225.9	24750.1	12832.7	14072.8	16272.6	15472.4
	7	20231228_RH28_COREAD_PhoX_TMTpro_16.12047.12047.3.0.dta	3	2035.08	1.29106e-16	0.0301619	-0.002378	-1.1685	1	1	20231228_RH28_COREAD_PhoX_TMTpro_16_HCDFT.mgf	20231228_RH28_COREAD_PhoX_TMTpro_16.12047.12047.3.0.dta	854678	288742	853134	390717	838613	252034	647677	25382.2	418813	198446	105550	132195	112798	181107	179649	163646	354446	522242
	8	20231228_RH28_COREAD_PhoX_TMTpro_05.12929.12929.3.0.dta	3	2035.08	1.76965e-14	0.0306112	-0.002481	-1.21911	1	1	20231228_RH28_COREAD_PhoX_TMTpro_05_HCDFT.mgf	20231228_RH28_COREAD_PhoX_TMTpro_05.12929.12929.3.0.dta	31805.7	64253.5	80003.2	61908.4	62050.4	42330.4	50262.1	18776.3	41503.9	74357.7	44390.8	46964.6	34739.4	77861.7	39481.3	40188.5	40168.7	40673.8
	9	20231228_RH28_COREAD_PhoX_TMTpro_49.12512.12512.3.0.dta	3	2035.08	1.44688e-06	0.0355719	-0.002702	-1.32771	1	1	20231228_RH28_COREAD_PhoX_TMTpro_49_HCDFT.mgf	20231228_RH28_COREAD_PhoX_TMTpro_49.12512.12512.3.0.dta	16926.8	41425.5	37303.1	36102.6	36471.5	21090.5	30113.1	14164.1	22241.5	33145.1	28668.8	22247.6	21161.6	37767.5	22872.6	30984	23464	31053.9
	10	20231228_RH28_COREAD_PhoX_TMTpro_49.12458.12458.3.2.dta	3	2035.08	8.74782e-09	0.0387706	-0.002702	-1.32771	1	1	20231228_RH28_COREAD_PhoX_TMTpro_49_HCDFT.mgf	20231228_RH28_COREAD_PhoX_TMTpro_49.12458.12458.3.2.dta	22000.2	49846.8	43210.2	41692.4	45176.6	25835.8	35544.2	16512.1	28138.5	40072.6	33324.8	25872.9	22494.1	40715.9	25164.6	29860	31136.1	31913.9
	11	20231228_RH28_COREAD_PhoX_TMTpro_16.12119.12119.3.0.dta	3	2035.08	1.78314e-14	0.0436997	-0.002644	-1.29921	1	1	20231228_RH28_COREAD_PhoX_TMTpro_16_HCDFT.mgf	20231228_RH28_COREAD_PhoX_TMTpro_16.12119.12119.3.0.dta	175808	226897	332431	197872	265573	137226	227825	43792.8	173404	228741	117034	131342	105799	208274	119907	116498	172251	191191
	12	20231228_RH28_COREAD_PhoX_TMTpro_17.12225.12225.3.0.dta	3	2035.08	2.5625e-24	0.0536881	-0.002036	-1.00045	1	1	20231228_RH28_COREAD_PhoX_TMTpro_17_HCDFT.mgf	20231228_RH28_COREAD_PhoX_TMTpro_17.12225.12225.3.0.dta	349972	705418	977069	587036	580441	423787	495993	161473	483058	895403	272054	476364	333350	727757	379037	341627	380616	402709
	13	20231228_RH28_COREAD_PhoX_TMTpro_17.12064.12064.3.0.dta	3	2035.09	2.28456e-19	0.0633556	-0.001788	-0.878587	1	1	20231228_RH28_COREAD_PhoX_TMTpro_17_HCDFT.mgf	20231228_RH28_COREAD_PhoX_TMTpro_17.12064.12064.3.0.dta	11639.7	26683.2	24411.8	20872.6	24417.7	15069.8	21614.4	8650.1	17256.4	22313	16524.5	16049.2	12596.7	24127.8	16232.1	13460	15923.4	16006.6
	14	20231228_RH28_COREAD_PhoX_TMTpro_04.12775.12775.3.2.dta	3	2035.09	4.25918e-08	0.077598	0.000216	0.106138	1	1	20231228_RH28_COREAD_PhoX_TMTpro_04_HCDFT.mgf	20231228_RH28_COREAD_PhoX_TMTpro_04.12775.12775.3.2.dta	15218.1	20989.4	28603.5	19952.3	24183.6	19358.8	19102.2	10069.6	20931.3	29060	20498.9	22461.6	17386.9	25763.9	16831.3	18183.1	21793.8	13986.4
	15	20231228_RH28_COREAD_PhoX_TMTpro_16.12206.12206.3.0.dta	3	2035.08	5.27859e-13	0.0880581	-0.002399	-1.17882	1	1	20231228_RH28_COREAD_PhoX_TMTpro_16_HCDFT.mgf	20231228_RH28_COREAD_PhoX_TMTpro_16.12206.12206.3.0.dta	77043.3	119497	130624	106336	118605	78072.8	112264	28659.3	69294.2	104370	79209.6	73688.8	63307.5	109017	58571.7	61081.9	67855.5	77782.2
	16	20231228_RH28_COREAD_PhoX_TMTpro_16.12078.12078.3.0.dta	3	2035.08	1.90021e-15	0.11031	-0.002453	-1.20535	1	1	20231228_RH28_COREAD_PhoX_TMTpro_16_HCDFT.mgf	20231228_RH28_COREAD_PhoX_TMTpro_16.12078.12078.3.0.dta	760329	298160	786879	337540	791655	215301	584881	32943.3	379658	182748	99269.8	135449	115081	175291	181356	149848	353111	519624
	17	20231228_RH28_COREAD_PhoX_TMTpro_49.12472.12472.3.2.dta	3	2035.08	3.13657e-08	0.11809	-0.002702	-1.32771	1	1	20231228_RH28_COREAD_PhoX_TMTpro_49_HCDFT.mgf	20231228_RH28_COREAD_PhoX_TMTpro_49.12472.12472.3.2.dta	20907.4	41735.7	38559.7	34746.4	33505.6	23093.7	30145.7	15779.5	24896.6	33510.7	32253.6	25238.9	21441.3	35540.1	22931.6	26037.1	26380.1	27028
	18	20231228_RH28_COREAD_PhoX_TMTpro_17.12490.12490.3.0.dta	3	2035.08	1.64909e-17	0.136869	-0.00307	-1.50853	1	1	20231228_RH28_COREAD_PhoX_TMTpro_17_HCDFT.mgf	20231228_RH28_COREAD_PhoX_TMTpro_17.12490.12490.3.0.dta	11740.1	30367	27921.2	23652.3	25494.8	19733.6	22028.2	7291.3	18312.7	28060.7	21784.7	21149	15693.3	30457.6	16674.9	14999.8	16794.9	14471.4
	19	20231228_RH28_COREAD_PhoX_TMTpro_20.11649.11649.3.1.dta	3	2035.09	7.10636e-17	0.145475	-0.0012	-0.589655	1	1	20231228_RH28_COREAD_PhoX_TMTpro_20_HCDFT.mgf	20231228_RH28_COREAD_PhoX_TMTpro_20.11649.11649.3.1.dta	30237.2	58072.2	58041.5	47502.1	50081.2	35407.3	49273.4	23078.5	34935.2	48410.5	39126.7	35390.9	32346.7	55887.9	34333.2	30327.2	35852.4	30447.2
	20	20231228_RH28_COREAD_PhoX_TMTpro_18.11884.11884.3.0.dta	3	2035.08	1.64465e-12	0.165789	-0.002147	-1.05499	1	1	20231228_RH28_COREAD_PhoX_TMTpro_18_HCDFT.mgf	20231228_RH28_COREAD_PhoX_TMTpro_18.11884.11884.3.0.dta	58045	56207.2	101717	53859.6	55889.8	44782.1	51990.1	14795.4	49376.6	60026.9	35145.2	42640.6	31821.7	54444.5	29547.9	34158	36924.6	31948.6
	21	20231228_RH28_COREAD_PhoX_TMTpro_16.11696.11696.3.1.dta	3	2035.08	1.08101e-11	0.174321	-0.002191	-1.07661	1	1	20231228_RH28_COREAD_PhoX_TMTpro_16_HCDFT.mgf	20231228_RH28_COREAD_PhoX_TMTpro_16.11696.11696.3.1.dta	163200	416454	345452	380418	368401	260548	338203	97564.9	217004	392457	239057	252891	177499	459349	175026	217770	244902	188094
	22	20231228_RH28_COREAD_PhoX_TMTpro_19.12013.12013.3.0.dta	3	2035.09	2.05589e-13	0.241096	-0.001755	-0.862371	1	1	20231228_RH28_COREAD_PhoX_TMTpro_19_HCDFT.mgf	20231228_RH28_COREAD_PhoX_TMTpro_19.12013.12013.3.0.dta	12336.8	27888.4	32548.3	21562.7	23974	14592.7	18535.3	7796.1	15949.3	20296.2	18609.3	15441.2	12156.6	25509.4	11421.6	13240.6	17152.5	12374.1
	23	20231228_RH28_COREAD_PhoX_TMTpro_23.11919.11919.3.0.dta	3	2035.08	9.04249e-06	0.389703	-0.005648	-2.77531	1	1	20231228_RH28_COREAD_PhoX_TMTpro_23_HCDFT.mgf	20231228_RH28_COREAD_PhoX_TMTpro_23.11919.11919.3.0.dta	25661.7	52170.9	55401.6	44032.8	48357.3	36174.9	45302.7	14595.5	30319.3	42026	31233.1	32355.1	25114.6	49580.5	27265.8	24067.9	35128	29400.2
	24	20231228_RH28_COREAD_PhoX_TMTpro_18.11856.11856.3.0.dta	3	2035.08	0.00014313	0.416945	-0.002332	-1.1459	1	1	20231228_RH28_COREAD_PhoX_TMTpro_18_HCDFT.mgf	20231228_RH28_COREAD_PhoX_TMTpro_18.11856.11856.3.0.dta	110947	45500.6	150793	53655.5	65713.9	53226.4	56290.1	10275.2	55425.1	34918.1	34244.7	45877.3	34546.4	40831.6	24202	32052.3	21918	29970.7
	25	20231228_RH28_COREAD_PhoX_TMTpro_16.12315.12315.2.1.dta	2	2035.09	1	0.421078	-0.001722	-0.846156	1	1	20231228_RH28_COREAD_PhoX_TMTpro_16_HCDFT.mgf	20231228_RH28_COREAD_PhoX_TMTpro_16.12315.12315.2.1.dta	9228.4	19680.5	22737.6	14805.6	17798.8	11227.7	17686.4	5162	13568.4	18075.7	11978.1	12855.9	9220.2	21460.9	11662.9	13482.8	13401.6	11544.4
58	AAGAKKAVK(5)(6)	1661.93	TMTpro_pep_N-term(0);TMTpro_K(9)	sp|P16401|H15_HUMAN (149)(150)/	2	107897	441154	269103	68876.5	70079	51039.5	71981.9	154724	161147	219879	374081	156082	150284	357718	139892	156318	169380	157477
	1	20231228_RH28_COREAD_PhoX_TMTpro_20.14980.14980.3.0.dta	3	1661.93	8.57445e-28	0.00400659	-0.001921	-1.15589	1	1	20231228_RH28_COREAD_PhoX_TMTpro_20_HCDFT.mgf	20231228_RH28_COREAD_PhoX_TMTpro_20.14980.14980.3.0.dta	99553.3	408646	244664	47770.6	47753.6	39582.1	55049.4	146567	150922	200195	343469	142727	135526	333097	127030	140631	154850	145368
	2	20231228_RH28_COREAD_PhoX_TMTpro_19.15693.15693.3.0.dta	3	1661.93	5.46369e-22	0.254886	-0.001461	-0.8791	1	1	20231228_RH28_COREAD_PhoX_TMTpro_19_HCDFT.mgf	20231228_RH28_COREAD_PhoX_TMTpro_19.15693.15693.3.0.dta	8343.3	32507.5	24439.3	21105.9	22325.4	11457.4	16932.5	8156.8	10225.5	19684.4	30611.5	13355	14757.7	24620.8	12862.1	15687	14529.7	12108.9
59	AAGEVKALDDFYKMLQHEPDR(6)(13)	2947.37	TMTpro_pep_N-term(0)	sp|Q9BRX2|PELO_HUMAN (276)(283)/	3	34861.6	61773.4	56942.7	54937.1	63611.7	40906.4	51145.9	19817.4	36072.3	52919.8	54956	40059.8	31958.9	65134.5	32961.2	30060.3	41385	36081.5
	1	20231228_RH28_COREAD_PhoX_TMTpro_19.39830.39830.3.0.dta	3	2947.36	9.70455e-14	0.0118194	-0.004427	-1.50202	1	1	20231228_RH28_COREAD_PhoX_TMTpro_19_HCDFT.mgf	20231228_RH28_COREAD_PhoX_TMTpro_19.39830.39830.3.0.dta	13552.2	23293.4	21868.2	21899.6	20765	15123.2	19049.6	7060.1	10980.2	19027.8	20411.6	13077.4	10907.5	22592	11867.8	9707.1	14600.4	11710.9
	2	20231228_RH28_COREAD_PhoX_TMTpro_19.39849.39849.3.0.dta	3	2947.36	7.40983e-13	0.0125148	-0.004427	-1.50202	1	1	20231228_RH28_COREAD_PhoX_TMTpro_19_HCDFT.mgf	20231228_RH28_COREAD_PhoX_TMTpro_19.39849.39849.3.0.dta	10298.9	21707.3	19823.4	17416.4	22511.8	14213.5	18874.7	6552.3	13544.6	18947.2	20732.5	14408.2	11444.4	21900.4	12152.5	10703	14984.6	13669
	3	20231228_RH28_COREAD_PhoX_TMTpro_19.39914.39914.3.0.dta	3	2947.36	5.38844e-13	0.0665732	-0.004427	-1.50202	1	1	20231228_RH28_COREAD_PhoX_TMTpro_19_HCDFT.mgf	20231228_RH28_COREAD_PhoX_TMTpro_19.39914.39914.3.0.dta	11010.5	16772.7	15251.1	15621.1	20334.9	11569.7	13221.6	6205	11547.5	14944.8	13811.9	12574.2	9607	20642.1	8940.9	9650.2	11800	10701.6
60	AAGGATPKKSAK(8)(9)	1905.01	TMTpro_pep_N-term(0);TMTpro_K(12)	sp|P16403|H12_HUMAN (148)(149)/	4	632674	2.62067e+06	1.15166e+06	2.92697e+06	2.91883e+06	1.28585e+06	1.81129e+06	698067	983864	1.22756e+06	1453444	806426	673596	1.68046e+06	709285	695183	1.05711e+06	676000
	1	20231228_RH28_COREAD_PhoX_TMTpro_16.10380.10380.3.0.dta	3	1905.01	1.9643e-45	5.29146e-07	-0.001838	-0.964823	1	1	20231228_RH28_COREAD_PhoX_TMTpro_16_HCDFT.mgf	20231228_RH28_COREAD_PhoX_TMTpro_16.10380.10380.3.0.dta	335191	1.47563e+06	582740	1.6266e+06	1.69339e+06	685106	951733	394484	521906	623775	794739	401001	332569	897709	355106	360608	562994	342573
	2	20231228_RH28_COREAD_PhoX_TMTpro_16.10327.10327.3.0.dta	3	1905.01	9.52983e-30	0.000784154	-0.002019	-1.05984	1	1	20231228_RH28_COREAD_PhoX_TMTpro_16_HCDFT.mgf	20231228_RH28_COREAD_PhoX_TMTpro_16.10327.10327.3.0.dta	54158	106230	99839.5	95760.7	108819	66595.7	92624.2	39878.6	54206	87167.5	97754.1	76805.1	59501.5	89223.1	67644.2	59926.5	67295.7	58347.9
	3	20231228_RH28_COREAD_PhoX_TMTpro_15.10305.10305.3.0.dta	3	1905.01	1.24098e-39	0.00291409	-0.00202	-1.06036	1	1	20231228_RH28_COREAD_PhoX_TMTpro_15_HCDFT.mgf	20231228_RH28_COREAD_PhoX_TMTpro_15.10305.10305.3.0.dta	174160	848717	333984	1.00599e+06	921732	418672	596975	203421	324287	388552	438798	227506	212136	530744	204639	203443	326436	191854
	4	20231228_RH28_COREAD_PhoX_TMTpro_15.10419.10419.3.2.dta	3	1905.01	2.89969e-57	0.0144981	-0.002003	-1.05144	1	1	20231228_RH28_COREAD_PhoX_TMTpro_15_HCDFT.mgf	20231228_RH28_COREAD_PhoX_TMTpro_15.10419.10419.3.2.dta	69166.1	190085	135092	198621	194886	115481	169957	60283.2	83464.3	128070	122154	101114	69389.6	162787	81895.5	71205.8	100383	83224.7
61	AAGGDKSQGKPK(6)(10)	1962	TMTpro_pep_N-term(0);TMTpro_K(12)	sp|Q92835|SHIP1_HUMAN (1101)(1105)/	3	59881.4	223740	136300	242092	242709	180884	236914	58000	77846.8	115399	215770	259068	224724	196703	100734	177981	175876	185024
	1	20231228_RH28_COREAD_PhoX_TMTpro_09.9920.9920.3.0.dta	3	1961.99	4.84901e-15	0.275215	-0.003732	-1.90214	1	1	20231228_RH28_COREAD_PhoX_TMTpro_09_HCDFT.mgf	20231228_RH28_COREAD_PhoX_TMTpro_09.9920.9920.3.0.dta	18867.8	94091.3	49959.8	123044	126689	77015	102995	24052.4	21977.9	32073.9	95804.3	125470	102578	83702.9	41374.6	80685.8	81165.5	89951.6
	2	20231228_RH28_COREAD_PhoX_TMTpro_09.9890.9890.3.0.dta	3	1961.99	2.39424e-12	0.285267	-0.002929	-1.49287	1	1	20231228_RH28_COREAD_PhoX_TMTpro_09_HCDFT.mgf	20231228_RH28_COREAD_PhoX_TMTpro_09.9890.9890.3.0.dta	18589.9	47852.8	35584.7	63203.8	60188.1	45995.2	61414.5	17701.1	26364.3	27687.5	51840.8	65855.1	58227.8	47308.5	27447.5	46051.1	47072.6	44916
	3	20231228_RH28_COREAD_PhoX_TMTpro_09.9982.9982.3.0.dta	3	1962	8.99967e-07	0.378136	-0.001542	-0.785934	1	1	20231228_RH28_COREAD_PhoX_TMTpro_09_HCDFT.mgf	20231228_RH28_COREAD_PhoX_TMTpro_09.9982.9982.3.0.dta	22423.7	81796.2	50755.8	55844	55831.9	57873.4	72505.2	16246.5	29504.6	55637.9	68124.5	67742.7	63917.9	65691.9	31912.3	51244.5	47637.6	50156.9
62	AAGIEIQKKR(8)(9)	1627.85	TMTpro_pep_N-term(0)	sp|Q99459|CDC5L_HUMAN (200)(201)/	2	82316.8	228334	257950	166064	190142	116444	177577	64198.7	79133	165340	140098	91229.5	72673.2	247629	95151	88328	131721	89827.3
	1	20231228_RH28_COREAD_PhoX_TMTpro_08.15872.15872.3.0.dta	3	1627.85	5.96405e-21	0.0179691	0.000995	0.611235	1	1	20231228_RH28_COREAD_PhoX_TMTpro_08_HCDFT.mgf	20231228_RH28_COREAD_PhoX_TMTpro_08.15872.15872.3.0.dta	56039.9	170727	153208	118378	136396	82382.2	127518	46209.7	50395.6	118150	93145.9	55931.5	48316.6	178799	66343.4	62846.3	78993.8	58576.3
	2	20231228_RH28_COREAD_PhoX_TMTpro_08.15911.15911.3.0.dta	3	1627.86	1.27934e-27	0.0256274	0.00701	4.30629	1	1	20231228_RH28_COREAD_PhoX_TMTpro_08_HCDFT.mgf	20231228_RH28_COREAD_PhoX_TMTpro_08.15911.15911.3.0.dta	26276.9	57607	104742	47685.7	53745.5	34061.4	50059.4	17989	28737.4	47190	46952	35298	24356.6	68830.6	28807.6	25481.7	52727.1	31251
63	AAGIGKDFKENPNLR(6)(9)	2144.05	TMTpro_pep_N-term(0)	sp|Q13523|PRP4B_HUMAN (656)(659)/	3	181530	423979	278919	392809	450894	336167	522851	116072	174182	315666	460753	348714	284703	430014	256486	209800	236942	255803
	1	20231228_RH28_COREAD_PhoX_TMTpro_07.21983.21983.3.0.dta	3	2144.05	7.65106e-30	0.0389046	-0.002397	-1.11798	1	1	20231228_RH28_COREAD_PhoX_TMTpro_07_HCDFT.mgf	20231228_RH28_COREAD_PhoX_TMTpro_07.21983.21983.3.0.dta	31582.9	100349	64340.7	78521.4	104565	44616.3	63056.1	31811.2	41620.9	91391.4	81927	50434.3	43282.9	69061.2	48908	43765	44460.3	47848.4
	2	20231228_RH28_COREAD_PhoX_TMTpro_08.21812.21812.3.1.dta	3	2144.05	1.35754e-20	0.0588539	-0.001878	-0.875913	1	1	20231228_RH28_COREAD_PhoX_TMTpro_08_HCDFT.mgf	20231228_RH28_COREAD_PhoX_TMTpro_08.21812.21812.3.1.dta	23048.2	49741.7	46518	48113	45581.3	30935.6	41043.7	15121	25213.9	46346.3	59247.2	29829.5	29204.3	51583.7	108461	21101.6	35221.9	29088
	3	20231228_RH28_COREAD_PhoX_TMTpro_07.21928.21928.3.1.dta	3	2144.05	3.31239e-06	0.408271	-0.001161	-0.541499	1	1	20231228_RH28_COREAD_PhoX_TMTpro_07_HCDFT.mgf	20231228_RH28_COREAD_PhoX_TMTpro_07.21928.21928.3.1.dta	126898	273888	168060	266175	300748	260615	418751	69139.7	107347	177928	319579	268450	212215	309370	99116.5	144933	157260	178867
64	AAGKGDVPTKRPPVLR(4)(10)	2176.16	TMTpro_pep_N-term(0)	sp|P62424|RL7A_HUMAN (125)(131)/	5	1.07231e+06	2.16515e+06	1709015	1.97095e+06	2.09524e+06	1.64604e+06	1.99191e+06	796456	1435092	2.21277e+06	2.06006e+06	2.07194e+06	1.57461e+06	2.31031e+06	1.37808e+06	1.29126e+06	1.41111e+06	1.22349e+06
	1	20231228_RH28_COREAD_PhoX_TMTpro_12.15952.15952.4.0.dta	4	2176.16	6.51752e-19	0.00935792	-0.000576	-0.264686	1	1	20231228_RH28_COREAD_PhoX_TMTpro_12_HCDFT.mgf	20231228_RH28_COREAD_PhoX_TMTpro_12.15952.15952.4.0.dta	27740.9	72113.3	72009.4	67271.4	70691.1	45100.5	61971.8	23252.1	27818.7	63784.4	65735.3	41414.9	35140	69829.4	41144.6	38508.3	32621.4	33377.6
	2	20231228_RH28_COREAD_PhoX_TMTpro_11.16400.16400.3.0.dta	3	2176.16	2.89962e-28	0.0263696	-0.001521	-0.698938	1	1	20231228_RH28_COREAD_PhoX_TMTpro_11_HCDFT.mgf	20231228_RH28_COREAD_PhoX_TMTpro_11.16400.16400.3.0.dta	286843	926142	677351	835363	872607	518144	668369	286388	339148	730432	805887	637512	429743	874711	370610	351471	419706	400384
	3	20231228_RH28_COREAD_PhoX_TMTpro_12.15949.15949.3.0.dta	3	2176.16	2.31666e-10	0.0653601	-0.00137	-0.629549	1	1	20231228_RH28_COREAD_PhoX_TMTpro_12_HCDFT.mgf	20231228_RH28_COREAD_PhoX_TMTpro_12.15949.15949.3.0.dta	666336	992206	783369	905098	992928	956524	1.09615e+06	430456	971446	1.25883e+06	1.0237e+06	1.25989e+06	1.01715e+06	1.16345e+06	863487	800923	841591	685907
	4	20231228_RH28_COREAD_PhoX_TMTpro_11.16278.16278.4.0.dta	4	2176.16	4.62711e-13	0.0750747	-0.002189	-1.0059	1	1	20231228_RH28_COREAD_PhoX_TMTpro_11_HCDFT.mgf	20231228_RH28_COREAD_PhoX_TMTpro_11.16278.16278.4.0.dta	21057.8	46035.7	53934	40582	38545.5	29324.3	40767.8	14925.9	24294.5	39648.9	46450.2	32044.8	23189.4	51054.6	24897.4	21837.9	23575.4	25661.5
	5	20231228_RH28_COREAD_PhoX_TMTpro_10.16552.16552.3.0.dta	3	2176.16	2.394e-08	0.110649	-0.001367	-0.628171	1	1	20231228_RH28_COREAD_PhoX_TMTpro_10_HCDFT.mgf	20231228_RH28_COREAD_PhoX_TMTpro_10.16552.16552.3.0.dta	70336	128649	122352	122639	120469	96945.3	124648	41433.8	72385.1	120072	118293	101078	69391.5	151267	77943.1	78518.2	93614.4	78164.1
65	AAGKGKLDVQFSGLTK(4)(6)	2438.3	TMTpro_pep_N-term(0);TMTpro_K(16)	sp|P21333|FLNA_HUMAN (904)(906)/	5	170385	283546	458992	221398	250644	245173	298122	100081	194184	313426	273440	236831	186504	275570	269137	242026	277607	246738
	1	20231228_RH28_COREAD_PhoX_TMTpro_26.27068.27068.3.1.dta	3	2438.3	4.65903e-19	9.31291e-06	0.000618	0.253456	1	1	20231228_RH28_COREAD_PhoX_TMTpro_26_HCDFT.mgf	20231228_RH28_COREAD_PhoX_TMTpro_26.27068.27068.3.1.dta	30714.6	49198.5	73512.8	50711.5	61349.8	44556.2	53637.6	22752.9	37261.4	62093.2	55714.5	45239.2	34947.8	53535.4	42709.7	43971.9	44327.6	46214.5
	2	20231228_RH28_COREAD_PhoX_TMTpro_25.26847.26847.3.2.dta	3	2438.3	1.35464e-33	5.27502e-05	-0.001523	-0.624616	1	1	20231228_RH28_COREAD_PhoX_TMTpro_25_HCDFT.mgf	20231228_RH28_COREAD_PhoX_TMTpro_25.26847.26847.3.2.dta	33335.8	59588.9	99562	43517.8	43624.1	49221.4	62718.9	18798.7	41800.4	56704.3	60271.8	47974.4	36385.1	54742.9	53694.6	50915.3	55967.2	52337.4
	3	20231228_RH28_COREAD_PhoX_TMTpro_25.26921.26921.3.0.dta	3	2438.3	1.09049e-34	0.00010333	-0.001045	-0.428578	1	1	20231228_RH28_COREAD_PhoX_TMTpro_25_HCDFT.mgf	20231228_RH28_COREAD_PhoX_TMTpro_25.26921.26921.3.0.dta	53495.9	89377	157874	58203.6	73298.4	81906.8	109262	30709.8	58123.3	104402	87430.7	68055.3	59425.7	80783.8	101253	80414.9	96714.6	86170
	4	20231228_RH28_COREAD_PhoX_TMTpro_25.26807.26807.3.2.dta	3	2438.3	1.45389e-17	0.0852167	-0.001938	-0.794817	1	1	20231228_RH28_COREAD_PhoX_TMTpro_25_HCDFT.mgf	20231228_RH28_COREAD_PhoX_TMTpro_25.26807.26807.3.2.dta	41386.6	64358	105917	44165.7	44586.6	54259.6	52108.4	20673.8	44486.7	69505	40808.3	58293.4	41639.7	64973.9	54412.4	52093.6	62760.2	48539
	5	20231228_RH28_COREAD_PhoX_TMTpro_25.26984.26984.3.0.dta	3	2438.3	8.34442e-14	0.095734	0	0	1	1	20231228_RH28_COREAD_PhoX_TMTpro_25_HCDFT.mgf	20231228_RH28_COREAD_PhoX_TMTpro_25.26984.26984.3.0.dta	11452	21023.6	22126.7	24799	27784.7	15228.8	20395.2	7145.9	12512.4	20720.8	29214.5	17268.8	14105.8	21534	17068	14629.8	17837.4	13477.6
66	AAGKGPLATGGIKK(4)(13)	2087.15	TMTpro_pep_N-term(0);TMTpro_K(14)	sp|Q9Y2S6|TMA7_HUMAN (50)(59)/	1	43387.4	48551.8	77918.6	66901.2	68399.6	54711.8	59108.1	16741.9	39887.8	52270.5	33790.3	56993.2	39845.7	83741.3	57733.2	35662.2	38044.2	33440.3
	1	20231228_RH28_COREAD_PhoX_TMTpro_28.20842.20842.3.0.dta	3	2087.15	0.000128512	0.234038	-0.000414	-0.198356	1	1	20231228_RH28_COREAD_PhoX_TMTpro_28_HCDFT.mgf	20231228_RH28_COREAD_PhoX_TMTpro_28.20842.20842.3.0.dta	43387.4	48551.8	77918.6	66901.2	68399.6	54711.8	59108.1	16741.9	39887.8	52270.5	33790.3	56993.2	39845.7	83741.3	57733.2	35662.2	38044.2	33440.3
67	AAGKLKAEGSEIR(4)(6)	1843.93	TMTpro_pep_N-term(0)	sp|P07237|PDIA1_HUMAN (69)(71)/	3	33434.3	58908.2	56987	60344.7	62179.4	36141.6	48726.6	17487.7	26355.3	55033.8	57896.8	35046	26131.1	67225.9	27434.6	35675.7	35437.5	36891.8
	1	20231228_RH28_COREAD_PhoX_TMTpro_01.12762.12762.3.0.dta	3	1843.93	3.42118e-22	1.43578e-06	3.2e-05	0.017354	1	1	20231228_RH28_COREAD_PhoX_TMTpro_01_HCDFT.mgf	20231228_RH28_COREAD_PhoX_TMTpro_01.12762.12762.3.0.dta	18936.8	36121.5	32990.8	39558.1	39941.6	19271.6	29204.9	9667.3	12640.6	32948.5	36286.5	18386.7	13824.5	40559	12415.7	17306.8	19666.6	21919.9
	2	20231228_RH28_COREAD_PhoX_TMTpro_50.16889.16889.3.0.dta	3	1843.93	2.86511e-12	0.0634007	-0.000575	-0.311834	1	1	20231228_RH28_COREAD_PhoX_TMTpro_50_HCDFT.mgf	20231228_RH28_COREAD_PhoX_TMTpro_50.16889.16889.3.0.dta	3789.5	6823.3	7841.1	5904.9	7114.2	4063.2	4972.8	1931.7	3261.5	6198	7874.1	4580.3	2882.6	8129.7	3999.4	4856.5	4182.8	4679.7
	3	20231228_RH28_COREAD_PhoX_TMTpro_01.12708.12708.3.0.dta	3	1843.93	0.0901534	0.477028	0.000108	0.058571	1	1	20231228_RH28_COREAD_PhoX_TMTpro_01_HCDFT.mgf	20231228_RH28_COREAD_PhoX_TMTpro_01.12708.12708.3.0.dta	10708	15963.4	16155.1	14881.7	15123.6	12806.8	14548.9	5888.7	10453.2	15887.3	13736.2	12079	9424	18537.2	11019.5	13512.4	11588.1	10292.2
68	AAGSGELGVTMKGPKGLEELVK(12)(15)	2989.56	TMTpro_pep_N-term(0);TMTpro_K(22)	sp|O75369|FLNB_HUMAN (492)(495)/	5	96666.3	81578.7	102282	113853	111704	109380	151234	34078.2	66928.2	120848	265523	80652.7	73859.7	103144	63270.1	75954.4	108945	88890.7
	1	20231228_RH28_COREAD_PhoX_TMTpro_19.33156.33156.4.0.dta	4	2989.55	2.34043e-31	0.00100111	-0.005201	-1.73972	1	1	20231228_RH28_COREAD_PhoX_TMTpro_19_HCDFT.mgf	20231228_RH28_COREAD_PhoX_TMTpro_19.33156.33156.4.0.dta	17208.4	13586.4	16170	19920.4	17881.8	20668.3	29118.6	3886.7	11520	20685.8	51349.3	11447.2	11610.3	17624.6	9410.3	12984.8	20927.1	17280.8
	2	20231228_RH28_COREAD_PhoX_TMTpro_19.33142.33142.3.0.dta	3	2989.56	3.81373e-24	0.00125571	-0.004155	-1.38984	1	1	20231228_RH28_COREAD_PhoX_TMTpro_19_HCDFT.mgf	20231228_RH28_COREAD_PhoX_TMTpro_19.33142.33142.3.0.dta	25938.7	24732.9	29261	31056	32830.9	28241.3	36412.3	11407.1	18269.6	31909	60577.8	22706.9	19806.6	25793.2	16369.5	19687.3	28951.6	22427.8
	3	20231228_RH28_COREAD_PhoX_TMTpro_19.33167.33167.4.0.dta	4	2989.55	2.50741e-36	0.00130532	-0.005251	-1.75645	1	1	20231228_RH28_COREAD_PhoX_TMTpro_19_HCDFT.mgf	20231228_RH28_COREAD_PhoX_TMTpro_19.33167.33167.4.0.dta	16034.1	11873.5	14673.7	18598	19643	18856.6	30527.5	3779.4	8560.7	20851.4	58602.4	14283.6	12424.9	16313.9	9999.5	13173.9	16782.4	14228
	4	20231228_RH28_COREAD_PhoX_TMTpro_19.33118.33118.3.0.dta	3	2989.56	2.31912e-35	0.0017935	-0.004531	-1.51561	1	1	20231228_RH28_COREAD_PhoX_TMTpro_19_HCDFT.mgf	20231228_RH28_COREAD_PhoX_TMTpro_19.33118.33118.3.0.dta	22970.5	22352.5	28273.5	26694.5	26842.9	26441.9	35270.9	10898.9	19552.9	31095.6	54453	20313.7	18722	29569.7	17060.3	20263.1	28158.1	22557.1
	5	20231228_RH28_COREAD_PhoX_TMTpro_19.33234.33234.4.0.dta	4	2989.56	3.10158e-25	0.00465337	-0.004966	-1.66111	1	1	20231228_RH28_COREAD_PhoX_TMTpro_19_HCDFT.mgf	20231228_RH28_COREAD_PhoX_TMTpro_19.33234.33234.4.0.dta	14514.6	9033.4	13904.3	17584.5	14505.8	15171.7	19904.6	4106.1	9025	16306.2	40540.9	11901.3	11295.9	13842.7	10430.5	9845.3	14125.9	12397
69	AAGTKKQFQK(5)(6)	1925.02	TMTpro_pep_N-term(0);TMTpro_K(10)	sp|P62280|RS11_HUMAN (152)(153)/	1	46477	89729.4	71848.4	90949.5	104211	69451.8	91156.1	23559.9	50856.4	86624.6	140770	56703.1	42934.4	88330.1	41283.6	44051.3	56798.3	51686.6
	1	20231228_RH28_COREAD_PhoX_TMTpro_22.15889.15889.3.1.dta	3	1925.02	1.7663e-33	0.000177148	-0.001384	-0.718954	1	1	20231228_RH28_COREAD_PhoX_TMTpro_22_HCDFT.mgf	20231228_RH28_COREAD_PhoX_TMTpro_22.15889.15889.3.1.dta	46477	89729.4	71848.4	90949.5	104211	69451.8	91156.1	23559.9	50856.4	86624.6	140770	56703.1	42934.4	88330.1	41283.6	44051.3	56798.3	51686.6
70	AAGTVKELPKGPEQVPVPDPAR(6)(10)	2770.41	TMTpro_pep_N-term(0)	sp|Q9HBR0|S38AA_HUMAN (849)(853)/	2	40106.7	103147	87478.9	104231	115244	69409.9	90496.3	41758.9	61492.5	132133	93906.7	79320.2	63973.5	109463	59871.9	56024	79150.8	58645
	1	20231228_RH28_COREAD_PhoX_TMTpro_05.25385.25385.3.0.dta	3	2770.41	1.41983e-13	0.000136158	-0.00182	-0.656942	1	1	20231228_RH28_COREAD_PhoX_TMTpro_05_HCDFT.mgf	20231228_RH28_COREAD_PhoX_TMTpro_05.25385.25385.3.0.dta	19989.7	53681.9	47474.7	59112.8	67515.7	34119.6	44273.2	24474.6	31189.3	79407.6	48331.1	44231.4	34613.3	56830.8	30791.1	29726.2	45741.4	31383.1
	2	20231228_RH28_COREAD_PhoX_TMTpro_05.25538.25538.3.0.dta	3	2770.41	0.137691	0.00229343	-0.002194	-0.79194	1	1	20231228_RH28_COREAD_PhoX_TMTpro_05_HCDFT.mgf	20231228_RH28_COREAD_PhoX_TMTpro_05.25538.25538.3.0.dta	20117	49464.8	40004.2	45118.3	47728.6	35290.3	46223.1	17284.3	30303.2	52725.3	45575.6	35088.8	29360.2	52632	29080.8	26297.8	33409.4	27261.9
71	AAGVPQVNSKLVSKR(10)(14)	2068.09	TMTpro_pep_N-term(0)	sp|Q96SB3|NEB2_HUMAN (242)(246)/	1	9539.6	16831.8	22690.5	13882.7	16907	9621.7	14484.7	4921.4	12487.5	13640.3	11019.4	10198.8	9529.1	18052.4	10234.8	9791.3	12348.9	8919
	1	20231228_RH28_COREAD_PhoX_TMTpro_17.18962.18962.3.0.dta	3	2068.09	2.16361e-05	0.216938	-0.002795	-1.35149	1	1	20231228_RH28_COREAD_PhoX_TMTpro_17_HCDFT.mgf	20231228_RH28_COREAD_PhoX_TMTpro_17.18962.18962.3.0.dta	9539.6	16831.8	22690.5	13882.7	16907	9621.7	14484.7	4921.4	12487.5	13640.3	11019.4	10198.8	9529.1	18052.4	10234.8	9791.3	12348.9	8919
72	AAIAQLNGKEVKGK(9)(12)	2245.22	TMTpro_pep_N-term(0);TMTpro_K(14)	sp|Q96PK6|RBM14_HUMAN (135)(138)/	1	99859.9	236876	243112	186467	180708	156029	187776	71914.1	127911	198412	193539	149770	117597	220624	131056	137593	181531	148384
	1	20231228_RH28_COREAD_PhoX_TMTpro_16.20214.20214.3.2.dta	3	2245.2	2.18042e-12	0.162002	-0.020728	-9.23204	1	1	20231228_RH28_COREAD_PhoX_TMTpro_16_HCDFT.mgf	20231228_RH28_COREAD_PhoX_TMTpro_16.20214.20214.3.2.dta	99859.9	236876	243112	186467	180708	156029	187776	71914.1	127911	198412	193539	149770	117597	220624	131056	137593	181531	148384
73	AAIDWFDGKEFHGNIIKVSFATR(9)(17)	3136.53	TMTpro_pep_N-term(0)	sp|Q92804|RBP56_HUMAN (306)(314)/	1	12046.4	15923.7	23314.5	14673.1	16958.2	12575.3	12288	5388.6	11972.8	15743	13602.1	13008.3	9846.8	17215.8	11514.6	9015.2	12850.8	12909.3
	1	20231228_RH28_COREAD_PhoX_TMTpro_32.37239.37239.3.0.dta	3	3136.52	1	0.316432	-0.000819	-0.261117	1	1	20231228_RH28_COREAD_PhoX_TMTpro_32_HCDFT.mgf	20231228_RH28_COREAD_PhoX_TMTpro_32.37239.37239.3.0.dta	12046.4	15923.7	23314.5	14673.1	16958.2	12575.3	12288	5388.6	11972.8	15743	13602.1	13008.3	9846.8	17215.8	11514.6	9015.2	12850.8	12909.3
74	AAIDWFDGKEFSGNPIKVSFATR(9)(17)	3070.47	TMTpro_pep_N-term(0)	sp|P35637|FUS_HUMAN (357)(365)/	2	33019.3	58038.1	67556.1	52492.5	51870.4	36885.1	50564.3	18877.3	38671.1	52920.5	45895.3	45789.6	35722.7	52420.9	41295.6	36244.3	47759	44015.6
	1	20231228_RH28_COREAD_PhoX_TMTpro_26.40781.40781.3.0.dta	3	3070.46	5.35249e-19	1.69014e-06	-0.006726	-2.19055	1	1	20231228_RH28_COREAD_PhoX_TMTpro_26_HCDFT.mgf	20231228_RH28_COREAD_PhoX_TMTpro_26.40781.40781.3.0.dta	16862.9	31200.4	33682.8	23679.2	25284.3	19324.7	23125.5	11076.2	18690.1	24617.9	24280.5	23422.5	18421.5	25259.9	19551.8	17903.3	25735.4	20641.6
	2	20231228_RH28_COREAD_PhoX_TMTpro_26.40802.40802.3.0.dta	3	3070.46	1.4517e-17	2.32521e-06	-0.005541	-1.80461	1	1	20231228_RH28_COREAD_PhoX_TMTpro_26_HCDFT.mgf	20231228_RH28_COREAD_PhoX_TMTpro_26.40802.40802.3.0.dta	16156.4	26837.7	33873.3	28813.3	26586.1	17560.4	27438.8	7801.1	19981	28302.6	21614.8	22367.1	17301.2	27161	21743.8	18341	22023.6	23374
75	AAINKMIKETLPNVR(5)(8)	2212.15	TMTpro_pep_N-term(0)	sp|Q01658|NC2B_HUMAN (20)(23)/	3	36893.7	54035.9	60573.2	43742.8	47612.6	38008.1	47098.3	17078.2	33621.7	53096.4	43629.7	35560.3	24858.6	44750.7	28718	26728.2	31368.5	32712.9
	1	20231228_RH28_COREAD_PhoX_TMTpro_33.30384.30384.3.0.dta	3	2212.15	6.51396e-15	0.00261284	-0.001584	-0.716045	1	1	20231228_RH28_COREAD_PhoX_TMTpro_33_HCDFT.mgf	20231228_RH28_COREAD_PhoX_TMTpro_33.30384.30384.3.0.dta	11859	17427.5	17424.3	15125.2	16151	12018.1	14746	6353	11159	17901.1	14619.6	12751.2	9308.6	14526.8	9237.3	9171.6	10133.8	10045.2
	2	20231228_RH28_COREAD_PhoX_TMTpro_34.30247.30247.3.0.dta	3	2212.15	3.5806e-21	0.00642438	-0.001889	-0.85392	1	1	20231228_RH28_COREAD_PhoX_TMTpro_34_HCDFT.mgf	20231228_RH28_COREAD_PhoX_TMTpro_34.30247.30247.3.0.dta	16690.4	24799.7	25010.4	19749.3	22195.1	14784.1	19723.2	5865.4	13417.7	22237.3	21250.1	13309.9	9854.1	18911.1	11442	10273.7	11901.4	14376.4
	3	20231228_RH28_COREAD_PhoX_TMTpro_34.30439.30439.3.0.dta	3	2212.15	1.97016e-08	0.00735371	-0.001128	-0.509911	1	1	20231228_RH28_COREAD_PhoX_TMTpro_34_HCDFT.mgf	20231228_RH28_COREAD_PhoX_TMTpro_34.30439.30439.3.0.dta	8344.3	11808.7	18138.5	8868.3	9266.5	11205.9	12629.1	4859.8	9045	12958	7760	9499.2	5695.9	11312.8	8038.7	7282.9	9333.3	8291.3
76	AAKDVFNKGYGFGMVK(3)(8)	2550.27	TMTpro_pep_N-term(0);TMTpro_K(16)	sp|Q9Y277|VDAC3_HUMAN (15)(20)/	2	32085.2	47455.5	78681.7	44885.2	52601.6	40358.7	49718.9	18509.9	30008.7	43961.2	46436.4	40877.9	31391.3	50293.1	30478	33396.4	40573.7	34854.2
	1	20231228_RH28_COREAD_PhoX_TMTpro_32.30151.30151.3.0.dta	3	2550.27	1.23742e-14	0.0125741	-0.001566	-0.614052	1	1	20231228_RH28_COREAD_PhoX_TMTpro_32_HCDFT.mgf	20231228_RH28_COREAD_PhoX_TMTpro_32.30151.30151.3.0.dta	17283.7	27572.4	47469.6	28126.5	29267.8	22072.3	29777	9640.4	14455.8	23154.3	28143.4	21558.6	15360.4	28676.5	17530.9	18636.9	22902.7	19547.8
	2	20231228_RH28_COREAD_PhoX_TMTpro_32.30268.30268.3.0.dta	3	2550.27	8.50459e-33	0.0928839	-0.003646	-1.42965	1	1	20231228_RH28_COREAD_PhoX_TMTpro_32_HCDFT.mgf	20231228_RH28_COREAD_PhoX_TMTpro_32.30268.30268.3.0.dta	14801.5	19883.1	31212.1	16758.7	23333.8	18286.4	19941.9	8869.5	15552.9	20806.9	18293	19319.3	16030.9	21616.6	12947.1	14759.5	17671	15306.4
77	AAKEAKEAPAQPAPEK(3)(6)	2454.26	TMTpro_pep_N-term(0);TMTpro_K(16)	sp|Q15428|SF3A2_HUMAN (88)(91)/	12	189467	407615	469578	387217	412543	246090	323060	129125	214479	328410	367117	222731	190882	365267	193361	195012	252001	222960
	1	20231228_RH28_COREAD_PhoX_TMTpro_01.10134.10134.3.0.dta	3	2454.26	1.32261e-27	5.11187e-09	-0.000334	-0.13609	1	1	20231228_RH28_COREAD_PhoX_TMTpro_01_HCDFT.mgf	20231228_RH28_COREAD_PhoX_TMTpro_01.10134.10134.3.0.dta	28400.2	62936.6	92932.3	67314.4	69564	37718.6	52331.7	18886.8	36498.7	49409.2	60600.9	31422.6	26604.7	52748.6	28311	33858.2	35193.4	38233.9
	2	20231228_RH28_COREAD_PhoX_TMTpro_50.13988.13988.3.0.dta	3	2454.25	1.23988e-21	4.40871e-05	-0.003182	-1.29652	1	1	20231228_RH28_COREAD_PhoX_TMTpro_50_HCDFT.mgf	20231228_RH28_COREAD_PhoX_TMTpro_50.13988.13988.3.0.dta	17475.1	35911.3	41995.5	38938.9	40800.4	23698.5	26104.8	10836.9	17982.1	29286.8	32185.1	18667.9	16130.3	30336.3	15528.4	17139.4	24966.5	21741.6
	3	20231228_RH28_COREAD_PhoX_TMTpro_02.14159.14159.3.0.dta	3	2454.26	4.928e-22	7.7171e-05	-0.000929	-0.378526	1	1	20231228_RH28_COREAD_PhoX_TMTpro_02_HCDFT.mgf	20231228_RH28_COREAD_PhoX_TMTpro_02.14159.14159.3.0.dta	48584.3	101208	97518.4	95187.3	102002	61843.8	78781.1	30389.8	48604.7	77904.1	90400.5	52672.2	42612.2	87260.9	45736.1	47152.2	56385.7	46946.4
	4	20231228_RH28_COREAD_PhoX_TMTpro_50.14043.14043.3.0.dta	3	2454.25	1.01671e-18	0.00031057	-0.003559	-1.45013	1	1	20231228_RH28_COREAD_PhoX_TMTpro_50_HCDFT.mgf	20231228_RH28_COREAD_PhoX_TMTpro_50.14043.14043.3.0.dta	11918.5	29878.7	31154.3	28242.4	27804.8	15194.5	20470.4	8617.7	11167.9	22288	27780	14490.1	14451.3	25236.9	13668.6	12376.2	15712.1	16729.6
	5	20231228_RH28_COREAD_PhoX_TMTpro_50.14073.14073.3.0.dta	3	2454.25	3.8889e-09	0.00126024	-0.003692	-1.50433	1	1	20231228_RH28_COREAD_PhoX_TMTpro_50_HCDFT.mgf	20231228_RH28_COREAD_PhoX_TMTpro_50.14073.14073.3.0.dta	13155.5	27213.8	29488.2	27522.4	30636.2	16051.5	21921.7	8496.3	13836.3	25230.7	32443.5	13317.3	15409.9	25757.5	16097.8	13923.2	20571.8	15663.5
	6	20231228_RH28_COREAD_PhoX_TMTpro_50.13435.13435.3.1.dta	3	2454.25	1.05219e-26	0.00156191	-0.002286	-0.931443	1	1	20231228_RH28_COREAD_PhoX_TMTpro_50_HCDFT.mgf	20231228_RH28_COREAD_PhoX_TMTpro_50.13435.13435.3.1.dta	6936.9	16575.6	15228.8	14706.6	14224.6	9269.7	12821.2	5910	8552.3	10818.1	13150.3	8703.4	7288.4	12103.4	6969.6	7132.8	10649.2	7382.7
	7	20231228_RH28_COREAD_PhoX_TMTpro_50.13909.13909.4.1.dta	4	2454.25	2.64233e-16	0.00161018	-0.002036	-0.829579	1	1	20231228_RH28_COREAD_PhoX_TMTpro_50_HCDFT.mgf	20231228_RH28_COREAD_PhoX_TMTpro_50.13909.13909.4.1.dta	7372.1	14105.1	14286.4	11148.9	14062	9787.7	9732.4	4580.4	5769.4	11413.6	11676	5983.7	6263.1	14329.7	6987.6	6901.3	9886.8	6456.9
	8	20231228_RH28_COREAD_PhoX_TMTpro_50.14084.14084.3.0.dta	3	2454.25	9.21359e-09	0.00175984	-0.003546	-1.44484	1	1	20231228_RH28_COREAD_PhoX_TMTpro_50_HCDFT.mgf	20231228_RH28_COREAD_PhoX_TMTpro_50.14084.14084.3.0.dta	8480	22840.9	21394.5	18386.2	24082.4	11470.8	15617.8	7190.3	10063.5	17822.3	18802.5	11235	9930.5	19452.5	9904.8	8838.6	11802.2	10720.1
	9	20231228_RH28_COREAD_PhoX_TMTpro_50.13541.13541.3.1.dta	3	2454.25	8.12459e-20	0.00424289	-0.003678	-1.49862	1	1	20231228_RH28_COREAD_PhoX_TMTpro_50_HCDFT.mgf	20231228_RH28_COREAD_PhoX_TMTpro_50.13541.13541.3.1.dta	6764.8	17226.2	15181.5	16957.4	15070.3	9404.8	13275.2	5788.5	9691.1	15145.6	14314.5	8905.3	8674.3	15982.5	7723.9	8148.7	9063.2	9141.9
	10	20231228_RH28_COREAD_PhoX_TMTpro_02.14318.14318.3.0.dta	3	2454.26	2.76178e-12	0.0101752	-0.00063	-0.256697	1	1	20231228_RH28_COREAD_PhoX_TMTpro_02_HCDFT.mgf	20231228_RH28_COREAD_PhoX_TMTpro_02.14318.14318.3.0.dta	17833.7	38719.6	47289.1	35680	35580.6	26957.3	34748.7	15224.2	27044.5	38114.6	35090.2	29498.8	24688.6	44507.4	24073.4	20491.5	29955.9	24438.4
	11	20231228_RH28_COREAD_PhoX_TMTpro_50.13745.13745.4.1.dta	4	2454.25	1.03049e-08	0.131436	-0.004168	-1.69827	1	1	20231228_RH28_COREAD_PhoX_TMTpro_50_HCDFT.mgf	20231228_RH28_COREAD_PhoX_TMTpro_50.13745.13745.4.1.dta	6800	12488.8	11663.2	10370.3	11016.8	7027.8	9690.8	3483.4	6063.3	10003.3	11099	7892.4	4539.9	8802.7	5634.6	5259	6696.8	6693.7
	12	20231228_RH28_COREAD_PhoX_TMTpro_01.10223.10223.3.0.dta	3	2454.26	0.0141142	0.245804	-0.000269	-0.109606	1	1	20231228_RH28_COREAD_PhoX_TMTpro_01_HCDFT.mgf	20231228_RH28_COREAD_PhoX_TMTpro_01.10223.10223.3.0.dta	15746.3	28510.7	51445.7	22761.9	27699.3	17665.1	27563.7	9720.8	19205	20973.5	19574.4	19942.8	14288.4	28749	12725.1	13790.9	21117.5	18811.8
78	AAKELKALQDLAR(3)(6)	1941.02	TMTpro_pep_N-term(0)	sp|Q8IYS2|K2013_HUMAN (306)(309)/	1	4635.1	12777.3	16236.1	15654	16636	8408.2	14265.8	3436.2	6344.8	10308.9	9920.5	7608.4	7068.4	10181.9	7558.9	6595.1	7738.9	6831
	1	20231228_RH28_COREAD_PhoX_TMTpro_16.31127.31127.3.0.dta	3	1941.01	2.01538e-27	1.90352e-05	-0.002426	-1.24986	1	1	20231228_RH28_COREAD_PhoX_TMTpro_16_HCDFT.mgf	20231228_RH28_COREAD_PhoX_TMTpro_16.31127.31127.3.0.dta	4635.1	12777.3	16236.1	15654	16636	8408.2	14265.8	3436.2	6344.8	10308.9	9920.5	7608.4	7068.4	10181.9	7558.9	6595.1	7738.9	6831
79	AAKEVKLLLLGAGESGK(3)(6)	2502.39	TMTpro_pep_N-term(0);TMTpro_K(17)	sp|P08754|GNAI3_HUMAN (32)(35)/	1	6879.5	8298.3	16161.1	8472	8882	7864.1	11521.8	3637.4	6923.4	10105.9	8707.2	10268.7	6952.6	9611.1	6830.7	6801.3	6694.4	7451.8
	1	20231228_RH28_COREAD_PhoX_TMTpro_32.39056.39056.3.0.dta	3	2502.38	2.66192e-30	0.019544	-0.002305	-0.921121	1	1	20231228_RH28_COREAD_PhoX_TMTpro_32_HCDFT.mgf	20231228_RH28_COREAD_PhoX_TMTpro_32.39056.39056.3.0.dta	6879.5	8298.3	16161.1	8472	8882	7864.1	11521.8	3637.4	6923.4	10105.9	8707.2	10268.7	6952.6	9611.1	6830.7	6801.3	6694.4	7451.8
80	AAKGSATKDFSVFFQK(3)(8)	2550.29	TMTpro_pep_N-term(0);TMTpro_K(16)	sp|O95202|LETM1_HUMAN (279)(284)/	1	21965.3	33459.5	57588.3	32562.6	33942.6	20375.3	31071.6	6639.5	17270.4	29267.8	23239.1	17985	16109.3	25629	16817.3	18183.1	19328	22751.6
	1	20231228_RH28_COREAD_PhoX_TMTpro_32.31679.31679.3.0.dta	3	2550.29	1.82399e-27	0.0221977	-0.002654	-1.04066	1	1	20231228_RH28_COREAD_PhoX_TMTpro_32_HCDFT.mgf	20231228_RH28_COREAD_PhoX_TMTpro_32.31679.31679.3.0.dta	21965.3	33459.5	57588.3	32562.6	33942.6	20375.3	31071.6	6639.5	17270.4	29267.8	23239.1	17985	16109.3	25629	16817.3	18183.1	19328	22751.6
81	AAKHLKTLR(3)(6)	1551.84	TMTpro_pep_N-term(0)	sp|Q8IZE3|PACE1_HUMAN (55)(58)/	2	12128.1	28024.8	17068.7	15816.9	19479.9	17585.2	17602.6	6385.4	11656.4	17984.2	26023.6	15795.3	17692.9	25756.1	12767.5	18828.3	11038.6	16555.7
	1	20231228_RH28_COREAD_PhoX_TMTpro_17.13770.13770.3.0.dta	3	1551.84	7.22579e-07	0.186366	-0.000658	-0.424014	1	1	20231228_RH28_COREAD_PhoX_TMTpro_17_HCDFT.mgf	20231228_RH28_COREAD_PhoX_TMTpro_17.13770.13770.3.0.dta	7055.7	17471.9	7809.3	9077.3	10813.8	10062.9	10446.9	2724.7	5188.1	9784.1	16635.2	9977.7	11620	15376.2	7076.2	11514.7	6423.2	9634.5
	2	20231228_RH28_COREAD_PhoX_TMTpro_18.13508.13508.3.0.dta	3	1551.84	9.30073e-06	0.3648	-0.000856	-0.551604	1	1	20231228_RH28_COREAD_PhoX_TMTpro_18_HCDFT.mgf	20231228_RH28_COREAD_PhoX_TMTpro_18.13508.13508.3.0.dta	5072.4	10552.9	9259.4	6739.6	8666.1	7522.3	7155.7	3660.7	6468.3	8200.1	9388.4	5817.6	6072.9	10379.9	5691.3	7313.6	4615.4	6921.2
82	AAKIAKTAHK(3)(6)	1857.03	TMTpro_pep_N-term(0);TMTpro_K(10)	sp|P07954|FUMH_HUMAN (470)(473)/	4	230850	386126	491020	388874	421080	290381	322299	109578	248530	436893	226123	406707	267599	390230	284960	282836	305168	284641
	1	20231228_RH28_COREAD_PhoX_TMTpro_24.13466.13466.3.0.dta	3	1857.03	3.08795e-21	0.00202603	-0.002377	-1.28	1	1	20231228_RH28_COREAD_PhoX_TMTpro_24_HCDFT.mgf	20231228_RH28_COREAD_PhoX_TMTpro_24.13466.13466.3.0.dta	142859	217875	312305	228032	246442	173234	183654	60730.2	153135	262310	109068	257706	159472	214177	182297	181219	161430	175506
	2	20231228_RH28_COREAD_PhoX_TMTpro_23.13421.13421.4.0.dta	4	1857.03	8.39419e-14	0.0131426	-0.002263	-1.21861	1	1	20231228_RH28_COREAD_PhoX_TMTpro_23_HCDFT.mgf	20231228_RH28_COREAD_PhoX_TMTpro_23.13421.13421.4.0.dta	15746	26982.8	32304.8	27860.4	31194.7	23272.7	31349.9	6812.1	17841.5	39750.7	15820.1	39179.4	24297	32818.2	22329.6	15823.6	26675.4	16390.4
	3	20231228_RH28_COREAD_PhoX_TMTpro_23.13619.13619.3.1.dta	3	1857.03	4.50787e-16	0.258538	-0.000841	-0.452874	1	1	20231228_RH28_COREAD_PhoX_TMTpro_23_HCDFT.mgf	20231228_RH28_COREAD_PhoX_TMTpro_23.13619.13619.3.1.dta	25884.1	49651	65848.7	39489	41424.9	30034.6	36929.4	15898	26021.1	43432	32724.9	36424	28614.5	42937.3	32148.3	28972.6	35025.9	29817.7
	4	20231228_RH28_COREAD_PhoX_TMTpro_23.13363.13363.3.0.dta	3	1857.03	3.48347e-11	0.45296	-0.002265	-1.21969	1	1	20231228_RH28_COREAD_PhoX_TMTpro_23_HCDFT.mgf	20231228_RH28_COREAD_PhoX_TMTpro_23.13363.13363.3.0.dta	46360.7	91617.6	80561.9	93492.7	102018	63839.4	70365.5	26138.2	51531.5	91400.5	68509.9	73397.7	55215.7	100297	48185.5	56821.1	82036	62927.1
83	AAKKAGGTPR(3)(4)	1470.74	TMTpro_pep_N-term(0)	sp|P16403|H12_HUMAN (26)(27)/	6	54570.7	164397	126142	168119	176738	86222.4	118769	49026.7	72081.8	90264.8	106444	77003.3	65157.1	109322	63924.3	55758.4	81000.4	68456
	1	20231228_RH28_COREAD_PhoX_TMTpro_05.9205.9205.3.0.dta	3	1470.74	9.87162e-16	0.000162975	0.000138	0.09383	1	1	20231228_RH28_COREAD_PhoX_TMTpro_05_HCDFT.mgf	20231228_RH28_COREAD_PhoX_TMTpro_05.9205.9205.3.0.dta	18495.8	44041.9	41009.1	47180.1	53693.5	25012.3	37243.3	15224.6	20050.6	30945.1	35868.6	29565.9	21670.9	30581.9	21805.2	21023.8	28885.1	19824.6
	2	20231228_RH28_COREAD_PhoX_TMTpro_04.8937.8937.3.0.dta	3	1470.74	1.02572e-18	0.000512985	0.000241	0.163863	1	1	20231228_RH28_COREAD_PhoX_TMTpro_04_HCDFT.mgf	20231228_RH28_COREAD_PhoX_TMTpro_04.8937.8937.3.0.dta	9282.5	29228.1	21243.3	33099.5	33903	16845.6	18146.5	8219.7	11736.2	15936.3	18519.8	12456.3	10700.7	21221.8	8912.1	9008	12723	12086.3
	3	20231228_RH28_COREAD_PhoX_TMTpro_04.8956.8956.3.0.dta	3	1470.74	1.37112e-20	0.000611961	0.000266	0.180861	1	1	20231228_RH28_COREAD_PhoX_TMTpro_04_HCDFT.mgf	20231228_RH28_COREAD_PhoX_TMTpro_04.8956.8956.3.0.dta	8991.7	52752.1	30698.5	55829.3	54124.4	21027.3	33007.9	10306.9	16947.7	21685.4	26717.8	15412.9	12645.7	27140.1	12337.4	11205.4	18156.1	14933.5
	4	20231228_RH28_COREAD_PhoX_TMTpro_04.9022.9022.3.0.dta	3	1470.74	1.08249e-09	0.00289665	0.000281	0.19106	1	1	20231228_RH28_COREAD_PhoX_TMTpro_04_HCDFT.mgf	20231228_RH28_COREAD_PhoX_TMTpro_04.9022.9022.3.0.dta	7237.4	17882.5	13432.2	14943.3	15658	9833.2	13990.4	5304.6	9181.6	6844.8	9768.5	5447.1	5965.4	9360.2	8202	5253.5	6553.3	6254.3
	5	20231228_RH28_COREAD_PhoX_TMTpro_04.8892.8892.3.3.dta	3	1470.74	2.34664e-13	0.00617342	-0.000235	-0.159783	1	1	20231228_RH28_COREAD_PhoX_TMTpro_04_HCDFT.mgf	20231228_RH28_COREAD_PhoX_TMTpro_04.8892.8892.3.3.dta	5192.7	10301.8	10793.3	9997.9	10237.1	6873.5	8192.4	5300	6911.9	8160.4	8327	9018.5	7573	11490.2	6510.8	5960.3	8485.8	8946.6
	6	20231228_RH28_COREAD_PhoX_TMTpro_04.8995.8995.3.0.dta	3	1470.74	0.00600571	0.402673	0.000287	0.19514	1	1	20231228_RH28_COREAD_PhoX_TMTpro_04_HCDFT.mgf	20231228_RH28_COREAD_PhoX_TMTpro_04.8995.8995.3.0.dta	5370.6	10190.3	8965.7	7069.1	9121.5	6630.5	8188.4	4670.9	7253.8	6692.8	7242.2	5102.6	6601.4	9527.4	6156.8	3307.4	6197.1	6410.7
84	AAKLKEKYEK(3)(5)	2330.3	TMTpro_pep_N-term(0);TMTpro_K(7);TMTpro_K(10)	sp|P09429|HMGB1_HUMAN (150)(152)/sp|P26583|HMGB2_HUMAN (150)(152)/sp|O15347|HMGB3_HUMAN (148)(150)/	1	405279	392925	1.16225e+06	422535	503363	114983	443969	14310.8	209910	128927	45018.8	176505	110541	106622	182002	116864	200967	401200
	1	20231228_RH28_COREAD_PhoX_TMTpro_26.17355.17355.4.2.dta	4	2330.3	1.67647e-13	0.0409273	-0.001076	-0.461744	1	1	20231228_RH28_COREAD_PhoX_TMTpro_26_HCDFT.mgf	20231228_RH28_COREAD_PhoX_TMTpro_26.17355.17355.4.2.dta	405279	392925	1.16225e+06	422535	503363	114983	443969	14310.8	209910	128927	45018.8	176505	110541	106622	182002	116864	200967	401200
85	AAKPEQIQKWIR(3)(9)	1982.02	TMTpro_pep_N-term(0)	sp|Q99986|VRK1_HUMAN (92)(98)/	1	10873.7	25230	16715.5	27157	22902.6	11009.3	11515.9	6590.8	9909.3	20154	7749.5	10438.9	9571.2	15439.8	7508.3	8025.5	11213.7	7605.9
	1	20231228_RH28_COREAD_PhoX_TMTpro_19.26669.26669.3.0.dta	3	1982.02	4.08917e-08	0.206892	-0.001336	-0.674059	1	1	20231228_RH28_COREAD_PhoX_TMTpro_19_HCDFT.mgf	20231228_RH28_COREAD_PhoX_TMTpro_19.26669.26669.3.0.dta	10873.7	25230	16715.5	27157	22902.6	11009.3	11515.9	6590.8	9909.3	20154	7749.5	10438.9	9571.2	15439.8	7508.3	8025.5	11213.7	7605.9
86	AAKPKAAK(3)(5)	1602.89	TMTpro_pep_N-term(0);TMTpro_K(8)	sp|P16401|H15_HUMAN (202)(204)/	3	358803	1284061	851202	98604.9	116810	180270	211345	491514	377903	758480	1.23855e+06	573285	419075	1.27985e+06	413438	371375	494333	276715
	1	20231228_RH28_COREAD_PhoX_TMTpro_16.10826.10826.3.0.dta	3	1602.89	1.01502e-24	0.00397844	-0.002213	-1.38063	1	1	20231228_RH28_COREAD_PhoX_TMTpro_16_HCDFT.mgf	20231228_RH28_COREAD_PhoX_TMTpro_16.10826.10826.3.0.dta	300516	1.03859e+06	721369	67616.8	83505.7	146294	172339	402104	312623	625167	1.03509e+06	475527	336741	1.06614e+06	337347	300477	406985	217184
	2	20231228_RH28_COREAD_PhoX_TMTpro_17.11166.11166.3.0.dta	3	1602.89	5.89928e-33	0.0260305	-0.002068	-1.29017	1	1	20231228_RH28_COREAD_PhoX_TMTpro_17_HCDFT.mgf	20231228_RH28_COREAD_PhoX_TMTpro_17.11166.11166.3.0.dta	48440.6	218663	106252	14924.9	16228.7	23075.8	25038.9	80773.9	53604.9	115668	177204	84822	71795.7	189670	65184.5	60618.4	76298.1	48545.3
	3	20231228_RH28_COREAD_PhoX_TMTpro_17.11405.11405.3.0.dta	3	1602.89	2.3667e-29	0.179323	-0.002172	-1.35505	1	1	20231228_RH28_COREAD_PhoX_TMTpro_17_HCDFT.mgf	20231228_RH28_COREAD_PhoX_TMTpro_17.11405.11405.3.0.dta	9845.8	26812.9	23580	16063.2	17075.4	10899.2	13967.5	8636.3	11674.9	17644	26257.9	12936.6	10537.9	24041.2	10906.6	10280.1	11049.3	10985.5
87	AAKPKAAKPK(3)(5)	2132.24	TMTpro_pep_N-term(0);TMTpro_K(8);TMTpro_K(10)	sp|P16401|H15_HUMAN (202)(204)/	3	510002	1.09827e+06	1.36237e+06	90535.4	122591	79810.8	194526	165792	309202	390766	290897	295995	245879	444246	313595	258643	331081	568446
	1	20231228_RH28_COREAD_PhoX_TMTpro_29.12010.12010.4.1.dta	4	2132.24	1.96617e-36	5.40592e-07	-0.001604	-0.752259	1	1	20231228_RH28_COREAD_PhoX_TMTpro_29_HCDFT.mgf	20231228_RH28_COREAD_PhoX_TMTpro_29.12010.12010.4.1.dta	161850	341046	433509	38518.8	56101.5	25193	63285.1	46334.4	99688.8	119964	94939.2	95163.9	73792.9	136255	94726.9	77866.1	108992	184822
	2	20231228_RH28_COREAD_PhoX_TMTpro_30.12186.12186.4.1.dta	4	2132.24	1.86267e-20	0.000177273	-0.002237	-1.04913	1	1	20231228_RH28_COREAD_PhoX_TMTpro_30_HCDFT.mgf	20231228_RH28_COREAD_PhoX_TMTpro_30.12186.12186.4.1.dta	177365	401759	477077	29197.2	33143.6	27556	64086.9	61095.9	107565	140593	103698	101397	92450	154543	114844	95698.3	113629	210894
	3	20231228_RH28_COREAD_PhoX_TMTpro_29.11978.11978.3.1.dta	3	2132.24	1.13552e-54	0.0101243	-0.000886	-0.415525	1	1	20231228_RH28_COREAD_PhoX_TMTpro_29_HCDFT.mgf	20231228_RH28_COREAD_PhoX_TMTpro_29.11978.11978.3.1.dta	170787	355463	451782	22819.4	33346.3	27061.8	67153.5	58361.2	101948	130209	92260.3	99434.3	79636.2	153448	104024	85078.9	108461	172730
88	AAKPKAAKPK(5)(8)	2132.24	TMTpro_pep_N-term(0);TMTpro_K(3);TMTpro_K(10)	sp|P16401|H15_HUMAN (204)(207)/	2	1.36952e+06	2.27887e+06	3.99304e+06	154008	253451	153996	474329	263648	621727	710914	432567	603980	466030	680820	670650	540172	709855	1.62056e+06
	1	20231228_RH28_COREAD_PhoX_TMTpro_32.11690.11690.4.1.dta	4	2132.25	2.88412e-15	0.286694	0.001277	0.598899	1	1	20231228_RH28_COREAD_PhoX_TMTpro_32_HCDFT.mgf	20231228_RH28_COREAD_PhoX_TMTpro_32.11690.11690.4.1.dta	93320.1	167229	272022	11879.9	18216.2	10268.8	31042.2	19081.3	40876.2	47724.2	26175.2	41643.3	31412.2	45571.4	43891.5	35151.5	46779.1	100287
	2	20231228_RH28_COREAD_PhoX_TMTpro_33.10593.10593.3.1.dta	3	2132.24	1.18787e-28	0.448212	-0.000992	-0.465237	1	1	20231228_RH28_COREAD_PhoX_TMTpro_33_HCDFT.mgf	20231228_RH28_COREAD_PhoX_TMTpro_33.10593.10593.3.1.dta	1.2762e+06	2111643	3.72102e+06	142128	235235	143727	443286	244566	580851	663189	406391	562336	434618	635249	626758	505021	663076	1.52027e+06
89	AAKPKDPVEVAQPSEVLR(3)(5)	2448.25	TMTpro_pep_N-term(0)	sp|P32519|ELF1_HUMAN (354)(356)/	2	57268.7	108530	91665.3	100352	102469	68059	89000.8	31606.5	63988.9	99454.3	76151.4	77420.8	66536.3	127328	79115.9	56488.3	76767.9	64065.7
	1	20231228_RH28_COREAD_PhoX_TMTpro_01.18183.18183.3.1.dta	3	2448.25	1.36339e-16	2.45969e-11	-0.000524	-0.21403	1	1	20231228_RH28_COREAD_PhoX_TMTpro_01_HCDFT.mgf	20231228_RH28_COREAD_PhoX_TMTpro_01.18183.18183.3.1.dta	29356.2	67092.7	43632.7	54542.7	56559.1	38975.1	46987.9	14932	34531.1	53255.7	45756.7	45963.4	37721.7	75020.6	46347	31326.1	40442.6	35560.3
	2	20231228_RH28_COREAD_PhoX_TMTpro_01.18277.18277.3.0.dta	3	2448.25	1.12296e-09	7.03343e-05	-0.00053	-0.216481	1	1	20231228_RH28_COREAD_PhoX_TMTpro_01_HCDFT.mgf	20231228_RH28_COREAD_PhoX_TMTpro_01.18277.18277.3.0.dta	27912.5	41437.3	48032.6	45809.3	45909.9	29083.9	42012.9	16674.5	29457.8	46198.6	30394.7	31457.4	28814.6	52307.1	32768.9	25162.2	36325.3	28505.4
90	AAKPKKAAAK(5)(6)	2106.23	TMTpro_pep_N-term(0);TMTpro_K(3);TMTpro_K(10)	sp|P10412|H14_HUMAN (212)(213)/	2	494760	735824	847882	1.03255e+06	1.22279e+06	194562	974971	74869.2	290948	176258	106043	143154	124610	224756	168893	201632	201836	960906
	1	20231228_RH28_COREAD_PhoX_TMTpro_33.10573.10573.3.0.dta	3	2106.23	1.09251e-28	0.221587	0.00088	0.417808	1	1	20231228_RH28_COREAD_PhoX_TMTpro_33_HCDFT.mgf	20231228_RH28_COREAD_PhoX_TMTpro_33.10573.10573.3.0.dta	467344	692750	792212	971414	1158013	178278	915413	68025.9	273559	160329	94580.3	128785	113709	206447	152022	187492	183649	912122
	2	20231228_RH28_COREAD_PhoX_TMTpro_32.11591.11591.3.0.dta	3	2106.23	1	0.275118	0.000203	0.096381	1	1	20231228_RH28_COREAD_PhoX_TMTpro_32_HCDFT.mgf	20231228_RH28_COREAD_PhoX_TMTpro_32.11591.11591.3.0.dta	27415.8	43074.5	55669.4	61132.4	64773.5	16284	59558	6843.3	17388.9	15929.3	11462.5	14368.8	10900.2	18308.8	16871.7	14139.7	18187.7	48784.3
91	AAKPKKAPK(3)(5)	2061.21	TMTpro_pep_N-term(0);TMTpro_K(6);TMTpro_K(9)	sp|P10412|H14_HUMAN (180)(182)/	1	157248	362499	270597	431627	498102	84719.8	349640	31881.1	102076	69632.8	42583.8	61646.5	45740.8	88131.4	64455	78953	95309.9	263967
	1	20231228_RH28_COREAD_PhoX_TMTpro_32.11048.11048.3.1.dta	3	2061.21	6.06797e-33	0.436393	-0.00144	-0.69862	1	1	20231228_RH28_COREAD_PhoX_TMTpro_32_HCDFT.mgf	20231228_RH28_COREAD_PhoX_TMTpro_32.11048.11048.3.1.dta	157248	362499	270597	431627	498102	84719.8	349640	31881.1	102076	69632.8	42583.8	61646.5	45740.8	88131.4	64455	78953	95309.9	263967
92	AAKPKSGKPK(3)(5)	2134.22	TMTpro_pep_N-term(0);TMTpro_K(8);TMTpro_K(10)	sp|P16402|H13_HUMAN (202)(204)/	3	107933	193467	96850	48204.2	47632.8	106001	185447	79023.4	27902	104051	65889.9	50766.9	41809.7	117690	91349.6	81311.3	203352	105468
	1	20231228_RH28_COREAD_PhoX_TMTpro_29.10682.10682.4.1.dta	4	2134.22	3.56557e-24	0.0322333	-0.001813	-0.849489	1	1	20231228_RH28_COREAD_PhoX_TMTpro_29_HCDFT.mgf	20231228_RH28_COREAD_PhoX_TMTpro_29.10682.10682.4.1.dta	18125.1	31986.6	18416.1	10070.8	10892.7	19280.7	31677.7	14445	8291	20710.3	14827.7	10323.1	9804.9	21168.4	14211.1	14757.5	37613	18810.9
	2	20231228_RH28_COREAD_PhoX_TMTpro_29.10611.10611.4.0.dta	4	2134.22	1.81814e-38	0.0493584	-0.001994	-0.934297	1	1	20231228_RH28_COREAD_PhoX_TMTpro_29_HCDFT.mgf	20231228_RH28_COREAD_PhoX_TMTpro_29.10611.10611.4.0.dta	16493.6	28904.3	24122.5	11207.2	10414.2	18555.5	26913.8	10284.2	6568.4	18794.5	15849.3	10446.6	7959.9	20819.6	15715.4	13061.1	29144	16116.3
	3	20231228_RH28_COREAD_PhoX_TMTpro_30.10860.10860.3.0.dta	3	2134.22	3.66571e-33	0.0891742	-0.000862	-0.403894	1	1	20231228_RH28_COREAD_PhoX_TMTpro_30_HCDFT.mgf	20231228_RH28_COREAD_PhoX_TMTpro_30.10860.10860.3.0.dta	73314.2	132576	54311.4	26926.2	26325.9	68164.4	126856	54294.2	13042.6	64545.8	35212.9	29997.2	24044.9	75701.9	61423.1	53492.7	136595	70540.9
93	AAKPKTAK(3)(5)	1632.9	TMTpro_pep_N-term(0);TMTpro_K(8)	sp|P10412|H14_HUMAN (200)(202)/	4	120999	420628	193090	374646	391774	263382	300430	159980	272927	237334	256044	178905	161869	392885	151293	187064	180950	183650
	1	20231228_RH28_COREAD_PhoX_TMTpro_16.10828.10828.3.0.dta	3	1632.9	4.70825e-15	0.0473631	-0.001654	-1.01292	1	1	20231228_RH28_COREAD_PhoX_TMTpro_16_HCDFT.mgf	20231228_RH28_COREAD_PhoX_TMTpro_16.10828.10828.3.0.dta	41055.2	152867	61318	136652	142899	95449.1	108190	54782.9	108787	84776.8	96370.6	63881.6	53635.1	135774	51594.9	71315.4	65880.6	80541.2
	2	20231228_RH28_COREAD_PhoX_TMTpro_17.10945.10945.3.1.dta	3	1632.9	1.53848e-13	0.126951	-0.001389	-0.850634	1	1	20231228_RH28_COREAD_PhoX_TMTpro_17_HCDFT.mgf	20231228_RH28_COREAD_PhoX_TMTpro_17.10945.10945.3.1.dta	11493	51733.6	15728	49698.5	49369.7	31248.9	34768.8	15938.8	21559.3	26826.9	28477	18079.8	16831.3	47622.3	15042.6	17509.4	18431.5	14193.2
	3	20231228_RH28_COREAD_PhoX_TMTpro_17.10968.10968.3.0.dta	3	1632.9	6.20692e-16	0.248875	-0.00162	-0.9921	1	1	20231228_RH28_COREAD_PhoX_TMTpro_17_HCDFT.mgf	20231228_RH28_COREAD_PhoX_TMTpro_17.10968.10968.3.0.dta	15382.2	59328.6	16983.9	54985.1	51542.2	38362.8	45537.7	21146.7	30538.6	31589.4	35025.9	23358.8	17532	56619.4	16499	22781.3	23474.2	20405.5
	4	20231228_RH28_COREAD_PhoX_TMTpro_16.10854.10854.3.0.dta	3	1632.9	5.22536e-10	0.277399	-0.002066	-1.26523	1	1	20231228_RH28_COREAD_PhoX_TMTpro_16_HCDFT.mgf	20231228_RH28_COREAD_PhoX_TMTpro_16.10854.10854.3.0.dta	53068.6	156699	99059.6	133310	147963	98321.4	111933	68111.3	112041	94141.1	96170.6	73584.6	73870.2	152870	68156.9	75458	73164.1	68509.8
94	AAKPKTAKPK(3)(5)	2162.26	TMTpro_pep_N-term(0);TMTpro_K(8);TMTpro_K(10)	sp|P10412|H14_HUMAN (200)(202)/	2	313234	733224	485019	944408	982932	278782	779273	84152.2	279220	200530	131097	152674	125672	264324	135769	199866	196995	447858
	1	20231228_RH28_COREAD_PhoX_TMTpro_30.11993.11993.4.2.dta	4	2162.25	3.6109e-27	0.0019975	-0.001653	-0.76448	1	1	20231228_RH28_COREAD_PhoX_TMTpro_30_HCDFT.mgf	20231228_RH28_COREAD_PhoX_TMTpro_30.11993.11993.4.2.dta	86043.6	192330	136754	242368	264950	67343.5	199906	23702.9	71479	54703.6	33682.6	40099.7	36372.1	69655.3	35234	50434.8	52994.3	113050
	2	20231228_RH28_COREAD_PhoX_TMTpro_30.11972.11972.3.0.dta	3	2162.25	2.31509e-28	0.0254227	-0.000785	-0.363047	1	1	20231228_RH28_COREAD_PhoX_TMTpro_30_HCDFT.mgf	20231228_RH28_COREAD_PhoX_TMTpro_30.11972.11972.3.0.dta	227190	540895	348265	702040	717981	211438	579367	60449.3	207741	145826	97414.3	112575	89299.4	194669	100535	149431	144001	334808
95	AAKPKVVKPK(3)(5)	2188.31	TMTpro_pep_N-term(0);TMTpro_K(8);TMTpro_K(10)	sp|P16403|H12_HUMAN (199)(201)/	2	530546	1.92289e+06	1063637	2371078	2.42972e+06	950726	1.42879e+06	406272	759855	837465	793466	537348	466167	1101633	513841	449697	710985	571205
	1	20231228_RH28_COREAD_PhoX_TMTpro_34.14628.14628.4.0.dta	4	2188.3	9.02228e-40	0.00665619	-0.002743	-1.25348	1	1	20231228_RH28_COREAD_PhoX_TMTpro_34_HCDFT.mgf	20231228_RH28_COREAD_PhoX_TMTpro_34.14628.14628.4.0.dta	70787.2	251849	137618	314840	324172	126604	198176	57161.7	102536	112065	100811	71473.1	58528.2	141269	70677.8	63614.2	85357.8	77963.4
	2	20231228_RH28_COREAD_PhoX_TMTpro_34.14605.14605.3.0.dta	3	2188.31	3.32669e-46	0.057214	-0.002341	-1.06978	1	1	20231228_RH28_COREAD_PhoX_TMTpro_34_HCDFT.mgf	20231228_RH28_COREAD_PhoX_TMTpro_34.14605.14605.3.0.dta	459758	1.67104e+06	926020	2.05624e+06	2.10555e+06	824121	1.23062e+06	349110	657319	725400	692655	465875	407639	960364	443163	386083	625627	493242
96	AAKPKVVKPK(5)(8)	2188.31	TMTpro_pep_N-term(0);TMTpro_K(3);TMTpro_K(10)	sp|P16403|H12_HUMAN (201)(204)/	2	661964	1.41779e+06	1.50212e+06	2.14709e+06	2.18247e+06	361326	1.37957e+06	162357	525190	465586	236349	320542	229566	378322	344383	292421	483453	682387
	1	20231228_RH28_COREAD_PhoX_TMTpro_34.14180.14180.4.0.dta	4	2188.31	1.1826e-22	0.377603	-0.00166	-0.758577	1	1	20231228_RH28_COREAD_PhoX_TMTpro_34_HCDFT.mgf	20231228_RH28_COREAD_PhoX_TMTpro_34.14180.14180.4.0.dta	110268	229817	252800	362110	376721	66024.4	227811	24348.1	85927.8	73491	36618.4	55434.9	43744.7	56828.3	58608	47636	71155.5	118978
	2	20231228_RH28_COREAD_PhoX_TMTpro_34.14163.14163.3.0.dta	3	2188.31	1.10014e-23	0.390302	-0.001543	-0.705111	1	1	20231228_RH28_COREAD_PhoX_TMTpro_34_HCDFT.mgf	20231228_RH28_COREAD_PhoX_TMTpro_34.14163.14163.3.0.dta	551696	1.18797e+06	1.24932e+06	1.78498e+06	1.80575e+06	295302	1.15176e+06	138009	439262	392095	199730	265107	185821	321494	285775	244785	412297	563409
97	AAKPSVPKVPKGR(8)(11)	2153.21	TMTpro_pep_N-term(0);TMTpro_K(3)	sp|Q92522|H1X_HUMAN (207)(210)/	1	100726	201327	130568	202074	198730	77187.1	176599	27222.6	75505.5	60336.8	73454.7	47500	32089.1	69391	66010.4	71973.8	78602	131781
	1	20231228_RH28_COREAD_PhoX_TMTpro_28.15058.15058.3.0.dta	3	2153.21	1.829e-20	0.01418	-0.000999	-0.463958	1	1	20231228_RH28_COREAD_PhoX_TMTpro_28_HCDFT.mgf	20231228_RH28_COREAD_PhoX_TMTpro_28.15058.15058.3.0.dta	100726	201327	130568	202074	198730	77187.1	176599	27222.6	75505.5	60336.8	73454.7	47500	32089.1	69391	66010.4	71973.8	78602	131781
98	AAKSAAKAVK(3)(7)	1762.97	TMTpro_pep_N-term(0);TMTpro_K(10)	sp|P16403|H12_HUMAN (187)(191)/	1	10966	42146	18985.9	40845.7	36343.8	29941.2	25625.8	18334.7	20248.8	32059.7	46348	20410.3	15360.9	48779.6	13750.6	15194.7	20904	12187.4
	1	20231228_RH28_COREAD_PhoX_TMTpro_19.14898.14898.3.0.dta	3	1762.97	4.79466e-12	0.362288	-0.000926	-0.525249	1	1	20231228_RH28_COREAD_PhoX_TMTpro_19_HCDFT.mgf	20231228_RH28_COREAD_PhoX_TMTpro_19.14898.14898.3.0.dta	10966	42146	18985.9	40845.7	36343.8	29941.2	25625.8	18334.7	20248.8	32059.7	46348	20410.3	15360.9	48779.6	13750.6	15194.7	20904	12187.4
99	AAKSAAKAVKPK(3)(7)	2292.33	TMTpro_pep_N-term(0);TMTpro_K(10);TMTpro_K(12)	sp|P16403|H12_HUMAN (187)(191)/	3	360782	1.29675e+06	663329	1.41542e+06	1.4125e+06	716895	898814	339857	567901	703869	663769	470610	360428	949088	431842	398321	584420	356890
	1	20231228_RH28_COREAD_PhoX_TMTpro_33.13982.13982.3.2.dta	3	2292.33	6.09483e-24	0.149205	-0.002008	-0.875965	1	1	20231228_RH28_COREAD_PhoX_TMTpro_33_HCDFT.mgf	20231228_RH28_COREAD_PhoX_TMTpro_33.13982.13982.3.2.dta	156775	738644	286700	845827	754764	376292	465666	176939	272735	320160	356987	228879	153640	474597	189540	160030	278262	147469
	2	20231228_RH28_COREAD_PhoX_TMTpro_34.14019.14019.3.1.dta	3	2292.33	1.91961e-22	0.410724	-0.00339	-1.47884	1	1	20231228_RH28_COREAD_PhoX_TMTpro_34_HCDFT.mgf	20231228_RH28_COREAD_PhoX_TMTpro_34.14019.14019.3.1.dta	136010	353185	250153	366710	415346	218851	280672	102093	195581	236100	180264	152877	123397	302140	155401	149142	194391	131750
	3	20231228_RH28_COREAD_PhoX_TMTpro_34.14059.14059.3.1.dta	3	2292.33	1	0.480865	-0.00339	-1.47884	1	1	20231228_RH28_COREAD_PhoX_TMTpro_34_HCDFT.mgf	20231228_RH28_COREAD_PhoX_TMTpro_34.14059.14059.3.1.dta	67997.3	204920	126476	202878	242392	121752	152476	60824.3	99584.4	147609	126518	88853.6	83389.9	172351	86901.5	89148.8	111768	77672
100	AAKTPLKIHPLVR(3)(7)	1958.09	TMTpro_pep_N-term(0)	sp|O94776|MTA2_HUMAN (504)(508)/	1	12390	42326.5	31214.3	19157.5	20440	16699.5	20621.4	7361	15905.5	25116.6	21085.6	17335.4	13649.2	26934.4	14281.8	14520.4	17810.3	16012.1
	1	20231228_RH28_COREAD_PhoX_TMTpro_28.22753.22753.3.0.dta	3	1958.09	2.9923e-13	0.0128402	-0.00035	-0.178745	1	1	20231228_RH28_COREAD_PhoX_TMTpro_28_HCDFT.mgf	20231228_RH28_COREAD_PhoX_TMTpro_28.22753.22753.3.0.dta	12390	42326.5	31214.3	19157.5	20440	16699.5	20621.4	7361	15905.5	25116.6	21085.6	17335.4	13649.2	26934.4	14281.8	14520.4	17810.3	16012.1
101	AAKVQKLSK(3)(6)	1791.01	TMTpro_pep_N-term(0);TMTpro_K(9)	sp|P41091|IF2G_HUMAN (394)(397)/	1	112148	220173	311169	203997	210368	103308	139343	42437.2	78714.5	157933	142703	98428.4	67845.6	161560	94207.7	102338	146243	112698
	1	20231228_RH28_COREAD_PhoX_TMTpro_23.16776.16776.3.0.dta	3	1791	5.8681e-23	0.176052	-0.002785	-1.55499	1	1	20231228_RH28_COREAD_PhoX_TMTpro_23_HCDFT.mgf	20231228_RH28_COREAD_PhoX_TMTpro_23.16776.16776.3.0.dta	112148	220173	311169	203997	210368	103308	139343	42437.2	78714.5	157933	142703	98428.4	67845.6	161560	94207.7	102338	146243	112698
102	AAKVVPVKAK(3)(8)	1829.06	TMTpro_pep_N-term(0);TMTpro_K(10)	sp|P19338|NUCL_HUMAN (223)(228)/	1	2662.9	4574.4	3593.1	4989.4	5963	3056.5	3878	833.3	1834.7	3528	4976.8	2912.5	2390.4	5090.4	1834.8	1858.4	2350.1	1908.9
	1	20231228_RH28_COREAD_PhoX_TMTpro_26.21046.21046.4.1.dta	4	1829.06	1	0.450536	-0.001152	-0.629832	1	1	20231228_RH28_COREAD_PhoX_TMTpro_26_HCDFT.mgf	20231228_RH28_COREAD_PhoX_TMTpro_26.21046.21046.4.1.dta	2662.9	4574.4	3593.1	4989.4	5963	3056.5	3878	833.3	1834.7	3528	4976.8	2912.5	2390.4	5090.4	1834.8	1858.4	2350.1	1908.9
103	AALDGGVASAASPESKPSPGTKGQLR(16)(22)	2966.46	TMTpro_pep_N-term(0)	sp|Q9Y4K1|CRBG1_HUMAN (79)(85)/	3	62953.4	109566	108570	130275	125299	112934	150256	37621.7	77061.2	91819.2	90271.7	100004	73687.5	164604	53674.5	59361.2	74209.7	72809.5
	1	20231228_RH28_COREAD_PhoX_TMTpro_07.19331.19331.3.0.dta	3	2966.45	2.77404e-30	0.0116693	-0.005105	-1.72091	1	1	20231228_RH28_COREAD_PhoX_TMTpro_07_HCDFT.mgf	20231228_RH28_COREAD_PhoX_TMTpro_07.19331.19331.3.0.dta	18907.4	35085.7	30904	47685.9	47088.2	44481.4	60111.9	10135.5	23619.7	27894.7	31471.4	31825.5	21025.6	53228.1	19232.1	19799.5	29569.2	23161.6
	2	20231228_RH28_COREAD_PhoX_TMTpro_07.19397.19397.4.1.dta	4	2966.46	3.93482e-24	0.0233662	-0.000759	-0.255861	1	1	20231228_RH28_COREAD_PhoX_TMTpro_07_HCDFT.mgf	20231228_RH28_COREAD_PhoX_TMTpro_07.19397.19397.4.1.dta	23703	38259.2	37365.6	44901.6	38436.9	39058.7	50518.1	12941.4	27708.7	33575.4	29698.6	38406.2	26064.1	55387.4	15759.7	18194.3	24528.5	25603.7
	3	20231228_RH28_COREAD_PhoX_TMTpro_07.19434.19434.4.2.dta	4	2966.41	2.90703e-17	0.119357	-0.047894	-16.1452	1	1	20231228_RH28_COREAD_PhoX_TMTpro_07_HCDFT.mgf	20231228_RH28_COREAD_PhoX_TMTpro_07.19434.19434.4.2.dta	20343	36221.1	40300.7	37687.9	39773.7	29393.4	39626	14544.8	25732.8	30349.1	29101.7	29772	26597.8	55988.4	18682.7	21367.4	20112	24044.2
104	AALEKQEKQLELEIK(5)(8)	2588.39	TMTpro_pep_N-term(0);TMTpro_K(15)	sp|Q9UQN3|CHM2B_HUMAN (37)(40)/	2	74718.6	96860.2	107118	129088	144047	87748.5	119124	21919.1	85290.1	94576.4	110099	63547.8	48011.8	151518	68493.2	53269.9	115729	58337.3
	1	20231228_RH28_COREAD_PhoX_TMTpro_10.30161.30161.3.0.dta	3	2588.38	5.18646e-34	0.000158164	-0.001819	-0.702754	1	1	20231228_RH28_COREAD_PhoX_TMTpro_10_HCDFT.mgf	20231228_RH28_COREAD_PhoX_TMTpro_10.30161.30161.3.0.dta	31227.3	40029.2	48572.6	53662.5	63184.3	36100	50178	13354.8	38342.6	41711.7	50063.1	27483	23203.4	65535.5	27386	25315.5	47763.1	25029.1
	2	20231228_RH28_COREAD_PhoX_TMTpro_09.30130.30130.3.0.dta	3	2588.38	8.52409e-43	0.001983	-0.0034	-1.31356	1	1	20231228_RH28_COREAD_PhoX_TMTpro_09_HCDFT.mgf	20231228_RH28_COREAD_PhoX_TMTpro_09.30130.30130.3.0.dta	43491.3	56831	58545	75425.9	80863.1	51648.5	68946.3	8564.3	46947.5	52864.7	60036.3	36064.8	24808.4	85982.7	41107.2	27954.4	67966.2	33308.2
105	AALELLSLDLKKR(11)(12)	1984.08	TMTpro_pep_N-term(0)	sp|Q9BV73|CP250_HUMAN (1466)(1467)/	1	2109.7	3562.1	5372.9	4071.8	4575.2	5141.5	4998.5	3518.9	9357.8	3700.9	3216.6	4480.5	2666.2	4380.5	5102.3	3224.8	4025.9	2952
	1	20231228_RH28_COREAD_PhoX_TMTpro_30.37040.37040.3.0.dta	3	1984.08	2.98391e-25	0.00111796	-0.003591	-1.8099	1	1	20231228_RH28_COREAD_PhoX_TMTpro_30_HCDFT.mgf	20231228_RH28_COREAD_PhoX_TMTpro_30.37040.37040.3.0.dta	2109.7	3562.1	5372.9	4071.8	4575.2	5141.5	4998.5	3518.9	9357.8	3700.9	3216.6	4480.5	2666.2	4380.5	5102.3	3224.8	4025.9	2952
106	AALGLQDSDDEDAAVDIDEQIESMFNSKKR(28)(29)	3824.72	TMTpro_pep_N-term(0)	sp|Q7L014|DDX46_HUMAN (824)(825)/	4	26948.3	49725.8	48200.9	46682.3	46022.3	30980.8	43050.8	12816.7	31087.2	39531.1	45753.8	31537.2	27046.2	49927.8	31975.5	28450.9	37499	36978.9
	1	20231228_RH28_COREAD_PhoX_TMTpro_08.39700.39700.4.1.dta	4	3824.71	8.5827e-29	0.00474707	-0.002141	-0.55978	1	1	20231228_RH28_COREAD_PhoX_TMTpro_08_HCDFT.mgf	20231228_RH28_COREAD_PhoX_TMTpro_08.39700.39700.4.1.dta	11805.6	21225.4	24395.3	21621.8	20771.7	12203.9	19753.9	4588.7	13207.7	14644.6	15899.4	10939.9	11199.4	18816.6	11931.3	12475.3	14318.1	15039.6
	2	20231228_RH28_COREAD_PhoX_TMTpro_08.39945.39945.4.0.dta	4	3824.72	3.88504e-14	0.00782761	2.5e-05	0.006536	1	1	20231228_RH28_COREAD_PhoX_TMTpro_08_HCDFT.mgf	20231228_RH28_COREAD_PhoX_TMTpro_08.39945.39945.4.0.dta	5125.5	9956.9	8778	8780.1	8305.5	4856.9	7436	2921.9	5965.1	7749.7	9315.3	7140.7	5766.8	10023.5	6183.3	6582.8	8075.4	9158.9
	3	20231228_RH28_COREAD_PhoX_TMTpro_08.39933.39933.3.0.dta	3	3824.72	1	0.0132492	0.006243	1.63228	1	1	20231228_RH28_COREAD_PhoX_TMTpro_08_HCDFT.mgf	20231228_RH28_COREAD_PhoX_TMTpro_08.39933.39933.3.0.dta	4505.8	10011.8	8008.1	7586.5	8813.3	7880.6	8047.6	2724	6345	9533.4	10006.4	6302.6	4394.3	11096	6060.3	4712.6	7581.9	7084.3
	4	20231228_RH28_COREAD_PhoX_TMTpro_08.39950.39950.3.0.dta	3	3824.73	1	0.0883991	0.009202	2.40593	1	1	20231228_RH28_COREAD_PhoX_TMTpro_08_HCDFT.mgf	20231228_RH28_COREAD_PhoX_TMTpro_08.39950.39950.3.0.dta	5511.4	8531.7	7019.5	8693.9	8131.8	6039.4	7813.3	2582.1	5569.4	7603.4	10532.7	7154	5685.7	9991.7	7800.6	4680.2	7523.6	5696.1
107	AALKTASDFITKMDYPK(4)(12)	2718.37	TMTpro_pep_N-term(0);TMTpro_K(17)	sp|P06396|GELS_HUMAN (360)(368)/	9	183161	310906	382003	285054	299864	284822	366154	84826.8	197689	276415	297500	286128	235259	495066	299688	227284	343752	277162
	1	20231228_RH28_COREAD_PhoX_TMTpro_35.34452.34452.4.0.dta	4	2718.37	1.18416e-07	5.6723e-07	-0.001655	-0.60882	1	1	20231228_RH28_COREAD_PhoX_TMTpro_35_HCDFT.mgf	20231228_RH28_COREAD_PhoX_TMTpro_35.34452.34452.4.0.dta	4693.9	7372.1	3650	5150.1	5991.4	7224.2	11334.4	1576.3	6211.8	4873.8	8157.7	8815.4	7389.1	18616.2	11690	8326.9	14453	7234
	2	20231228_RH28_COREAD_PhoX_TMTpro_35.34434.34434.4.0.dta	4	2718.37	7.02836e-05	1.89802e-06	-0.002003	-0.736837	1	1	20231228_RH28_COREAD_PhoX_TMTpro_35_HCDFT.mgf	20231228_RH28_COREAD_PhoX_TMTpro_35.34434.34434.4.0.dta	2719.8	6021	2542.8	4448.3	4042.2	4381.8	6405.1	940	4381.1	4560.8	5050.6	7093.4	6895.1	11618.2	8293.5	5426.5	7676.4	5184.9
	3	20231228_RH28_COREAD_PhoX_TMTpro_36.34373.34373.4.0.dta	4	2718.37	3.03397e-10	0.000711773	-0.004917	-1.8088	1	1	20231228_RH28_COREAD_PhoX_TMTpro_36_HCDFT.mgf	20231228_RH28_COREAD_PhoX_TMTpro_36.34373.34373.4.0.dta	6078.3	13170.9	5228.5	10330.8	11046.1	15892.5	17915.7	2132.4	8165.5	7743.4	11716.3	17705.9	12877.5	34334.5	21625	15264.9	22244.6	12977.6
	4	20231228_RH28_COREAD_PhoX_TMTpro_35.34425.34425.3.0.dta	3	2718.37	8.42885e-14	0.00493022	-0.003366	-1.23824	1	1	20231228_RH28_COREAD_PhoX_TMTpro_35_HCDFT.mgf	20231228_RH28_COREAD_PhoX_TMTpro_35.34425.34425.3.0.dta	24016	47537.9	41253	39601.1	40398.1	40082.1	56365.7	11926.7	27133.7	36996.1	45321	46162.7	39256	85345.8	51162.5	33546.1	55300	36755.3
	5	20231228_RH28_COREAD_PhoX_TMTpro_35.34355.34355.3.0.dta	3	2718.37	3.26033e-09	0.0138905	-0.00419	-1.54136	1	1	20231228_RH28_COREAD_PhoX_TMTpro_35_HCDFT.mgf	20231228_RH28_COREAD_PhoX_TMTpro_35.34355.34355.3.0.dta	15933.7	24850.2	27372.1	19989.4	20149.7	22594.8	25235.9	5817.9	18705.1	20706.9	21514.5	25702.2	18963.7	42057	23446.2	21002.6	29488.1	19377.2
	6	20231228_RH28_COREAD_PhoX_TMTpro_36.34536.34536.3.1.dta	3	2718.37	9.14407e-07	0.0447535	-0.001528	-0.562101	1	1	20231228_RH28_COREAD_PhoX_TMTpro_36_HCDFT.mgf	20231228_RH28_COREAD_PhoX_TMTpro_36.34536.34536.3.1.dta	26806.3	26208.6	85647.3	29065	34503.3	25263.7	31269.9	7312.9	21268.4	26521.1	17829.1	26379.8	22037.2	37234.5	26815.9	22407.5	31124.4	36084
	7	20231228_RH28_COREAD_PhoX_TMTpro_36.34316.34316.3.2.dta	3	2718.37	8.89989e-08	0.0846687	-0.005186	-1.90776	1	1	20231228_RH28_COREAD_PhoX_TMTpro_36_HCDFT.mgf	20231228_RH28_COREAD_PhoX_TMTpro_36.34316.34316.3.2.dta	35997.5	41519.9	109501	36745	44614.5	43992.9	50614.8	8839.6	28962.3	35279.5	39872.3	39325.5	33964.1	80354.1	44072.7	39954.3	48575.8	59706.3
	8	20231228_RH28_COREAD_PhoX_TMTpro_35.34527.34527.3.0.dta	3	2718.37	1.43356e-08	0.104885	-0.002271	-0.835426	1	1	20231228_RH28_COREAD_PhoX_TMTpro_35_HCDFT.mgf	20231228_RH28_COREAD_PhoX_TMTpro_35.34527.34527.3.0.dta	43509.8	92130.7	68630	90894.6	92346.1	82023.9	114495	29849.2	57018.6	95604.3	99009.7	78849.6	61270.9	124591	76966.6	54197.8	92432.9	63620.2
	9	20231228_RH28_COREAD_PhoX_TMTpro_35.34447.34447.3.0.dta	3	2718.37	3.25743e-08	0.118086	-0.003209	-1.18049	1	1	20231228_RH28_COREAD_PhoX_TMTpro_35_HCDFT.mgf	20231228_RH28_COREAD_PhoX_TMTpro_35.34447.34447.3.0.dta	23405.4	52095	38178.2	48829.9	46772.6	43366.2	52516.9	16431.8	25842.7	44129.1	49029.2	36093.4	32605.9	60914.6	35615.2	27157.7	42457.3	36222.5
108	AALLKKTLENLE(5)(6)	1856.97	TMTpro_pep_N-term(0)	sp|Q5VYK3|ECM29_HUMAN (1838)(1839)/	1	1528.3	2022.1	2809.1	3416.9	3096.2	2302.1	3145.9	0	1714.8	2766.6	2159	3225.9	1996.2	3289.4	2916.3	1437.5	2585.3	986.2
	1	20231228_RH28_COREAD_PhoX_TMTpro_27.42337.42337.3.0.dta	3	1856.97	1.37934e-18	0.0150919	-0.002564	-1.38074	1	1	20231228_RH28_COREAD_PhoX_TMTpro_27_HCDFT.mgf	20231228_RH28_COREAD_PhoX_TMTpro_27.42337.42337.3.0.dta	1528.3	2022.1	2809.1	3416.9	3096.2	2302.1	3145.9	-	1714.8	2766.6	2159	3225.9	1996.2	3289.4	2916.3	1437.5	2585.3	986.2
109	AALPTPALSPEDKAVLQNLKR(13)(20)	2746.45	TMTpro_pep_N-term(0)	sp|Q9H3S7|PTN23_HUMAN (550)(557)/	4	80852.3	137712	180176	158554	159215	121771	157730	49748.4	93809.6	133564	146984	114996	106147	153963	102882	85356.1	107593	101788
	1	20231228_RH28_COREAD_PhoX_TMTpro_16.33464.33464.3.0.dta	3	2746.45	2.26203e-25	0.000387801	-0.003509	-1.27765	1	1	20231228_RH28_COREAD_PhoX_TMTpro_16_HCDFT.mgf	20231228_RH28_COREAD_PhoX_TMTpro_16.33464.33464.3.0.dta	17754.4	30250	40523.8	33824.5	32144.5	25793.1	38272.7	9717.8	19661.6	28222.2	34001.2	25531.4	21962.9	35688.4	19547.5	20727.2	26619.6	21736.8
	2	20231228_RH28_COREAD_PhoX_TMTpro_17.33471.33471.3.0.dta	3	2746.45	2.1647e-24	0.00594625	-0.002883	-1.04972	1	1	20231228_RH28_COREAD_PhoX_TMTpro_17_HCDFT.mgf	20231228_RH28_COREAD_PhoX_TMTpro_17.33471.33471.3.0.dta	21083.5	34374.8	49195.7	40185.2	43865.8	29381.4	37363.7	11217.1	24506	34435.2	37854.1	32010.3	27351.4	40184.5	24070.7	18397.4	25121.6	27776.4
	3	20231228_RH28_COREAD_PhoX_TMTpro_17.33452.33452.3.0.dta	3	2746.45	1.26543e-13	0.0165118	-0.003057	-1.11307	1	1	20231228_RH28_COREAD_PhoX_TMTpro_17_HCDFT.mgf	20231228_RH28_COREAD_PhoX_TMTpro_17.33452.33452.3.0.dta	16974.5	34139.2	36608	32731.8	32900.1	29002.6	35524	12157.7	22780.9	30566.7	30394.8	26007.9	21664.4	34412.5	20274.6	20787.6	24918.4	22123.5
	4	20231228_RH28_COREAD_PhoX_TMTpro_17.33563.33563.3.0.dta	3	2746.45	4.99082e-13	0.0201402	-0.003054	-1.11198	1	1	20231228_RH28_COREAD_PhoX_TMTpro_17_HCDFT.mgf	20231228_RH28_COREAD_PhoX_TMTpro_17.33563.33563.3.0.dta	25039.9	38948.5	53848.1	51812.4	50304.7	37593.9	46569.7	16655.8	26861.1	40340.2	44733.5	31446.1	35168.5	43677.2	38989.2	25443.9	30933	30151.5
110	AALQEEEQASKQINPKRPR(11)(16)	2707.35	TMTpro_pep_N-term(0)	sp|O00139|KIF2A_HUMAN (696)(701)/	4	76394.9	159030	137732	141124	136612	115602	129169	72802.7	95059.2	137480	128981	131378	98944.9	189132	79657.3	74515.3	129556	71727.3
	1	20231228_RH28_COREAD_PhoX_TMTpro_01.13086.13086.4.0.dta	4	2707.35	1.38293e-25	3.5623e-06	-0.00059	-0.217925	1	1	20231228_RH28_COREAD_PhoX_TMTpro_01_HCDFT.mgf	20231228_RH28_COREAD_PhoX_TMTpro_01.13086.13086.4.0.dta	13121.1	43372.3	29211.7	31153.6	32438.1	23369.2	29128	15176.5	16246.2	30795.4	29201.6	27505.1	18296.5	52744.2	17835.4	19308.4	25870	19236.5
	2	20231228_RH28_COREAD_PhoX_TMTpro_50.17537.17537.3.1.dta	3	2707.35	9.7733e-10	0.0389488	-0.005578	-2.06032	1	1	20231228_RH28_COREAD_PhoX_TMTpro_50_HCDFT.mgf	20231228_RH28_COREAD_PhoX_TMTpro_50.17537.17537.3.1.dta	5883	16503.2	13444.7	14662	13165.7	9689.1	10209.9	5835.6	7792	10694.1	15371.1	8901.4	7151.6	15671.5	6779.4	6600.5	11488.7	7179.1
	3	20231228_RH28_COREAD_PhoX_TMTpro_50.17549.17549.3.1.dta	3	2707.35	4.52535e-08	0.0587388	-0.005207	-1.92328	1	1	20231228_RH28_COREAD_PhoX_TMTpro_50_HCDFT.mgf	20231228_RH28_COREAD_PhoX_TMTpro_50.17549.17549.3.1.dta	6398.4	14336.4	15199.3	10487.9	15184.6	9949.4	11654.1	5775.7	8241.7	14266.8	14593.7	10438.2	8972.8	18046.4	8290.6	8717.5	10411.9	10235.3
	4	20231228_RH28_COREAD_PhoX_TMTpro_01.13051.13051.3.1.dta	3	2707.35	1.28066e-06	0.0908591	-0.000804	-0.296969	1	1	20231228_RH28_COREAD_PhoX_TMTpro_01_HCDFT.mgf	20231228_RH28_COREAD_PhoX_TMTpro_01.13051.13051.3.1.dta	50992.4	84817.8	79876.8	84821	75823.7	72594.3	78177.1	46014.9	62779.3	81724.1	69815	84533	64524	102670	46751.9	39888.9	81785.9	35076.4
111	AALRPLVKPKIVK(8)(10)	2251.36	TMTpro_pep_N-term(0);TMTpro_K(13)	sp|P62910|RL32_HUMAN (9)(11)/	1	78263.3	119152	165862	126426	129178	92274.2	127010	37530.5	78440.4	105631	84387.8	97648.2	73775.5	128344	79109.6	72214.4	90603.6	86353
	1	20231228_RH28_COREAD_PhoX_TMTpro_45.23379.23379.3.3.dta	3	2251.36	1.7505e-16	0.349676	-0.000773	-0.343348	1	1	20231228_RH28_COREAD_PhoX_TMTpro_45_HCDFT.mgf	20231228_RH28_COREAD_PhoX_TMTpro_45.23379.23379.3.3.dta	78263.3	119152	165862	126426	129178	92274.2	127010	37530.5	78440.4	105631	84387.8	97648.2	73775.5	128344	79109.6	72214.4	90603.6	86353
112	AALSEEELEKKSK(10)(11)	2280.17	TMTpro_pep_N-term(0);TMTpro_K(13)	sp|Q04637|IF4G1_HUMAN (1244)(1245)/	6	152626	308908	290142	316309	303280	210297	272924	114136	171236	393021	403061	214900	174415	351480	188283	162351	316470	177726
	1	20231228_RH28_COREAD_PhoX_TMTpro_05.21007.21007.3.0.dta	3	2280.16	2.72682e-22	2.24184e-07	-0.002318	-1.01659	1	1	20231228_RH28_COREAD_PhoX_TMTpro_05_HCDFT.mgf	20231228_RH28_COREAD_PhoX_TMTpro_05.21007.21007.3.0.dta	24777.7	56764	54917.2	59958.1	55605.4	37592.4	49745.9	21883.5	30273.4	70106.4	69099.5	35738.6	31148	66886.8	31922	32107.2	40736.8	31332.1
	2	20231228_RH28_COREAD_PhoX_TMTpro_04.20626.20626.3.1.dta	3	2280.17	1.67802e-24	2.66955e-06	-0.000341	-0.149551	1	1	20231228_RH28_COREAD_PhoX_TMTpro_04_HCDFT.mgf	20231228_RH28_COREAD_PhoX_TMTpro_04.20626.20626.3.1.dta	26614.1	54851.8	57484.2	53592.8	56944.3	38486	45956.1	15290.9	33110.2	77969.1	47717	38830.8	26180.3	58142.8	42174.3	27399.7	44452.9	29143.3
	3	20231228_RH28_COREAD_PhoX_TMTpro_05.21081.21081.3.0.dta	3	2280.16	4.82305e-32	1.65006e-05	-0.002266	-0.993788	1	1	20231228_RH28_COREAD_PhoX_TMTpro_05_HCDFT.mgf	20231228_RH28_COREAD_PhoX_TMTpro_05.21081.21081.3.0.dta	20283.2	36377.1	40974.5	38861.6	39138.7	29021.5	31803.3	14792.1	23528	41623.9	39293.6	26485.4	21167.8	42659.6	20331.9	22442.3	28238.6	23116.8
	4	20231228_RH28_COREAD_PhoX_TMTpro_04.20786.20786.3.0.dta	3	2280.16	7.65669e-17	0.00103268	-0.000689	-0.302171	1	1	20231228_RH28_COREAD_PhoX_TMTpro_04_HCDFT.mgf	20231228_RH28_COREAD_PhoX_TMTpro_04.20786.20786.3.0.dta	36105.9	61851.6	58225	70193.4	67221.7	38345.3	46452.8	26665.7	34819.5	69637.8	87891.1	44645.8	37653.1	60450.4	38388.7	32138.4	67652.8	27722.3
	5	20231228_RH28_COREAD_PhoX_TMTpro_04.20876.20876.3.3.dta	3	2280.16	4.62687e-18	0.00708919	-0.001545	-0.677582	1	1	20231228_RH28_COREAD_PhoX_TMTpro_04_HCDFT.mgf	20231228_RH28_COREAD_PhoX_TMTpro_04.20876.20876.3.3.dta	29476.8	70876.5	49331.8	62411	56028.5	40909	63811.6	24467.7	29700.7	85895.1	106818	41978.9	38119.4	78834.1	37627.6	31396.3	92572.4	38050.3
	6	20231228_RH28_COREAD_PhoX_TMTpro_04.20896.20896.3.3.dta	3	2280.16	8.2293e-11	0.0167246	-0.002518	-1.10431	1	1	20231228_RH28_COREAD_PhoX_TMTpro_04_HCDFT.mgf	20231228_RH28_COREAD_PhoX_TMTpro_04.20896.20896.3.3.dta	15367.9	28186.7	29209.7	31292.5	28341.2	25943.1	35154.7	11036.6	19804.6	47789	52241.8	27220.9	20146.2	44506.8	17838.4	16866.9	42816.2	28361.6
113	AAMDNSEIAGEKKSAQWR(12)(13)	2506.14	TMTpro_pep_N-term(0)	sp|Q16891|MIC60_HUMAN (269)(270)/	2	77891.4	141554	128615	142578	144773	92750.6	123053	52071.7	75822.5	126445	155147	105031	87352.2	168950	79025.9	77210.8	98709.7	96993.5
	1	20231228_RH28_COREAD_PhoX_TMTpro_01.16825.16825.3.0.dta	3	2506.14	2.51812e-36	1.05836e-12	-0.001123	-0.4481	1	1	20231228_RH28_COREAD_PhoX_TMTpro_01_HCDFT.mgf	20231228_RH28_COREAD_PhoX_TMTpro_01.16825.16825.3.0.dta	47384.6	86437.2	76972.8	90495.9	93519.5	57688.8	78023.6	27922.1	47551.9	71929.2	90277	66640.7	54861.2	104393	51024.6	47373	59168.4	61106.8
	2	20231228_RH28_COREAD_PhoX_TMTpro_02.21968.21968.3.0.dta	3	2506.14	7.34081e-39	8.3261e-07	-0.002788	-1.11247	1	1	20231228_RH28_COREAD_PhoX_TMTpro_02_HCDFT.mgf	20231228_RH28_COREAD_PhoX_TMTpro_02.21968.21968.3.0.dta	30506.8	55116.7	51642.1	52081.6	51253.5	35061.8	45029.4	24149.6	28270.6	54516	64870.4	38390	32491	64557.4	28001.3	29837.8	39541.3	35886.7
114	AAMIVNQLSKKEASR(10)(11)	2160.08	TMTpro_pep_N-term(0)	sp|P14923|PLAK_HUMAN (171)(172)/	3	44704.8	85288.4	87397.5	79658.9	80810.8	65656.4	75513.2	28222.7	71880.9	100540	66322.1	82614.6	60770.4	109707	57704.5	56256.5	61642.7	54032.1
	1	20231228_RH28_COREAD_PhoX_TMTpro_23.25889.25889.3.0.dta	3	2160.08	1.64832e-33	2.10498e-06	-0.002942	-1.36198	1	1	20231228_RH28_COREAD_PhoX_TMTpro_23_HCDFT.mgf	20231228_RH28_COREAD_PhoX_TMTpro_23.25889.25889.3.0.dta	15474.3	35443.4	28215.2	32070.7	33548.1	20595.6	27753.6	6763.8	17703.3	28325.3	26351.3	24707.3	16426.9	33741.2	16651.7	16611.9	19064.9	19560.6
	2	20231228_RH28_COREAD_PhoX_TMTpro_23.25865.25865.3.0.dta	3	2160.08	1.45271e-28	0.000156287	-0.003344	-1.54809	1	1	20231228_RH28_COREAD_PhoX_TMTpro_23_HCDFT.mgf	20231228_RH28_COREAD_PhoX_TMTpro_23.25865.25865.3.0.dta	19718.4	31281.6	37449.7	31998.8	33634.5	32702.8	31268.4	14714.2	39812.4	58195.6	25113.9	46185.5	33626.6	58782.5	29438.5	31240.7	30713.8	24886.8
	3	20231228_RH28_COREAD_PhoX_TMTpro_23.26141.26141.3.0.dta	3	2160.08	6.82313e-21	0.00183325	-0.00357	-1.65271	1	1	20231228_RH28_COREAD_PhoX_TMTpro_23_HCDFT.mgf	20231228_RH28_COREAD_PhoX_TMTpro_23.26141.26141.3.0.dta	9512.1	18563.4	21732.6	15589.4	13628.2	12358	16491.2	6744.7	14365.2	14018.7	14856.9	11721.8	10716.9	17182.9	11614.3	8403.9	11864	9584.7
115	AANDAGYFNDEMAPIEVKTKK(18)(20)	3130.51	TMTpro_pep_N-term(0);TMTpro_K(21)	sp|P42765|THIM_HUMAN (209)(211)/	8	290334	710467	1.03741e+06	739070	775498	459778	640366	183045	367696	671596	651682	546971	432752	599261	445843	453164	380046	527693
	1	20231228_RH28_COREAD_PhoX_TMTpro_11.28030.28030.3.0.dta	3	3130.51	1.11055e-16	9.33989e-07	-0.001834	-0.585847	1	1	20231228_RH28_COREAD_PhoX_TMTpro_11_HCDFT.mgf	20231228_RH28_COREAD_PhoX_TMTpro_11.28030.28030.3.0.dta	46192.6	112494	185170	116957	109664	66123.2	114008	27698.2	49619.2	111645	131453	87343.4	62607.2	102009	66679	61829	79256.4	98666.8
	2	20231228_RH28_COREAD_PhoX_TMTpro_11.27925.27925.4.0.dta	4	3130.51	4.44895e-32	2.35375e-06	-0.003607	-1.15221	1	1	20231228_RH28_COREAD_PhoX_TMTpro_11_HCDFT.mgf	20231228_RH28_COREAD_PhoX_TMTpro_11.27925.27925.4.0.dta	14361.5	76366.9	175184	81453.6	88736.6	55719.7	63545.5	15058.1	38244.6	79414.1	65361.5	72358.3	58244	69683.2	63291.1	68581.4	29828.8	58601.6
	3	20231228_RH28_COREAD_PhoX_TMTpro_11.27907.27907.3.0.dta	3	3130.51	7.38273e-21	2.81091e-06	-0.001712	-0.546876	1	1	20231228_RH28_COREAD_PhoX_TMTpro_11_HCDFT.mgf	20231228_RH28_COREAD_PhoX_TMTpro_11.27907.27907.3.0.dta	26778.8	111210	191716	110971	118237	67553.8	83701.3	24851.5	45434.7	101462	86783.4	100665	70528.8	86771.3	78952	83349.3	49921.4	92947.5
	4	20231228_RH28_COREAD_PhoX_TMTpro_11.28112.28112.3.0.dta	3	3130.51	3.21763e-17	0.00351943	-0.000609	-0.194537	1	1	20231228_RH28_COREAD_PhoX_TMTpro_11_HCDFT.mgf	20231228_RH28_COREAD_PhoX_TMTpro_11.28112.28112.3.0.dta	40151.7	65470.5	96264.6	71697.4	80503.4	45783.7	75139.5	18341.8	38396.3	73744.7	71723.4	48440.8	38261.7	75302.4	38116	41427.8	40793.4	51473.5
	5	20231228_RH28_COREAD_PhoX_TMTpro_11.28087.28087.4.3.dta	4	3130.51	2.02875e-07	0.0286162	-0.002526	-0.806898	1	1	20231228_RH28_COREAD_PhoX_TMTpro_11_HCDFT.mgf	20231228_RH28_COREAD_PhoX_TMTpro_11.28087.28087.4.3.dta	56058.8	149781	109150	158803	167214	81496.6	116512	39620.1	71053.1	105321	96101	88870.8	69672.1	71069.7	76324.6	65329	43591.7	74570.2
	6	20231228_RH28_COREAD_PhoX_TMTpro_08.28304.28304.3.0.dta	3	3130.49	1.02051e-13	0.0286757	-0.01801	-5.75306	1	1	20231228_RH28_COREAD_PhoX_TMTpro_08_HCDFT.mgf	20231228_RH28_COREAD_PhoX_TMTpro_08.28304.28304.3.0.dta	29636.4	61679.1	91409.7	67123.3	69313.4	49222.8	58601.7	21144.6	40688.8	60391.4	49843.5	50611.9	44373.5	61008.6	41084.2	45497.1	37970.9	50547.1
	7	20231228_RH28_COREAD_PhoX_TMTpro_08.28338.28338.3.0.dta	3	3130.49	7.42592e-17	0.0438228	-0.01801	-5.75306	1	1	20231228_RH28_COREAD_PhoX_TMTpro_08_HCDFT.mgf	20231228_RH28_COREAD_PhoX_TMTpro_08.28338.28338.3.0.dta	27586.3	61730.5	87443.4	59350.5	65647.8	48063.3	60168.1	17704.6	43185.6	65302.2	60049.8	48345.9	44258.5	61582.7	44641.3	39758.7	46736.9	47608.7
	8	20231228_RH28_COREAD_PhoX_TMTpro_11.28088.28088.3.1.dta	3	3130.51	1	0.30707	-0.001028	-0.328381	1	1	20231228_RH28_COREAD_PhoX_TMTpro_11_HCDFT.mgf	20231228_RH28_COREAD_PhoX_TMTpro_11.28088.28088.3.1.dta	49568.3	71734.8	101074	72713.5	76181.6	45814.4	68690	18625.9	41073.5	74316.1	90365.9	50334.9	44806.7	71833.9	36754.4	47391.2	51946.5	53277.7
116	AANFENHSGKLGATAEKAAAVGTANK(10)(17)	3346.67	TMTpro_pep_N-term(0);TMTpro_K(26)	sp|P18206|VINC_HUMAN (639)(646)/	10	450528	885982	649329	1.08879e+06	1.13777e+06	813434	1.06344e+06	331152	581366	756493	1.29534e+06	745956	621895	1008536	451506	503468	681469	563142
	1	20231228_RH28_COREAD_PhoX_TMTpro_21.22802.22802.4.1.dta	4	3346.67	4.30991e-15	0.000426697	-0.004557	-1.36165	1	1	20231228_RH28_COREAD_PhoX_TMTpro_21_HCDFT.mgf	20231228_RH28_COREAD_PhoX_TMTpro_21.22802.22802.4.1.dta	105050	205044	152635	247158	263644	195184	268840	80502.7	131035	169457	295633	148147	142159	225471	106968	93082.6	153807	121111
	2	20231228_RH28_COREAD_PhoX_TMTpro_22.23443.23443.3.1.dta	3	3346.67	1	0.000789138	-0.002657	-0.793923	1	1	20231228_RH28_COREAD_PhoX_TMTpro_22_HCDFT.mgf	20231228_RH28_COREAD_PhoX_TMTpro_22.23443.23443.3.1.dta	9677.1	15707.4	16439.7	18779.7	24138.4	12906.1	20971	6749.9	11489.4	14666.1	19571.1	15651.8	12387	20739.5	11211.1	12646.1	15571.7	11599.6
	3	20231228_RH28_COREAD_PhoX_TMTpro_21.22805.22805.3.0.dta	3	3346.67	1.13676e-37	0.000867298	-0.005011	-1.49731	1	1	20231228_RH28_COREAD_PhoX_TMTpro_21_HCDFT.mgf	20231228_RH28_COREAD_PhoX_TMTpro_21.22805.22805.3.0.dta	92802.1	185845	122762	234872	240808	162256	211304	63139.4	115244	152200	283426	164306	132863	192969	78635.1	107588	149198	119745
	4	20231228_RH28_COREAD_PhoX_TMTpro_21.22784.22784.4.0.dta	4	3346.67	2.12989e-19	0.000994605	-0.004557	-1.36165	1	1	20231228_RH28_COREAD_PhoX_TMTpro_21_HCDFT.mgf	20231228_RH28_COREAD_PhoX_TMTpro_21.22784.22784.4.0.dta	103350	201173	159449	239772	259711	195831	244092	70859.6	140143	178468	295438	179284	130105	235192	112626	117871	152494	126397
	5	20231228_RH28_COREAD_PhoX_TMTpro_21.22792.22792.3.0.dta	3	3346.67	2.33638e-45	0.00187884	-0.005011	-1.49731	1	1	20231228_RH28_COREAD_PhoX_TMTpro_21_HCDFT.mgf	20231228_RH28_COREAD_PhoX_TMTpro_21.22792.22792.3.0.dta	75939.9	174033	105252	232225	228161	158017	200899	61037.7	106485	136506	277431	142335	125824	215641	75488.8	99697.2	129008	113250
	6	20231228_RH28_COREAD_PhoX_TMTpro_22.23462.23462.3.0.dta	3	3346.67	1	0.00317338	-0.002657	-0.793923	1	1	20231228_RH28_COREAD_PhoX_TMTpro_22_HCDFT.mgf	20231228_RH28_COREAD_PhoX_TMTpro_22.23462.23462.3.0.dta	8462.1	15992.2	13417	16754.1	18207	11923.4	18118.2	5787.7	11705.8	15235.3	17291.5	14615.3	12254.6	15833.3	9266.2	10414.9	12352.5	9146.5
	7	20231228_RH28_COREAD_PhoX_TMTpro_22.23435.23435.4.1.dta	4	3346.66	4.25972e-15	0.00339737	-0.007833	-2.34054	1	1	20231228_RH28_COREAD_PhoX_TMTpro_22_HCDFT.mgf	20231228_RH28_COREAD_PhoX_TMTpro_22.23435.23435.4.1.dta	19756	31628.2	27205.7	35542.1	36653.5	26721.1	37029.3	14443.5	23404.1	31131.6	39830.6	27225.6	22759.1	35912.5	20207	19613.6	23714.8	23458.1
	8	20231228_RH28_COREAD_PhoX_TMTpro_22.23489.23489.3.0.dta	3	3346.67	1	0.00593362	-0.002657	-0.793923	1	1	20231228_RH28_COREAD_PhoX_TMTpro_22_HCDFT.mgf	20231228_RH28_COREAD_PhoX_TMTpro_22.23489.23489.3.0.dta	7129.3	11665	11855.2	13104.7	14957.2	10330.4	13467.6	5370.4	8378.2	13700.7	15358.2	11980.5	9988.5	14192.3	8426.1	9323.1	10727.8	8614.5
	9	20231228_RH28_COREAD_PhoX_TMTpro_21.22832.22832.5.0.dta	5	3346.67	5.06553e-16	0.0213116	-0.004966	-1.48386	1	1	20231228_RH28_COREAD_PhoX_TMTpro_21_HCDFT.mgf	20231228_RH28_COREAD_PhoX_TMTpro_21.22832.22832.5.0.dta	6419.1	11492.1	12955.1	15861.4	15392.4	11073.1	13935.6	6284.2	10544.8	13174.8	15478.4	12210.6	8874.4	14402.1	7360	8452.5	9208.5	7907.3
	10	20231228_RH28_COREAD_PhoX_TMTpro_22.23452.23452.4.1.dta	4	3346.66	8.82844e-17	0.0526795	-0.009081	-2.71344	1	1	20231228_RH28_COREAD_PhoX_TMTpro_22_HCDFT.mgf	20231228_RH28_COREAD_PhoX_TMTpro_22.23452.23452.4.1.dta	21942.8	33402.5	27359.7	34716.5	36102.1	29191.8	34780.5	16976.4	22937	31954.2	35882.9	30199.8	24680.5	38183.4	21317.7	24778.6	25387.2	21912
117	AANKLIKEMVQEDQK(4)(7)	2563.31	TMTpro_pep_N-term(0);TMTpro_K(15)	sp|Q9UJY5|GGA1_HUMAN (195)(198)/	1	20986.9	29028.1	26531.3	25247.4	26552.1	25023.8	25593	8725.1	17701	30859.8	23446.8	22151.6	17813.1	28798.4	18863.3	17356.9	19469.4	15262.7
	1	20231228_RH28_COREAD_PhoX_TMTpro_18.31318.31318.3.0.dta	3	2563.31	1.16878e-20	0.00759591	-0.003586	-1.39897	1	1	20231228_RH28_COREAD_PhoX_TMTpro_18_HCDFT.mgf	20231228_RH28_COREAD_PhoX_TMTpro_18.31318.31318.3.0.dta	20986.9	29028.1	26531.3	25247.4	26552.1	25023.8	25593	8725.1	17701	30859.8	23446.8	22151.6	17813.1	28798.4	18863.3	17356.9	19469.4	15262.7
118	AANMLQQSGSKNTGAKK(11)(16)	2552.28	TMTpro_pep_N-term(0);TMTpro_K(17)	sp|P46063|RECQ1_HUMAN (637)(642)/	2	184393	249597	339213	263427	292514	147728	228038	65478.9	164522	175041	147238	127368	108040	170807	121317	123775	151697	193051
	1	20231228_RH28_COREAD_PhoX_TMTpro_24.15704.15704.3.0.dta	3	2552.28	1.83225e-30	0.00122518	-0.00527	-2.06482	1	1	20231228_RH28_COREAD_PhoX_TMTpro_24_HCDFT.mgf	20231228_RH28_COREAD_PhoX_TMTpro_24.15704.15704.3.0.dta	119572	142480	202578	159224	184241	81754.3	131766	37265.1	95341.8	93892.4	75027.5	74016.7	59877.5	87322	68361.1	77243.9	85791.6	114955
	2	20231228_RH28_COREAD_PhoX_TMTpro_24.15725.15725.3.0.dta	3	2552.28	1	0.396277	-0.00527	-2.06482	1	1	20231228_RH28_COREAD_PhoX_TMTpro_24_HCDFT.mgf	20231228_RH28_COREAD_PhoX_TMTpro_24.15725.15725.3.0.dta	64821.2	107117	136635	104203	108273	65973.8	96271.5	28213.8	69180.2	81148.9	72210	53351.3	48162.7	83485.2	52956.3	46530.8	65905.4	78095.6
119	AAPAPKAQKGQK(6)(9)	2013.08	TMTpro_pep_N-term(0);TMTpro_K(12)	sp|P50914|RL14_HUMAN (193)(196)/	4	1.79262e+06	3466536	3.0807e+06	3.39678e+06	3.48184e+06	2.45391e+06	3.59446e+06	1.16341e+06	1.7143e+06	3.21326e+06	2851931	2.44763e+06	1.71422e+06	3.71781e+06	1807386	1.76317e+06	1.7713e+06	1.9723e+06
	1	20231228_RH28_COREAD_PhoX_TMTpro_16.10790.10790.3.0.dta	3	2013.08	9.19198e-22	0.0216727	-0.002976	-1.47833	1	1	20231228_RH28_COREAD_PhoX_TMTpro_16_HCDFT.mgf	20231228_RH28_COREAD_PhoX_TMTpro_16.10790.10790.3.0.dta	271292	436041	568769	468300	480429	361953	465320	157093	278232	441535	391460	413621	310512	704031	312216	309808	309602	337042
	2	20231228_RH28_COREAD_PhoX_TMTpro_15.10667.10667.3.0.dta	3	2013.08	1.04295e-23	0.0955351	-0.001975	-0.981083	1	1	20231228_RH28_COREAD_PhoX_TMTpro_15_HCDFT.mgf	20231228_RH28_COREAD_PhoX_TMTpro_15.10667.10667.3.0.dta	411979	826156	673951	771317	764757	542416	783714	249206	401015	725487	612456	546948	369854	810454	405155	380908	379728	392694
	3	20231228_RH28_COREAD_PhoX_TMTpro_15.10707.10707.3.0.dta	3	2013.08	2.32679e-22	0.0985865	-0.001931	-0.959226	1	1	20231228_RH28_COREAD_PhoX_TMTpro_15_HCDFT.mgf	20231228_RH28_COREAD_PhoX_TMTpro_15.10707.10707.3.0.dta	1.05692e+06	2.06878e+06	1.73996e+06	2.03988e+06	2.11804e+06	1.46126e+06	2.22819e+06	718381	980658	1.94539e+06	1.74312e+06	1.41181e+06	976364	2.07711e+06	1.03118e+06	1.01356e+06	1.02484e+06	1.17388e+06
	4	20231228_RH28_COREAD_PhoX_TMTpro_15.10718.10718.4.0.dta	4	2013.08	4.8592e-17	0.28067	-0.002046	-1.01635	1	1	20231228_RH28_COREAD_PhoX_TMTpro_15_HCDFT.mgf	20231228_RH28_COREAD_PhoX_TMTpro_15.10718.10718.4.0.dta	52425.9	135562	98018.8	117289	118615	88285.3	117236	38729.1	54398.9	100846	104892	75255.5	57495.4	126210	58833.3	58898.5	57134	68683.7
120	AAPAVQTKTKK(8)(10)	1961.08	TMTpro_pep_N-term(0);TMTpro_K(11)	sp|P55084|ECHB_HUMAN (41)(43)/	1	17273.8	19279.7	21160.9	22573.5	26471.5	11693.6	17589	6183.3	12944.5	17881.4	21571.4	12603.8	10874.2	22936.6	17283.1	11476.1	18910	14002.8
	1	20231228_RH28_COREAD_PhoX_TMTpro_19.13398.13398.3.0.dta	3	1961.08	5.48159e-32	0.00339625	0.000435	0.221817	1	1	20231228_RH28_COREAD_PhoX_TMTpro_19_HCDFT.mgf	20231228_RH28_COREAD_PhoX_TMTpro_19.13398.13398.3.0.dta	17273.8	19279.7	21160.9	22573.5	26471.5	11693.6	17589	6183.3	12944.5	17881.4	21571.4	12603.8	10874.2	22936.6	17283.1	11476.1	18910	14002.8
121	AAPEAKKQK(6)(7)	1788.95	TMTpro_pep_N-term(0);TMTpro_K(9)	sp|P19338|NUCL_HUMAN (294)(295)/	4	1.06918e+06	1.58774e+06	1.3891e+06	2.0028e+06	1.93199e+06	1.0856e+06	1.40896e+06	603308	843758	1.42181e+06	1.29326e+06	877549	659846	1.76395e+06	915871	821112	1.14192e+06	866313
	1	20231228_RH28_COREAD_PhoX_TMTpro_10.11153.11153.3.0.dta	3	1788.95	1.52121e-45	2.19746e-05	-0.001056	-0.590289	1	1	20231228_RH28_COREAD_PhoX_TMTpro_10_HCDFT.mgf	20231228_RH28_COREAD_PhoX_TMTpro_10.11153.11153.3.0.dta	774064	1.10213e+06	953271	1.47491e+06	1.38217e+06	772032	991918	396140	585424	980395	919140	606264	440131	1.25524e+06	639179	565568	810650	573903
	2	20231228_RH28_COREAD_PhoX_TMTpro_11.11027.11027.3.0.dta	3	1788.95	3.24773e-41	0.00104465	-0.00164	-0.916737	1	1	20231228_RH28_COREAD_PhoX_TMTpro_11_HCDFT.mgf	20231228_RH28_COREAD_PhoX_TMTpro_11.11027.11027.3.0.dta	112742	196650	168527	225504	231153	130523	157243	69130.9	112813	174097	150661	105553	79647.6	212006	110039	102250	135071	110269
	3	20231228_RH28_COREAD_PhoX_TMTpro_12.10979.10979.3.0.dta	3	1788.95	1.36075e-12	0.0117491	-0.001076	-0.601469	1	1	20231228_RH28_COREAD_PhoX_TMTpro_12_HCDFT.mgf	20231228_RH28_COREAD_PhoX_TMTpro_12.10979.10979.3.0.dta	22300.1	39383.9	35521.5	38014.6	40432.5	25509.9	34812.8	13486	20574.6	33196.5	29499.7	26268.2	18710.3	37426.6	23591.3	20391.1	25165.2	26102.4
	4	20231228_RH28_COREAD_PhoX_TMTpro_11.11062.11062.3.0.dta	3	1788.95	2.4271e-27	0.0199622	-0.001671	-0.934065	1	1	20231228_RH28_COREAD_PhoX_TMTpro_11_HCDFT.mgf	20231228_RH28_COREAD_PhoX_TMTpro_11.11062.11062.3.0.dta	160071	249575	231778	264366	278235	157539	224982	124551	124946	234124	193956	139463	121357	259273	143061	132904	171031	156039
122	AAPEAKKQKVEGTEPTTAFNLFVGNLNFNK(6)(7)	4386.3	TMTpro_pep_N-term(0);TMTpro_K(9);TMTpro_K(30)	sp|P19338|NUCL_HUMAN (294)(295)/	3	183704	198656	328315	247631	295250	124235	226668	43326.5	121196	166471	80213.1	125125	84332.4	147712	124576	118214	136776	162916
	1	20231228_RH28_COREAD_PhoX_TMTpro_40.32562.32562.5.0.dta	5	4386.3	9.80798e-28	1.12413e-06	-0.003788	-0.863598	1	1	20231228_RH28_COREAD_PhoX_TMTpro_40_HCDFT.mgf	20231228_RH28_COREAD_PhoX_TMTpro_40.32562.32562.5.0.dta	47237.4	42705	82503.8	58395.7	70966.8	30302.8	57347.7	9768.7	29017.2	41938.7	21562.9	33306	25829.1	39402.2	31578	30912.7	32943.5	38869.5
	2	20231228_RH28_COREAD_PhoX_TMTpro_40.32614.32614.5.0.dta	5	4386.29	7.05503e-24	1.2152e-06	-0.004606	-1.05009	1	1	20231228_RH28_COREAD_PhoX_TMTpro_40_HCDFT.mgf	20231228_RH28_COREAD_PhoX_TMTpro_40.32614.32614.5.0.dta	46439.1	46357.6	82032.5	66310.3	65859.9	24074.3	54133.3	12389.5	34545.1	43223.1	21395.6	32891.1	22848.4	35459.5	33454.1	28917.3	36379.9	36534.1
	3	20231228_RH28_COREAD_PhoX_TMTpro_40.32612.32612.4.0.dta	4	4386.3	1.36704e-29	1.95465e-06	-0.001988	-0.453229	1	1	20231228_RH28_COREAD_PhoX_TMTpro_40_HCDFT.mgf	20231228_RH28_COREAD_PhoX_TMTpro_40.32612.32612.4.0.dta	90027.6	109594	163778	122925	158424	69857.8	115187	21168.3	57633.9	81309	37254.6	58928.2	35654.9	72850.1	59543.7	58384.1	67453	87512.6
123	AAPEAKKQKVEGTEPTTAFNLFVGNLNFNK(6)(9)	4386.3	TMTpro_pep_N-term(0);TMTpro_K(7);TMTpro_K(30)	sp|P19338|NUCL_HUMAN (294)(297)/	1	71982.5	76520.5	124713	91007.2	106533	45430.7	80204.9	17529.4	43805.4	55044.4	31486.2	44834.5	28669.6	60514.9	51277.2	41091.5	52438.7	68660.7
	1	20231228_RH28_COREAD_PhoX_TMTpro_40.32559.32559.4.1.dta	4	4386.3	5.13975e-34	5.25513e-06	-0.001988	-0.453229	1	1	20231228_RH28_COREAD_PhoX_TMTpro_40_HCDFT.mgf	20231228_RH28_COREAD_PhoX_TMTpro_40.32559.32559.4.1.dta	71982.5	76520.5	124713	91007.2	106533	45430.7	80204.9	17529.4	43805.4	55044.4	31486.2	44834.5	28669.6	60514.9	51277.2	41091.5	52438.7	68660.7
124	AAPKKK(4)(5)	1460.82	TMTpro_pep_N-term(0);TMTpro_K(6)	sp|P16403|H12_HUMAN (211)(212)/sp|P16402|H13_HUMAN (219)(220)/	3	71500.8	255269	93780.4	281982	268085	128540	186348	83093.1	82811.3	113563	76163	74231.6	56745.2	147460	73803.2	78169.7	118999	86716.2
	1	20231228_RH28_COREAD_PhoX_TMTpro_20.9956.9956.3.0.dta	3	1460.81	6.20988e-17	0.0742559	-0.001985	-1.35883	1	1	20231228_RH28_COREAD_PhoX_TMTpro_20_HCDFT.mgf	20231228_RH28_COREAD_PhoX_TMTpro_20.9956.9956.3.0.dta	44172.4	154042	58073.3	174318	167482	77450	112593	49804.6	52050.7	65924	41946.5	44025.5	36378.9	85408.9	44877.9	48074	70618.4	53072.4
	2	20231228_RH28_COREAD_PhoX_TMTpro_18.9984.9984.3.0.dta	3	1460.81	2.33951e-22	0.25822	-0.002289	-1.56693	1	1	20231228_RH28_COREAD_PhoX_TMTpro_18_HCDFT.mgf	20231228_RH28_COREAD_PhoX_TMTpro_18.9984.9984.3.0.dta	14239.4	49118.7	19123.1	53109.2	50565.2	24139.7	33782.3	17087.7	14548.6	21349.9	15920.9	16373.5	9822	29490.6	13093.7	13600.9	25811.5	14647.8
	3	20231228_RH28_COREAD_PhoX_TMTpro_19.10000.10000.3.0.dta	3	1460.81	2.69923e-18	0.450014	-0.00215	-1.47178	1	1	20231228_RH28_COREAD_PhoX_TMTpro_19_HCDFT.mgf	20231228_RH28_COREAD_PhoX_TMTpro_19.10000.10000.3.0.dta	13089	52108.7	16584	54554.7	50037.8	26949.8	39972.3	16200.8	16212	26288.9	18295.6	13832.6	10544.3	32560.4	15831.6	16494.8	22569.5	18996
125	AAPKQKIVKPVK(4)(6)	2429.45	TMTpro_pep_N-term(0);TMTpro_K(9);TMTpro_K(12)	sp|P83731|RL24_HUMAN (139)(141)/	2	612951	1262893	2.16108e+06	1.19659e+06	1.32311e+06	927790	1.24693e+06	296536	641020	1.01797e+06	1.67275e+06	851263	589321	1.2021e+06	746543	570375	662544	644693
	1	20231228_RH28_COREAD_PhoX_TMTpro_35.16452.16452.3.0.dta	3	2429.45	7.8257e-41	1.36959e-05	-0.001877	-0.772603	1	1	20231228_RH28_COREAD_PhoX_TMTpro_35_HCDFT.mgf	20231228_RH28_COREAD_PhoX_TMTpro_35.16452.16452.3.0.dta	338556	670920	952589	615897	710300	471347	632590	159842	346876	530337	699569	456382	299247	630801	395541	304694	362402	335480
	2	20231228_RH28_COREAD_PhoX_TMTpro_35.16439.16439.3.0.dta	3	2429.45	3.42354e-32	0.00062594	-0.001877	-0.772603	1	1	20231228_RH28_COREAD_PhoX_TMTpro_35_HCDFT.mgf	20231228_RH28_COREAD_PhoX_TMTpro_35.16439.16439.3.0.dta	274395	591973	1.2085e+06	580689	612814	456443	614338	136694	294144	487636	973184	394882	290074	571300	351003	265681	300142	309213
126	AAPKSGPSVPVSVQTKDDVYEAFMK(4)(16)	3469.72	TMTpro_pep_N-term(0);TMTpro_K(25)	sp|Q9Y2W2|WBP11_HUMAN (614)(626)/	1	9148.7	11223.2	14541.8	11542.7	11913.9	9724.1	11608.4	5445.8	9434.2	10538.8	9833.7	9177.2	7073.8	12787.6	7972.3	7645.2	10186.2	9780.9
	1	20231228_RH28_COREAD_PhoX_TMTpro_19.35037.35037.4.1.dta	4	3469.72	5.33034e-05	0.0307745	-0.001547	-0.445857	1	1	20231228_RH28_COREAD_PhoX_TMTpro_19_HCDFT.mgf	20231228_RH28_COREAD_PhoX_TMTpro_19.35037.35037.4.1.dta	9148.7	11223.2	14541.8	11542.7	11913.9	9724.1	11608.4	5445.8	9434.2	10538.8	9833.7	9177.2	7073.8	12787.6	7972.3	7645.2	10186.2	9780.9
127	AAPKSQKADSPSIDYAELLQHFEK(4)(7)	3491.74	TMTpro_pep_N-term(0);TMTpro_K(24)	sp|Q08AM6|VAC14_HUMAN (737)(740)/	2	42893.2	73313.8	71873.7	77612.6	85258.6	57227.4	75865.1	28244.4	47009.2	70685.8	68950.1	52278.8	45722.3	70914.6	44982	50508.6	56129.7	54518
	1	20231228_RH28_COREAD_PhoX_TMTpro_21.30792.30792.3.0.dta	3	3491.72	2.70146e-07	0.104825	-0.016252	-4.65442	1	1	20231228_RH28_COREAD_PhoX_TMTpro_21_HCDFT.mgf	20231228_RH28_COREAD_PhoX_TMTpro_21.30792.30792.3.0.dta	25937.7	44334.1	45247.2	49988.1	53694.7	35157	43618	18960.1	28419.9	43055	47365.8	32973.3	28127.7	46423.8	28205.5	30019.9	33309.4	36195.3
	2	20231228_RH28_COREAD_PhoX_TMTpro_21.30818.30818.4.0.dta	4	3491.76	2.54759e-08	0.155714	0.025532	7.31212	1	1	20231228_RH28_COREAD_PhoX_TMTpro_21_HCDFT.mgf	20231228_RH28_COREAD_PhoX_TMTpro_21.30818.30818.4.0.dta	16955.5	28979.7	26626.5	27624.5	31563.9	22070.4	32247.1	9284.3	18589.3	27630.8	21584.3	19305.5	17594.6	24490.8	16776.5	20488.7	22820.3	18322.7
128	AAQAPSSFQLLYDLKLPVEDKIR(15)(21)	3116.6	TMTpro_pep_N-term(0)	sp|P11586|C1TC_HUMAN (819)(825)/	2	40070.3	65489.3	76796.1	56513.6	66559.8	47572.6	52055.2	22496	48422.8	72918.9	77728.1	61056.2	46351.4	81155.1	45690.6	49482.2	56411.1	47983.3
	1	20231228_RH28_COREAD_PhoX_TMTpro_24.42020.42020.3.0.dta	3	3116.59	2.78301e-14	0.0250625	-0.010386	-3.33248	1	1	20231228_RH28_COREAD_PhoX_TMTpro_24_HCDFT.mgf	20231228_RH28_COREAD_PhoX_TMTpro_24.42020.42020.3.0.dta	26351.1	44273.3	48188.2	34550.2	41962.2	30390.7	32827.2	15721.3	33786.1	48963.3	58287.4	40424.3	30598.6	54507.5	30072.2	32248.2	36289.2	31032.4
	2	20231228_RH28_COREAD_PhoX_TMTpro_23.41910.41910.3.0.dta	3	3116.6	6.22012e-06	0.0430302	-0.003702	-1.18783	1	1	20231228_RH28_COREAD_PhoX_TMTpro_23_HCDFT.mgf	20231228_RH28_COREAD_PhoX_TMTpro_23.41910.41910.3.0.dta	13719.2	21216	28607.9	21963.4	24597.6	17181.9	19228	6774.7	14636.7	23955.6	19440.7	20631.9	15752.8	26647.6	15618.4	17234	20121.9	16950.9
129	AAQASDLEKIHLDEKSFR(9)(15)	2572.24	TMTpro_pep_N-term(0)	sp|P37837|TALDO_HUMAN (286)(292)/	1	30837.3	90758.8	47868.3	81207.6	73848.7	69018.6	89869.9	20488.7	40968.3	70272.9	71950.8	42319.9	41862.9	102107	75629.6	42053.5	56175.2	55161.8
	1	20231228_RH28_COREAD_PhoX_TMTpro_02.23613.23613.3.0.dta	3	2572.24	2.96553e-12	0.00101326	-1.5e-05	-0.005831	1	1	20231228_RH28_COREAD_PhoX_TMTpro_02_HCDFT.mgf	20231228_RH28_COREAD_PhoX_TMTpro_02.23613.23613.3.0.dta	30837.3	90758.8	47868.3	81207.6	73848.7	69018.6	89869.9	20488.7	40968.3	70272.9	71950.8	42319.9	41862.9	102107	75629.6	42053.5	56175.2	55161.8
130	AAQGKVKLVVR(5)(7)	1682.93	TMTpro_pep_N-term(0)	sp|Q9NUP9|LIN7C_HUMAN (166)(168)/	1	21463.1	52212.4	46427.1	36098.7	41742.2	27999.1	35277.4	14232	25547.8	37145.4	33007.3	30715	25083	39669.3	24967.5	24096.1	32758.6	23875.1
	1	20231228_RH28_COREAD_PhoX_TMTpro_18.21046.21046.2.0.dta	2	1682.93	1.2896e-08	0.429128	-0.001883	-1.11888	1	1	20231228_RH28_COREAD_PhoX_TMTpro_18_HCDFT.mgf	20231228_RH28_COREAD_PhoX_TMTpro_18.21046.21046.2.0.dta	21463.1	52212.4	46427.1	36098.7	41742.2	27999.1	35277.4	14232	25547.8	37145.4	33007.3	30715	25083	39669.3	24967.5	24096.1	32758.6	23875.1
131	AAQIKEHLLKSK(5)(10)	2184.21	TMTpro_pep_N-term(0);TMTpro_K(12)	sp|Q13144|EI2BE_HUMAN (103)(108)/	2	67002.4	232392	186689	171351	178858	77585	98004.4	86078.8	86224.8	207286	227899	111629	90815.5	188256	86074.1	81873.5	102373	98922.7
	1	20231228_RH28_COREAD_PhoX_TMTpro_27.23315.23315.3.0.dta	3	2184.21	1.21883e-08	0.177513	-0.00217	-0.993495	1	1	20231228_RH28_COREAD_PhoX_TMTpro_27_HCDFT.mgf	20231228_RH28_COREAD_PhoX_TMTpro_27.23315.23315.3.0.dta	33663.6	127306	96405.8	91769.7	88532	42113.4	51330	45949.4	46662.5	110784	126058	59440.5	49668.1	95802.7	45146.3	43760.1	54572.8	51266.6
	2	20231228_RH28_COREAD_PhoX_TMTpro_27.23333.23333.3.0.dta	3	2184.21	2.62976e-07	0.229945	-0.00217	-0.993495	1	1	20231228_RH28_COREAD_PhoX_TMTpro_27_HCDFT.mgf	20231228_RH28_COREAD_PhoX_TMTpro_27.23333.23333.3.0.dta	33338.8	105086	90283.2	79581.1	90326.4	35471.6	46674.4	40129.4	39562.3	96502.2	101841	52188.2	41147.4	92452.9	40927.8	38113.4	47800.3	47656.1
132	AAQKKAEATGEK(4)(5)	2050.05	TMTpro_pep_N-term(0);TMTpro_K(12)	sp|P52926|HMGA2_HUMAN (66)(67)/	1	17363.6	184678	28942.3	47878.7	41953.7	22937.4	34508.2	27352.4	25401.1	55094	26181	20466.6	13849.4	37247.2	27075.8	57927.9	29328	58524.5
	1	20231228_RH28_COREAD_PhoX_TMTpro_06.13258.13258.3.0.dta	3	2050.05	6.82414e-47	7.28848e-07	3.4e-05	0.016585	1	1	20231228_RH28_COREAD_PhoX_TMTpro_06_HCDFT.mgf	20231228_RH28_COREAD_PhoX_TMTpro_06.13258.13258.3.0.dta	17363.6	184678	28942.3	47878.7	41953.7	22937.4	34508.2	27352.4	25401.1	55094	26181	20466.6	13849.4	37247.2	27075.8	57927.9	29328	58524.5
133	AAQPGSGKGKVQFQGK(8)(10)	2406.25	TMTpro_pep_N-term(0);TMTpro_K(16)	sp|P05455|LA_HUMAN (352)(354)/	4	442874	645886	612841	676265	728061	421458	550835	163895	465072	560988	529520	373152	304573	757455	391205	386427	455250	400761
	1	20231228_RH28_COREAD_PhoX_TMTpro_20.15581.15581.3.0.dta	3	2406.24	3.02952e-42	0.000108334	-0.002958	-1.2293	1	1	20231228_RH28_COREAD_PhoX_TMTpro_20_HCDFT.mgf	20231228_RH28_COREAD_PhoX_TMTpro_20.15581.15581.3.0.dta	173273	207673	198364	252697	266516	140269	184668	50302.4	155278	184206	160179	130744	96293.5	263328	129487	121576	140495	132383
	2	20231228_RH28_COREAD_PhoX_TMTpro_20.15635.15635.3.0.dta	3	2406.24	9.80115e-36	0.000754108	-0.002928	-1.21683	1	1	20231228_RH28_COREAD_PhoX_TMTpro_20_HCDFT.mgf	20231228_RH28_COREAD_PhoX_TMTpro_20.15635.15635.3.0.dta	149540	219828	199340	216931	242712	137048	193926	54988.7	161392	177541	206932	106317	100462	248798	134343	143189	174322	142991
	3	20231228_RH28_COREAD_PhoX_TMTpro_20.15666.15666.3.0.dta	3	2406.24	7.81984e-20	0.00424314	-0.00295	-1.22598	1	1	20231228_RH28_COREAD_PhoX_TMTpro_20_HCDFT.mgf	20231228_RH28_COREAD_PhoX_TMTpro_20.15666.15666.3.0.dta	60332.1	106633	99971.1	105545	118448	78245.5	81555.2	29580	71750.3	92946.8	70897.5	64881.6	51312.7	129805	58731.8	53569.8	69103.9	63682.1
	4	20231228_RH28_COREAD_PhoX_TMTpro_20.15683.15683.3.0.dta	3	2406.24	1	0.0326158	-0.002952	-1.22681	1	1	20231228_RH28_COREAD_PhoX_TMTpro_20_HCDFT.mgf	20231228_RH28_COREAD_PhoX_TMTpro_20.15683.15683.3.0.dta	59729	111752	115167	101092	100385	65895.7	90685.2	29023.6	76650.8	106295	91511.2	71210.1	56505.2	115524	68643.7	68091.9	71328.1	61704.7
134	AAQQAASSSGQGQQAQTPTGKQTDKTK(21)(25)	3521.72	TMTpro_pep_N-term(0);TMTpro_K(27)	sp|P48729|KC1A_HUMAN (325)(329)/	1	34648.9	58963.5	67288.6	49226.7	50376.4	41410.8	48930.7	14806	29893.4	53420.1	47441.6	37720.5	26761.2	48105.6	32285.7	29592.4	43838	31080
	1	20231228_RH28_COREAD_PhoX_TMTpro_08.10972.10972.4.0.dta	4	3521.71	6.59706e-31	0.0018985	-0.00233	-0.661609	1	1	20231228_RH28_COREAD_PhoX_TMTpro_08_HCDFT.mgf	20231228_RH28_COREAD_PhoX_TMTpro_08.10972.10972.4.0.dta	34648.9	58963.5	67288.6	49226.7	50376.4	41410.8	48930.7	14806	29893.4	53420.1	47441.6	37720.5	26761.2	48105.6	32285.7	29592.4	43838	31080
135	AASAAGAAGSAGGSSGAAGAAGGGAGAGTRPGDGGTASAGAAGPGAATKAVTKDEDEWK(49)(53)	5689.67	TMTpro_pep_N-term(0);TMTpro_K(59)	sp|Q9UKY7|CDV3_HUMAN (76)(80)/	4	66071.1	189494	108789	180430	175906	104290	124609	31184	82799.7	139840	113014	91111.3	81535.1	163082	79672.6	81172.9	117477	90886.8
	1	20231228_RH28_COREAD_PhoX_TMTpro_06.20101.20101.5.0.dta	5	5689.67	6.8007e-24	3.02405e-07	0.000329	0.057824	1	1	20231228_RH28_COREAD_PhoX_TMTpro_06_HCDFT.mgf	20231228_RH28_COREAD_PhoX_TMTpro_06.20101.20101.5.0.dta	7161	30801.8	9896.7	32894.2	30334.3	19197.3	17642.3	6986.4	14941.5	23916.5	19972.9	14920.9	13366.6	35330.8	12078	13956	20488.9	10152.5
	2	20231228_RH28_COREAD_PhoX_TMTpro_06.20104.20104.6.3.dta	6	5689.67	1.88837e-19	2.27414e-05	-0.001495	-0.262757	1	1	20231228_RH28_COREAD_PhoX_TMTpro_06_HCDFT.mgf	20231228_RH28_COREAD_PhoX_TMTpro_06.20104.20104.6.3.dta	18685.3	52200.4	30285.7	51077	45875.6	27131.5	31559.7	9438.8	21526.2	37202.6	31706.6	25593.2	21036.1	40358.4	21079.2	20120.4	30889.7	25303.5
	3	20231228_RH28_COREAD_PhoX_TMTpro_06.20089.20089.6.1.dta	6	5689.67	7.3048e-14	2.53781e-05	-0.001495	-0.262757	1	1	20231228_RH28_COREAD_PhoX_TMTpro_06_HCDFT.mgf	20231228_RH28_COREAD_PhoX_TMTpro_06.20089.20089.6.1.dta	24936.1	58652.3	43510.7	49751	54236	27944.9	40868	8779.5	24477.8	39751.4	30593	23214.1	21182.6	47701.6	25865	22663.5	33339.2	31779
	4	20231228_RH28_COREAD_PhoX_TMTpro_06.20135.20135.6.2.dta	6	5689.67	1.34943e-21	3.0722e-05	-0.000691	-0.121448	1	1	20231228_RH28_COREAD_PhoX_TMTpro_06_HCDFT.mgf	20231228_RH28_COREAD_PhoX_TMTpro_06.20135.20135.6.2.dta	15288.7	47839.1	25096.2	46708.2	45460.5	30016.7	34538.6	5979.3	21854.2	38969.8	30741	27383.1	25949.8	39690.8	20650.4	24433	32758.8	23651.8
136	AASAATAAPTATPAAQESGTIPKKR(23)(24)	2881.44	TMTpro_pep_N-term(0)	sp|O00116|ADAS_HUMAN (85)(86)/	1	24355.8	44583	52768.3	47192.1	49544.6	26176.2	35527.6	17877	27725.7	39518.7	37827.6	28737.7	23052.8	45521.5	22400.3	29316.7	30390.4	26041.3
	1	20231228_RH28_COREAD_PhoX_TMTpro_05.15762.15762.4.1.dta	4	2881.44	1.20575e-06	0.00516753	-0.002091	-0.725678	1	1	20231228_RH28_COREAD_PhoX_TMTpro_05_HCDFT.mgf	20231228_RH28_COREAD_PhoX_TMTpro_05.15762.15762.4.1.dta	24355.8	44583	52768.3	47192.1	49544.6	26176.2	35527.6	17877	27725.7	39518.7	37827.6	28737.7	23052.8	45521.5	22400.3	29316.7	30390.4	26041.3
137	AASAPAKGTPGKGATPAPPGK(7)(12)	2650.39	TMTpro_pep_N-term(0);TMTpro_K(21)	sp|Q13428|TCOF_HUMAN (308)(313)/	5	180146	398408	255972	320824	317978	228724	303054	113269	215190	346798	394109	242408	205152	401127	194272	205255	251710	211027
	1	20231228_RH28_COREAD_PhoX_TMTpro_17.15058.15058.3.0.dta	3	2650.39	4.71115e-24	0.00157431	-0.003228	-1.21793	1	1	20231228_RH28_COREAD_PhoX_TMTpro_17_HCDFT.mgf	20231228_RH28_COREAD_PhoX_TMTpro_17.15058.15058.3.0.dta	23676	38134.3	27266.8	35043.1	31728.2	24019.5	29521.2	11707.1	26051.9	39957.3	33996.8	28583.6	23860.1	35232.5	21139.9	26179.5	32873.4	25014.2
	2	20231228_RH28_COREAD_PhoX_TMTpro_16.14423.14423.3.0.dta	3	2650.39	4.658e-14	0.011287	-0.002158	-0.81422	1	1	20231228_RH28_COREAD_PhoX_TMTpro_16_HCDFT.mgf	20231228_RH28_COREAD_PhoX_TMTpro_16.14423.14423.3.0.dta	67976.9	124214	103098	101855	117878	81940	109628	37588.7	85498.6	107522	108675	85961.8	65037.1	125760	66127.5	72206.7	83595.6	76038
	3	20231228_RH28_COREAD_PhoX_TMTpro_17.15096.15096.4.0.dta	4	2650.39	7.86115e-17	0.0329803	0.002134	0.805165	1	1	20231228_RH28_COREAD_PhoX_TMTpro_17_HCDFT.mgf	20231228_RH28_COREAD_PhoX_TMTpro_17.15096.15096.4.0.dta	41930.9	102454	58110.6	84100.4	74378.3	54417.4	74587	26144	49718	97025.3	97808.5	57572.1	55835.2	101522	45967.7	50018.5	65500.8	54779.7
	4	20231228_RH28_COREAD_PhoX_TMTpro_17.15059.15059.4.1.dta	4	2650.39	3.92013e-07	0.0741145	0.002556	0.964387	1	1	20231228_RH28_COREAD_PhoX_TMTpro_17_HCDFT.mgf	20231228_RH28_COREAD_PhoX_TMTpro_17.15059.15059.4.1.dta	37818.3	117245	52830.8	85804.3	79980	57788.3	77485.7	32898.2	43881.8	89770.6	141104	60416.2	51454	124308	50990.8	47707.9	57592.1	44798.3
	5	20231228_RH28_COREAD_PhoX_TMTpro_17.15013.15013.3.1.dta	3	2650.39	2.94332e-20	0.226617	-0.003261	-1.23039	1	1	20231228_RH28_COREAD_PhoX_TMTpro_17_HCDFT.mgf	20231228_RH28_COREAD_PhoX_TMTpro_17.15013.15013.3.1.dta	8743.6	16360.6	14665.9	14022	14013.4	10558.3	11832.8	4930.7	10040	12522.5	12524.8	9874.7	8966.1	14304.7	10046	9142	12147.9	10396.7
138	AASEKKAVAATSTK(5)(6)	2181.14	TMTpro_pep_N-term(0);TMTpro_K(14)	sp|Q9Y6Y8|S23IP_HUMAN (714)(715)/	2	185234	324720	306311	354086	424175	222805	313728	67550	222927	299261	264273	252265	210583	333369	206027	210877	209532	246845
	1	20231228_RH28_COREAD_PhoX_TMTpro_12.18022.18022.3.0.dta	3	2181.15	2.50634e-50	2.88578e-05	0.003579	1.64088	1	1	20231228_RH28_COREAD_PhoX_TMTpro_12_HCDFT.mgf	20231228_RH28_COREAD_PhoX_TMTpro_12.18022.18022.3.0.dta	92616.9	162360	153156	177043	212088	111402	156864	33775	111464	149630	132136	126133	105292	166684	103013	105439	104766	123422
	2	20231228_RH28_COREAD_PhoX_TMTpro_12.18022.18022.3.1.dta	3	2181.1	1.96515e-50	6.42991e-05	-0.040745	-18.6806	1	1	20231228_RH28_COREAD_PhoX_TMTpro_12_HCDFT.mgf	20231228_RH28_COREAD_PhoX_TMTpro_12.18022.18022.3.1.dta	92616.9	162360	153156	177043	212088	111402	156864	33775	111464	149630	132136	126133	105292	166684	103013	105439	104766	123422
139	AASGEAKPKAK(7)(9)	1875.99	TMTpro_pep_N-term(0);TMTpro_K(11)	sp|P16401|H15_HUMAN (120)(122)/sp|P10412|H14_HUMAN (117)(119)/	7	452847	1.42255e+06	1.13454e+06	875906	934880	624979	728755	394282	608745	793148	921471	588178	470371	1169849	533332	562072	575977	542689
	1	20231228_RH28_COREAD_PhoX_TMTpro_10.11076.11076.3.1.dta	3	1875.99	1.0996e-39	6.57313e-05	-0.000565	-0.301175	1	1	20231228_RH28_COREAD_PhoX_TMTpro_10_HCDFT.mgf	20231228_RH28_COREAD_PhoX_TMTpro_10.11076.11076.3.1.dta	215474	733877	503366	423556	403746	259948	341148	185673	295489	336898	389861	257584	189819	561154	204037	229902	260829	243944
	2	20231228_RH28_COREAD_PhoX_TMTpro_10.11197.11197.4.1.dta	4	1875.98	3.44078e-26	0.000517409	-0.001681	-0.896062	1	1	20231228_RH28_COREAD_PhoX_TMTpro_10_HCDFT.mgf	20231228_RH28_COREAD_PhoX_TMTpro_10.11197.11197.4.1.dta	13858.8	45738.6	25858.8	26987.5	35487.1	22548.4	20433	13583.2	19281.1	32658.7	32269.5	21854.7	13766.4	40279.8	18735.7	16264.7	19354.3	19754.6
	3	20231228_RH28_COREAD_PhoX_TMTpro_09.11143.11143.3.0.dta	3	1875.99	1.00569e-26	0.0012194	-0.00099	-0.527722	1	1	20231228_RH28_COREAD_PhoX_TMTpro_09_HCDFT.mgf	20231228_RH28_COREAD_PhoX_TMTpro_09.11143.11143.3.0.dta	50002.9	141003	82705.2	74986.9	86222.1	56343	72165.3	34201.2	56952.3	69347.4	88048	52099.6	44427.4	110712	44448	53671.6	58090.4	56073
	4	20231228_RH28_COREAD_PhoX_TMTpro_10.11151.11151.4.3.dta	4	1875.98	1.02291e-22	0.00303813	-0.001597	-0.851286	1	1	20231228_RH28_COREAD_PhoX_TMTpro_10_HCDFT.mgf	20231228_RH28_COREAD_PhoX_TMTpro_10.11151.11151.4.3.dta	41978.5	159858	86319.4	101839	115410	124633	85032.6	77285.1	80631.5	156408	196067	94119.1	80383.7	191245	80162.2	92528	85813.5	62041.1
	5	20231228_RH28_COREAD_PhoX_TMTpro_12.11158.11158.3.0.dta	3	1875.99	6.68541e-10	0.0551005	-0.000509	-0.271324	1	1	20231228_RH28_COREAD_PhoX_TMTpro_12_HCDFT.mgf	20231228_RH28_COREAD_PhoX_TMTpro_12.11158.11158.3.0.dta	31847.6	69467.9	147322	60738.3	64704.7	29868.8	44105.5	15352.2	29920.2	46493	37103.3	34688.6	22889.2	51913	29805.4	29769.3	39368.1	36426.9
	6	20231228_RH28_COREAD_PhoX_TMTpro_10.11212.11212.3.1.dta	3	1875.99	7.40812e-13	0.226984	-0.000829	-0.441901	1	1	20231228_RH28_COREAD_PhoX_TMTpro_10_HCDFT.mgf	20231228_RH28_COREAD_PhoX_TMTpro_10.11212.11212.3.1.dta	40655.3	160945	104678	99251.2	117906	69431.6	77545.1	35260.9	65675.2	71132.2	89913.6	56836.9	45004.9	134108	44328.8	63794.4	54203.3	58232.6
	7	20231228_RH28_COREAD_PhoX_TMTpro_09.11297.11297.3.2.dta	3	1875.99	1.62035e-13	0.283305	0.002906	1.54905	1	1	20231228_RH28_COREAD_PhoX_TMTpro_09_HCDFT.mgf	20231228_RH28_COREAD_PhoX_TMTpro_09.11297.11297.3.2.dta	59029.9	111658	184295	88547.4	111404	62205.6	88325.9	32926.1	60796.2	80210.6	88208.3	70995.6	74080.7	80437.9	111814	76142.1	58318.9	66216.3
140	AASGEAKPKAKK(9)(11)	2308.29	TMTpro_pep_N-term(0);TMTpro_K(7);TMTpro_K(12)	sp|P16401|H15_HUMAN (122)(124)/sp|P10412|H14_HUMAN (119)(121)/	3	2.04054e+06	4.04734e+06	5.02607e+06	2.92038e+06	3.2562e+06	694731	2.85536e+06	401074	1.50232e+06	1.32969e+06	840073	1.15471e+06	860715	1410767	1.08606e+06	1.08115e+06	1.45907e+06	2.70819e+06
	1	20231228_RH28_COREAD_PhoX_TMTpro_24.11018.11018.4.0.dta	4	2308.29	1.71826e-45	1.28777e-06	0.001424	0.616907	1	1	20231228_RH28_COREAD_PhoX_TMTpro_24_HCDFT.mgf	20231228_RH28_COREAD_PhoX_TMTpro_24.11018.11018.4.0.dta	372134	754271	820000	546163	610350	129365	509967	72421.7	268029	230585	158840	189530	152173	242877	199688	206920	250065	504762
	2	20231228_RH28_COREAD_PhoX_TMTpro_24.11015.11015.3.0.dta	3	2308.29	5.86505e-24	0.000644056	0.000966	0.418492	1	1	20231228_RH28_COREAD_PhoX_TMTpro_24_HCDFT.mgf	20231228_RH28_COREAD_PhoX_TMTpro_24.11015.11015.3.0.dta	1.48725e+06	2.99274e+06	3.65082e+06	2.13021e+06	2.35299e+06	404049	2.0539e+06	256239	1.06529e+06	863702	523528	762792	542703	913386	721560	734690	996224	2033481
	3	20231228_RH28_COREAD_PhoX_TMTpro_24.10976.10976.4.3.dta	4	2308.29	6.93459e-24	0.33843	0.00302	1.30833	1	1	20231228_RH28_COREAD_PhoX_TMTpro_24_HCDFT.mgf	20231228_RH28_COREAD_PhoX_TMTpro_24.10976.10976.4.3.dta	181162	300322	555247	244003	292866	161317	291493	72413.3	169002	235405	157705	202391	165839	254503	164812	139544	212781	169946
141	AASGEAKPKVK(7)(9)	1904.02	TMTpro_pep_N-term(0);TMTpro_K(11)	sp|P16403|H12_HUMAN (117)(119)/	2	224656	662342	419196	780624	780357	368738	476128	176468	317936	342435	355392	236538	182200	471446	250799	229272	311874	236559
	1	20231228_RH28_COREAD_PhoX_TMTpro_11.13783.13783.3.0.dta	3	1904.02	1.87593e-28	0.00298424	-0.00117	-0.61449	1	1	20231228_RH28_COREAD_PhoX_TMTpro_11_HCDFT.mgf	20231228_RH28_COREAD_PhoX_TMTpro_11.13783.13783.3.0.dta	177511	579667	319720	681560	684235	305734	402258	141906	259586	268240	295004	175017	136843	369573	191745	170736	226006	187525
	2	20231228_RH28_COREAD_PhoX_TMTpro_11.14154.14154.3.1.dta	3	1904.02	2.06812e-17	0.195425	-0.002153	-1.13077	1	1	20231228_RH28_COREAD_PhoX_TMTpro_11_HCDFT.mgf	20231228_RH28_COREAD_PhoX_TMTpro_11.14154.14154.3.1.dta	47145.4	82674.2	99475.7	99063.6	96121.6	63004.1	73870.3	34561.9	58349.7	74195.1	60387.6	61521.4	45356.6	101873	59054.2	58535.8	85867.5	49033.3
142	AASGEAKPKVKK(9)(11)	2336.32	TMTpro_pep_N-term(0);TMTpro_K(7);TMTpro_K(12)	sp|P16403|H12_HUMAN (119)(121)/	3	257852	663436	572395	944889	998450	208931	621230	84455.2	279888	221270	170441	176948	127271	239595	182924	149290	234594	282257
	1	20231228_RH28_COREAD_PhoX_TMTpro_25.14305.14305.4.0.dta	4	2336.32	1.59061e-27	0.00124346	-0.002645	-1.13212	1	1	20231228_RH28_COREAD_PhoX_TMTpro_25_HCDFT.mgf	20231228_RH28_COREAD_PhoX_TMTpro_25.14305.14305.4.0.dta	59499.8	162634	142916	239219	241392	47063.9	148534	18122.9	62936.3	49943	43584.8	39513.5	32573.3	50535.5	46919.4	36823.5	55277.2	68267.1
	2	20231228_RH28_COREAD_PhoX_TMTpro_26.14542.14542.3.0.dta	3	2336.32	1	0.0267353	-0.000807	-0.345415	1	1	20231228_RH28_COREAD_PhoX_TMTpro_26_HCDFT.mgf	20231228_RH28_COREAD_PhoX_TMTpro_26.14542.14542.3.0.dta	40382.7	87041.1	77544.6	98544.3	123480	37394.6	81321	20542.1	45459.4	50326.4	42730.6	37176.4	30524.2	61133.6	33483	32819.2	44581.1	48525.2
	3	20231228_RH28_COREAD_PhoX_TMTpro_25.14287.14287.3.0.dta	3	2336.32	3.44145e-17	0.202636	-0.003031	-1.29734	1	1	20231228_RH28_COREAD_PhoX_TMTpro_25_HCDFT.mgf	20231228_RH28_COREAD_PhoX_TMTpro_25.14287.14287.3.0.dta	157969	413762	351935	607126	633577	124473	391375	45790.2	171492	121001	84126	100258	64173.2	127926	102521	79646.8	134736	165465
143	AASGEGKPKAK(7)(9)	1861.97	TMTpro_pep_N-term(0);TMTpro_K(11)	sp|P16402|H13_HUMAN (118)(120)/	3	369610	744252	374131	291615	295581	491457	622703	287955	168348	453798	381908	261765	211982	607618	370799	355397	752352	364768
	1	20231228_RH28_COREAD_PhoX_TMTpro_10.10724.10724.3.0.dta	3	1861.97	8.23426e-26	0.000447861	-0.000615	-0.330295	1	1	20231228_RH28_COREAD_PhoX_TMTpro_10_HCDFT.mgf	20231228_RH28_COREAD_PhoX_TMTpro_10.10724.10724.3.0.dta	177440	353637	139707	101467	100175	218598	306905	141254	50647.7	204504	147547	104611	81343.4	264182	167770	162203	369162	169367
	2	20231228_RH28_COREAD_PhoX_TMTpro_09.10570.10570.3.2.dta	3	1861.97	1.47949e-22	0.0110471	-0.002236	-1.20088	1	1	20231228_RH28_COREAD_PhoX_TMTpro_09_HCDFT.mgf	20231228_RH28_COREAD_PhoX_TMTpro_09.10570.10570.3.2.dta	134163	245955	142619	88763.5	97433.5	185267	205554	95093.3	59479.5	146432	132261	90950.1	71059.4	213688	129541	116017	256093	115478
	3	20231228_RH28_COREAD_PhoX_TMTpro_10.10676.10676.3.0.dta	3	1861.97	2.01921e-07	0.168399	-0.000321	-0.172398	1	1	20231228_RH28_COREAD_PhoX_TMTpro_10_HCDFT.mgf	20231228_RH28_COREAD_PhoX_TMTpro_10.10676.10676.3.0.dta	58006.4	144660	91805.3	101384	97971.8	87591.7	110244	51607.2	58221.2	102862	102100	66204.7	59578.7	129748	73488.2	77176.2	127096	79922.4
144	AASGEGKPKAKK(9)(11)	2294.27	TMTpro_pep_N-term(0);TMTpro_K(7);TMTpro_K(12)	sp|P16402|H13_HUMAN (120)(122)/	1	394327	657458	278148	120616	119794	323669	602695	186433	57795.1	291908	126256	141481	99140.5	340193	275785	245133	660832	338217
	1	20231228_RH28_COREAD_PhoX_TMTpro_24.10713.10713.3.1.dta	3	2294.27	3.67969e-22	0.104258	-0.003465	-1.51028	1	1	20231228_RH28_COREAD_PhoX_TMTpro_24_HCDFT.mgf	20231228_RH28_COREAD_PhoX_TMTpro_24.10713.10713.3.1.dta	394327	657458	278148	120616	119794	323669	602695	186433	57795.1	291908	126256	141481	99140.5	340193	275785	245133	660832	338217
145	AASGYPVKVPLEVQEADEAKLQQTEAELR(8)(20)	3683.82	TMTpro_pep_N-term(0)	sp|P26640|SYVC_HUMAN (1230)(1242)/	2	11858.6	30136.4	20116.7	27493.6	23463.6	19597.7	20878.9	10945.2	14425.8	26845.4	30059.4	22319.4	19324.2	28121.7	17768.2	17589.1	19496.5	18010.7
	1	20231228_RH28_COREAD_PhoX_TMTpro_05.34582.34582.3.0.dta	3	3683.81	6.6538e-12	1.42491e-06	-0.00262	-0.711219	1	1	20231228_RH28_COREAD_PhoX_TMTpro_05_HCDFT.mgf	20231228_RH28_COREAD_PhoX_TMTpro_05.34582.34582.3.0.dta	6118.8	15158.7	10126.8	14469.7	11959.9	9971	12679.7	6213.9	7479.1	11487.6	15739.7	9974.9	9160.9	12546.9	8532.7	8472.9	10183.2	10788.6
	2	20231228_RH28_COREAD_PhoX_TMTpro_05.34611.34611.3.0.dta	3	3683.81	3.84013e-08	0.000881882	-0.00262	-0.711219	1	1	20231228_RH28_COREAD_PhoX_TMTpro_05_HCDFT.mgf	20231228_RH28_COREAD_PhoX_TMTpro_05.34611.34611.3.0.dta	5739.8	14977.7	9989.9	13023.9	11503.7	9626.7	8199.2	4731.3	6946.7	15357.8	14319.7	12344.5	10163.3	15574.8	9235.5	9116.2	9313.3	7222.1
146	AASSSKAPKNGGK(6)(9)	2021.03	TMTpro_pep_N-term(0);TMTpro_K(13)	sp|P20810|ICAL_HUMAN (684)(687)/	1	72092.5	88749.8	59372.2	85592.5	85157.1	83183.8	118821	20892	46403.7	73832	102137	102578	75612.8	108088	56282.9	42503.2	98264.6	46626.1
	1	20231228_RH28_COREAD_PhoX_TMTpro_10.9642.9642.3.1.dta	3	2021.01	9.16227e-15	0.445003	-0.026124	-12.9261	1	1	20231228_RH28_COREAD_PhoX_TMTpro_10_HCDFT.mgf	20231228_RH28_COREAD_PhoX_TMTpro_10.9642.9642.3.1.dta	72092.5	88749.8	59372.2	85592.5	85157.1	83183.8	118821	20892	46403.7	73832	102137	102578	75612.8	108088	56282.9	42503.2	98264.6	46626.1
147	AASVPKVETVKSDNKDDDIDIDAI(6)(11)	3376.67	TMTpro_pep_N-term(0);TMTpro_K(15)	sp|P55010|IF5_HUMAN (413)(418)/	7	131341	194533	185826	246750	256508	146582	182514	64872.2	93930.6	157183	187209	108204	90829.1	172795	101408	93822.9	134294	100674
	1	20231228_RH28_COREAD_PhoX_TMTpro_03.29303.29303.3.1.dta	3	3376.67	3.81352e-09	0.004214	0.000814	0.241066	1	1	20231228_RH28_COREAD_PhoX_TMTpro_03_HCDFT.mgf	20231228_RH28_COREAD_PhoX_TMTpro_03.29303.29303.3.1.dta	35078.4	62612.4	47860.2	71821.8	72810.4	42277.9	47279.3	23078.4	26504.2	51839.9	57757	25847	21985.6	50495.5	30862	23946.9	36811.7	25518.1
	2	20231228_RH28_COREAD_PhoX_TMTpro_03.29293.29293.4.2.dta	4	3376.67	2.23934e-13	0.0227895	-0.001979	-0.586081	1	1	20231228_RH28_COREAD_PhoX_TMTpro_03_HCDFT.mgf	20231228_RH28_COREAD_PhoX_TMTpro_03.29293.29293.4.2.dta	12226.1	19631.1	17633.8	27817.8	31142.3	17392.2	18082.6	6318.7	7532.2	14736.3	18329.1	12056.8	10340	17355	10478.7	11216.3	13586.7	12055.4
	3	20231228_RH28_COREAD_PhoX_TMTpro_03.29319.29319.4.3.dta	4	3376.67	1.55847e-13	0.0616639	-0.002176	-0.644422	1	1	20231228_RH28_COREAD_PhoX_TMTpro_03_HCDFT.mgf	20231228_RH28_COREAD_PhoX_TMTpro_03.29319.29319.4.3.dta	11699.8	16056.4	13704.2	18481.6	20401.6	11425.1	14929.9	5195.5	8244.2	10983.4	15403.6	10970.5	7865.7	16028.6	10221.1	7457.6	10446.1	9159.7
	4	20231228_RH28_COREAD_PhoX_TMTpro_04.29144.29144.4.0.dta	4	3376.67	0.000361698	0.0657601	-0.001654	-0.489832	1	1	20231228_RH28_COREAD_PhoX_TMTpro_04_HCDFT.mgf	20231228_RH28_COREAD_PhoX_TMTpro_04.29144.29144.4.0.dta	16915.8	22364.3	28779.3	26221.1	29853	19245.2	24085.4	8215.2	14897.6	20741.2	20114.9	16091.7	13386.4	23177.3	11331.6	11873.7	16371	12702.7
	5	20231228_RH28_COREAD_PhoX_TMTpro_03.29259.29259.4.2.dta	4	3376.67	1.56329e-08	0.128463	-0.00244	-0.722606	1	1	20231228_RH28_COREAD_PhoX_TMTpro_03_HCDFT.mgf	20231228_RH28_COREAD_PhoX_TMTpro_03.29259.29259.4.2.dta	20207.1	31746.2	31191.9	35523	42218.2	23164.6	33020.5	9815.6	14588.1	24843.8	32077.2	16897.6	13653.3	28728.4	14951.6	15930.8	22116.5	17011.7
	6	20231228_RH28_COREAD_PhoX_TMTpro_04.29073.29073.4.1.dta	4	3376.67	0.00258042	0.156948	-0.001945	-0.576011	1	1	20231228_RH28_COREAD_PhoX_TMTpro_04_HCDFT.mgf	20231228_RH28_COREAD_PhoX_TMTpro_04.29073.29073.4.1.dta	17489	21279.5	20749.6	32633.8	29836.7	16639.5	23831.6	6641.4	9779	16120.9	20526.1	12930.2	12512.8	19859.9	11425	12411.3	18259	10933.8
	7	20231228_RH28_COREAD_PhoX_TMTpro_04.29051.29051.4.1.dta	4	3376.67	5.18464e-09	0.170944	-0.001774	-0.52537	1	1	20231228_RH28_COREAD_PhoX_TMTpro_04_HCDFT.mgf	20231228_RH28_COREAD_PhoX_TMTpro_04.29051.29051.4.1.dta	17724.7	20842.9	25906.5	34250.6	30245.6	16437.4	21285	5607.4	12385.3	17917.6	23001.2	13409.7	11085.3	17150	12137.9	10986.3	16702.7	13292.1
148	AASVPVKGSLGQGTAPVLPGKTGPTVTQVK(7)(21)	3664	TMTpro_pep_N-term(0);TMTpro_K(30)	sp|Q13428|TCOF_HUMAN (732)(746)/	4	166562	241532	260835	221119	230660	198223	233622	93176.6	189756	256994	184960	214324	163527	261664	171109	177171	230241	169569
	1	20231228_RH28_COREAD_PhoX_TMTpro_27.26477.26477.4.1.dta	4	3664	3.25329e-15	0.00426164	-0.003958	-1.08024	1	1	20231228_RH28_COREAD_PhoX_TMTpro_27_HCDFT.mgf	20231228_RH28_COREAD_PhoX_TMTpro_27.26477.26477.4.1.dta	74052.7	103149	117805	96720.5	97167.4	81621.9	104166	38594.6	87066.9	112857	81843.2	92505.5	68901.3	108085	75589.1	74107.9	100513	72714.4
	2	20231228_RH28_COREAD_PhoX_TMTpro_27.26487.26487.3.0.dta	3	3663.99	1	0.0170218	-0.007218	-1.96998	1	1	20231228_RH28_COREAD_PhoX_TMTpro_27_HCDFT.mgf	20231228_RH28_COREAD_PhoX_TMTpro_27.26487.26487.3.0.dta	33661.9	47827.9	49947.1	46835.7	43945	40029.2	42992.7	19871.3	39132.9	52565.3	40302.4	39415.8	33889.4	53965.5	37556.9	36734.1	44069.5	35833.2
	3	20231228_RH28_COREAD_PhoX_TMTpro_27.26524.26524.3.0.dta	3	3663.99	1	0.0295705	-0.007218	-1.96998	1	1	20231228_RH28_COREAD_PhoX_TMTpro_27_HCDFT.mgf	20231228_RH28_COREAD_PhoX_TMTpro_27.26524.26524.3.0.dta	29199.5	46691.7	44939.8	40538	40957.8	37433.9	42487.3	18576.2	33807.1	45816.2	29068.5	40465.9	29713.5	48847.7	25641.8	32982.3	42896.6	33385.5
	4	20231228_RH28_COREAD_PhoX_TMTpro_27.26542.26542.3.0.dta	3	3663.99	1	0.128464	-0.007218	-1.96998	1	1	20231228_RH28_COREAD_PhoX_TMTpro_27_HCDFT.mgf	20231228_RH28_COREAD_PhoX_TMTpro_27.26542.26542.3.0.dta	29647.7	43863.3	48143.1	37024.5	48589.5	39138.2	43976.5	16134.5	29749.5	45755.1	33745.7	41936.5	31022.5	50765.2	32320.8	33346.4	42761.4	27635.9
149	AASVVQPQPLVVVKEEKIHSPIIR(14)(17)	3151.72	TMTpro_pep_N-term(0)	sp|O60885|BRD4_HUMAN (1111)(1114)/	3	44329.6	82859.9	91426.8	78627	85107.2	64178.2	76514.2	28928.7	41256.9	83339.4	80405.7	54940.9	46846.9	94056.2	45319	45575.5	65769	52985.4
	1	20231228_RH28_COREAD_PhoX_TMTpro_17.30249.30249.3.0.dta	3	3151.72	1.31216e-09	0.000289782	-0.006321	-2.00557	1	1	20231228_RH28_COREAD_PhoX_TMTpro_17_HCDFT.mgf	20231228_RH28_COREAD_PhoX_TMTpro_17.30249.30249.3.0.dta	17968.4	31730.4	35277.5	33159.2	36656.2	27173.7	29018.1	10404.9	16620.6	36573	34163.2	21558.2	16935.9	40160.9	18080.9	19195.3	26349.7	21461.2
	2	20231228_RH28_COREAD_PhoX_TMTpro_17.30246.30246.4.1.dta	4	3151.72	2.02598e-17	0.000367074	-0.00595	-1.88786	1	1	20231228_RH28_COREAD_PhoX_TMTpro_17_HCDFT.mgf	20231228_RH28_COREAD_PhoX_TMTpro_17.30246.30246.4.1.dta	9787.7	20023.9	22398.7	16727.9	18347.8	12884.6	16683.8	8645.7	8786.7	18996.1	16557.7	10299.3	10727	20796.9	9950.5	9916.2	12447.2	11747.7
	3	20231228_RH28_COREAD_PhoX_TMTpro_17.30234.30234.3.0.dta	3	3151.72	5.27687e-18	0.000526412	-0.006321	-2.00557	1	1	20231228_RH28_COREAD_PhoX_TMTpro_17_HCDFT.mgf	20231228_RH28_COREAD_PhoX_TMTpro_17.30234.30234.3.0.dta	16573.5	31105.6	33750.6	28739.9	30103.2	24119.9	30812.3	9878.1	15849.6	27770.3	29684.8	23083.4	19184	33098.4	17287.6	16464	26972.1	19776.5
150	AATALKDVVKVGAVDADK(6)(10)	2589.38	TMTpro_pep_N-term(0);TMTpro_K(18)	sp|Q15084|PDIA6_HUMAN (73)(77)/	4	105746	141882	162470	194418	214538	137017	186682	55932.9	100634	161181	174910	140956	119102	223015	129498	117718	152040	108062
	1	20231228_RH28_COREAD_PhoX_TMTpro_21.31601.31601.4.2.dta	4	2589.38	1.12042e-17	0.00584701	-0.003143	-1.2138	1	1	20231228_RH28_COREAD_PhoX_TMTpro_21_HCDFT.mgf	20231228_RH28_COREAD_PhoX_TMTpro_21.31601.31601.4.2.dta	8126.1	10234.8	10461.5	15719.3	13728.7	8660.5	10253.3	2143.2	6201.3	8455	7983.9	7468.1	4747.1	14853.5	6671.6	5277.2	7373.8	6123.3
	2	20231228_RH28_COREAD_PhoX_TMTpro_21.31570.31570.4.0.dta	4	2589.38	8.39849e-22	0.00909116	-0.003209	-1.23929	1	1	20231228_RH28_COREAD_PhoX_TMTpro_21_HCDFT.mgf	20231228_RH28_COREAD_PhoX_TMTpro_21.31570.31570.4.0.dta	6414.1	9492.4	12770.3	13226.2	13797.4	10213	11114.6	3498.7	5209.4	9215.5	11172.2	7888.1	5574.3	18198.5	6508.6	6504.7	8137.9	4803.6
	3	20231228_RH28_COREAD_PhoX_TMTpro_21.31526.31526.3.0.dta	3	2589.38	5.91888e-22	0.0187185	-0.005051	-1.95066	1	1	20231228_RH28_COREAD_PhoX_TMTpro_21_HCDFT.mgf	20231228_RH28_COREAD_PhoX_TMTpro_21.31526.31526.3.0.dta	31873.7	46980.5	54898.2	65243.1	78002.6	41760.6	58755.9	14464.2	29212.1	44381.4	42584.5	37084.3	29033.9	69727.7	28588.9	28627.3	40206.1	32673.7
	4	20231228_RH28_COREAD_PhoX_TMTpro_21.31596.31596.3.0.dta	3	2589.37	3.12091e-17	0.0326631	-0.007454	-2.87868	1	1	20231228_RH28_COREAD_PhoX_TMTpro_21_HCDFT.mgf	20231228_RH28_COREAD_PhoX_TMTpro_21.31596.31596.3.0.dta	59332.6	75173.8	84339.7	100230	109009	76382.7	106559	35826.8	60010.8	99129.1	113169	88516	79746.7	120235	87728.6	77308.7	96321.9	64460.9
151	AATAQNIMNPKKVTR(11)(12)	2157.08	TMTpro_pep_N-term(0)	sp|Q8N8V4|ANS4B_HUMAN (130)(131)/	2	43134.7	79727.2	72287	64520.6	71006.6	56619.7	62296	25310.6	51408.3	72276	56861.5	55218.1	46565	81512.5	57078	53454.6	56187.7	58826.3
	1	20231228_RH28_COREAD_PhoX_TMTpro_18.19723.19723.3.0.dta	3	2157.08	2.36652e-40	7.17824e-05	-0.001668	-0.773266	1	1	20231228_RH28_COREAD_PhoX_TMTpro_18_HCDFT.mgf	20231228_RH28_COREAD_PhoX_TMTpro_18.19723.19723.3.0.dta	21169.7	49096.1	39323.4	35330.8	39192.9	28199.3	35688.9	15758.9	26337	41399.9	32884.2	26637.8	23778.6	46636	28422.4	27033.8	26420.8	32963
	2	20231228_RH28_COREAD_PhoX_TMTpro_18.19794.19794.3.0.dta	3	2157.08	0.000293677	0.267632	-0.001765	-0.818234	1	1	20231228_RH28_COREAD_PhoX_TMTpro_18_HCDFT.mgf	20231228_RH28_COREAD_PhoX_TMTpro_18.19794.19794.3.0.dta	21965	30631.1	32963.6	29189.8	31813.7	28420.4	26607.1	9551.7	25071.3	30876.1	23977.3	28580.3	22786.4	34876.5	28655.6	26420.8	29766.9	25863.3
152	AATKQVNKAHNR(4)(8)	1851.92	TMTpro_pep_N-term(0)	sp|Q86Y07|VRK2_HUMAN (350)(354)/	1	3390.4	9961.6	10474.9	7665.9	9490.8	5111.6	7859.8	4136.4	7554.6	7877	5450.2	6746.3	5565.2	11502.8	7702	6419.6	7601.8	6635.2
	1	20231228_RH28_COREAD_PhoX_TMTpro_04.6166.6166.3.0.dta	3	1851.92	0.0570699	0.0102198	-0.000405	-0.218692	1	1	20231228_RH28_COREAD_PhoX_TMTpro_04_HCDFT.mgf	20231228_RH28_COREAD_PhoX_TMTpro_04.6166.6166.3.0.dta	3390.4	9961.6	10474.9	7665.9	9490.8	5111.6	7859.8	4136.4	7554.6	7877	5450.2	6746.3	5565.2	11502.8	7702	6419.6	7601.8	6635.2
153	AATTLDEKIEKVR(8)(11)	1988.01	TMTpro_pep_N-term(0)	sp|Q96GQ7|DDX27_HUMAN (120)(123)/	5	152483	328743	405634	238032	251268	153938	187606	138085	156554	271642	296712	221294	164364	351099	173328	172634	277493	197331
	1	20231228_RH28_COREAD_PhoX_TMTpro_03.25320.25320.3.0.dta	3	1988.01	1.82421e-15	1.79173e-08	-0.000112	-0.056338	1	1	20231228_RH28_COREAD_PhoX_TMTpro_03_HCDFT.mgf	20231228_RH28_COREAD_PhoX_TMTpro_03.25320.25320.3.0.dta	11106.6	25054.8	25876.2	19637	20608.6	15604	14690	12928.4	12067.5	22290.1	23492.7	16058.3	11690.6	25902.5	13715.7	13882.4	22412.9	16285.4
	2	20231228_RH28_COREAD_PhoX_TMTpro_02.25308.25308.3.3.dta	3	1988.01	4.8553e-14	0.000514099	-7.8e-05	-0.039235	1	1	20231228_RH28_COREAD_PhoX_TMTpro_02_HCDFT.mgf	20231228_RH28_COREAD_PhoX_TMTpro_02.25308.25308.3.3.dta	15968.3	33679.9	33929.3	25927	25821.3	24510.3	21597.6	23423.9	19858.8	38744.1	53589.6	30170.2	30783.8	57077.2	22106.3	18599.1	36758.5	22260
	3	20231228_RH28_COREAD_PhoX_TMTpro_02.25380.25380.2.0.dta	2	1988.01	1.06578e-17	0.000946399	0.002231	1.12223	1	1	20231228_RH28_COREAD_PhoX_TMTpro_02_HCDFT.mgf	20231228_RH28_COREAD_PhoX_TMTpro_02.25380.25380.2.0.dta	59829.4	135268	141238	90684.8	102528	52169.5	74041.6	54385.8	61414.5	105739	116219	77146.6	60025.1	125466	66400.5	63019.4	108088	83989.6
	4	20231228_RH28_COREAD_PhoX_TMTpro_02.25403.25403.2.0.dta	2	1988.01	6.08232e-15	0.00621917	0.002507	1.26106	1	1	20231228_RH28_COREAD_PhoX_TMTpro_02_HCDFT.mgf	20231228_RH28_COREAD_PhoX_TMTpro_02.25403.25403.2.0.dta	50088.7	111412	148451	84677.2	80080.4	48189.1	62278.4	38178.4	48289.1	81077	79923.6	78703.9	49427.4	109573	58541.1	62539.6	88955.3	61961.1
	5	20231228_RH28_COREAD_PhoX_TMTpro_03.25406.25406.3.0.dta	3	1988.01	9.86608e-07	0.0071664	-0.000148	-0.074446	1	1	20231228_RH28_COREAD_PhoX_TMTpro_03_HCDFT.mgf	20231228_RH28_COREAD_PhoX_TMTpro_03.25406.25406.3.0.dta	15490.1	23329.2	56139.1	17106.4	22229.8	13464.8	14998	9168.1	14923.8	23791.3	23487	19214.7	12436.6	33080.4	12564.6	14593	21278.5	12835.2
154	AATVTKKTYEIWHR(6)(7)	2218.1	TMTpro_pep_N-term(0)	sp|Q14839|CHD4_HUMAN (1723)(1724)/	2	98223.9	338545	289266	250751	250136	157817	206480	77637.8	110378	215618	251899	156729	122751	263850	170322	154785	166597	163813
	1	20231228_RH28_COREAD_PhoX_TMTpro_24.25024.25024.3.0.dta	3	2218.1	1.46808e-34	3.60438e-10	-0.003179	-1.43321	1	1	20231228_RH28_COREAD_PhoX_TMTpro_24_HCDFT.mgf	20231228_RH28_COREAD_PhoX_TMTpro_24.25024.25024.3.0.dta	38325.2	115490	113434	88033.1	94319.3	55355.5	74388	29078.2	47399.9	83229.4	87140.5	58334.8	44409.2	95202.1	62865.1	54914.1	64677.7	62404.6
	2	20231228_RH28_COREAD_PhoX_TMTpro_24.25041.25041.3.0.dta	3	2218.1	1.31793e-33	5.34281e-10	-0.003182	-1.43456	1	1	20231228_RH28_COREAD_PhoX_TMTpro_24_HCDFT.mgf	20231228_RH28_COREAD_PhoX_TMTpro_24.25041.25041.3.0.dta	59898.7	223054	175833	162718	155816	102461	132092	48559.6	62978.4	132389	164758	98394.4	78342	168648	107457	99871	101919	101408
155	AAVAGKKPVVGK(6)(7)	1943.1	TMTpro_pep_N-term(0);TMTpro_K(12)	sp|P36578|RL4_HUMAN (374)(375)/	1	112267	295103	209670	284864	300409	200984	264849	73439.6	120034	246883	251345	176118	131573	294828	141101	132584	123005	151034
	1	20231228_RH28_COREAD_PhoX_TMTpro_23.17298.17298.3.0.dta	3	1943.1	1.44919e-39	3.17913e-06	-0.002387	-1.22845	1	1	20231228_RH28_COREAD_PhoX_TMTpro_23_HCDFT.mgf	20231228_RH28_COREAD_PhoX_TMTpro_23.17298.17298.3.0.dta	112267	295103	209670	284864	300409	200984	264849	73439.6	120034	246883	251345	176118	131573	294828	141101	132584	123005	151034
156	AAVEWFDGKDFQGSKLK(9)(15)	2744.36	TMTpro_pep_N-term(0);TMTpro_K(17)	sp|Q01844|EWS_HUMAN (433)(439)/	5	105423	219316	204570	219331	239593	152355	203711	60579.9	117953	170108	176486	141224	112262	198138	111617	103573	128220	127030
	1	20231228_RH28_COREAD_PhoX_TMTpro_21.31624.31624.3.0.dta	3	2744.36	1.91293e-22	0.000799791	-0.002453	-0.893833	1	1	20231228_RH28_COREAD_PhoX_TMTpro_21_HCDFT.mgf	20231228_RH28_COREAD_PhoX_TMTpro_21.31624.31624.3.0.dta	36477.1	68394	64382.6	69809.3	76730.7	52719.3	62462.7	19237.2	36456.1	55212.8	53648.3	47381.1	33033.2	60020.3	37006.5	30631.2	42546.2	37680
	2	20231228_RH28_COREAD_PhoX_TMTpro_21.31651.31651.3.0.dta	3	2744.36	9.25609e-21	0.000802176	-0.002607	-0.949948	1	1	20231228_RH28_COREAD_PhoX_TMTpro_21_HCDFT.mgf	20231228_RH28_COREAD_PhoX_TMTpro_21.31651.31651.3.0.dta	39297.7	90128.5	84535.1	87105.6	95779.6	58519.2	82611.4	22271.7	46171.4	67964.2	71145	54180.5	47687.4	79346.4	38187.7	39659.2	46516.9	48916
	3	20231228_RH28_COREAD_PhoX_TMTpro_21.31694.31694.4.0.dta	4	2744.36	3.63552e-15	0.00175518	-0.003585	-1.30631	1	1	20231228_RH28_COREAD_PhoX_TMTpro_21_HCDFT.mgf	20231228_RH28_COREAD_PhoX_TMTpro_21.31694.31694.4.0.dta	14505.4	33514.3	21467.1	33712.4	36296.8	20464	29808.6	9663.3	16054.7	22574.2	25206	17089.6	15189.9	25505.8	16743.7	16334.9	16125.3	18006.5
	4	20231228_RH28_COREAD_PhoX_TMTpro_21.31814.31814.4.1.dta	4	2744.36	9.73637e-13	0.00421837	-0.003316	-1.2083	1	1	20231228_RH28_COREAD_PhoX_TMTpro_21_HCDFT.mgf	20231228_RH28_COREAD_PhoX_TMTpro_21.31814.31814.4.1.dta	3777.9	7467.8	9025.1	8973.1	8594.4	4786	8907.3	2884.2	5169	7051.5	6627.7	6133.8	5654.8	10162.4	4710.3	3500.8	6419.3	5285.8
	5	20231228_RH28_COREAD_PhoX_TMTpro_22.32030.32030.3.0.dta	3	2744.36	1.03097e-10	0.0149094	-0.005956	-2.17027	1	1	20231228_RH28_COREAD_PhoX_TMTpro_22_HCDFT.mgf	20231228_RH28_COREAD_PhoX_TMTpro_22.32030.32030.3.0.dta	11364.8	19811.2	25160.1	19730.2	22191.8	15866.2	19921.2	6523.5	14101.8	17305.3	19858.8	16439.1	10696.8	23103.2	14969	13446.8	16612	17141.5
157	AAVGQESPGGLEAGNAKAPKLQDLAK(17)(20)	3338.73	TMTpro_pep_N-term(0);TMTpro_K(26)	sp|Q29RF7|PDS5A_HUMAN (1315)(1318)/	4	379355	469791	968890	596590	610257	265096	473831	162778	269969	517544	322733	309120	253292	411982	278932	305343	355276	485820
	1	20231228_RH28_COREAD_PhoX_TMTpro_13.25336.25336.4.2.dta	4	3338.72	6.5502e-27	1.08068e-07	-0.005841	-1.74947	1	1	20231228_RH28_COREAD_PhoX_TMTpro_13_HCDFT.mgf	20231228_RH28_COREAD_PhoX_TMTpro_13.25336.25336.4.2.dta	59355.4	93354.1	127460	102389	111604	63859.2	76352	39369.5	57859.8	120529	83535.1	69400.5	57249.1	98615	57889.1	65313.7	73695.1	69834.1
	2	20231228_RH28_COREAD_PhoX_TMTpro_13.25377.25377.4.2.dta	4	3338.72	3.84721e-30	1.716e-07	-0.004833	-1.44756	1	1	20231228_RH28_COREAD_PhoX_TMTpro_13_HCDFT.mgf	20231228_RH28_COREAD_PhoX_TMTpro_13.25377.25377.4.2.dta	79761.8	115408	171604	117114	129598	71276.2	89299.8	44039.7	72223.6	137372	91693.5	85902.6	62866.5	120534	66956.7	76845.1	87999.2	101921
	3	20231228_RH28_COREAD_PhoX_TMTpro_13.25376.25376.3.0.dta	3	3338.72	1	0.00017625	-0.003405	-1.01985	1	1	20231228_RH28_COREAD_PhoX_TMTpro_13_HCDFT.mgf	20231228_RH28_COREAD_PhoX_TMTpro_13.25376.25376.3.0.dta	100269	111482	246279	141226	131659	54522.7	113913	40070.7	64760.9	125609	69388.5	70012.2	58295.9	100078	65911.3	72483.7	84288	127306
	4	20231228_RH28_COREAD_PhoX_TMTpro_13.25354.25354.3.2.dta	3	3338.72	2.79773e-19	0.105159	-0.002857	-0.855715	1	1	20231228_RH28_COREAD_PhoX_TMTpro_13_HCDFT.mgf	20231228_RH28_COREAD_PhoX_TMTpro_13.25354.25354.3.2.dta	139969	149547	423547	235862	237397	75437.5	194266	39298.3	75124.7	134034	78116.3	83804.9	74880	92755.8	88174.5	90700.7	109293	186759
158	AAVGVKKQK(6)(7)	1746.98	TMTpro_pep_N-term(0);TMTpro_K(9)	sp|P36578|RL4_HUMAN (390)(391)/	4	179610	427673	342882	394335	413740	260568	349941	121036	196186	358162	364119	237055	197824	374264	206817	198462	216588	236934
	1	20231228_RH28_COREAD_PhoX_TMTpro_21.13785.13785.3.0.dta	3	1746.98	6.47403e-25	0.000499971	-0.001762	-1.0086	1	1	20231228_RH28_COREAD_PhoX_TMTpro_21_HCDFT.mgf	20231228_RH28_COREAD_PhoX_TMTpro_21.13785.13785.3.0.dta	34987.3	83133.2	68967.9	64259.3	75864.3	50944.7	63303	22292.5	32914.4	70025.8	62325.5	40185	40338.3	68034.9	39270.5	37492.1	40907.3	45097.7
	2	20231228_RH28_COREAD_PhoX_TMTpro_21.13730.13730.3.0.dta	3	1746.98	6.68964e-30	0.000687315	-0.001753	-1.00345	1	1	20231228_RH28_COREAD_PhoX_TMTpro_21_HCDFT.mgf	20231228_RH28_COREAD_PhoX_TMTpro_21.13730.13730.3.0.dta	69891.8	167118	128586	152245	161300	99680.6	134116	43249.4	71999.8	138038	152283	93090.3	73920.8	146494	72720	71251.7	77053	89982.6
	3	20231228_RH28_COREAD_PhoX_TMTpro_21.13737.13737.3.0.dta	3	1746.98	1.60308e-27	0.00127621	-0.001753	-1.00345	1	1	20231228_RH28_COREAD_PhoX_TMTpro_21_HCDFT.mgf	20231228_RH28_COREAD_PhoX_TMTpro_21.13737.13737.3.0.dta	39594.4	109093	78364.4	99682.1	97246.8	64058.5	96767	28500.2	48767	82337.8	95883.8	64048.1	52619	98823.8	54900.9	49955.7	53490.5	60034.1
	4	20231228_RH28_COREAD_PhoX_TMTpro_21.13829.13829.3.1.dta	3	1746.98	4.29595e-09	0.305004	-0.001902	-1.08874	1	1	20231228_RH28_COREAD_PhoX_TMTpro_21_HCDFT.mgf	20231228_RH28_COREAD_PhoX_TMTpro_21.13829.13829.3.1.dta	35136.2	68328.9	66963.1	78149.1	79328.8	45884.2	55754.9	26993.7	42504.4	67760.2	53626.7	39731.6	30945.9	60910.6	39925.8	39762.7	45137.1	41819.3
159	AAVGVKKQKK(6)(9)	2179.28	TMTpro_pep_N-term(0);TMTpro_K(7);TMTpro_K(10)	sp|P36578|RL4_HUMAN (390)(393)/	1	105665	158700	180498	139537	170580	67820.1	149608	30306.5	66078.2	103308	59002.5	73891.8	57397.5	85389.1	63618.7	68536.8	72964.2	121125
	1	20231228_RH28_COREAD_PhoX_TMTpro_37.11539.11539.3.0.dta	3	2179.28	1	0.0743688	-0.000902	-0.413898	1	1	20231228_RH28_COREAD_PhoX_TMTpro_37_HCDFT.mgf	20231228_RH28_COREAD_PhoX_TMTpro_37.11539.11539.3.0.dta	105665	158700	180498	139537	170580	67820.1	149608	30306.5	66078.2	103308	59002.5	73891.8	57397.5	85389.1	63618.7	68536.8	72964.2	121125
160	AAVGVKKQKK(7)(9)	2179.28	TMTpro_pep_N-term(0);TMTpro_K(6);TMTpro_K(10)	sp|P36578|RL4_HUMAN (391)(393)/	1	117335	205005	234048	206184	209628	89305.4	211271	31721.8	84888	117612	69988.9	95115.5	66120.9	104639	78747.5	70466.2	81574.6	132130
	1	20231228_RH28_COREAD_PhoX_TMTpro_36.12131.12131.3.0.dta	3	2179.28	2.35999e-15	0.00447007	-0.000524	-0.240446	1	1	20231228_RH28_COREAD_PhoX_TMTpro_36_HCDFT.mgf	20231228_RH28_COREAD_PhoX_TMTpro_36.12131.12131.3.0.dta	117335	205005	234048	206184	209628	89305.4	211271	31721.8	84888	117612	69988.9	95115.5	66120.9	104639	78747.5	70466.2	81574.6	132130
161	AAVKDVEEEKFPTQLSR(4)(10)	2461.2	TMTpro_pep_N-term(0)	sp|Q2TAY7|SMU1_HUMAN (194)(200)/	2	15520	22792.8	33340.1	23640.9	25275.9	17218.3	21350.4	8456.1	16574.4	23823.2	19274.3	17200.2	14886.2	24486.7	15558.3	16707.4	18194.2	17234.5
	1	20231228_RH28_COREAD_PhoX_TMTpro_50.25084.25084.3.0.dta	3	2461.19	5.48081e-25	0.00416564	-0.004485	-1.82228	1	1	20231228_RH28_COREAD_PhoX_TMTpro_50_HCDFT.mgf	20231228_RH28_COREAD_PhoX_TMTpro_50.25084.25084.3.0.dta	8654.5	9435.9	14220.2	11849.7	12522.8	10305.4	9360.5	4588.5	8896.6	11998.4	8947.9	9200.8	7140.7	13831	8164.8	9018.5	8229.1	9136
	2	20231228_RH28_COREAD_PhoX_TMTpro_50.25180.25180.3.0.dta	3	2461.19	7.16337e-06	0.318346	-0.003727	-1.5143	1	1	20231228_RH28_COREAD_PhoX_TMTpro_50_HCDFT.mgf	20231228_RH28_COREAD_PhoX_TMTpro_50.25180.25180.3.0.dta	6865.5	13356.9	19119.9	11791.2	12753.1	6912.9	11989.9	3867.6	7677.8	11824.8	10326.4	7999.4	7745.5	10655.7	7393.5	7688.9	9965.1	8098.5
162	AAVKGYLGPEQLPDCLKGCDVVVIPAGVPR(4)(17)	3692.85	TMTpro_pep_N-term(0);Carbamidomethyl[C](15);Carbamidomethyl[C](19)	sp|P40926|MDHM_HUMAN (78)(91)/	9	172114	274528	299630	216886	227517	195878	230696	98973.2	194412	256837	259862	229543	181548	292310	174143	170946	217709	182614
	1	20231228_RH28_COREAD_PhoX_TMTpro_21.35840.35840.4.0.dta	4	3692.85	1.39175e-19	6.49895e-05	-0.004894	-1.32526	1	1	20231228_RH28_COREAD_PhoX_TMTpro_21_HCDFT.mgf	20231228_RH28_COREAD_PhoX_TMTpro_21.35840.35840.4.0.dta	16454.4	23285.7	27259.8	18014.2	21328.8	14803.4	21507.5	8658.5	18736.2	21889.3	23982.4	20175.9	17209.9	28563.7	14901.7	14316.1	17816.7	14898.2
	2	20231228_RH28_COREAD_PhoX_TMTpro_20.35934.35934.4.0.dta	4	3692.85	9.86265e-14	6.55147e-05	-0.006796	-1.84031	1	1	20231228_RH28_COREAD_PhoX_TMTpro_20_HCDFT.mgf	20231228_RH28_COREAD_PhoX_TMTpro_20.35934.35934.4.0.dta	23659.5	31943.3	31946	26099.1	25938	24727.5	29884.3	12922.6	21019.8	33915.7	35879.2	27704.6	22761.8	42967	18894.3	18425.6	28129.5	17796.6
	3	20231228_RH28_COREAD_PhoX_TMTpro_20.36109.36109.4.0.dta	4	3692.85	6.36954e-13	0.00032452	-0.005073	-1.37373	1	1	20231228_RH28_COREAD_PhoX_TMTpro_20_HCDFT.mgf	20231228_RH28_COREAD_PhoX_TMTpro_20.36109.36109.4.0.dta	20461.3	34726	31654	27182.7	24266	19710.1	29729.7	9796.1	26299.1	32202.2	25764.5	29149.5	18409.6	31020.8	19954.9	19061.1	24301.7	23235.2
	4	20231228_RH28_COREAD_PhoX_TMTpro_21.35727.35727.4.0.dta	4	3692.85	1.15852e-15	0.000849799	-0.006059	-1.64074	1	1	20231228_RH28_COREAD_PhoX_TMTpro_21_HCDFT.mgf	20231228_RH28_COREAD_PhoX_TMTpro_21.35727.35727.4.0.dta	17427	28613.7	27818.3	21963	21715.6	17214.9	19955.5	17329.8	18756.3	22936.2	24510.2	25943.3	18947.2	26130.1	19606.3	16570.2	26286	14931.7
	5	20231228_RH28_COREAD_PhoX_TMTpro_21.35738.35738.3.0.dta	3	3692.84	1.25975e-17	0.0010051	-0.011703	-3.16909	1	1	20231228_RH28_COREAD_PhoX_TMTpro_21_HCDFT.mgf	20231228_RH28_COREAD_PhoX_TMTpro_21.35738.35738.3.0.dta	19382.8	37198.1	35961.6	26864.8	27327.3	21082.8	25522.1	10957.3	23981.3	30623.3	34587.8	21854.4	21527.3	31439.2	21620.8	19890.3	24052.4	20002.8
	6	20231228_RH28_COREAD_PhoX_TMTpro_21.35923.35923.4.0.dta	4	3692.85	3.53623e-11	0.00328139	-0.003856	-1.04418	1	1	20231228_RH28_COREAD_PhoX_TMTpro_21_HCDFT.mgf	20231228_RH28_COREAD_PhoX_TMTpro_21.35923.35923.4.0.dta	14345.2	19734.7	23152.4	17056.5	18974.8	14272.7	16793.2	6674.5	13609.8	18003.9	17965.7	16450.7	14991.4	24146.1	9855.1	12813.9	14799	12524.1
	7	20231228_RH28_COREAD_PhoX_TMTpro_21.35846.35846.3.0.dta	3	3692.84	4.65336e-10	0.00735787	-0.011997	-3.24871	1	1	20231228_RH28_COREAD_PhoX_TMTpro_21_HCDFT.mgf	20231228_RH28_COREAD_PhoX_TMTpro_21.35846.35846.3.0.dta	17315.7	37647.4	43283.1	26567.9	38917.3	28110	29379.8	10342	23339.8	36748.8	34665	31598.8	23520.9	36600.9	21305.1	22385.6	29322	27989
	8	20231228_RH28_COREAD_PhoX_TMTpro_21.35862.35862.3.0.dta	3	3692.84	8.58678e-11	0.0327121	-0.012283	-3.32615	1	1	20231228_RH28_COREAD_PhoX_TMTpro_21_HCDFT.mgf	20231228_RH28_COREAD_PhoX_TMTpro_21.35862.35862.3.0.dta	23784.1	30953.2	41512.7	27044.7	21972.6	28978.3	29096.4	9879.6	26042.2	30249.7	30803.8	27316.9	18721.5	37949.4	23024.5	21049.9	26700.9	26038.8
	9	20231228_RH28_COREAD_PhoX_TMTpro_21.35924.35924.3.0.dta	3	3692.81	2.51237e-09	0.0453199	-0.04009	-10.8561	1	1	20231228_RH28_COREAD_PhoX_TMTpro_21_HCDFT.mgf	20231228_RH28_COREAD_PhoX_TMTpro_21.35924.35924.3.0.dta	19284.1	30426.4	37041.7	26092.6	27076.5	26978.1	28827.1	12412.8	22627.5	30268	31703.7	29348.5	25458.6	33493.2	24980.5	26433.7	26300.9	25197.5
163	AAVLSDSEDEEKASAKK(12)(16)	2596.27	TMTpro_pep_N-term(0);TMTpro_K(17)	sp|Q96ST2|IWS1_HUMAN (405)(409)/	2	72279.7	132814	136401	119758	124157	95987.1	120863	44915.7	83676.5	126976	129007	85403.2	81365.2	168058	83016	88752.5	85446.1	85847.4
	1	20231228_RH28_COREAD_PhoX_TMTpro_05.18844.18844.3.1.dta	3	2596.27	3.23199e-07	0.0216611	0.000755	0.290802	1	1	20231228_RH28_COREAD_PhoX_TMTpro_05_HCDFT.mgf	20231228_RH28_COREAD_PhoX_TMTpro_05.18844.18844.3.1.dta	36989.4	67243.2	61530.3	55821.3	62867.4	50349.5	62763.8	23996.8	40698.2	59672.2	59924	43093.3	38402.9	77249.4	42918.1	40553.8	43308.1	38282.3
	2	20231228_RH28_COREAD_PhoX_TMTpro_05.18825.18825.3.0.dta	3	2596.27	1.98763e-10	0.0317598	0.000755	0.290802	1	1	20231228_RH28_COREAD_PhoX_TMTpro_05_HCDFT.mgf	20231228_RH28_COREAD_PhoX_TMTpro_05.18825.18825.3.0.dta	35290.3	65570.7	74871.1	63936.2	61289.6	45637.6	58099.1	20918.9	42978.3	67303.7	69083.3	42309.9	42962.3	90808.2	40097.9	48198.7	42138	47565.1
164	AAVMHDILDMMPEGIKQNKAR(16)(19)	2882.37	TMTpro_pep_N-term(0)	sp|Q6P2Q9|PRP8_HUMAN (702)(705)/	4	178878	253354	427515	245361	246826	216361	250380	100060	190101	288105	223215	226403	173006	291728	182319	165491	218498	173831
	1	20231228_RH28_COREAD_PhoX_TMTpro_23.34155.34155.3.0.dta	3	2882.36	7.01686e-31	6.29882e-05	-0.011236	-3.89818	1	1	20231228_RH28_COREAD_PhoX_TMTpro_23_HCDFT.mgf	20231228_RH28_COREAD_PhoX_TMTpro_23.34155.34155.3.0.dta	29136.4	58970.5	57077.4	47457.3	46157.1	37049	42590.6	21110.1	31582.6	46357.9	43789.3	39127.3	31266.7	51102	30088.8	31521	39625.7	30896.4
	2	20231228_RH28_COREAD_PhoX_TMTpro_24.34055.34055.3.3.dta	3	2882.37	2.74261e-15	0.00057397	-0.004568	-1.58481	1	1	20231228_RH28_COREAD_PhoX_TMTpro_24_HCDFT.mgf	20231228_RH28_COREAD_PhoX_TMTpro_24.34055.34055.3.3.dta	75502.6	97304.6	178527	100380	90883.1	87512.5	101808	37930.6	76138.9	118250	87925.2	87425.3	65815	120085	70851.8	59689.9	80958.4	64867.1
	3	20231228_RH28_COREAD_PhoX_TMTpro_23.34111.34111.3.0.dta	3	2882.36	8.92486e-24	0.00310352	-0.011236	-3.89818	1	1	20231228_RH28_COREAD_PhoX_TMTpro_23_HCDFT.mgf	20231228_RH28_COREAD_PhoX_TMTpro_23.34111.34111.3.0.dta	28275.6	38229.1	52848.4	33233.8	40560.2	34144.1	35004.5	14370.2	33926.7	42274.1	32313.4	34720.4	25406.1	40103.3	27135.8	28518.4	33378.9	28751.2
	4	20231228_RH28_COREAD_PhoX_TMTpro_24.34124.34124.3.4.dta	3	2882.37	1.84052e-07	0.227695	-0.004994	-1.7326	1	1	20231228_RH28_COREAD_PhoX_TMTpro_24_HCDFT.mgf	20231228_RH28_COREAD_PhoX_TMTpro_24.34124.34124.3.4.dta	45963.5	58849.5	139062	64289.8	69225.8	57655.2	70977.1	26649.2	48452.8	81222.5	59186.7	65129.8	50518.5	80437.9	54242.5	45761.9	64534.5	49316.4
165	AAVMVYDDANKKWVPAGGSTGFSR(11)(12)	3041.42	TMTpro_pep_N-term(0)	sp|Q8N8S7|ENAH_HUMAN (21)(22)/	3	57815.3	81525.3	91523.4	83429.6	95675.3	54020.4	89780.7	25854.8	63192.5	78488.6	65558.5	61663.9	56746.3	86590.7	58424.4	47617.4	62826.1	47442.3
	1	20231228_RH28_COREAD_PhoX_TMTpro_18.28723.28723.3.0.dta	3	3041.41	1.88663e-41	0.000283447	-0.004439	-1.45952	1	1	20231228_RH28_COREAD_PhoX_TMTpro_18_HCDFT.mgf	20231228_RH28_COREAD_PhoX_TMTpro_18.28723.28723.3.0.dta	25350	32018.9	34938.8	35152	34481.5	22762.3	34324.8	11086.1	25483.9	30545.9	26205.3	27222.8	21653.9	38444.6	23774.8	20722	25754.8	19539.3
	2	20231228_RH28_COREAD_PhoX_TMTpro_18.28792.28792.4.0.dta	4	3041.41	4.66192e-43	0.000481675	-0.006292	-2.06877	1	1	20231228_RH28_COREAD_PhoX_TMTpro_18_HCDFT.mgf	20231228_RH28_COREAD_PhoX_TMTpro_18.28792.28792.4.0.dta	10654.3	17054.2	17081	13572.9	18606.5	8257.7	15298.2	4146.4	13066.6	15326.6	10749.2	12556	9328.8	14789.2	11009.7	8450.2	9411.6	9038.1
	3	20231228_RH28_COREAD_PhoX_TMTpro_18.28760.28760.3.0.dta	3	3041.41	5.7836e-30	0.000599108	-0.004392	-1.44406	1	1	20231228_RH28_COREAD_PhoX_TMTpro_18_HCDFT.mgf	20231228_RH28_COREAD_PhoX_TMTpro_18.28760.28760.3.0.dta	21811	32452.2	39503.6	34704.7	42587.3	23000.4	40157.7	10622.3	24642	32616.1	28604	21885.1	25763.6	33356.9	23639.9	18445.2	27659.7	18864.9
166	AAVTPGKKAAATPAK(7)(8)	2200.2	TMTpro_pep_N-term(0);TMTpro_K(15)	sp|P19338|NUCL_HUMAN (87)(88)/	2	104409	138914	141059	182454	171419	127900	141338	49662	104138	155708	91573.2	99291.5	72093	179769	113301	88163.3	118640	85719.1
	1	20231228_RH28_COREAD_PhoX_TMTpro_20.14496.14496.4.0.dta	4	2200.2	3.29539e-30	2.65969e-06	-0.000214	-0.097264	1	1	20231228_RH28_COREAD_PhoX_TMTpro_20_HCDFT.mgf	20231228_RH28_COREAD_PhoX_TMTpro_20.14496.14496.4.0.dta	81728.1	109206	106287	145699	138017	100378	112332	38253	80727.3	123156	66229.4	75187.9	55391.7	140158	89976.8	72946.3	93457.3	67717.1
	2	20231228_RH28_COREAD_PhoX_TMTpro_19.15063.15063.3.0.dta	3	2200.2	7.50854e-25	0.00426071	-0.003343	-1.51941	1	1	20231228_RH28_COREAD_PhoX_TMTpro_19_HCDFT.mgf	20231228_RH28_COREAD_PhoX_TMTpro_19.15063.15063.3.0.dta	22681.1	29707.4	34772.5	36755.4	33402.1	27522.1	29006.6	11409	23410.2	32552.6	25343.8	24103.6	16701.3	39611.6	23324.4	15217	25182.6	18002
167	AAVTPGKKAAATPAKK(7)(8)	2632.5	TMTpro_pep_N-term(0);TMTpro_K(15);TMTpro_K(16)	sp|P19338|NUCL_HUMAN (87)(88)/	1	9744.4	7332.1	29880.3	6352.5	8574.7	2509.5	6487.7	1399.8	3463	5185.9	4531.9	3631.3	3489.1	5907.6	3718.2	3952.5	4325.6	13033.8
	1	20231228_RH28_COREAD_PhoX_TMTpro_32.14259.14259.3.0.dta	3	2632.5	1	0.13287	0.00065	0.246913	1	1	20231228_RH28_COREAD_PhoX_TMTpro_32_HCDFT.mgf	20231228_RH28_COREAD_PhoX_TMTpro_32.14259.14259.3.0.dta	9744.4	7332.1	29880.3	6352.5	8574.7	2509.5	6487.7	1399.8	3463	5185.9	4531.9	3631.3	3489.1	5907.6	3718.2	3952.5	4325.6	13033.8
168	AAVVVSKSGSLKK(7)(12)	2092.17	TMTpro_pep_N-term(0);TMTpro_K(13)	sp|Q14978|NOLC1_HUMAN (579)(584)/	1	23254.4	43532.7	45676.4	50522.7	49262	28318.4	34670.6	16585.9	29325.8	48210	28444.3	28312.2	23633.6	47566	28118.3	23325.5	39710.3	25050.2
	1	20231228_RH28_COREAD_PhoX_TMTpro_28.20408.20408.3.0.dta	3	2092.17	1.79346e-25	0.0365595	-0.001701	-0.813032	1	1	20231228_RH28_COREAD_PhoX_TMTpro_28_HCDFT.mgf	20231228_RH28_COREAD_PhoX_TMTpro_28.20408.20408.3.0.dta	23254.4	43532.7	45676.4	50522.7	49262	28318.4	34670.6	16585.9	29325.8	48210	28444.3	28312.2	23633.6	47566	28118.3	23325.5	39710.3	25050.2
169	AAWEHMKKQK(7)(8)	2075.04	TMTpro_pep_N-term(0);TMTpro_K(10)	sp|P51659|DHB4_HUMAN (139)(140)/	2	284641	500792	201514	535376	539756	399125	612633	87390.5	264549	535513	382983	577732	474108	592721	347720	486901	334828	620461
	1	20231228_RH28_COREAD_PhoX_TMTpro_24.17849.17849.3.0.dta	3	2075.04	3.39318e-39	1.09578e-09	-0.001594	-0.768177	1	1	20231228_RH28_COREAD_PhoX_TMTpro_24_HCDFT.mgf	20231228_RH28_COREAD_PhoX_TMTpro_24.17849.17849.3.0.dta	254378	442095	143645	478930	481031	350794	542713	64761.7	224582	473703	336607	524262	432978	528027	303679	442176	286909	571339
	2	20231228_RH28_COREAD_PhoX_TMTpro_25.19106.19106.3.1.dta	3	2075.04	1.97556e-16	0.0307847	0.001019	0.491074	1	1	20231228_RH28_COREAD_PhoX_TMTpro_25_HCDFT.mgf	20231228_RH28_COREAD_PhoX_TMTpro_25.19106.19106.3.1.dta	30263.8	58697.2	57869.2	56446.1	58724.8	48330.2	69920	22628.8	39966.8	61809.6	46375.8	53470.1	41129.2	64693.8	44040.7	44724.7	47919	49121.3
170	AAWEHMKKQKYGR(8)(10)	2451.23	TMTpro_pep_N-term(0);TMTpro_K(7)	sp|P51659|DHB4_HUMAN (140)(142)/	4	583194	1.32124e+06	403250	1.27466e+06	1.31312e+06	994753	1.33169e+06	209242	614829	1.44461e+06	1.3635e+06	1.47417e+06	1.09756e+06	1.42504e+06	708984	1.16201e+06	842807	1.12717e+06
	1	20231228_RH28_COREAD_PhoX_TMTpro_23.15314.15314.4.2.dta	4	2451.21	7.09536e-22	0.0225111	-0.020701	-8.44515	1	1	20231228_RH28_COREAD_PhoX_TMTpro_23_HCDFT.mgf	20231228_RH28_COREAD_PhoX_TMTpro_23.15314.15314.4.2.dta	171433	386838	91973.9	389227	406999	291436	405616	63536	183857	431425	401088	454674	331269	432226	214995	369669	253716	346150
	2	20231228_RH28_COREAD_PhoX_TMTpro_23.15325.15325.4.2.dta	4	2451.21	2.45036e-20	0.0620102	-0.020701	-8.44515	1	1	20231228_RH28_COREAD_PhoX_TMTpro_23_HCDFT.mgf	20231228_RH28_COREAD_PhoX_TMTpro_23.15325.15325.4.2.dta	144394	370372	74717.4	344128	350408	276903	372798	40054.6	162313	396350	402595	424344	309923	376822	186683	304711	204398	324409
	3	20231228_RH28_COREAD_PhoX_TMTpro_23.15326.15326.3.1.dta	3	2451.21	1.01584e-09	0.228245	-0.022133	-9.02935	1	1	20231228_RH28_COREAD_PhoX_TMTpro_23_HCDFT.mgf	20231228_RH28_COREAD_PhoX_TMTpro_23.15326.15326.3.1.dta	204815	442885	156403	425671	430559	338129	438914	68198.9	198746	455919	435360	445708	355084	471185	225210	377666	274801	371867
	4	20231228_RH28_COREAD_PhoX_TMTpro_23.15284.15284.4.2.dta	4	2451.21	5.40626e-18	0.329806	-0.020701	-8.44515	1	1	20231228_RH28_COREAD_PhoX_TMTpro_23_HCDFT.mgf	20231228_RH28_COREAD_PhoX_TMTpro_23.15284.15284.4.2.dta	62551.9	121150	80155.7	115638	125156	88284.5	114366	37452.6	69913	160919	124457	149448	101288	144805	82095.4	109961	109892	84748.7
171	ACPKKTNTTASAK(4)(5)	2196.1	TMTpro_pep_N-term(0);Carbamidomethyl[C](2);TMTpro_K(13)	sp|Q13428|TCOF_HUMAN (646)(647)/	2	129845	199949	211731	169848	180490	135954	158521	64156.2	145847	203793	154846	169966	117699	179990	123134	138766	154652	128848
	1	20231228_RH28_COREAD_PhoX_TMTpro_15.10520.10520.3.0.dta	3	2196.1	3.95476e-16	0.00619278	-0.001429	-0.650699	1	1	20231228_RH28_COREAD_PhoX_TMTpro_15_HCDFT.mgf	20231228_RH28_COREAD_PhoX_TMTpro_15.10520.10520.3.0.dta	63421.8	96361.7	102476	84227.3	89309.9	72743	76614.6	33051.1	76476.3	111374	76861.9	85255.2	61679.2	84286.9	63674.1	64943.9	74825.6	68288.6
	2	20231228_RH28_COREAD_PhoX_TMTpro_15.10543.10543.3.0.dta	3	2196.1	3.71913e-19	0.13641	-0.001429	-0.650699	1	1	20231228_RH28_COREAD_PhoX_TMTpro_15_HCDFT.mgf	20231228_RH28_COREAD_PhoX_TMTpro_15.10543.10543.3.0.dta	66422.8	103587	109255	85620.4	91179.9	63211	81906.5	31105.1	69371	92419	77983.9	84710.5	56020.2	95703.5	59460.2	73822	79826	60559.8
172	ACVQVLDPKSKWR(9)(11)	2101.03	TMTpro_pep_N-term(0);Carbamidomethyl[C](2)	sp|Q9BWS9|CHID1_HUMAN (288)(290)/	1	13293.7	24248.3	24175.9	17959.6	17076.3	18388.2	19168.4	10853.9	11874.2	20942.1	18767.8	16155	11430	25568.3	14519.8	11455.1	15766.2	12559.6
	1	20231228_RH28_COREAD_PhoX_TMTpro_16.23785.23785.3.0.dta	3	2101.02	5.69063e-30	2.10772e-06	-0.002121	-1.00951	1	1	20231228_RH28_COREAD_PhoX_TMTpro_16_HCDFT.mgf	20231228_RH28_COREAD_PhoX_TMTpro_16.23785.23785.3.0.dta	13293.7	24248.3	24175.9	17959.6	17076.3	18388.2	19168.4	10853.9	11874.2	20942.1	18767.8	16155	11430	25568.3	14519.8	11455.1	15766.2	12559.6
173	ADAAANQGKKTESASVQGR(9)(10)	2403.13	TMTpro_pep_N-term(0)	sp|Q9P2E9|RRBP1_HUMAN (598)(599)/	3	43336.1	83108.3	78699.3	83922.4	82393.2	52826.8	65119.5	35018.3	49234.6	67364.1	68274	56391.1	40114.6	82556.1	49640.7	47177.9	54767.9	53147.7
	1	20231228_RH28_COREAD_PhoX_TMTpro_49.10432.10432.3.0.dta	3	2403.12	4.72474e-26	6.12177e-10	-0.001731	-0.720312	1	1	20231228_RH28_COREAD_PhoX_TMTpro_49_HCDFT.mgf	20231228_RH28_COREAD_PhoX_TMTpro_49.10432.10432.3.0.dta	15236.6	29640.5	23475.4	26117.7	30156.7	20061.8	22926.1	12061	16526.5	23846.1	25107.3	17346.7	14087.5	27899.2	19180.9	15849	19013.2	21872.5
	2	20231228_RH28_COREAD_PhoX_TMTpro_49.10348.10348.3.0.dta	3	2403.12	1.32527e-17	5.10983e-09	-0.001596	-0.664135	1	1	20231228_RH28_COREAD_PhoX_TMTpro_49_HCDFT.mgf	20231228_RH28_COREAD_PhoX_TMTpro_49.10348.10348.3.0.dta	13471.5	26559.8	24930.5	28344.9	24301.5	17998.5	20149.8	11452.1	16928.7	20412.5	21933.8	18376.6	11194.1	27839.2	13448.2	14063.5	16080.2	15369.6
	3	20231228_RH28_COREAD_PhoX_TMTpro_49.10319.10319.3.1.dta	3	2403.12	1.45794e-28	2.92471e-07	-0.001811	-0.753602	1	1	20231228_RH28_COREAD_PhoX_TMTpro_49_HCDFT.mgf	20231228_RH28_COREAD_PhoX_TMTpro_49.10319.10319.3.1.dta	14628	26908	30293.4	29459.8	27935	14766.5	22043.6	11505.2	15779.4	23105.5	21232.9	20667.8	14833	26817.7	17011.6	17265.4	19674.5	15905.6
174	ADAEEKWFKR(6)(9)	1793.82	TMTpro_pep_N-term(0)	sp|Q96IZ7|RSRC1_HUMAN (315)(318)/	1	8430.5	17177.5	21662.9	13620.7	15957.3	11163.1	13365.1	4457.9	11187.2	17430.5	13441.2	10242.4	8678.7	21882.5	11407.6	9649.2	11661.3	7561.9
	1	20231228_RH28_COREAD_PhoX_TMTpro_01.18462.18462.3.0.dta	3	1793.82	6.44045e-09	0.000986392	-0.001548	-0.862962	1	1	20231228_RH28_COREAD_PhoX_TMTpro_01_HCDFT.mgf	20231228_RH28_COREAD_PhoX_TMTpro_01.18462.18462.3.0.dta	8430.5	17177.5	21662.9	13620.7	15957.3	11163.1	13365.1	4457.9	11187.2	17430.5	13441.2	10242.4	8678.7	21882.5	11407.6	9649.2	11661.3	7561.9
175	ADAGKDGNNPAKNR(5)(12)	1941.88	TMTpro_pep_N-term(0)	sp|O00479|HMGN4_HUMAN (64)(71)/	1	18573.9	30985.2	34155.5	34362.2	34719.1	25588.8	35744	12449.9	18889.5	29708	35247.9	22885.3	19875.8	37181.9	16791.2	18579.5	23571.1	25173.5
	1	20231228_RH28_COREAD_PhoX_TMTpro_49.7548.7548.3.1.dta	3	1941.88	0.000330356	0.0741824	-0.001375	-0.708078	1	1	20231228_RH28_COREAD_PhoX_TMTpro_49_HCDFT.mgf	20231228_RH28_COREAD_PhoX_TMTpro_49.7548.7548.3.1.dta	18573.9	30985.2	34155.5	34362.2	34719.1	25588.8	35744	12449.9	18889.5	29708	35247.9	22885.3	19875.8	37181.9	16791.2	18579.5	23571.1	25173.5
176	ADAIVKMLDAAVIKMEGGTENDLR(6)(14)	3074.49	TMTpro_pep_N-term(0)	sp|Q9BXP5|SRRT_HUMAN (248)(256)/	1	7206.5	9661.9	16699.8	11937	11336.2	8481.9	11196.6	5637.7	8066.9	9854.3	13787.3	6535	8884.4	12698.3	9909.8	6427.2	10435.6	8277.6
	1	20231228_RH28_COREAD_PhoX_TMTpro_26.42314.42314.3.0.dta	3	3074.49	0.000294072	0.0564023	-0.003455	-1.12376	1	1	20231228_RH28_COREAD_PhoX_TMTpro_26_HCDFT.mgf	20231228_RH28_COREAD_PhoX_TMTpro_26.42314.42314.3.0.dta	7206.5	9661.9	16699.8	11937	11336.2	8481.9	11196.6	5637.7	8066.9	9854.3	13787.3	6535	8884.4	12698.3	9909.8	6427.2	10435.6	8277.6
177	ADALQAGASQFETSAAKLKR(17)(19)	2577.27	TMTpro_pep_N-term(0)	sp|P63027|VAMP2_HUMAN (83)(85)/sp|Q15836|VAMP3_HUMAN (66)(68)/	3	46342.4	87632.3	83730.4	84226.3	87806.3	61676.9	83149	32349	53581.1	81046	83257.8	69373.7	47839	98656.2	56721.6	55499.3	62353.1	55863.9
	1	20231228_RH28_COREAD_PhoX_TMTpro_14.26663.26663.3.1.dta	3	2577.26	4.32627e-42	7.95581e-06	-0.00245	-0.950619	1	1	20231228_RH28_COREAD_PhoX_TMTpro_14_HCDFT.mgf	20231228_RH28_COREAD_PhoX_TMTpro_14.26663.26663.3.1.dta	12517.5	28236.5	22356.1	23717.1	22419.5	17390.9	21271.2	9554.1	12685.9	21100.7	24519.4	18191.4	12310.7	26707.9	14168.2	14209	19840.8	15419.8
	2	20231228_RH28_COREAD_PhoX_TMTpro_15.25990.25990.3.0.dta	3	2577.26	3.54755e-34	0.0007823	-0.00503	-1.95168	1	1	20231228_RH28_COREAD_PhoX_TMTpro_15_HCDFT.mgf	20231228_RH28_COREAD_PhoX_TMTpro_15.25990.25990.3.0.dta	18138	32417.3	32151.4	31357.3	32993.6	24719.7	33068.9	12293.2	20457.1	31311.1	30222.7	27453.9	19108.5	34878.2	23344.4	22683.3	20908.8	20592.1
	3	20231228_RH28_COREAD_PhoX_TMTpro_15.26069.26069.3.0.dta	3	2577.26	1.44553e-17	0.00706845	-0.005829	-2.2617	1	1	20231228_RH28_COREAD_PhoX_TMTpro_15_HCDFT.mgf	20231228_RH28_COREAD_PhoX_TMTpro_15.26069.26069.3.0.dta	15686.9	26978.5	29222.9	29151.9	32393.2	19566.3	28808.9	10501.7	20438.1	28634.2	28515.7	23728.4	16419.8	37070.1	19209	18607	21603.5	19852
178	ADDTSAATIEKKATATISAK(11)(12)	2811.43	TMTpro_pep_N-term(0);TMTpro_K(20)	sp|Q9Y2W2|WBP11_HUMAN (556)(557)/	4	72334.2	122707	110528	123401	133262	110208	114252	44866.2	99654.4	147046	124732	101056	81476	138406	84921.2	86257	97133.5	78049.8
	1	20231228_RH28_COREAD_PhoX_TMTpro_14.30073.30073.3.2.dta	3	2811.43	5.48777e-24	0.000101498	-0.000808	-0.287398	1	1	20231228_RH28_COREAD_PhoX_TMTpro_14_HCDFT.mgf	20231228_RH28_COREAD_PhoX_TMTpro_14.30073.30073.3.2.dta	22099.6	42792.6	36108.1	40962.8	38619.9	30933	30844.5	14160.2	36003.7	42642.5	37556.1	31140.6	25881.9	38316.4	26523.8	32068.3	28845.5	23406
	2	20231228_RH28_COREAD_PhoX_TMTpro_14.30181.30181.3.2.dta	3	2811.43	1.41491e-23	0.000647969	-0.000356	-0.126626	1	1	20231228_RH28_COREAD_PhoX_TMTpro_14_HCDFT.mgf	20231228_RH28_COREAD_PhoX_TMTpro_14.30181.30181.3.2.dta	12267.9	21146.2	18276.7	19366.2	23072.4	21919.7	19129.2	8375.2	19042.2	26698	21359.2	18598	14533.5	26595.4	17742.1	14660	21330.6	12137.3
	3	20231228_RH28_COREAD_PhoX_TMTpro_14.30225.30225.3.2.dta	3	2811.43	3.39076e-10	0.00463013	-9.8e-05	-0.034858	1	1	20231228_RH28_COREAD_PhoX_TMTpro_14_HCDFT.mgf	20231228_RH28_COREAD_PhoX_TMTpro_14.30225.30225.3.2.dta	14025.5	23472.8	18819.2	18866.1	23505	23230.2	23729.3	8688.1	15311.9	28073.6	24122.2	20322.3	16313.4	27369.1	14758.2	14733.8	20143.4	15518
	4	20231228_RH28_COREAD_PhoX_TMTpro_14.30092.30092.3.3.dta	3	2811.43	1.24711e-08	0.0113887	-0.00079	-0.280996	1	1	20231228_RH28_COREAD_PhoX_TMTpro_14_HCDFT.mgf	20231228_RH28_COREAD_PhoX_TMTpro_14.30092.30092.3.3.dta	23941.2	35295.8	37324.3	44206.2	48064.4	34125.4	40549.1	13642.7	29296.6	49631.8	41694.3	30995.3	24747.2	46125.5	25897.1	24794.9	26814	26988.5
179	ADDYIEITGAGGKKYR(13)(14)	2271.07	TMTpro_pep_N-term(0)	sp|Q9Y3Z3|SAMH1_HUMAN (405)(406)/	1	20858	29897.4	26413	31173.6	32068.4	24877.4	31880.4	11697.7	23913	29853.9	31398.1	24687.5	21251	34575.5	19881.1	21983.4	24358.8	20854.1
	1	20231228_RH28_COREAD_PhoX_TMTpro_05.22774.22774.3.0.dta	3	2271.06	7.47781e-26	6.54758e-07	-0.000606	-0.266835	1	1	20231228_RH28_COREAD_PhoX_TMTpro_05_HCDFT.mgf	20231228_RH28_COREAD_PhoX_TMTpro_05.22774.22774.3.0.dta	20858	29897.4	26413	31173.6	32068.4	24877.4	31880.4	11697.7	23913	29853.9	31398.1	24687.5	21251	34575.5	19881.1	21983.4	24358.8	20854.1
180	ADEDPALFQSVKTKR(12)(14)	2219.07	TMTpro_pep_N-term(0)	sp|P48739|PIPNB_HUMAN (167)(169)/	3	57708.8	100505	90361.2	106024	112538	64637	89044.6	30680.6	59380.1	110761	101472	79950.9	63345.6	104089	48808	52551.7	63953.5	46582.3
	1	20231228_RH28_COREAD_PhoX_TMTpro_03.23703.23703.3.0.dta	3	2219.07	3.53888e-44	6.07855e-09	-0.000417	-0.187917	1	1	20231228_RH28_COREAD_PhoX_TMTpro_03_HCDFT.mgf	20231228_RH28_COREAD_PhoX_TMTpro_03.23703.23703.3.0.dta	21252.6	37695.2	35320.5	38565.4	40229.8	26714.2	33430.3	12889.1	22506.6	43860.4	40078	31103.7	23785.5	38549.7	17069.4	16783.3	23410.5	14542.4
	2	20231228_RH28_COREAD_PhoX_TMTpro_03.23700.23700.3.0.dta	3	2219.07	5.39968e-44	6.95931e-08	-0.000773	-0.348344	1	1	20231228_RH28_COREAD_PhoX_TMTpro_03_HCDFT.mgf	20231228_RH28_COREAD_PhoX_TMTpro_03.23700.23700.3.0.dta	20995.6	42840.5	36047.7	46114.2	51968.2	23468.1	36353.2	12153.2	24731.6	43496.9	40530.1	31201	26910.6	44130.5	19878	19370.1	27169.3	20712.8
	3	20231228_RH28_COREAD_PhoX_TMTpro_04.23488.23488.3.0.dta	3	2219.07	1.42732e-35	0.000115188	-0.000658	-0.296521	1	1	20231228_RH28_COREAD_PhoX_TMTpro_04_HCDFT.mgf	20231228_RH28_COREAD_PhoX_TMTpro_04.23488.23488.3.0.dta	15460.6	19969.6	18993	21344.7	20340.5	14454.7	19261.1	5638.3	12141.9	23403.3	20864.3	17646.2	12649.5	21408.7	11860.6	16398.3	13373.7	11327.1
181	ADEVAPAKKAK(8)(9)	1946.03	TMTpro_pep_N-term(0);TMTpro_K(11)	sp|P53396|ACLY_HUMAN (468)(469)/	3	133228	322493	193514	281722	276134	173302	211608	55482.2	112406	350410	187151	203374	163721	298362	107630	108016	180464	104190
	1	20231228_RH28_COREAD_PhoX_TMTpro_06.15954.15954.3.0.dta	3	1946.03	6.94835e-32	1.07284e-06	-0.000839	-0.431135	1	1	20231228_RH28_COREAD_PhoX_TMTpro_06_HCDFT.mgf	20231228_RH28_COREAD_PhoX_TMTpro_06.15954.15954.3.0.dta	32109.6	101178	63073	85525.9	87204.8	49154.7	58443.1	19427	34637.3	113308	62606.3	57857.2	50696.5	82075.2	28418.7	32737.2	56313.8	30527.8
	2	20231228_RH28_COREAD_PhoX_TMTpro_06.15949.15949.3.0.dta	3	1946.03	8.41478e-27	7.64692e-06	-0.000839	-0.431135	1	1	20231228_RH28_COREAD_PhoX_TMTpro_06_HCDFT.mgf	20231228_RH28_COREAD_PhoX_TMTpro_06.15949.15949.3.0.dta	29594.7	82112.2	52223.5	69911.6	63447.9	38334.4	46329.2	15572.7	30155.5	76440.6	44840.3	47090.2	37476.4	56381.6	27285.1	28553.3	46836.2	25850.8
	3	20231228_RH28_COREAD_PhoX_TMTpro_07.15912.15912.3.0.dta	3	1946.03	1.99176e-30	0.0131018	-0.001276	-0.655695	1	1	20231228_RH28_COREAD_PhoX_TMTpro_07_HCDFT.mgf	20231228_RH28_COREAD_PhoX_TMTpro_07.15912.15912.3.0.dta	71523.3	139203	78217.7	126284	125482	85812.5	106835	20482.5	47613.3	160661	79704.3	98426.8	75548	159906	51926.5	46726	77314.2	47811.3
182	ADEVAPAKKAKPAMPQDSVPSPR(8)(11)	3208.64	TMTpro_pep_N-term(0);TMTpro_K(9)	sp|P53396|ACLY_HUMAN (468)(471)/	1	27192.4	40294.7	64301	34474.8	44505.9	24400.8	34427.6	10627.8	24225.4	32154.1	34944.1	26436.5	21631.5	39080.8	18954.1	20574.2	24276.6	35450.1
	1	20231228_RH28_COREAD_PhoX_TMTpro_11.18779.18779.3.0.dta	3	3208.63	1	0.0897591	-0.003629	-1.13101	1	1	20231228_RH28_COREAD_PhoX_TMTpro_11_HCDFT.mgf	20231228_RH28_COREAD_PhoX_TMTpro_11.18779.18779.3.0.dta	27192.4	40294.7	64301	34474.8	44505.9	24400.8	34427.6	10627.8	24225.4	32154.1	34944.1	26436.5	21631.5	39080.8	18954.1	20574.2	24276.6	35450.1
183	ADEVAPAKKAKPAMPQDSVPSPR(8)(9)	3208.64	TMTpro_pep_N-term(0);TMTpro_K(11)	sp|P53396|ACLY_HUMAN (468)(469)/	1	41565.4	56750.4	79915.2	57268	58164.2	33074.3	44472.7	21262.4	29331.9	39522.6	40609.3	32473.6	26120.9	44729.3	24544.2	26628.6	34375.4	42429.4
	1	20231228_RH28_COREAD_PhoX_TMTpro_12.19056.19056.3.0.dta	3	3208.64	5.59706e-10	0.464929	0.007813	2.43499	1	1	20231228_RH28_COREAD_PhoX_TMTpro_12_HCDFT.mgf	20231228_RH28_COREAD_PhoX_TMTpro_12.19056.19056.3.0.dta	41565.4	56750.4	79915.2	57268	58164.2	33074.3	44472.7	21262.4	29331.9	39522.6	40609.3	32473.6	26120.9	44729.3	24544.2	26628.6	34375.4	42429.4
184	ADGKISEQSDAKLK(4)(12)	2308.17	TMTpro_pep_N-term(0);TMTpro_K(14)	sp|P25705|ATPA_HUMAN (531)(539)/	1	27990.7	46235.4	114646	61996.7	61086.7	37193.5	52524.2	9759.9	22274.2	28794.1	40872.5	35292	30143	84839.8	27936.2	24427.6	28791.1	29014.4
	1	20231228_RH28_COREAD_PhoX_TMTpro_04.18055.18055.3.0.dta	3	2308.17	3.10419e-08	0.398359	-0.000907	-0.392952	1	1	20231228_RH28_COREAD_PhoX_TMTpro_04_HCDFT.mgf	20231228_RH28_COREAD_PhoX_TMTpro_04.18055.18055.3.0.dta	27990.7	46235.4	114646	61996.7	61086.7	37193.5	52524.2	9759.9	22274.2	28794.1	40872.5	35292	30143	84839.8	27936.2	24427.6	28791.1	29014.4
185	ADHLLKAHLQKLMSDK(6)(11)	2666.4	TMTpro_pep_N-term(0);TMTpro_K(16)	sp|P41250|GARS_HUMAN (219)(224)/	1	10969.7	22519.9	25485.4	20880.1	23390.4	14458.9	21501.5	4218.8	14705.1	21921	27601.4	17556.6	15565.4	22029.5	10210.1	13940	17086.3	13946.7
	1	20231228_RH28_COREAD_PhoX_TMTpro_37.24559.24559.4.1.dta	4	2666.4	7.98184e-18	0.00133482	-0.000449	-0.168392	1	1	20231228_RH28_COREAD_PhoX_TMTpro_37_HCDFT.mgf	20231228_RH28_COREAD_PhoX_TMTpro_37.24559.24559.4.1.dta	10969.7	22519.9	25485.4	20880.1	23390.4	14458.9	21501.5	4218.8	14705.1	21921	27601.4	17556.6	15565.4	22029.5	10210.1	13940	17086.3	13946.7
186	ADIDVSGPKVDIEGPDVNIEGPEGKLKGPK(25)(27)	3587.78	TMTpro_pep_N-term(0)	sp|Q09666|AHNK_HUMAN (2689)(2691)/	1	7844.6	13145.2	10955.6	12244.7	11541.3	14835.5	19740.6	4010	7166.7	16580.1	17001.6	10703.8	8398	16652.3	9042	8062.8	15963.6	10381.5
	1	20231228_RH28_COREAD_PhoX_TMTpro_03.29602.29602.3.3.dta	3	3587.74	9.5551e-05	0.0687341	-0.046768	-13.0353	1	1	20231228_RH28_COREAD_PhoX_TMTpro_03_HCDFT.mgf	20231228_RH28_COREAD_PhoX_TMTpro_03.29602.29602.3.3.dta	7844.6	13145.2	10955.6	12244.7	11541.3	14835.5	19740.6	4010	7166.7	16580.1	17001.6	10703.8	8398	16652.3	9042	8062.8	15963.6	10381.5
187	ADIDVSGPKVDVEVPDVSLEGPEGKLK(9)(25)	3610.84	TMTpro_pep_N-term(0);TMTpro_K(27)	sp|Q09666|AHNK_HUMAN (1289)(1305)/	1	6392.7	9675.8	7301.4	6565.2	7046.6	8589.7	12724.8	4765.1	6493.3	11774	13336.9	10043.5	7113.9	11494.8	7838.3	7628.8	14688.2	8972.4
	1	20231228_RH28_COREAD_PhoX_TMTpro_06.31441.31441.3.0.dta	3	3610.82	1	0.0294488	-0.01754	-4.85759	1	1	20231228_RH28_COREAD_PhoX_TMTpro_06_HCDFT.mgf	20231228_RH28_COREAD_PhoX_TMTpro_06.31441.31441.3.0.dta	6392.7	9675.8	7301.4	6565.2	7046.6	8589.7	12724.8	4765.1	6493.3	11774	13336.9	10043.5	7113.9	11494.8	7838.3	7628.8	14688.2	8972.4
188	ADIDVSGPKVDVEVPDVSLEGPEGKLKGPK(25)(27)	3588.8	TMTpro_pep_N-term(0)	sp|Q09666|AHNK_HUMAN (1305)(1307)/	3	31638.2	49557.9	41065.5	51025.7	47016	70451.2	97693.1	19590.8	35705.3	71705.4	82047.5	49203.8	37965.5	88032.2	37346.2	39710.5	85202.1	53499
	1	20231228_RH28_COREAD_PhoX_TMTpro_03.29602.29602.3.1.dta	3	3588.74	6.78261e-05	0.0133748	-0.065773	-18.3273	1	1	20231228_RH28_COREAD_PhoX_TMTpro_03_HCDFT.mgf	20231228_RH28_COREAD_PhoX_TMTpro_03.29602.29602.3.1.dta	7844.6	13145.2	10955.6	12244.7	11541.3	14835.5	19740.6	4010	7166.7	16580.1	17001.6	10703.8	8398	16652.3	9042	8062.8	15963.6	10381.5
	2	20231228_RH28_COREAD_PhoX_TMTpro_03.29676.29676.4.3.dta	4	3588.74	0.000129385	0.0145893	-0.0644	-17.9447	1	1	20231228_RH28_COREAD_PhoX_TMTpro_03_HCDFT.mgf	20231228_RH28_COREAD_PhoX_TMTpro_03.29676.29676.4.3.dta	11338.6	18937.9	14207.8	20610.4	16454.3	28926.1	35363.5	7842.4	14510.2	29068.8	32930.9	17744.7	14534.7	38579.4	12958.4	15584.1	34471.6	20578.5
	3	20231228_RH28_COREAD_PhoX_TMTpro_03.29609.29609.4.4.dta	4	3588.74	3.88302e-08	0.0508431	-0.065498	-18.2506	1	1	20231228_RH28_COREAD_PhoX_TMTpro_03_HCDFT.mgf	20231228_RH28_COREAD_PhoX_TMTpro_03.29609.29609.4.4.dta	12455	17474.8	15902.1	18170.6	19020.4	26689.6	42589	7738.4	14028.4	26056.5	32115	20755.3	15032.8	32800.5	15345.8	16063.6	34766.9	22539
189	ADIDVSGPKVDVEVPDVSLEGPEGKLKGPK(9)(25)	3588.8	TMTpro_pep_N-term(0)	sp|Q09666|AHNK_HUMAN (1289)(1305)/	1	12248.1	17688.7	19992.3	18343.3	16671.6	22027	30481.7	7714.8	13641.8	27389.4	26551.1	17234.3	11834.6	29381.2	13843.8	16067.7	25827.5	15828.1
	1	20231228_RH28_COREAD_PhoX_TMTpro_03.29664.29664.4.3.dta	4	3588.74	4.56272e-05	0.0290962	-0.0649	-18.084	1	1	20231228_RH28_COREAD_PhoX_TMTpro_03_HCDFT.mgf	20231228_RH28_COREAD_PhoX_TMTpro_03.29664.29664.4.3.dta	12248.1	17688.7	19992.3	18343.3	16671.6	22027	30481.7	7714.8	13641.8	27389.4	26551.1	17234.3	11834.6	29381.2	13843.8	16067.7	25827.5	15828.1
190	ADIDVSGPSVDTDAPDLDIEGPEGKLKGSK(25)(27)	3843.87	TMTpro_pep_N-term(0);TMTpro_K(30)	sp|Q09666|AHNK_HUMAN (1763)(1765)/	1	13589.6	18797.1	19105.4	18441.2	19491.7	21869.1	28611.9	7574.4	14445	23144.4	19949.1	15608.7	13031.5	20949.9	15790.9	15916.3	30957.3	19741
	1	20231228_RH28_COREAD_PhoX_TMTpro_04.29075.29075.4.1.dta	4	3843.87	1.08519e-22	0.00360117	0.00198	0.515106	1	1	20231228_RH28_COREAD_PhoX_TMTpro_04_HCDFT.mgf	20231228_RH28_COREAD_PhoX_TMTpro_04.29075.29075.4.1.dta	13589.6	18797.1	19105.4	18441.2	19491.7	21869.1	28611.9	7574.4	14445	23144.4	19949.1	15608.7	13031.5	20949.9	15790.9	15916.3	30957.3	19741
191	ADIKGPEDKK(4)(9)	1918.98	TMTpro_pep_N-term(0);TMTpro_K(10)	sp|P36542|ATPG_HUMAN (83)(88)/	1	31942.1	85543.6	71765.5	81626	91350.1	57667.6	59142	31162.8	42194.5	68886.1	130522	75366.1	57117.8	120226	46344	43413	49538.5	51497.2
	1	20231228_RH28_COREAD_PhoX_TMTpro_05.16701.16701.3.0.dta	3	1918.98	7.56846e-05	0.0304493	-0.000576	-0.300159	1	1	20231228_RH28_COREAD_PhoX_TMTpro_05_HCDFT.mgf	20231228_RH28_COREAD_PhoX_TMTpro_05.16701.16701.3.0.dta	31942.1	85543.6	71765.5	81626	91350.1	57667.6	59142	31162.8	42194.5	68886.1	130522	75366.1	57117.8	120226	46344	43413	49538.5	51497.2
192	ADIKGPEDKKK(9)(10)	2351.28	TMTpro_pep_N-term(0);TMTpro_K(4);TMTpro_K(11)	sp|P36542|ATPG_HUMAN (88)(89)/	1	24368	35591.6	97272.6	41260.2	48984.2	14122.1	37441.5	5776.6	15922.4	16803	15431.2	17418.1	13726.5	23752.2	15330.1	14663.9	16776.9	41285
	1	20231228_RH28_COREAD_PhoX_TMTpro_19.14272.14272.3.0.dta	3	2351.28	1	0.313173	0.000207	0.088037	1	1	20231228_RH28_COREAD_PhoX_TMTpro_19_HCDFT.mgf	20231228_RH28_COREAD_PhoX_TMTpro_19.14272.14272.3.0.dta	24368	35591.6	97272.6	41260.2	48984.2	14122.1	37441.5	5776.6	15922.4	16803	15431.2	17418.1	13726.5	23752.2	15330.1	14663.9	16776.9	41285
193	ADILEDKDGKSR(7)(10)	1860.87	TMTpro_pep_N-term(0)	sp|P52272|HNRPM_HUMAN (239)(242)/	2	16726.5	31122.4	37409.9	34039.8	33799.3	21682.8	28769.4	13403.2	19878.6	27346.5	30390.8	19477.8	16337.9	34505.3	17397.9	17121.8	20678.4	18074
	1	20231228_RH28_COREAD_PhoX_TMTpro_49.18018.18018.3.1.dta	3	1860.87	1.76631e-09	0.053616	-0.003135	-1.6847	1	1	20231228_RH28_COREAD_PhoX_TMTpro_49_HCDFT.mgf	20231228_RH28_COREAD_PhoX_TMTpro_49.18018.18018.3.1.dta	10972.2	16697.7	22564.6	19983.8	20867	12403.5	16209.9	5933.7	9785.2	13926.4	14620.2	9465	7433.4	18006.1	9507.7	8054.5	10787.1	9675.2
	2	20231228_RH28_COREAD_PhoX_TMTpro_49.18187.18187.2.0.dta	2	1860.87	6.87052e-06	0.0903927	-0.001494	-0.80285	1	1	20231228_RH28_COREAD_PhoX_TMTpro_49_HCDFT.mgf	20231228_RH28_COREAD_PhoX_TMTpro_49.18187.18187.2.0.dta	5754.3	14424.7	14845.3	14056	12932.3	9279.3	12559.5	7469.5	10093.4	13420.1	15770.6	10012.8	8904.5	16499.2	7890.2	9067.3	9891.3	8398.8
194	ADKDYHFKVDNDENEHQLSLR(3)(8)	3087.38	TMTpro_pep_N-term(0)	sp|P06748|NPM_HUMAN (27)(32)/	5	58788.2	117617	118577	105580	116114	67797	92522.1	40673.5	65280.1	104774	126659	73346.9	64180.1	102033	61110.8	61147.4	89094	66504.2
	1	20231228_RH28_COREAD_PhoX_TMTpro_50.18908.18908.3.0.dta	3	3087.38	5.1872e-17	1.43593e-05	-0.003508	-1.13624	1	1	20231228_RH28_COREAD_PhoX_TMTpro_50_HCDFT.mgf	20231228_RH28_COREAD_PhoX_TMTpro_50.18908.18908.3.0.dta	6078.4	13570.7	15896.8	12142	11434.5	6940.9	11330	5418.5	9730.2	9819	14772.9	8425.1	7962.7	10165.2	7367.3	6208.8	11363.4	8435.9
	2	20231228_RH28_COREAD_PhoX_TMTpro_50.19147.19147.4.0.dta	4	3087.38	1.33388e-23	1.76952e-05	-0.005052	-1.63634	1	1	20231228_RH28_COREAD_PhoX_TMTpro_50_HCDFT.mgf	20231228_RH28_COREAD_PhoX_TMTpro_50.19147.19147.4.0.dta	29380.2	57268.1	55120.4	50241.2	56053.7	30440.7	39813.5	17958.7	29611.1	49983.1	61644.8	35223.5	31103.7	44959.8	29430	29214.3	40969.9	32698.1
	3	20231228_RH28_COREAD_PhoX_TMTpro_50.18838.18838.4.2.dta	4	3087.37	5.187e-23	0.00031462	-0.005498	-1.7808	1	1	20231228_RH28_COREAD_PhoX_TMTpro_50_HCDFT.mgf	20231228_RH28_COREAD_PhoX_TMTpro_50.18838.18838.4.2.dta	11564.5	26034.4	25185.9	23317.8	27082	15618.7	23002.8	9275.5	13788.6	25312.5	27366.8	16690.6	14649.7	24684.5	14200.8	12944.5	19408.9	12485.1
	4	20231228_RH28_COREAD_PhoX_TMTpro_50.18860.18860.3.0.dta	3	3087.38	1	0.000825628	-0.00403	-1.30531	1	1	20231228_RH28_COREAD_PhoX_TMTpro_50_HCDFT.mgf	20231228_RH28_COREAD_PhoX_TMTpro_50.18860.18860.3.0.dta	4958.3	9016.7	9691.8	9915.8	9131.5	6308.4	7352.4	3797	5314.4	9694.1	11023.9	6814.3	4521.5	9908.3	4093.5	6102.4	9329.4	4860.2
	5	20231228_RH28_COREAD_PhoX_TMTpro_50.19260.19260.4.0.dta	4	3087.38	3.26699e-09	0.0122419	-0.005295	-1.71505	1	1	20231228_RH28_COREAD_PhoX_TMTpro_50_HCDFT.mgf	20231228_RH28_COREAD_PhoX_TMTpro_50.19260.19260.4.0.dta	6806.8	11726.9	12681.8	9962.8	12412.5	8488.3	11023.4	4223.8	6835.8	9965.5	11850.5	6193.4	5942.5	12315.4	6019.2	6677.4	8022.4	8024.9
195	ADKKAVIQHFQEK(3)(4)	2360.23	TMTpro_pep_N-term(0);TMTpro_K(13)	sp|P05067|A4_HUMAN (428)(429)/	2	101094	158617	214062	133809	156659	115293	142710	53338.9	114121	182789	137086	129816	96782.5	187918	126040	120805	144542	132615
	1	20231228_RH28_COREAD_PhoX_TMTpro_21.22636.22636.3.0.dta	3	2360.23	2.84875e-30	0.000129294	-0.001509	-0.639345	1	1	20231228_RH28_COREAD_PhoX_TMTpro_21_HCDFT.mgf	20231228_RH28_COREAD_PhoX_TMTpro_21.22636.22636.3.0.dta	57784	77668.5	105236	64937.2	77847.3	62537.6	73043	25563.9	65613.7	99706.9	59817.6	67278.5	49480.9	88951.9	69904.7	71283.1	78879.8	71200.8
	2	20231228_RH28_COREAD_PhoX_TMTpro_21.22606.22606.3.1.dta	3	2360.23	7.10665e-07	0.300289	0.00111	0.470293	1	1	20231228_RH28_COREAD_PhoX_TMTpro_21_HCDFT.mgf	20231228_RH28_COREAD_PhoX_TMTpro_21.22606.22606.3.1.dta	43309.7	80948.1	108825	68872.2	78811.8	52755.6	69667.1	27775	48507.7	83081.7	77267.9	62537.6	47301.6	98965.6	56135.3	49521.6	65662.5	61414.5
196	ADLATKCLQGKASLR(6)(11)	2146.07	TMTpro_pep_N-term(0);Carbamidomethyl[C](7)	sp|Q5C9Z4|NOM1_HUMAN (850)(855)/	1	6767.9	10927.4	12279.9	14562.5	12936.8	7770.2	10782.3	3127.9	8702	9426.2	14762.2	8197.8	5909	12639.1	7149	8526	7692.4	7672.1
	1	20231228_RH28_COREAD_PhoX_TMTpro_03.25235.25235.3.0.dta	3	2146.04	6.18351e-07	0.447302	-0.030323	-14.1296	1	1	20231228_RH28_COREAD_PhoX_TMTpro_03_HCDFT.mgf	20231228_RH28_COREAD_PhoX_TMTpro_03.25235.25235.3.0.dta	6767.9	10927.4	12279.9	14562.5	12936.8	7770.2	10782.3	3127.9	8702	9426.2	14762.2	8197.8	5909	12639.1	7149	8526	7692.4	7672.1
197	ADLDVSGPKVDIDVPDVNIEGPEGKLK(9)(25)	3637.85	TMTpro_pep_N-term(0);TMTpro_K(27)	sp|Q09666|AHNK_HUMAN (3057)(3073)/	1	12305.5	18035.4	19171.4	16917.3	15595.1	20092.5	23207.9	8204.8	13459.8	21423.9	26596	16219.2	16271.4	25849.4	11299.7	15574.6	24193.6	14129.3
	1	20231228_RH28_COREAD_PhoX_TMTpro_08.33952.33952.4.0.dta	4	3637.85	1.70941e-08	0.157509	-0.003546	-0.974751	1	1	20231228_RH28_COREAD_PhoX_TMTpro_08_HCDFT.mgf	20231228_RH28_COREAD_PhoX_TMTpro_08.33952.33952.4.0.dta	12305.5	18035.4	19171.4	16917.3	15595.1	20092.5	23207.9	8204.8	13459.8	21423.9	26596	16219.2	16271.4	25849.4	11299.7	15574.6	24193.6	14129.3
198	ADLEMQIENLKEELAYLKK(11)(18)	3096.59	TMTpro_pep_N-term(0);TMTpro_K(19)	sp|Q04695|K1C17_HUMAN (212)(219)/	2	28968.2	61648.8	101363	39791.6	48735.4	38172.8	40219.8	15040.4	32373	50121.8	80379.6	41275.9	36821.7	54148.8	37737.4	37154.1	41986	38212.5
	1	20231228_RH28_COREAD_PhoX_TMTpro_23.42111.42111.3.0.dta	3	3096.58	4.1164e-12	0.00341972	-0.003739	-1.20746	1	1	20231228_RH28_COREAD_PhoX_TMTpro_23_HCDFT.mgf	20231228_RH28_COREAD_PhoX_TMTpro_23.42111.42111.3.0.dta	10196.6	16664.7	27090.6	12290.4	16415.5	13614.8	13685.5	7335.8	12667.9	14559.3	44668.4	13963	14982.8	18150.5	13781.4	10830.9	14854	11104.2
	2	20231228_RH28_COREAD_PhoX_TMTpro_22.41424.41424.3.1.dta	3	3096.58	0.000763665	0.301414	-0.003276	-1.05794	1	1	20231228_RH28_COREAD_PhoX_TMTpro_22_HCDFT.mgf	20231228_RH28_COREAD_PhoX_TMTpro_22.41424.41424.3.1.dta	18771.6	44984.1	74272.6	27501.2	32319.9	24558	26534.3	7704.6	19705.1	35562.5	35711.2	27312.9	21838.9	35998.3	23956	26323.2	27132	27108.3
199	ADLIAYLKKATNE(8)(9)	1963.97	TMTpro_pep_N-term(0)	sp|P99999|CYC_HUMAN (100)(101)/	7	111129	93709.9	165114	73308.5	76036.1	78951.6	107768	28402.4	74255.9	108755	127896	78602.2	62868.7	91747.9	63254.9	65172	91512.9	83644.6
	1	20231228_RH28_COREAD_PhoX_TMTpro_29.41623.41623.3.0.dta	3	1963.97	1.37271e-25	3.77379e-08	-0.002798	-1.42466	1	1	20231228_RH28_COREAD_PhoX_TMTpro_29_HCDFT.mgf	20231228_RH28_COREAD_PhoX_TMTpro_29.41623.41623.3.0.dta	5614.4	8860.4	7043	5456.9	4086.1	2234.1	4988.8	1462.7	3924.9	2638.8	4395.3	4122.3	3401.6	2527.1	2299.8	3939.9	7461.4	4650.6
	2	20231228_RH28_COREAD_PhoX_TMTpro_03.42483.42483.3.0.dta	3	1963.97	2.94398e-37	3.96252e-08	0.001333	0.678726	1	1	20231228_RH28_COREAD_PhoX_TMTpro_03_HCDFT.mgf	20231228_RH28_COREAD_PhoX_TMTpro_03.42483.42483.3.0.dta	2863.1	2976.9	2264.8	2201.5	1790.7	1340.4	2688.7	-	3230	944.7	1906	1781.6	908.2	1482.1	2364.7	1346	1894.7	2836.4
	3	20231228_RH28_COREAD_PhoX_TMTpro_04.42257.42257.3.0.dta	3	1963.97	3.08733e-20	1.07306e-05	-0.000152	-0.077394	1	1	20231228_RH28_COREAD_PhoX_TMTpro_04_HCDFT.mgf	20231228_RH28_COREAD_PhoX_TMTpro_04.42257.42257.3.0.dta	2973.1	5674.1	2413.3	2741.9	2052.1	1344.6	2116.9	-	1912.2	1377.8	1389.9	1829.3	1438.2	1396.6	2280.7	1637.8	2858.5	3070.1
	4	20231228_RH28_COREAD_PhoX_TMTpro_28.41764.41764.3.0.dta	3	1963.97	4.43833e-21	0.000192072	-0.00071	-0.361512	1	1	20231228_RH28_COREAD_PhoX_TMTpro_28_HCDFT.mgf	20231228_RH28_COREAD_PhoX_TMTpro_28.41764.41764.3.0.dta	18857.1	24150.2	13301.2	12457.2	13227.3	8304.9	12595.8	4360.8	10862.3	7862.3	12436.2	10427.9	9544.6	9452.1	7445.5	8164.5	16616	13316.6
	5	20231228_RH28_COREAD_PhoX_TMTpro_28.41864.41864.2.0.dta	2	1963.96	1.43412e-07	0.110563	-0.008944	-4.55403	1	1	20231228_RH28_COREAD_PhoX_TMTpro_28_HCDFT.mgf	20231228_RH28_COREAD_PhoX_TMTpro_28.41864.41864.2.0.dta	37143.2	34934.8	43467.7	32144.4	33040.7	30183.5	44072.2	11660.1	35538.4	53636.1	20611	36101.8	29344.5	42366.1	35538	23488.9	29995.7	36065.7
	6	20231228_RH28_COREAD_PhoX_TMTpro_28.41767.41767.2.1.dta	2	1963.97	0.000235134	0.119732	-0.001581	-0.805001	1	1	20231228_RH28_COREAD_PhoX_TMTpro_28_HCDFT.mgf	20231228_RH28_COREAD_PhoX_TMTpro_28.41767.41767.2.1.dta	43677.9	17113.5	95008.7	16402.1	20932.7	34514	40639.5	10258.7	18107.3	42295.1	86136.2	23111.6	18231.6	33537	13326.2	26594.9	31842.2	23705.2
	7	20231228_RH28_COREAD_PhoX_TMTpro_28.42335.42335.3.0.dta	3	1963.97	1	0.173714	-0.001079	-0.549396	1	1	20231228_RH28_COREAD_PhoX_TMTpro_28_HCDFT.mgf	20231228_RH28_COREAD_PhoX_TMTpro_28.42335.42335.3.0.dta	-	-	1615.2	1904.5	906.5	1030.1	665.9	660.1	680.8	-	1021.1	1227.7	-	986.9	-	-	844.4	-
200	ADLINKKVGIR(6)(7)	1740.94	TMTpro_pep_N-term(0)	sp|Q9NSD9|SYFB_HUMAN (316)(317)/	4	355625	514829	404276	530028	540578	348158	442919	165203	287825	475086	563760	476336	421348	744956	298115	299516	486195	368055
	1	20231228_RH28_COREAD_PhoX_TMTpro_20.23553.23553.3.0.dta	3	1740.94	4.72419e-29	0.000101027	-0.00169	-0.970742	1	1	20231228_RH28_COREAD_PhoX_TMTpro_20_HCDFT.mgf	20231228_RH28_COREAD_PhoX_TMTpro_20.23553.23553.3.0.dta	19879.4	23754.9	16864.8	26566.2	25779.1	13559.7	15884.2	6157.4	12918.3	20486.5	19474.4	19576.4	18768.7	34421.4	13364.4	11226.3	19878.2	13446.1
	2	20231228_RH28_COREAD_PhoX_TMTpro_21.23542.23542.3.0.dta	3	1740.93	3.54945e-22	0.00217802	-0.002545	-1.46186	1	1	20231228_RH28_COREAD_PhoX_TMTpro_21_HCDFT.mgf	20231228_RH28_COREAD_PhoX_TMTpro_21.23542.23542.3.0.dta	9341.8	15587.3	12871.7	15115	15060.7	8377.8	8084.9	3895.5	8885.4	12972.7	14293.9	11706	9525.5	18127.3	8632.5	6656.1	12646.7	7448
	3	20231228_RH28_COREAD_PhoX_TMTpro_20.23575.23575.2.0.dta	2	1740.93	1.27024e-43	0.0353012	-0.002121	-1.21831	1	1	20231228_RH28_COREAD_PhoX_TMTpro_20_HCDFT.mgf	20231228_RH28_COREAD_PhoX_TMTpro_20.23575.23575.2.0.dta	168893	233972	191235	259993	256150	142830	187325	64715.6	120524	201943	243612	204767	194236	336881	128620	144243	203583	168881
	4	20231228_RH28_COREAD_PhoX_TMTpro_20.23524.23524.2.0.dta	2	1740.93	1.6301e-09	0.375802	-0.002049	-1.17695	1	1	20231228_RH28_COREAD_PhoX_TMTpro_20_HCDFT.mgf	20231228_RH28_COREAD_PhoX_TMTpro_20.23524.23524.2.0.dta	157510	241515	183305	228354	243588	183390	231625	90434.8	145498	239683	286380	240287	198817	355526	147498	137391	250087	178280
201	ADLKMLTNHTFIKR(4)(13)	2202.11	TMTpro_pep_N-term(0)	sp|P36507|MP2K2_HUMAN (361)(370)/	1	10816.5	25523.3	24572.3	23276.2	23004	14994.5	17320.5	6972.9	12562.5	18923.5	27499.2	16417.3	12572.2	19930.4	10419.7	11220.7	13370.8	13722.1
	1	20231228_RH28_COREAD_PhoX_TMTpro_32.26857.26857.3.0.dta	3	2202.11	4.27322e-07	0.32689	-0.000889	-0.403704	1	1	20231228_RH28_COREAD_PhoX_TMTpro_32_HCDFT.mgf	20231228_RH28_COREAD_PhoX_TMTpro_32.26857.26857.3.0.dta	10816.5	25523.3	24572.3	23276.2	23004	14994.5	17320.5	6972.9	12562.5	18923.5	27499.2	16417.3	12572.2	19930.4	10419.7	11220.7	13370.8	13722.1
202	ADLKQLMVHAFIKR(4)(13)	2184.14	TMTpro_pep_N-term(0)	sp|Q02750|MP2K1_HUMAN (353)(362)/	1	21570.1	74467	20325.9	34128.6	34873.8	15211.3	28377.4	5446.1	19082.5	24084.9	42079.4	11399	14402.6	25340.8	14294.9	20342.1	11997.5	32868.7
	1	20231228_RH28_COREAD_PhoX_TMTpro_48.38220.38220.3.0.dta	3	2184.13	2.63226e-09	0.000551642	-0.002006	-0.918441	1	1	20231228_RH28_COREAD_PhoX_TMTpro_48_HCDFT.mgf	20231228_RH28_COREAD_PhoX_TMTpro_48.38220.38220.3.0.dta	21570.1	74467	20325.9	34128.6	34873.8	15211.3	28377.4	5446.1	19082.5	24084.9	42079.4	11399	14402.6	25340.8	14294.9	20342.1	11997.5	32868.7
203	ADLQSTFSGGRIPKKFAR(14)(15)	2493.26	TMTpro_pep_N-term(0)	sp|Q7L590|MCM10_HUMAN (441)(442)/	1	10772.2	27642.5	16677.6	25147.6	29128.9	24364.7	28219	6547.1	16291.4	21400.9	23922.3	16266.2	15212.2	23897.3	12974.4	16612.9	14263	19101.1
	1	20231228_RH28_COREAD_PhoX_TMTpro_23.40005.40005.3.1.dta	3	2493.26	0.0716565	0.368702	0.000211	0.084628	1	1	20231228_RH28_COREAD_PhoX_TMTpro_23_HCDFT.mgf	20231228_RH28_COREAD_PhoX_TMTpro_23.40005.40005.3.1.dta	10772.2	27642.5	16677.6	25147.6	29128.9	24364.7	28219	6547.1	16291.4	21400.9	23922.3	16266.2	15212.2	23897.3	12974.4	16612.9	14263	19101.1
204	ADLSKKGLPQSR(5)(6)	1813.92	TMTpro_pep_N-term(0)	sp|Q7Z460|CLAP1_HUMAN (208)(209)/	2	182902	216118	363946	201001	211952	179768	212094	75490.7	138054	212376	170982	168103	111030	320798	141717	128986	139766	146519
	1	20231228_RH28_COREAD_PhoX_TMTpro_10.17263.17263.3.0.dta	3	1813.92	1.03356e-16	0.00150983	0.001145	0.631231	1	1	20231228_RH28_COREAD_PhoX_TMTpro_10_HCDFT.mgf	20231228_RH28_COREAD_PhoX_TMTpro_10.17263.17263.3.0.dta	78548.7	113650	190145	100544	104334	94642.1	104551	43170	66973.2	103194	89436.2	87214.3	55976.9	152656	79922.5	63900.5	80138.1	80990.7
	2	20231228_RH28_COREAD_PhoX_TMTpro_10.17244.17244.3.0.dta	3	1813.92	1.67064e-20	0.00297358	0.000961	0.529793	1	1	20231228_RH28_COREAD_PhoX_TMTpro_10_HCDFT.mgf	20231228_RH28_COREAD_PhoX_TMTpro_10.17244.17244.3.0.dta	104353	102468	173801	100457	107618	85126.3	107543	32320.7	71080.9	109182	81546.3	80888.5	55053.2	168143	61794.1	65085.3	59627.7	65527.9
205	ADMLEMELKMLKSQSSSAEQSFLFSR(9)(12)	3507.62	TMTpro_pep_N-term(0)	sp|Q9Y6D9|MD1L1_HUMAN (478)(481)/	1	5703.7	9624.5	12020.1	10905.6	12537	9223.9	10861.6	2560.1	5343.8	10851.9	12856.2	8333	6493.3	10839.8	5002.2	8411.1	7606.8	6097.8
	1	20231228_RH28_COREAD_PhoX_TMTpro_22.41451.41451.4.2.dta	4	3507.62	8.88041e-16	1.82268e-05	0.00285	0.812517	1	1	20231228_RH28_COREAD_PhoX_TMTpro_22_HCDFT.mgf	20231228_RH28_COREAD_PhoX_TMTpro_22.41451.41451.4.2.dta	5703.7	9624.5	12020.1	10905.6	12537	9223.9	10861.6	2560.1	5343.8	10851.9	12856.2	8333	6493.3	10839.8	5002.2	8411.1	7606.8	6097.8
206	ADPEELFTKLEKIGK(9)(12)	2536.32	TMTpro_pep_N-term(0);TMTpro_K(15)	sp|Q9Y6E0|STK24_HUMAN (38)(41)/	3	48424.7	149261	98337.9	104846	106236	86828.4	96265.8	26738.9	63198.9	126219	112662	123027	114035	206242	112040	102299	115801	120516
	1	20231228_RH28_COREAD_PhoX_TMTpro_24.41825.41825.3.0.dta	3	2536.32	7.41646e-24	4.9496e-05	-0.002765	-1.09016	1	1	20231228_RH28_COREAD_PhoX_TMTpro_24_HCDFT.mgf	20231228_RH28_COREAD_PhoX_TMTpro_24.41825.41825.3.0.dta	14869.5	49203.8	34232.9	44331.9	42866.6	30429.4	34474.9	11139.1	16809.3	42647.4	60017.2	36665.7	36850.8	60727.3	33006.9	29151.8	34237.3	31575.4
	2	20231228_RH28_COREAD_PhoX_TMTpro_23.41721.41721.3.0.dta	3	2536.32	1.89176e-31	0.000203474	-0.003959	-1.56092	1	1	20231228_RH28_COREAD_PhoX_TMTpro_23_HCDFT.mgf	20231228_RH28_COREAD_PhoX_TMTpro_23.41721.41721.3.0.dta	16451.9	45967.8	31187.1	27965.9	28739.3	25739.3	30595	7264.6	23093.3	41083.1	25322.9	41003	35369.8	69177.3	39152.4	34664.6	42030.9	41658.7
	3	20231228_RH28_COREAD_PhoX_TMTpro_23.41676.41676.3.1.dta	3	2536.32	1.79325e-29	0.000431238	-0.003944	-1.55501	1	1	20231228_RH28_COREAD_PhoX_TMTpro_23_HCDFT.mgf	20231228_RH28_COREAD_PhoX_TMTpro_23.41676.41676.3.1.dta	17103.3	54089.4	32917.9	32548.2	34630.3	30659.7	31195.9	8335.2	23296.3	42488.8	27321.9	45358.4	41814.4	76337.4	39880.3	38482.9	39533.1	47282.3
207	ADPKDTKSSMEKPVAQEPER(4)(7)	3061.48	TMTpro_pep_N-term(0);TMTpro_K(12)	sp|Q96T23|RSF1_HUMAN (334)(337)/	1	7914.3	28848.9	12732.1	25374.3	21284.1	13669.5	17923.1	10319.6	11347.2	21874.7	12574	11406.9	8903.9	26210	7115.3	10487	13430.5	13842.3
	1	20231228_RH28_COREAD_PhoX_TMTpro_03.15909.15909.3.0.dta	3	3061.48	1	0.00126058	0.00031	0.101258	1	1	20231228_RH28_COREAD_PhoX_TMTpro_03_HCDFT.mgf	20231228_RH28_COREAD_PhoX_TMTpro_03.15909.15909.3.0.dta	7914.3	28848.9	12732.1	25374.3	21284.1	13669.5	17923.1	10319.6	11347.2	21874.7	12574	11406.9	8903.9	26210	7115.3	10487	13430.5	13842.3
208	ADPKKALHHFR(4)(5)	1833.91	TMTpro_pep_N-term(0)	sp|O95602|RPA1_HUMAN (1063)(1064)/	4	61195.5	152237	125862	163981	173806	75694.8	100880	44361.2	71010.3	133789	107002	75778.3	62038.3	182664	61525.9	53136.5	77940.1	64402.2
	1	20231228_RH28_COREAD_PhoX_TMTpro_22.17496.17496.3.0.dta	3	1833.91	5.25149e-24	1.84888e-08	-0.000677	-0.369156	1	1	20231228_RH28_COREAD_PhoX_TMTpro_22_HCDFT.mgf	20231228_RH28_COREAD_PhoX_TMTpro_22.17496.17496.3.0.dta	17455	36610.9	24556.8	39044.9	40740.4	20558.1	23964.6	16098.7	21147.5	33179.8	28328.8	16884.9	19364.4	46643.9	15818.1	14915.7	22282.4	15081.3
	2	20231228_RH28_COREAD_PhoX_TMTpro_22.17490.17490.3.0.dta	3	1833.91	1.12211e-19	6.96428e-07	-0.000677	-0.369156	1	1	20231228_RH28_COREAD_PhoX_TMTpro_22_HCDFT.mgf	20231228_RH28_COREAD_PhoX_TMTpro_22.17490.17490.3.0.dta	20274	56484.3	45482.5	63259.2	64113.6	26280.1	32756.5	14727.6	23001.5	51319.9	48998.8	32831	22890.9	72119.2	23062.9	17999.7	29571.6	27764.4
	3	20231228_RH28_COREAD_PhoX_TMTpro_22.17515.17515.4.1.dta	4	1833.91	2.75405e-15	3.9283e-06	-0.002225	-1.21325	1	1	20231228_RH28_COREAD_PhoX_TMTpro_22_HCDFT.mgf	20231228_RH28_COREAD_PhoX_TMTpro_22.17515.17515.4.1.dta	1328.7	4053.9	3144.6	4956.6	5217.6	1453.3	1928.6	-	1222.1	3224.1	3142.3	2047.2	1200.2	5475.4	1550.4	1507.4	2057.6	-
	4	20231228_RH28_COREAD_PhoX_TMTpro_22.17438.17438.3.0.dta	3	1833.91	7.53292e-16	0.000162685	0.000752	0.410052	1	1	20231228_RH28_COREAD_PhoX_TMTpro_22_HCDFT.mgf	20231228_RH28_COREAD_PhoX_TMTpro_22.17438.17438.3.0.dta	22137.8	55088.3	52677.6	56720.3	63734.8	27403.3	42230.8	13534.9	25639.2	46065.6	26532.2	24015.2	18582.8	58425.3	21094.5	18713.7	24028.5	21556.5
209	ADPPATEKTLLEEKVK(8)(14)	2587.36	TMTpro_pep_N-term(0);TMTpro_K(16)	sp|Q9HAV7|GRPE1_HUMAN (58)(64)/	5	206504	337024	311608	278374	291222	253982	303937	219680	204932	346393	327248	295578	218656	391586	193887	199119	307179	167050
	1	20231228_RH28_COREAD_PhoX_TMTpro_05.25891.25891.3.0.dta	3	2587.35	1.02858e-15	0.00421358	-0.001332	-0.514811	1	1	20231228_RH28_COREAD_PhoX_TMTpro_05_HCDFT.mgf	20231228_RH28_COREAD_PhoX_TMTpro_05.25891.25891.3.0.dta	55932.2	92448	83855	77682.4	90564.5	67283.6	96289.2	58766.3	52251.2	100151	107968	76926.5	56595.9	114209	43902.5	53502	87669.7	47219.1
	2	20231228_RH28_COREAD_PhoX_TMTpro_05.25934.25934.4.1.dta	4	2587.35	6.31509e-15	0.010917	-0.00105	-0.40582	1	1	20231228_RH28_COREAD_PhoX_TMTpro_05_HCDFT.mgf	20231228_RH28_COREAD_PhoX_TMTpro_05.25934.25934.4.1.dta	12654.2	20141.9	16909	16078.3	12465.6	10438.1	12808.3	10124.2	10032.6	18965.4	13528.3	13597.4	10514.8	23194.3	10567.4	9369.9	18512.5	8850.4
	3	20231228_RH28_COREAD_PhoX_TMTpro_05.25931.25931.3.0.dta	3	2587.35	2.80223e-07	0.0316131	-0.001147	-0.44331	1	1	20231228_RH28_COREAD_PhoX_TMTpro_05_HCDFT.mgf	20231228_RH28_COREAD_PhoX_TMTpro_05.25931.25931.3.0.dta	39773.1	58425.6	60897.3	44766.3	46294.4	53605.7	60215.5	33679.7	40484.4	62901.1	53825.7	56725.7	39473.5	71702.3	37560.6	38841.7	56896.1	30998.6
	4	20231228_RH28_COREAD_PhoX_TMTpro_05.26035.26035.3.0.dta	3	2587.35	2.56845e-08	0.0387941	-0.00105	-0.40582	1	1	20231228_RH28_COREAD_PhoX_TMTpro_05_HCDFT.mgf	20231228_RH28_COREAD_PhoX_TMTpro_05.26035.26035.3.0.dta	38916.6	63728.7	61626.8	53736.1	54914.8	43790.9	46486.5	69707.4	40896.2	59261	62447.6	45385.9	33921.7	69313.8	35065	33625.7	57919.6	33736.9
	5	20231228_RH28_COREAD_PhoX_TMTpro_05.25896.25896.3.0.dta	3	2587.35	3.50796e-09	0.0572675	-0.001279	-0.494327	1	1	20231228_RH28_COREAD_PhoX_TMTpro_05_HCDFT.mgf	20231228_RH28_COREAD_PhoX_TMTpro_05.25896.25896.3.0.dta	59227.5	102280	88320	86110.5	86982.6	78863.9	88137.6	47402.8	61267.6	105114	89479.3	102943	78150	113167	66791.5	63779.4	86181	46245
210	ADPPATEKTLLEEKVKLEEQLK(8)(16)	3631.97	TMTpro_pep_N-term(0);TMTpro_K(14);TMTpro_K(22)	sp|Q9HAV7|GRPE1_HUMAN (58)(66)/	1	17595.8	13573.2	33518.5	15433.7	15620.6	12333.5	15105.4	4493.4	9571.9	12036.8	13591.1	11158.9	8285.9	16515.9	9245.3	8808.3	8634.1	12526.4
	1	20231228_RH28_COREAD_PhoX_TMTpro_18.33166.33166.4.1.dta	4	3631.97	6.32226e-19	0.0929606	-0.000325	-0.089483	1	1	20231228_RH28_COREAD_PhoX_TMTpro_18_HCDFT.mgf	20231228_RH28_COREAD_PhoX_TMTpro_18.33166.33166.4.1.dta	17595.8	13573.2	33518.5	15433.7	15620.6	12333.5	15105.4	4493.4	9571.9	12036.8	13591.1	11158.9	8285.9	16515.9	9245.3	8808.3	8634.1	12526.4
211	ADPSLNPEQLKKLQDK(11)(12)	2642.37	TMTpro_pep_N-term(0);TMTpro_K(16)	sp|Q9UNF0|PACN2_HUMAN (188)(189)/	1	26733.1	32646	35608.3	41196.9	39235.9	28597	37477.7	10491.5	17416.1	36045.4	37053.2	28661.8	24304.6	44688.1	22908.4	21765.7	26879.5	21689.4
	1	20231228_RH28_COREAD_PhoX_TMTpro_15.27683.27683.3.1.dta	3	2642.37	5.59022e-44	0.00145031	-0.006557	-2.48148	1	1	20231228_RH28_COREAD_PhoX_TMTpro_15_HCDFT.mgf	20231228_RH28_COREAD_PhoX_TMTpro_15.27683.27683.3.1.dta	26733.1	32646	35608.3	41196.9	39235.9	28597	37477.7	10491.5	17416.1	36045.4	37053.2	28661.8	24304.6	44688.1	22908.4	21765.7	26879.5	21689.4
212	ADQLYKQKIIR(6)(8)	1889.98	TMTpro_pep_N-term(0)	sp|P08559|ODPA_HUMAN (83)(85)/	4	66963.1	151674	155403	129687	134625	92084	126267	45465.3	67513.3	104783	147168	90287.5	74184.7	130720	70776.1	70013.9	74260.8	77958.7
	1	20231228_RH28_COREAD_PhoX_TMTpro_17.22741.22741.3.0.dta	3	1889.98	1.17361e-11	0.00331225	-0.002429	-1.2852	1	1	20231228_RH28_COREAD_PhoX_TMTpro_17_HCDFT.mgf	20231228_RH28_COREAD_PhoX_TMTpro_17.22741.22741.3.0.dta	14161.2	32683.9	30593.1	29036.5	30655	21004.7	28944.7	8505.4	13346.3	20059.8	33137.5	18160.9	15611.4	31070.2	13563.6	13256.3	14902.1	17755.5
	2	20231228_RH28_COREAD_PhoX_TMTpro_18.22505.22505.3.0.dta	3	1889.98	2.45105e-17	0.0130459	-0.002289	-1.21112	1	1	20231228_RH28_COREAD_PhoX_TMTpro_18_HCDFT.mgf	20231228_RH28_COREAD_PhoX_TMTpro_18.22505.22505.3.0.dta	20311.3	42280.2	42266.1	36893.8	38766.7	26141.6	35470.2	11668.6	18623	29192.2	40458.7	24913.4	21032	33020	18610.9	19559.4	20794.9	21947.9
	3	20231228_RH28_COREAD_PhoX_TMTpro_18.22491.22491.3.1.dta	3	1889.98	4.59042e-15	0.0194225	-0.002305	-1.21959	1	1	20231228_RH28_COREAD_PhoX_TMTpro_18_HCDFT.mgf	20231228_RH28_COREAD_PhoX_TMTpro_18.22491.22491.3.1.dta	18665.7	39127.6	36629.8	38124.9	39722.6	24831.5	36818.8	11628.7	16861.1	29416.7	43987.1	25402.4	18804.6	35594.6	20400.8	21385	21629.7	21373
	4	20231228_RH28_COREAD_PhoX_TMTpro_18.22594.22594.3.0.dta	3	1889.98	6.37319e-15	0.07344	-0.002267	-1.19948	1	1	20231228_RH28_COREAD_PhoX_TMTpro_18_HCDFT.mgf	20231228_RH28_COREAD_PhoX_TMTpro_18.22594.22594.3.0.dta	13824.9	37581.8	45914.3	25631.8	25480.4	20106.2	25033.3	13662.6	18682.9	26113.9	29585.1	21810.8	18736.7	31035.6	18200.8	15813.2	16934.1	16882.3
213	ADSGPTQPPLSLSPAPETKRPGQAAKK(19)(26)	3547.84	TMTpro_pep_N-term(0);TMTpro_K(27)	sp|O15027|SC16A_HUMAN (2089)(2096)/	2	20706.1	30840.8	43618.7	36739.2	38376.7	27258.6	36598.7	10631.1	24758.2	32625.9	31771.4	27689.1	22984.5	36999.2	20431.9	20839.2	27104.1	22747.1
	1	20231228_RH28_COREAD_PhoX_TMTpro_17.19694.19694.4.1.dta	4	3547.84	1	0.0178323	-0.001498	-0.422228	1	1	20231228_RH28_COREAD_PhoX_TMTpro_17_HCDFT.mgf	20231228_RH28_COREAD_PhoX_TMTpro_17.19694.19694.4.1.dta	10411.3	14046.6	23866.5	17298.2	18510.1	13259	17152.6	4902.6	11367.1	13938.8	13382.8	12227.7	11430.1	16135.6	9875	9273.8	13535.1	11281.5
	2	20231228_RH28_COREAD_PhoX_TMTpro_17.19649.19649.4.2.dta	4	3547.84	1	0.0839846	-0.001498	-0.422228	1	1	20231228_RH28_COREAD_PhoX_TMTpro_17_HCDFT.mgf	20231228_RH28_COREAD_PhoX_TMTpro_17.19649.19649.4.2.dta	10294.8	16794.2	19752.2	19441	19866.6	13999.6	19446.1	5728.5	13391.1	18687.1	18388.6	15461.4	11554.4	20863.6	10556.9	11565.4	13569	11465.6
214	ADSLKAAVEQEKR(5)(12)	1958.95	TMTpro_pep_N-term(0)	sp|Q15075|EEA1_HUMAN (1183)(1190)/	4	49525.9	83047.8	81309.7	72650.5	79389.3	36829.7	41824.5	24502	49360.6	54402.4	53724.4	51804.8	35952	94594.8	43990.7	48411.2	43166.3	50269.3
	1	20231228_RH28_COREAD_PhoX_TMTpro_03.23402.23402.3.0.dta	3	1958.95	1.08389e-05	0.0117663	0.000277	0.141402	1	1	20231228_RH28_COREAD_PhoX_TMTpro_03_HCDFT.mgf	20231228_RH28_COREAD_PhoX_TMTpro_03.23402.23402.3.0.dta	9691.6	16027.1	18009.4	14835.8	15067.8	7213.7	10048.5	6221.4	13795.6	11681.1	12253.1	12678.9	7773.5	21886.6	9721.5	11984.2	8838.4	12025.2
	2	20231228_RH28_COREAD_PhoX_TMTpro_03.23442.23442.3.0.dta	3	1958.95	0.000668318	0.166512	0.000374	0.190918	1	1	20231228_RH28_COREAD_PhoX_TMTpro_03_HCDFT.mgf	20231228_RH28_COREAD_PhoX_TMTpro_03.23442.23442.3.0.dta	10568	15772.8	24797.3	12204.2	15835.1	9612.5	9273.9	3954.4	11400.8	12281.7	10257.5	12112.7	9399.1	19137.3	9400.3	10676.9	10311.4	12347.6
	3	20231228_RH28_COREAD_PhoX_TMTpro_04.23223.23223.3.0.dta	3	1958.95	5.95633e-10	0.251624	-0.000572	-0.291993	1	1	20231228_RH28_COREAD_PhoX_TMTpro_04_HCDFT.mgf	20231228_RH28_COREAD_PhoX_TMTpro_04.23223.23223.3.0.dta	13821.4	27944.5	16275	21823.7	21707	8554.4	9845	6317.7	9498.1	14975	13786.2	12342.9	9043.8	26054.6	10077.6	13767.1	11289.6	13014.2
	4	20231228_RH28_COREAD_PhoX_TMTpro_04.23121.23121.3.0.dta	3	1958.95	4.52513e-08	0.321854	-0.00085	-0.433905	1	1	20231228_RH28_COREAD_PhoX_TMTpro_04_HCDFT.mgf	20231228_RH28_COREAD_PhoX_TMTpro_04.23121.23121.3.0.dta	15444.9	23303.4	22228	23786.8	26779.4	11449.1	12657.1	8008.5	14666.1	15464.6	17427.6	14670.3	9735.6	27516.3	14791.3	11983	12726.9	12882.3
215	ADSPSIDYAELLQHFEKVQNKHLEVR(17)(21)	3580.74	TMTpro_pep_N-term(0)	sp|Q08AM6|VAC14_HUMAN (757)(761)/	2	20791.2	36201.9	44476.4	40838.8	48036.7	30713.1	38186.2	13144.3	26773.5	41674.9	37371.3	28438.2	23813.2	39820.7	26887.4	27235.8	28978.1	29880.8
	1	20231228_RH28_COREAD_PhoX_TMTpro_19.31645.31645.4.1.dta	4	3580.74	1.5299e-21	0.000711701	-0.007069	-1.97417	1	1	20231228_RH28_COREAD_PhoX_TMTpro_19_HCDFT.mgf	20231228_RH28_COREAD_PhoX_TMTpro_19.31645.31645.4.1.dta	9983.9	19454	22844.5	22073.3	27024.3	16386.1	20621	6942	12488.3	20297.7	19618.3	15085.4	11577.5	22108.7	12300.4	14711.2	13345.9	15758.3
	2	20231228_RH28_COREAD_PhoX_TMTpro_18.31682.31682.4.2.dta	4	3580.74	7.659e-18	0.0125476	-0.007322	-2.04483	1	1	20231228_RH28_COREAD_PhoX_TMTpro_18_HCDFT.mgf	20231228_RH28_COREAD_PhoX_TMTpro_18.31682.31682.4.2.dta	10807.3	16747.9	21631.9	18765.5	21012.4	14327	17565.2	6202.3	14285.2	21377.2	17753	13352.8	12235.7	17712	14587	12524.6	15632.2	14122.5
216	ADSQDEKSQTFLGKSEEVTGK(7)(14)	3102.48	TMTpro_pep_N-term(0);TMTpro_K(21)	sp|A5YM69|ARG35_HUMAN (344)(351)/sp|Q12774|ARHG5_HUMAN (344)(351)/	2	15398.7	37803.7	28915.1	32960	36656	26658.3	32455.6	13707.2	17692.7	51501.4	39057.1	27188.5	23881.4	52377.3	21102.8	20003.2	28029.2	19314.4
	1	20231228_RH28_COREAD_PhoX_TMTpro_04.24533.24533.3.0.dta	3	3102.48	4.84843e-19	0.000207492	0.000279	0.089928	1	1	20231228_RH28_COREAD_PhoX_TMTpro_04_HCDFT.mgf	20231228_RH28_COREAD_PhoX_TMTpro_04.24533.24533.3.0.dta	8102.1	23290	15869.7	19172.1	21492.2	18201.1	19289.7	8080.3	9043.9	36185.5	26159.9	16845.5	14620.2	33714.1	13063.5	11327.5	17558.3	10259.5
	2	20231228_RH28_COREAD_PhoX_TMTpro_04.24712.24712.3.0.dta	3	3102.43	1	0.195554	-0.04699	-15.1459	1	1	20231228_RH28_COREAD_PhoX_TMTpro_04_HCDFT.mgf	20231228_RH28_COREAD_PhoX_TMTpro_04.24712.24712.3.0.dta	7296.6	14513.7	13045.4	13787.9	15163.8	8457.2	13165.9	5626.9	8648.8	15315.9	12897.2	10343	9261.2	18663.2	8039.3	8675.7	10470.9	9054.9
217	ADSSTTKKNQNSSK(7)(8)	2314.12	TMTpro_pep_N-term(0);TMTpro_K(14)	sp|P35659|DEK_HUMAN (291)(292)/	2	65290.9	218054	118393	172044	156850	91350.1	121008	52528.2	68339.2	152437	172232	102860	89419.2	188622	98125.2	78264.4	104393	103835
	1	20231228_RH28_COREAD_PhoX_TMTpro_09.7745.7745.3.0.dta	3	2314.12	2.47919e-21	0.00321547	0.000205	0.088587	1	1	20231228_RH28_COREAD_PhoX_TMTpro_09_HCDFT.mgf	20231228_RH28_COREAD_PhoX_TMTpro_09.7745.7745.3.0.dta	19611.3	50335.2	41470.7	35605	38229.8	29478	33886.2	15588.1	17473.8	44104.2	39304.9	34039	24408.1	45646.5	30749.3	20873.8	31589.2	25749.3
	2	20231228_RH28_COREAD_PhoX_TMTpro_08.7658.7658.3.0.dta	3	2314.12	7.38939e-22	0.0522045	-0.000901	-0.389349	1	1	20231228_RH28_COREAD_PhoX_TMTpro_08_HCDFT.mgf	20231228_RH28_COREAD_PhoX_TMTpro_08.7658.7658.3.0.dta	45679.6	167719	76921.9	136440	118620	61872.1	87122	36940.1	50865.4	108333	132928	68821.3	65011.1	142975	67375.9	57390.6	72803.7	78085.3
218	ADSTKNWTEKILR(5)(10)	2076.01	TMTpro_pep_N-term(0)	sp|Q9NR46|SHLB2_HUMAN (50)(55)/	1	10323.7	14540.9	15691.8	15483	15967	12922.1	16641	5155.3	12520.4	13000.8	15557.5	15600.2	13551.4	19004	9263.5	12702.7	16951	9675.5
	1	20231228_RH28_COREAD_PhoX_TMTpro_14.28680.28680.3.2.dta	3	2076.01	0.000287322	0.171515	-0.001304	-0.628127	1	1	20231228_RH28_COREAD_PhoX_TMTpro_14_HCDFT.mgf	20231228_RH28_COREAD_PhoX_TMTpro_14.28680.28680.3.2.dta	10323.7	14540.9	15691.8	15483	15967	12922.1	16641	5155.3	12520.4	13000.8	15557.5	15600.2	13551.4	19004	9263.5	12702.7	16951	9675.5
219	ADSVANQGTKVEGITNQGKK(10)(19)	2863.45	TMTpro_pep_N-term(0);TMTpro_K(20)	sp|Q9P2E9|RRBP1_HUMAN (559)(568)/	3	754434	1.18157e+06	956757	1295667	1.52051e+06	364374	915130	137284	625295	420979	641644	396637	381210	563702	403854	325215	552578	586811
	1	20231228_RH28_COREAD_PhoX_TMTpro_11.17889.17889.3.0.dta	3	2863.44	1	0.190692	-0.007447	-2.60071	1	1	20231228_RH28_COREAD_PhoX_TMTpro_11_HCDFT.mgf	20231228_RH28_COREAD_PhoX_TMTpro_11.17889.17889.3.0.dta	384941	603458	488481	652807	746014	166606	436053	59048.4	306513	191416	300506	191146	175076	273346	199913	166901	267472	290670
	2	20231228_RH28_COREAD_PhoX_TMTpro_11.17900.17900.3.0.dta	3	2863.44	1	0.203868	-0.009595	-3.35086	1	1	20231228_RH28_COREAD_PhoX_TMTpro_11_HCDFT.mgf	20231228_RH28_COREAD_PhoX_TMTpro_11.17900.17900.3.0.dta	310134	473340	371777	547686	632782	150828	396944	50823.4	253213	166106	264585	148035	154702	214552	154989	115853	219646	240259
	3	20231228_RH28_COREAD_PhoX_TMTpro_11.17896.17896.3.0.dta	3	2863.44	3.92082e-10	0.248042	-0.007447	-2.60071	1	1	20231228_RH28_COREAD_PhoX_TMTpro_11_HCDFT.mgf	20231228_RH28_COREAD_PhoX_TMTpro_11.17896.17896.3.0.dta	59358.2	104772	96499.1	95174.6	141714	46940.1	82133.1	27411.9	65568.6	63456.4	76553.1	57455.4	51431.4	75803.8	48952.3	42461.1	65460.3	55881.8
220	ADTIAKNELHKFK(6)(11)	2333.22	TMTpro_pep_N-term(0);TMTpro_K(13)	sp|Q9NVA2|SEP11_HUMAN (190)(195)/	3	74085.2	168911	120140	101199	105030	97150.6	123987	34279.7	75238.1	132368	110235	84073.9	71934.5	152117	73221.2	65997.6	98564.8	71609.9
	1	20231228_RH28_COREAD_PhoX_TMTpro_17.24035.24035.3.0.dta	3	2333.22	9.8539e-12	0.0966381	-0.002001	-0.857614	1	1	20231228_RH28_COREAD_PhoX_TMTpro_17_HCDFT.mgf	20231228_RH28_COREAD_PhoX_TMTpro_17.24035.24035.3.0.dta	22437.1	47976.4	31270.1	28934.1	30637.2	32629.3	37515.7	9684.5	20283.6	35047.6	31145.2	21655	22294.6	48533	20728.5	16510	29734.2	19480.2
	2	20231228_RH28_COREAD_PhoX_TMTpro_18.23925.23925.3.0.dta	3	2333.22	3.16715e-09	0.299884	-0.00282	-1.20863	1	1	20231228_RH28_COREAD_PhoX_TMTpro_18_HCDFT.mgf	20231228_RH28_COREAD_PhoX_TMTpro_18.23925.23925.3.0.dta	41185.9	99061.1	69525.9	56385.5	58069.6	50306.6	68658.8	19116.3	41674.9	78767.4	64424.1	46550.2	36884.4	85759.2	38396.3	37084.8	53848.3	40065.5
	3	20231228_RH28_COREAD_PhoX_TMTpro_17.24142.24142.3.0.dta	3	2333.22	0.0297362	0.309852	-0.001312	-0.562313	1	1	20231228_RH28_COREAD_PhoX_TMTpro_17_HCDFT.mgf	20231228_RH28_COREAD_PhoX_TMTpro_17.24142.24142.3.0.dta	10462.2	21873.1	19343.9	15879.3	16323.6	14214.7	17812.9	5478.9	13279.6	18553.5	14665.4	15868.7	12755.5	17824.8	14096.4	12402.8	14982.3	12064.2
221	ADTKRLKLLEEER(4)(7)	2115.08	TMTpro_pep_N-term(0)	sp|Q8NE71|ABCF1_HUMAN (386)(389)/	2	293669	678704	726356	641099	617434	368499	531567	152728	319918	467344	344558	342932	276666	442057	326112	289981	289106	612409
	1	20231228_RH28_COREAD_PhoX_TMTpro_08.21170.21170.3.1.dta	3	2115.08	2.4996e-05	0.355214	-0.001345	-0.63591	1	1	20231228_RH28_COREAD_PhoX_TMTpro_08_HCDFT.mgf	20231228_RH28_COREAD_PhoX_TMTpro_08.21170.21170.3.1.dta	183190	477793	498194	434220	432484	285216	361318	113298	242544	334085	238553	250391	200296	291839	220446	194988	197855	417275
	2	20231228_RH28_COREAD_PhoX_TMTpro_09.21245.21245.3.0.dta	3	2115.08	1.20173e-09	0.367418	-0.004391	-2.07604	1	1	20231228_RH28_COREAD_PhoX_TMTpro_09_HCDFT.mgf	20231228_RH28_COREAD_PhoX_TMTpro_09.21245.21245.3.0.dta	110479	200912	228162	206879	184950	83282.9	170249	39430.1	77373.8	133259	106005	92541	76370.5	150218	105666	94993.7	91251.2	195133
222	ADVFNSKELTMVEKR(7)(14)	2281.09	TMTpro_pep_N-term(0)	sp|P26374|RAE2_HUMAN (287)(294)/	3	26529.3	56838.3	49758.8	51557.8	54175.2	38929.1	53888.8	23114.8	34506	58437.7	50437.5	41919	34797.6	54231.7	37833.2	37285.8	42521.8	43512.5
	1	20231228_RH28_COREAD_PhoX_TMTpro_11.28831.28831.3.0.dta	3	2281.09	2.32748e-13	0.0124852	0.000481	0.210864	1	1	20231228_RH28_COREAD_PhoX_TMTpro_11_HCDFT.mgf	20231228_RH28_COREAD_PhoX_TMTpro_11.28831.28831.3.0.dta	12878.4	28436	24307.5	25235.7	25487.5	21397.8	29808.6	12018.8	15519.8	30547.6	25580.3	22504.6	19167.1	25822.8	20296.9	19299.8	22198.8	23754
	2	20231228_RH28_COREAD_PhoX_TMTpro_17.26761.26761.3.1.dta	3	2281.11	7.45016e-10	0.134272	0.016855	7.38901	1	1	20231228_RH28_COREAD_PhoX_TMTpro_17_HCDFT.mgf	20231228_RH28_COREAD_PhoX_TMTpro_17.26761.26761.3.1.dta	6950.2	13253	11963.5	13070.4	12534.1	7492.5	10971.5	5664.5	8677.2	14550	12202.3	8185.1	6884.6	13948.7	9079.1	8421.8	10360.6	8174.9
	3	20231228_RH28_COREAD_PhoX_TMTpro_17.26780.26780.3.1.dta	3	2281.11	1.5316e-10	0.173675	0.016146	7.0782	1	1	20231228_RH28_COREAD_PhoX_TMTpro_17_HCDFT.mgf	20231228_RH28_COREAD_PhoX_TMTpro_17.26780.26780.3.1.dta	6700.7	15149.3	13487.8	13251.7	16153.6	10038.8	13108.7	5431.5	10309	13340.1	12654.9	11229.3	8745.9	14460.2	8457.2	9564.2	9962.4	11583.6
223	ADVFNSKQLTMVEKR(7)(14)	2280.11	TMTpro_pep_N-term(0)	sp|P24386|RAE1_HUMAN (285)(292)/	3	21013	42423.9	38203.6	41067.1	43770.9	26561.3	36456.2	16860.5	27997	41463.1	37222.9	30941	25378.5	41827.2	27021.8	26464.6	32138.8	29354.8
	1	20231228_RH28_COREAD_PhoX_TMTpro_17.26796.26796.3.0.dta	3	2280.1	1.85585e-13	0.0176031	-0.003014	-1.32187	1	1	20231228_RH28_COREAD_PhoX_TMTpro_17_HCDFT.mgf	20231228_RH28_COREAD_PhoX_TMTpro_17.26796.26796.3.0.dta	7362.1	14021.6	12752.3	14745	15083.2	9030	12376	5764.5	9010.8	13573	12365.7	11526.6	9748	13418.3	9485.5	8478.6	11815.8	9596.3
	2	20231228_RH28_COREAD_PhoX_TMTpro_17.26761.26761.3.0.dta	3	2280.1	7.42454e-12	0.0207933	-0.003234	-1.41836	1	1	20231228_RH28_COREAD_PhoX_TMTpro_17_HCDFT.mgf	20231228_RH28_COREAD_PhoX_TMTpro_17.26761.26761.3.0.dta	6950.2	13253	11963.5	13070.4	12534.1	7492.5	10971.5	5664.5	8677.2	14550	12202.3	8185.1	6884.6	13948.7	9079.1	8421.8	10360.6	8174.9
	3	20231228_RH28_COREAD_PhoX_TMTpro_17.26780.26780.3.0.dta	3	2280.1	1.67847e-11	0.0290629	-0.003234	-1.41836	1	1	20231228_RH28_COREAD_PhoX_TMTpro_17_HCDFT.mgf	20231228_RH28_COREAD_PhoX_TMTpro_17.26780.26780.3.0.dta	6700.7	15149.3	13487.8	13251.7	16153.6	10038.8	13108.7	5431.5	10309	13340.1	12654.9	11229.3	8745.9	14460.2	8457.2	9564.2	9962.4	11583.6
224	ADVTLSALNDSDANSDVVDIEGLGETPPAKKLNFDQA(30)(31)	4344.04	TMTpro_pep_N-term(0)	sp|Q8IXM2|BAP18_HUMAN (165)(166)/	3	4793.4	9276.6	8676.2	8100	9205.7	7200.8	9644.4	4671.9	9169.4	12951.9	9094.1	8371.1	6987.5	10652.8	6571.3	6045.3	7021.3	8901.8
	1	20231228_RH28_COREAD_PhoX_TMTpro_07.40097.40097.4.0.dta	4	4344.04	1.27028e-08	0.0149116	-0.004581	-1.05455	1	1	20231228_RH28_COREAD_PhoX_TMTpro_07_HCDFT.mgf	20231228_RH28_COREAD_PhoX_TMTpro_07.40097.40097.4.0.dta	2141.9	3495.5	3975.8	3141.1	3438.9	2422.4	4125.4	1631.8	4031.8	5577.6	3155.4	3698.9	1744.5	4139.6	2178.1	2856.4	2619.8	2939.1
	2	20231228_RH28_COREAD_PhoX_TMTpro_07.40056.40056.4.0.dta	4	4344.04	1.3984e-07	0.0201231	-0.003473	-0.799486	1	1	20231228_RH28_COREAD_PhoX_TMTpro_07_HCDFT.mgf	20231228_RH28_COREAD_PhoX_TMTpro_07.40056.40056.4.0.dta	1569.3	3459.5	3132.4	2654.5	4029.2	2983.9	3276.9	1807.2	3501.5	4281.6	2864.5	2803.2	3157.5	4101.8	2614.7	2403.3	2931.6	3764.6
	3	20231228_RH28_COREAD_PhoX_TMTpro_06.40161.40161.4.0.dta	4	4344.04	1	0.022377	0.003733	0.859338	1	1	20231228_RH28_COREAD_PhoX_TMTpro_06_HCDFT.mgf	20231228_RH28_COREAD_PhoX_TMTpro_06.40161.40161.4.0.dta	1082.2	2321.6	1568	2304.4	1737.6	1794.5	2242.1	1232.9	1636.1	3092.7	3074.2	1869	2085.5	2411.4	1778.5	785.6	1469.9	2198.1
225	ADVVVGKDKGGEQR(7)(9)	1971.95	TMTpro_pep_N-term(0)	sp|Q9NRG0|CHRC1_HUMAN (8)(10)/	1	17595.9	34444.1	28872.6	32647.6	34148.2	22437.4	33905.8	11475.9	21083.6	30032.2	33099.4	26319.9	22028.5	30174.2	22140.3	25051.9	29373.7	22949.7
	1	20231228_RH28_COREAD_PhoX_TMTpro_05.26831.26831.2.1.dta	2	1971.91	1.92312e-06	0.379823	-0.035137	-17.8184	1	1	20231228_RH28_COREAD_PhoX_TMTpro_05_HCDFT.mgf	20231228_RH28_COREAD_PhoX_TMTpro_05.26831.26831.2.1.dta	17595.9	34444.1	28872.6	32647.6	34148.2	22437.4	33905.8	11475.9	21083.6	30032.2	33099.4	26319.9	22028.5	30174.2	22140.3	25051.9	29373.7	22949.7
226	AEADKNDKAVK(5)(8)	2007.01	TMTpro_pep_N-term(0);TMTpro_K(11)	sp|P08238|HS90B_HUMAN (646)(649)/sp|Q58FF7|H90B3_HUMAN (519)(522)/	1	21590.9	39468.9	58872.2	35695	39909.6	29724.1	37336.3	23770.3	26223	45811.6	32608.7	33883.4	28609.1	54810.8	25420.8	24219.2	30496.4	24571.8
	1	20231228_RH28_COREAD_PhoX_TMTpro_01.9182.9182.3.1.dta	3	2007.01	8.86728e-11	0.0719423	0.001353	0.674138	1	1	20231228_RH28_COREAD_PhoX_TMTpro_01_HCDFT.mgf	20231228_RH28_COREAD_PhoX_TMTpro_01.9182.9182.3.1.dta	21590.9	39468.9	58872.2	35695	39909.6	29724.1	37336.3	23770.3	26223	45811.6	32608.7	33883.4	28609.1	54810.8	25420.8	24219.2	30496.4	24571.8
227	AEADKNDKAVKDLVVLLFETALLSSGFSLEDPQTHSNR(8)(11)	4976.52	TMTpro_pep_N-term(0);TMTpro_K(5)	sp|P08238|HS90B_HUMAN (649)(652)/	4	80506.5	98724.9	210277	114131	127037	53030.5	65502.5	21984.1	45066.4	78216.9	44481.6	55760.3	38548.7	78084.9	73928.8	57914.6	56264	81174.6
	1	20231228_RH28_COREAD_PhoX_TMTpro_43.41025.41025.5.0.dta	5	4976.51	1.52096e-61	4.88167e-21	-0.009567	-1.92243	1	1	20231228_RH28_COREAD_PhoX_TMTpro_43_HCDFT.mgf	20231228_RH28_COREAD_PhoX_TMTpro_43.41025.41025.5.0.dta	20013.4	27353.2	52590.3	33351.1	34423.7	12941.5	18761.5	7008.2	13445.2	23338.4	12623.8	12552.7	11886.5	20364.3	19615.7	17044.1	15143.3	17731.1
	2	20231228_RH28_COREAD_PhoX_TMTpro_43.41026.41026.4.0.dta	4	4976.51	1.33159e-45	2.75476e-18	-0.008005	-1.60855	1	1	20231228_RH28_COREAD_PhoX_TMTpro_43_HCDFT.mgf	20231228_RH28_COREAD_PhoX_TMTpro_43.41026.41026.4.0.dta	33976.3	45241.7	94903.6	52964.5	58246.6	24306.1	27746.4	7860.9	17578.7	33574.4	17742.1	25182.4	14448.7	35141.1	29790	21234.5	22215.1	36808.8
	3	20231228_RH28_COREAD_PhoX_TMTpro_43.41038.41038.4.0.dta	4	4976.51	1	4.48095e-11	-0.008005	-1.60855	1	1	20231228_RH28_COREAD_PhoX_TMTpro_43_HCDFT.mgf	20231228_RH28_COREAD_PhoX_TMTpro_43.41038.41038.4.0.dta	15005.7	15942.4	37691.4	18377.7	24118.4	7278.6	10590.4	4362.9	8236.1	13150.6	8826.7	11421.2	7081.1	13490.9	15981.4	12679.8	11210.5	16107.8
	4	20231228_RH28_COREAD_PhoX_TMTpro_43.41040.41040.5.0.dta	5	4976.51	1	0.0490949	-0.009567	-1.92243	1	1	20231228_RH28_COREAD_PhoX_TMTpro_43_HCDFT.mgf	20231228_RH28_COREAD_PhoX_TMTpro_43.41040.41040.5.0.dta	11511.1	10187.6	25091.9	9437.7	10248.8	8504.3	8404.2	2752.1	5806.4	8153.5	5289	6604	5132.4	9088.6	8541.7	6956.2	7695.1	10526.9
228	AEADKNDKSVK(5)(8)	2023	TMTpro_pep_N-term(0);TMTpro_K(11)	sp|P07900|HS90A_HUMAN (654)(657)/	1	51648.9	105813	79741.5	98005.1	102366	73645.6	80776.3	32509.4	71156.2	69817.4	103118	65894.6	53374.8	89156.4	48357.5	61912.4	56626.7	52368.9
	1	20231228_RH28_COREAD_PhoX_TMTpro_01.8641.8641.3.2.dta	3	2023	1.40578e-10	0.0250557	-0.001006	-0.497281	1	1	20231228_RH28_COREAD_PhoX_TMTpro_01_HCDFT.mgf	20231228_RH28_COREAD_PhoX_TMTpro_01.8641.8641.3.2.dta	51648.9	105813	79741.5	98005.1	102366	73645.6	80776.3	32509.4	71156.2	69817.4	103118	65894.6	53374.8	89156.4	48357.5	61912.4	56626.7	52368.9
229	AEADKNDKSVKDLVILLYETALLSSGFSLEDPQTHANR(8)(11)	5006.53	TMTpro_pep_N-term(0);TMTpro_K(5)	sp|P07900|HS90A_HUMAN (657)(660)/	1	7136.5	10028.3	18514.5	10248.4	10626.2	6505.2	8812.7	4159.8	6113.9	6642.5	5782	7029.7	5430.8	8417.2	8447.3	6527.5	8605.8	9039.3
	1	20231228_RH28_COREAD_PhoX_TMTpro_39.41264.41264.4.1.dta	4	5006.54	1	0.000492664	0.009703	1.93807	1	1	20231228_RH28_COREAD_PhoX_TMTpro_39_HCDFT.mgf	20231228_RH28_COREAD_PhoX_TMTpro_39.41264.41264.4.1.dta	7136.5	10028.3	18514.5	10248.4	10626.2	6505.2	8812.7	4159.8	6113.9	6642.5	5782	7029.7	5430.8	8417.2	8447.3	6527.5	8605.8	9039.3
230	AEAEAREKETKALSLAR(8)(11)	2387.19	TMTpro_pep_N-term(0)	sp|P35580|MYH10_HUMAN (1481)(1484)/sp|P35749|MYH11_HUMAN (1481)(1484)/sp|P35579|MYH9_HUMAN (1474)(1477)/	2	31556.7	65575.4	61656.2	72143.6	73435.6	43567.1	53974.7	24092.1	32014.1	57981.7	111576	46034.4	46342.1	74113.1	39808.8	39616	49604.6	41738.7
	1	20231228_RH28_COREAD_PhoX_TMTpro_02.26204.26204.3.0.dta	3	2387.19	2.28526e-06	0.289622	-0.001595	-0.668149	1	1	20231228_RH28_COREAD_PhoX_TMTpro_02_HCDFT.mgf	20231228_RH28_COREAD_PhoX_TMTpro_02.26204.26204.3.0.dta	18736.3	38754.3	34547.6	41561.3	44307.7	22989.9	28346.8	14837.9	17098.7	32056.4	65117	26283.7	27112.5	44231	23905.5	20909.6	29933.5	23359.4
	2	20231228_RH28_COREAD_PhoX_TMTpro_02.26187.26187.3.0.dta	3	2387.19	0.000511254	0.377063	-0.001423	-0.596098	1	1	20231228_RH28_COREAD_PhoX_TMTpro_02_HCDFT.mgf	20231228_RH28_COREAD_PhoX_TMTpro_02.26187.26187.3.0.dta	12820.4	26821.1	27108.6	30582.3	29127.9	20577.2	25627.9	9254.2	14915.4	25925.3	46458.5	19750.7	19229.6	29882.1	15903.3	18706.4	19671.1	18379.3
231	AEAEKQLQQAQAAGAEQEVEKFTK(5)(21)	3450.71	TMTpro_pep_N-term(0);TMTpro_K(24)	sp|P39748|FEN1_HUMAN (109)(125)/	5	121919	272611	151919	196798	207823	189873	218819	75014.6	157173	221651	285975	182248	150256	439549	120388	167611	178550	156881
	1	20231228_RH28_COREAD_PhoX_TMTpro_05.26928.26928.4.0.dta	4	3450.71	5.18101e-07	0.00305027	-0.002011	-0.582779	1	1	20231228_RH28_COREAD_PhoX_TMTpro_05_HCDFT.mgf	20231228_RH28_COREAD_PhoX_TMTpro_05.26928.26928.4.0.dta	29622.7	66506.8	37391.6	48933.3	47215.9	48774.4	62379.3	19284.4	39739.8	54286.5	71032.8	43401.1	33339.8	109985	24951.3	37270.4	40661.7	38090.3
	2	20231228_RH28_COREAD_PhoX_TMTpro_05.26947.26947.4.0.dta	4	3450.71	1.19584e-06	0.00355047	-0.001734	-0.502506	1	1	20231228_RH28_COREAD_PhoX_TMTpro_05_HCDFT.mgf	20231228_RH28_COREAD_PhoX_TMTpro_05.26947.26947.4.0.dta	33299.1	69294.1	33859.9	53768.1	59624.6	51035.7	56184.7	19433.6	42585.7	62159.7	79701.7	49755.9	40075.4	118988	33317.3	50082.4	51661.9	41688.6
	3	20231228_RH28_COREAD_PhoX_TMTpro_05.26949.26949.3.0.dta	3	3450.7	1.59537e-06	0.0177937	-0.003068	-0.889093	1	1	20231228_RH28_COREAD_PhoX_TMTpro_05_HCDFT.mgf	20231228_RH28_COREAD_PhoX_TMTpro_05.26949.26949.3.0.dta	20248.1	49765.3	26953.2	35019	34462.4	32231.3	30864.6	13370.3	27017.5	39770.9	50057.4	32064.8	28531.6	76596.4	21124.2	26722.8	30019.4	27509.2
	4	20231228_RH28_COREAD_PhoX_TMTpro_05.26925.26925.3.0.dta	3	3450.7	2.70853e-05	0.0377547	-0.003068	-0.889093	1	1	20231228_RH28_COREAD_PhoX_TMTpro_05_HCDFT.mgf	20231228_RH28_COREAD_PhoX_TMTpro_05.26925.26925.3.0.dta	21002.6	48708.6	28752.8	32096.2	35915.9	30020.9	38382.9	11956.2	25418.1	36342.8	45581.6	29441.3	26990.5	74220.6	24133.8	32418.9	28615.6	25195.5
	5	20231228_RH28_COREAD_PhoX_TMTpro_05.26900.26900.3.0.dta	3	3450.7	0.00122097	0.0432539	-0.002888	-0.83693	1	1	20231228_RH28_COREAD_PhoX_TMTpro_05_HCDFT.mgf	20231228_RH28_COREAD_PhoX_TMTpro_05.26900.26900.3.0.dta	17746.2	38336.1	24961.7	26981.8	30604.2	27810.5	31007.9	10970.1	22412.2	29091.3	39601.8	27584.6	21319	59759.6	16861.4	21116.8	27590.9	24397.1
232	AEAERMKLKAEAYQK(7)(9)	2280.11	TMTpro_pep_N-term(0)	sp|Q14254|FLOT2_HUMAN (342)(344)/	1	17813.1	35885.2	48555.4	20365.1	23104.5	33455.4	47498.7	12676.2	26714.9	35378.7	34164.9	34765.1	33810.7	20706.6	25347	38105.8	47890.3	48879
	1	20231228_RH28_COREAD_PhoX_TMTpro_22.33531.33531.2.2.dta	2	2280.11	0.00313334	0.451896	0.000159	0.069734	1	1	20231228_RH28_COREAD_PhoX_TMTpro_22_HCDFT.mgf	20231228_RH28_COREAD_PhoX_TMTpro_22.33531.33531.2.2.dta	17813.1	35885.2	48555.4	20365.1	23104.5	33455.4	47498.7	12676.2	26714.9	35378.7	34164.9	34765.1	33810.7	20706.6	25347	38105.8	47890.3	48879
233	AEAESMYQIKYEELQSLAGKHGDDLR(10)(20)	3495.61	TMTpro_pep_N-term(0)	sp|P05787|K2C8_HUMAN (285)(295)/	6	85790.7	216426	206245	115189	121035	133202	167722	74740.1	115724	164240	352962	163090	136420	149317	120830	125002	208100	142785
	1	20231228_RH28_COREAD_PhoX_TMTpro_07.30260.30260.3.0.dta	3	3495.61	3.52761e-10	0.00683697	-0.001388	-0.397069	1	1	20231228_RH28_COREAD_PhoX_TMTpro_07_HCDFT.mgf	20231228_RH28_COREAD_PhoX_TMTpro_07.30260.30260.3.0.dta	15924.1	47900.9	45320.3	22857.2	24858.4	26007	37319.7	14585.8	21232.1	31498.1	80912.4	39712.7	30590.6	28288.6	27997.2	25443.7	47907.9	29842.6
	2	20231228_RH28_COREAD_PhoX_TMTpro_07.30254.30254.3.0.dta	3	3495.61	2.51602e-21	0.0085454	-0.001199	-0.343002	1	1	20231228_RH28_COREAD_PhoX_TMTpro_07_HCDFT.mgf	20231228_RH28_COREAD_PhoX_TMTpro_07.30254.30254.3.0.dta	16855.8	40990.4	35862.3	19243.7	21762.4	21050.3	29017.2	15992.5	21302.2	32401.1	69466.6	28473.8	24134.8	20954.1	19665.5	23426.8	40840.6	28529.1
	3	20231228_RH28_COREAD_PhoX_TMTpro_07.30257.30257.4.0.dta	4	3495.61	1.27881e-22	0.0329321	-0.00253	-0.723765	1	1	20231228_RH28_COREAD_PhoX_TMTpro_07_HCDFT.mgf	20231228_RH28_COREAD_PhoX_TMTpro_07.30257.30257.4.0.dta	14604.2	40359.8	39531.2	18319.8	18467	26477.3	30583.8	11797.7	18028.9	30644.1	71856.3	28425.2	23574.4	27242.4	19823.3	21426.2	37352	24673.9
	4	20231228_RH28_COREAD_PhoX_TMTpro_07.30259.30259.4.0.dta	4	3495.61	6.70029e-21	0.0369973	-0.002668	-0.763243	1	1	20231228_RH28_COREAD_PhoX_TMTpro_07_HCDFT.mgf	20231228_RH28_COREAD_PhoX_TMTpro_07.30259.30259.4.0.dta	11741.4	42531.8	37669.7	20225.5	21710.5	22574	30450.6	13701.3	20931.5	27570.8	63761.9	24731	23375.8	27583.3	21851.1	21409.6	38231.8	27484.2
	5	20231228_RH28_COREAD_PhoX_TMTpro_07.30227.30227.3.0.dta	3	3495.61	0.000385461	0.200081	-0.001529	-0.437406	1	1	20231228_RH28_COREAD_PhoX_TMTpro_07_HCDFT.mgf	20231228_RH28_COREAD_PhoX_TMTpro_07.30227.30227.3.0.dta	12977.7	21076.7	27404.6	14836.8	16289.7	19302.9	19639.2	7451.4	19323.6	17852.4	22271.3	23069.2	19855.5	19275.7	16682.2	16381.5	23866.3	17228.9
	6	20231228_RH28_COREAD_PhoX_TMTpro_07.30223.30223.4.0.dta	4	3495.61	8.65413e-08	0.314846	-0.002777	-0.794425	1	1	20231228_RH28_COREAD_PhoX_TMTpro_07_HCDFT.mgf	20231228_RH28_COREAD_PhoX_TMTpro_07.30223.30223.4.0.dta	13687.5	23566.4	20457	19705.8	17947.2	17790.1	20711.7	11211.4	14905.9	24273.8	44693.9	18677.7	14888.8	25972.5	14810.3	16914.4	19901.8	15026.4
234	AEAESMYQIKYEELQSLAGKHGDDLRR(10)(20)	3651.71	TMTpro_pep_N-term(0)	sp|P05787|K2C8_HUMAN (285)(295)/	2	33998.4	60493.7	64121.3	53324.7	47021.9	38416.6	52163.1	19609.8	41895	55527	54690.1	49034.5	33321.4	60615	35516.5	35896.6	52228.3	38356.8
	1	20231228_RH28_COREAD_PhoX_TMTpro_19.28432.28432.4.2.dta	4	3651.75	1.1217e-06	0.157057	0.036848	10.0906	1	1	20231228_RH28_COREAD_PhoX_TMTpro_19_HCDFT.mgf	20231228_RH28_COREAD_PhoX_TMTpro_19.28432.28432.4.2.dta	14817.9	18243.9	25018	19418.4	17783	20669.1	23007	7946.1	20499.4	23121.1	21829.2	21178.5	14461.5	19340.5	17094.2	15142.4	24673.9	14319.8
	2	20231228_RH28_COREAD_PhoX_TMTpro_09.28221.28221.4.1.dta	4	3651.7	1	0.353463	-0.008117	-2.22279	1	1	20231228_RH28_COREAD_PhoX_TMTpro_09_HCDFT.mgf	20231228_RH28_COREAD_PhoX_TMTpro_09.28221.28221.4.1.dta	19180.5	42249.8	39103.3	33906.3	29238.9	17747.5	29156.1	11663.7	21395.6	32405.9	32860.9	27856	18859.9	41274.5	18422.3	20754.2	27554.4	24037
235	AEAGPEGVAPAPEGEKKQKPAR(16)(17)	3035.55	TMTpro_pep_N-term(0);TMTpro_K(19)	sp|Q9Y4L1|HYOU1_HUMAN (685)(686)/	8	293074	526999	846610	368377	429838	208660	281222	110104	297093	483848	420845	361688	290144	409260	316883	357858	277065	476349
	1	20231228_RH28_COREAD_PhoX_TMTpro_01.9799.9799.3.0.dta	3	3035.55	3.92512e-51	1.3882e-13	0.000287	0.094546	1	1	20231228_RH28_COREAD_PhoX_TMTpro_01_HCDFT.mgf	20231228_RH28_COREAD_PhoX_TMTpro_01.9799.9799.3.0.dta	32933.9	72967	92834.2	41238.5	52051.6	18167.1	33150.9	12315.3	32500.3	69555.7	57076.1	46492	39391.9	52922.8	35328.2	42501.4	29199.5	59453.1
	2	20231228_RH28_COREAD_PhoX_TMTpro_01.9800.9800.4.1.dta	4	3035.55	6.60368e-41	4.89944e-12	-0.000703	-0.231589	1	1	20231228_RH28_COREAD_PhoX_TMTpro_01_HCDFT.mgf	20231228_RH28_COREAD_PhoX_TMTpro_01.9800.9800.4.1.dta	61320.9	96706	176765	72846.1	77350.6	39234.2	44813.3	23064.2	63130	97559.6	82712.5	81389.5	66592.2	85612.9	79702.7	75270.9	57623.1	94253
	3	20231228_RH28_COREAD_PhoX_TMTpro_01.9778.9778.4.1.dta	4	3035.55	7.06078e-22	7.98273e-08	-0.000703	-0.231589	1	1	20231228_RH28_COREAD_PhoX_TMTpro_01_HCDFT.mgf	20231228_RH28_COREAD_PhoX_TMTpro_01.9778.9778.4.1.dta	47393.9	90288.9	154393	68030.7	79353.8	38356.8	49460.6	22227.8	59105.7	97150	86026.1	73718.4	54666.3	84416.6	59502.6	76815.5	56815.3	85341.7
	4	20231228_RH28_COREAD_PhoX_TMTpro_01.9786.9786.3.0.dta	3	3035.55	1.12024e-24	1.25319e-07	0.000287	0.094546	1	1	20231228_RH28_COREAD_PhoX_TMTpro_01_HCDFT.mgf	20231228_RH28_COREAD_PhoX_TMTpro_01.9786.9786.3.0.dta	31844.8	62805.4	91683.6	45718.6	47971.7	19550.7	27947.1	10435.2	32860.8	58554.8	51000.8	42853.2	37491.7	48293.8	33483.8	42268.5	29625.3	54933.2
	5	20231228_RH28_COREAD_PhoX_TMTpro_50.13537.13537.4.1.dta	4	3035.54	4.70532e-38	3.188e-07	-0.004312	-1.4205	1	1	20231228_RH28_COREAD_PhoX_TMTpro_50_HCDFT.mgf	20231228_RH28_COREAD_PhoX_TMTpro_50.13537.13537.4.1.dta	13443.6	25786.9	37191.3	17497.9	19749.7	8724.6	14603.2	5971.1	12523.8	25773.9	21789.1	16624.4	16490.3	23045.1	16489.9	16454.5	11643.2	22266.1
	6	20231228_RH28_COREAD_PhoX_TMTpro_50.13776.13776.4.2.dta	4	3035.54	4.00591e-34	1.80527e-05	-0.003573	-1.17705	1	1	20231228_RH28_COREAD_PhoX_TMTpro_50_HCDFT.mgf	20231228_RH28_COREAD_PhoX_TMTpro_50.13776.13776.4.2.dta	19057.3	23023	58689.5	18044	21680.9	8800.3	13400.2	4912.5	12656.3	18591.1	14565.7	16489.3	12852.2	14571.7	11997.5	14591.1	14987.8	32005.3
	7	20231228_RH28_COREAD_PhoX_TMTpro_50.13342.13342.4.0.dta	4	3035.54	9.22994e-21	0.000419872	-0.005256	-1.73148	1	1	20231228_RH28_COREAD_PhoX_TMTpro_50_HCDFT.mgf	20231228_RH28_COREAD_PhoX_TMTpro_50.13342.13342.4.0.dta	7812.6	14655.5	17233.2	10981.3	12951	8775.1	12705.6	3667.5	9218.2	14560.4	16283.8	12037.1	9388	13466.6	8373.6	8929.1	10043.3	10551.9
	8	20231228_RH28_COREAD_PhoX_TMTpro_02.14057.14057.4.3.dta	4	3035.55	1.70174e-12	0.00462465	5.3e-05	0.01746	1	1	20231228_RH28_COREAD_PhoX_TMTpro_02_HCDFT.mgf	20231228_RH28_COREAD_PhoX_TMTpro_02.14057.14057.4.3.dta	79267.2	140766	217820	94020.1	118729	67051.5	85140.6	27510.5	75097.5	102102	91390.7	72084.4	53270.9	86930.8	72004.4	81026.8	67127.7	117545
236	AEAGPEGVAPAPEGEKKQKPAR(16)(19)	3035.55	TMTpro_pep_N-term(0);TMTpro_K(17)	sp|Q9Y4L1|HYOU1_HUMAN (685)(688)/	3	15460.3	28990.9	54468.6	20204.4	23754.7	9001.8	16137.9	6211.6	14940.5	23324.9	21775.8	16285.5	13801.5	21579.1	17845.4	17808	14127.5	34427.6
	1	20231228_RH28_COREAD_PhoX_TMTpro_50.13752.13752.3.0.dta	3	3035.55	1	0.000278557	-0.002964	-0.97643	1	1	20231228_RH28_COREAD_PhoX_TMTpro_50_HCDFT.mgf	20231228_RH28_COREAD_PhoX_TMTpro_50.13752.13752.3.0.dta	9681.8	12941.2	35118.3	10156.1	11886.7	4215.2	8439.7	2711.7	6979.6	11541.6	8101.3	7376.6	7153.8	10980.9	9029.6	8369.5	7298.3	21226.5
	2	20231228_RH28_COREAD_PhoX_TMTpro_50.13334.13334.3.0.dta	3	3035.54	1	0.00187135	-0.005535	-1.82339	1	1	20231228_RH28_COREAD_PhoX_TMTpro_50_HCDFT.mgf	20231228_RH28_COREAD_PhoX_TMTpro_50.13334.13334.3.0.dta	3510.8	9507.2	11526.9	5583.8	5831.7	2575.6	3642.8	1799.9	4626.6	7112.5	7383.8	5239.5	3327.5	6235	4985.6	5435.8	3020	6884.9
	3	20231228_RH28_COREAD_PhoX_TMTpro_50.13306.13306.3.0.dta	3	3035.54	1	0.0107812	-0.005524	-1.81977	1	1	20231228_RH28_COREAD_PhoX_TMTpro_50_HCDFT.mgf	20231228_RH28_COREAD_PhoX_TMTpro_50.13306.13306.3.0.dta	2267.7	6542.5	7823.4	4464.5	6036.3	2211	4055.4	1700	3334.3	4670.8	6290.7	3669.4	3320.2	4363.2	3830.2	4002.7	3809.2	6316.2
237	AEAGPEGVAPAPEGEKKQKPAR(17)(19)	3035.55	TMTpro_pep_N-term(0);TMTpro_K(16)	sp|Q9Y4L1|HYOU1_HUMAN (686)(688)/	2	242367	295728	732274	211852	255460	85407.8	148034	46863.1	150101	219147	145417	181303	135730	154482	162881	171918	134456	374145
	1	20231228_RH28_COREAD_PhoX_TMTpro_02.14048.14048.3.0.dta	3	3035.55	1.39685e-43	2.53706e-06	-0.000771	-0.25399	1	1	20231228_RH28_COREAD_PhoX_TMTpro_02_HCDFT.mgf	20231228_RH28_COREAD_PhoX_TMTpro_02.14048.14048.3.0.dta	86571.1	107862	298426	74173.8	89420.1	25754.7	50242.6	11060.3	51492.3	80365.4	43854	58100.4	45416.2	53419.6	58692.6	62113.1	46327.1	143902
	2	20231228_RH28_COREAD_PhoX_TMTpro_02.14050.14050.4.2.dta	4	3035.55	3.22386e-26	6.88274e-05	5.3e-05	0.01746	1	1	20231228_RH28_COREAD_PhoX_TMTpro_02_HCDFT.mgf	20231228_RH28_COREAD_PhoX_TMTpro_02.14050.14050.4.2.dta	155796	187866	433848	137678	166040	59653.1	97791.7	35802.8	98609.1	138781	101563	123202	90313.7	101063	104188	109805	88129.4	230242
238	AEAGPVEQQLLQETEKLMKEK(16)(19)	3217.63	TMTpro_pep_N-term(0);TMTpro_K(21)	sp|Q99996|AKAP9_HUMAN (2000)(2003)/	1	3282	10480.7	5749.2	5856.6	7081.1	5059.1	7613.6	1995.1	3979.6	3789.4	4625.2	4797.9	4188.3	7945.4	3802.2	3935.3	4280	3468.4
	1	20231228_RH28_COREAD_PhoX_TMTpro_10.40804.40804.4.1.dta	4	3217.63	6.69936e-19	0.000243902	-0.005384	-1.67328	1	1	20231228_RH28_COREAD_PhoX_TMTpro_10_HCDFT.mgf	20231228_RH28_COREAD_PhoX_TMTpro_10.40804.40804.4.1.dta	3282	10480.7	5749.2	5856.6	7081.1	5059.1	7613.6	1995.1	3979.6	3789.4	4625.2	4797.9	4188.3	7945.4	3802.2	3935.3	4280	3468.4
239	AEAIKALVKPK(5)(9)	1986.13	TMTpro_pep_N-term(0);TMTpro_K(11)	sp|P47914|RL29_HUMAN (73)(77)/	2	55238.3	191820	126305	160489	172669	99126.9	146942	42039.8	68093.8	132377	189186	101065	73291.8	175747	63690.1	62988.3	71761.5	87569.7
	1	20231228_RH28_COREAD_PhoX_TMTpro_38.26219.26219.3.0.dta	3	1986.13	1.00498e-11	0.000181477	-0.001384	-0.696832	1	1	20231228_RH28_COREAD_PhoX_TMTpro_38_HCDFT.mgf	20231228_RH28_COREAD_PhoX_TMTpro_38.26219.26219.3.0.dta	34165.5	114433	74229.1	91081.6	100196	56615.5	84705.3	24638.7	42855.5	74885.2	111478	59827.6	42201.9	99311.8	38891.9	39567.9	44346	51825.7
	2	20231228_RH28_COREAD_PhoX_TMTpro_37.26288.26288.3.0.dta	3	1986.13	1.17783e-10	0.318573	-0.003318	-1.67058	1	1	20231228_RH28_COREAD_PhoX_TMTpro_37_HCDFT.mgf	20231228_RH28_COREAD_PhoX_TMTpro_37.26288.26288.3.0.dta	21072.8	77387	52075.6	69407.5	72472.3	42511.4	62237.1	17401.1	25238.3	57491.7	77708.2	41237.8	31089.9	76434.8	24798.2	23420.4	27415.5	35744
240	AEAKAKALK(4)(6)	1747.96	TMTpro_pep_N-term(0);TMTpro_K(9)	sp|P62750|RL23A_HUMAN (18)(20)/	1	48728.1	98639.8	83025.5	89164.4	97233.8	60670.9	83805.9	25626.9	39514.5	89120.9	81655.9	63918.9	48448.8	103310	42667.8	49802.1	52205.4	45222.7
	1	20231228_RH28_COREAD_PhoX_TMTpro_14.17175.17175.3.0.dta	3	1747.96	7.91755e-21	0.160511	-0.002304	-1.31811	1	1	20231228_RH28_COREAD_PhoX_TMTpro_14_HCDFT.mgf	20231228_RH28_COREAD_PhoX_TMTpro_14.17175.17175.3.0.dta	48728.1	98639.8	83025.5	89164.4	97233.8	60670.9	83805.9	25626.9	39514.5	89120.9	81655.9	63918.9	48448.8	103310	42667.8	49802.1	52205.4	45222.7
241	AEAKKWQNTPR(4)(5)	1842.89	TMTpro_pep_N-term(0)	sp|Q9BVL2|NUP58_HUMAN (440)(441)/	3	99895.9	270475	258601	222268	238014	125155	195426	81651.2	130472	223007	250247	178882	141996	267584	142812	137078	151623	137553
	1	20231228_RH28_COREAD_PhoX_TMTpro_08.16103.16103.3.0.dta	3	1842.89	6.01721e-19	0.0205329	-0.000665	-0.360847	1	1	20231228_RH28_COREAD_PhoX_TMTpro_08_HCDFT.mgf	20231228_RH28_COREAD_PhoX_TMTpro_08.16103.16103.3.0.dta	29203.1	71091.4	69254.5	69640.8	64578.4	35196.3	49447.4	26256.2	34893.8	60470.5	63413.3	50412.4	39537.9	70573.3	44266.3	37430.9	45124.5	37674.6
	2	20231228_RH28_COREAD_PhoX_TMTpro_08.16034.16034.3.0.dta	3	1842.89	1.92895e-15	0.17071	-0.000608	-0.329917	1	1	20231228_RH28_COREAD_PhoX_TMTpro_08_HCDFT.mgf	20231228_RH28_COREAD_PhoX_TMTpro_08.16034.16034.3.0.dta	37458.4	110298	105043	93753.9	98907.9	48624.8	82410.9	29636	49769.7	83616	103582	69402.8	59457.8	109987	55056.7	55217.9	56259.9	52486.4
	3	20231228_RH28_COREAD_PhoX_TMTpro_08.16005.16005.3.0.dta	3	1842.89	4.84924e-15	0.258676	-0.000567	-0.30767	1	1	20231228_RH28_COREAD_PhoX_TMTpro_08_HCDFT.mgf	20231228_RH28_COREAD_PhoX_TMTpro_08.16005.16005.3.0.dta	33234.4	89086	84303.2	58873.3	74527.2	41334.2	63567.4	25759	45808.3	78920.8	83251.4	59067	43000.5	87023.5	43488.9	44429.5	50238.8	47391.6
242	AEALASAIASTKVMKAQQVVK(12)(15)	2962.6	TMTpro_pep_N-term(0);TMTpro_K(21)	sp|Q9NVT9|ARMC1_HUMAN (204)(207)/	2	115134	149033	295418	157329	170596	124161	147671	48500.2	108285	148312	111812	132259	101556	150151	117574	109934	125976	125493
	1	20231228_RH28_COREAD_PhoX_TMTpro_38.31320.31320.3.0.dta	3	2962.6	6.40736e-13	2.90816e-12	-0.000218	-0.073584	1	1	20231228_RH28_COREAD_PhoX_TMTpro_38_HCDFT.mgf	20231228_RH28_COREAD_PhoX_TMTpro_38.31320.31320.3.0.dta	55839.2	70206.1	130430	69122.9	74663.2	56299.3	68663.7	24417.5	49956.9	73098.4	54266.9	60767	44781.4	69017.9	52417.8	47693.5	63702.4	60981
	2	20231228_RH28_COREAD_PhoX_TMTpro_38.31292.31292.3.0.dta	3	2962.6	2.44687e-10	2.98153e-11	-0.000218	-0.073584	1	1	20231228_RH28_COREAD_PhoX_TMTpro_38_HCDFT.mgf	20231228_RH28_COREAD_PhoX_TMTpro_38.31292.31292.3.0.dta	59295.2	78826.7	164989	88205.8	95933	67861.6	79007.7	24082.7	58328.3	75213.8	57545.4	71492.1	56774.2	81132.7	65156.4	62241	62273.8	64511.7
243	AEAMKSPELKDRLEESEK(5)(10)	2908.43	TMTpro_pep_N-term(0);TMTpro_K(18)	sp|Q9NQT8|KI13B_HUMAN (389)(394)/	1	37439.9	74050.9	48092.5	61888.3	63762.1	26992.3	51112.2	8425.9	26784.2	29766.7	33701.8	24441.5	23705.7	43432.4	20243.9	24368.2	26341.1	50190.4
	1	20231228_RH28_COREAD_PhoX_TMTpro_04.21904.21904.3.0.dta	3	2908.43	2.28897e-07	0.131383	-0.00153	-0.526057	1	1	20231228_RH28_COREAD_PhoX_TMTpro_04_HCDFT.mgf	20231228_RH28_COREAD_PhoX_TMTpro_04.21904.21904.3.0.dta	37439.9	74050.9	48092.5	61888.3	63762.1	26992.3	51112.2	8425.9	26784.2	29766.7	33701.8	24441.5	23705.7	43432.4	20243.9	24368.2	26341.1	50190.4
244	AEATEPLKSAKPGQEEDGPLK(8)(11)	3013.5	TMTpro_pep_N-term(0);TMTpro_K(21)	sp|P49848|TAF6_HUMAN (166)(169)/	3	72208.9	81065.5	108995	130778	133486	67634.2	90422.8	37112.1	80178	105091	66841.8	64145.8	51007.7	91284.6	47914.7	56451.1	71852.5	74517.5
	1	20231228_RH28_COREAD_PhoX_TMTpro_03.22713.22713.3.0.dta	3	3013.5	3.2399e-13	5.95878e-05	-0.00708	-2.34942	1	1	20231228_RH28_COREAD_PhoX_TMTpro_03_HCDFT.mgf	20231228_RH28_COREAD_PhoX_TMTpro_03.22713.22713.3.0.dta	37690.8	36326.2	48977.5	62005.7	64287.7	32534.5	44288	16499.6	36544.9	51331.2	27885.1	30034.7	22736.7	40053.5	21956.9	26444.1	31607.1	35866.4
	2	20231228_RH28_COREAD_PhoX_TMTpro_03.22739.22739.4.1.dta	4	3013.49	9.33316e-16	0.000246244	-0.010714	-3.55533	1	1	20231228_RH28_COREAD_PhoX_TMTpro_03_HCDFT.mgf	20231228_RH28_COREAD_PhoX_TMTpro_03.22739.22739.4.1.dta	21043	26241.6	35266.4	41346.1	42318.9	18988.9	27361.9	11611.7	25569.1	33030.4	17645.8	20061.9	16367.3	28891.5	14164.9	17876.8	25126.7	20749.4
	3	20231228_RH28_COREAD_PhoX_TMTpro_03.22832.22832.3.0.dta	3	3013.5	2.94198e-05	0.00265933	-0.004779	-1.58586	1	1	20231228_RH28_COREAD_PhoX_TMTpro_03_HCDFT.mgf	20231228_RH28_COREAD_PhoX_TMTpro_03.22832.22832.3.0.dta	13475.1	18497.7	24751.2	27426.4	26878.9	16110.8	18772.9	9000.8	18064	20729.3	21310.9	14049.2	11903.7	22339.6	11792.9	12130.2	15118.7	17901.7
245	AECSAEQCYKITKGR(10)(13)	2315.02	TMTpro_pep_N-term(0);Carbamidomethyl[C](3);Carbamidomethyl[C](8)	sp|P48163|MAOX_HUMAN (422)(425)/	1	7760.6	12739.2	12595.8	12256.8	11697.1	8873.5	11298.7	4670.7	9699.7	11850.2	10386.3	7309.1	6794.8	12377.5	6646.5	5799.4	9092.9	8682.9
	1	20231228_RH28_COREAD_PhoX_TMTpro_50.15261.15261.3.0.dta	3	2315.01	7.83386e-25	4.71197e-06	-0.007608	-3.28637	1	1	20231228_RH28_COREAD_PhoX_TMTpro_50_HCDFT.mgf	20231228_RH28_COREAD_PhoX_TMTpro_50.15261.15261.3.0.dta	7760.6	12739.2	12595.8	12256.8	11697.1	8873.5	11298.7	4670.7	9699.7	11850.2	10386.3	7309.1	6794.8	12377.5	6646.5	5799.4	9092.9	8682.9
246	AEDEGDLDTNSWPAPNKAIPGKR(17)(22)	2995.38	TMTpro_pep_N-term(0)	sp|Q8ND04|SMG8_HUMAN (822)(827)/	3	65251.7	116474	95026.8	105640	106535	83636.4	99827.4	46013	69656	110867	94684.5	95271.3	77347.3	124242	77997.6	75224.3	86468.7	73269.3
	1	20231228_RH28_COREAD_PhoX_TMTpro_02.25067.25067.3.0.dta	3	2995.38	7.64453e-31	4.87903e-05	-0.002675	-0.893042	1	1	20231228_RH28_COREAD_PhoX_TMTpro_02_HCDFT.mgf	20231228_RH28_COREAD_PhoX_TMTpro_02.25067.25067.3.0.dta	23262.6	40596.5	31597.7	37598.7	40391.1	28812.6	32973.5	16170.7	26100.2	37143.3	32914	35944.8	24590.8	42372.3	25121.3	24547.5	30236.7	24257.1
	2	20231228_RH28_COREAD_PhoX_TMTpro_02.25007.25007.3.0.dta	3	2995.38	2.12197e-19	0.000346369	-0.002828	-0.944121	1	1	20231228_RH28_COREAD_PhoX_TMTpro_02_HCDFT.mgf	20231228_RH28_COREAD_PhoX_TMTpro_02.25007.25007.3.0.dta	22321.4	37296.5	30078.4	32945.7	32814.9	29870.9	33061.6	16136.3	21140.2	36534	28992.3	26950.8	25012.6	42345	22612.7	27295.5	28377.3	25386.7
	3	20231228_RH28_COREAD_PhoX_TMTpro_02.25168.25168.3.1.dta	3	2995.37	6.03563e-07	0.0357911	-0.005349	-1.78575	1	1	20231228_RH28_COREAD_PhoX_TMTpro_02_HCDFT.mgf	20231228_RH28_COREAD_PhoX_TMTpro_02.25168.25168.3.1.dta	19667.7	38580.7	33350.7	35095.8	33328.6	24952.9	33792.3	13706	22415.6	37189.4	32778.2	32375.7	27743.9	39525	30263.6	23381.3	27854.7	23625.5
247	AEDGATPSPSNETPKKK(15)(16)	2575.26	TMTpro_pep_N-term(0);TMTpro_K(17)	sp|P29966|MARCS_HUMAN (152)(153)/	1	20387.7	22729.2	23390.4	18342	20724.7	20120.8	24118.9	8729.1	25544.1	27150.2	20819	22702.9	16486	30264.6	17401	17113.9	21460.1	16070.8
	1	20231228_RH28_COREAD_PhoX_TMTpro_01.9429.9429.3.2.dta	3	2575.26	3.86863e-08	6.93377e-06	0.000393	0.152606	1	1	20231228_RH28_COREAD_PhoX_TMTpro_01_HCDFT.mgf	20231228_RH28_COREAD_PhoX_TMTpro_01.9429.9429.3.2.dta	20387.7	22729.2	23390.4	18342	20724.7	20120.8	24118.9	8729.1	25544.1	27150.2	20819	22702.9	16486	30264.6	17401	17113.9	21460.1	16070.8
248	AEDGENYDIKKQAEILQESR(10)(11)	2850.32	TMTpro_pep_N-term(0)	sp|O75347|TBCA_HUMAN (51)(52)/	11	99001.3	187808	175668	180202	194410	128458	164291	66709.7	122786	190434	175865	142884	119115	217127	113714	111622	139115	113326
	1	20231228_RH28_COREAD_PhoX_TMTpro_49.25536.25536.3.0.dta	3	2850.31	4.8354e-45	6.37715e-12	-0.003065	-1.07532	1	1	20231228_RH28_COREAD_PhoX_TMTpro_49_HCDFT.mgf	20231228_RH28_COREAD_PhoX_TMTpro_49.25536.25536.3.0.dta	12597.3	26206	19635.7	25431.4	25659.1	14702.2	19074.3	7296.8	16612.7	25359.5	21872.3	20372.4	16386.9	30430.4	16161.1	11525.3	18591.4	15588.1
	2	20231228_RH28_COREAD_PhoX_TMTpro_49.25766.25766.3.0.dta	3	2850.31	5.76506e-41	1.26281e-11	-0.004119	-1.4451	1	1	20231228_RH28_COREAD_PhoX_TMTpro_49_HCDFT.mgf	20231228_RH28_COREAD_PhoX_TMTpro_49.25766.25766.3.0.dta	14804.3	35886.3	22132.3	33997.2	36358.6	19667.6	25535.1	8374.8	17854.6	36023.4	30381.3	24727.1	23024.7	44031.6	15772.4	16232.9	21650.1	15325.1
	3	20231228_RH28_COREAD_PhoX_TMTpro_49.25329.25329.3.0.dta	3	2850.31	1.81508e-46	4.69471e-11	-0.002349	-0.824119	1	1	20231228_RH28_COREAD_PhoX_TMTpro_49_HCDFT.mgf	20231228_RH28_COREAD_PhoX_TMTpro_49.25329.25329.3.0.dta	5754.9	13348.5	11983.2	12976.3	13431.6	10328.6	11849.3	4444.4	7684.6	13225.5	11574.8	8107.2	8190.5	15642	9565.7	6465.9	9360.1	7742.9
	4	20231228_RH28_COREAD_PhoX_TMTpro_49.25119.25119.3.0.dta	3	2850.31	9.45997e-44	1.29598e-09	-0.005309	-1.8626	1	1	20231228_RH28_COREAD_PhoX_TMTpro_49_HCDFT.mgf	20231228_RH28_COREAD_PhoX_TMTpro_49.25119.25119.3.0.dta	10202.6	14266.7	17516.7	15663	17594	10578.5	15174.3	6477.4	10537.4	15539.4	16067.9	13721.7	11644.7	19206.4	10137.7	9965.2	10380.9	9497.7
	5	20231228_RH28_COREAD_PhoX_TMTpro_49.24861.24861.3.0.dta	3	2850.31	1.23164e-53	3.50877e-09	-0.004272	-1.49878	1	1	20231228_RH28_COREAD_PhoX_TMTpro_49_HCDFT.mgf	20231228_RH28_COREAD_PhoX_TMTpro_49.24861.24861.3.0.dta	9122.1	16001.8	18028.5	16175	17019.2	12017.6	14074.1	7567.2	11256.8	17330.9	18346.4	12360.1	9783.6	19452.6	9687.4	11072.8	13535.8	10660.5
	6	20231228_RH28_COREAD_PhoX_TMTpro_49.24915.24915.3.0.dta	3	2850.31	8.06896e-40	9.46846e-09	-0.005243	-1.83945	1	1	20231228_RH28_COREAD_PhoX_TMTpro_49_HCDFT.mgf	20231228_RH28_COREAD_PhoX_TMTpro_49.24915.24915.3.0.dta	9399.6	14826.6	14353.6	13549.7	12497.2	10450.8	13048.8	6139.2	9687	14860.6	14328.6	10428.1	11845.5	14789.1	8607.6	9387.4	12322	8786.1
	7	20231228_RH28_COREAD_PhoX_TMTpro_50.26005.26005.3.0.dta	3	2850.31	5.66093e-18	9.89861e-07	-0.000363	-0.127354	1	1	20231228_RH28_COREAD_PhoX_TMTpro_50_HCDFT.mgf	20231228_RH28_COREAD_PhoX_TMTpro_50.26005.26005.3.0.dta	9879.6	12734.7	12656.7	13638.7	15361.6	12961.1	16291.6	4805.9	10609.4	18489.5	14964.4	12084.1	8706.8	17008.5	8685.1	10011.1	14796.9	9359.5
	8	20231228_RH28_COREAD_PhoX_TMTpro_49.25783.25783.4.0.dta	4	2850.31	8.17365e-17	1.8543e-06	-0.007777	-2.72847	1	1	20231228_RH28_COREAD_PhoX_TMTpro_49_HCDFT.mgf	20231228_RH28_COREAD_PhoX_TMTpro_49.25783.25783.4.0.dta	5088.6	9091.2	11544.7	8442.5	8680.1	7069.8	8738.1	4562.4	7734.8	7727.8	7175.6	8313.6	5297.1	10292.7	7141.8	9361.2	6737.5	6187.9
	9	20231228_RH28_COREAD_PhoX_TMTpro_49.25583.25583.3.0.dta	3	2850.31	1.06478e-09	0.00103533	-0.00325	-1.14023	1	1	20231228_RH28_COREAD_PhoX_TMTpro_49_HCDFT.mgf	20231228_RH28_COREAD_PhoX_TMTpro_49.25583.25583.3.0.dta	6943.6	14003.1	15803	15060.5	15121.7	11243.1	15516.5	5567.4	9856	14868	14532.4	11928.5	9021.5	16185.6	9026.1	9662.7	9837.9	10376.7
	10	20231228_RH28_COREAD_PhoX_TMTpro_49.25534.25534.3.0.dta	3	2850.31	7.51618e-08	0.00766824	-0.003065	-1.07532	1	1	20231228_RH28_COREAD_PhoX_TMTpro_49_HCDFT.mgf	20231228_RH28_COREAD_PhoX_TMTpro_49.25534.25534.3.0.dta	7642.3	13599.4	15705.8	12990.8	15707.2	9792.2	10666.2	5397.5	9009.8	12504.2	12384.7	11230.9	8085.8	13561.8	9308.8	8562.5	10168.3	9850.9
	11	20231228_RH28_COREAD_PhoX_TMTpro_49.25902.25902.3.1.dta	3	2850.31	1.14255e-06	0.12066	-0.003857	-1.35318	1	1	20231228_RH28_COREAD_PhoX_TMTpro_49_HCDFT.mgf	20231228_RH28_COREAD_PhoX_TMTpro_49.25902.25902.3.1.dta	7566.4	17844	16307.9	12277.4	16979.4	9646.2	14323	6076.7	11942.9	14504.8	14236.9	9609.9	7128.1	16526.7	9620	9375.5	11733.9	9950.7
249	AEDGHAVAKKQLEK(9)(10)	2342.2	TMTpro_pep_N-term(0);TMTpro_K(14)	sp|Q03252|LMNB2_HUMAN (195)(196)/	8	526359	945861	798962	900438	944140	606245	790512	272691	456613	820953	746902	467597	336227	1.08155e+06	355843	450706	467848	524652
	1	20231228_RH28_COREAD_PhoX_TMTpro_06.15981.15981.3.0.dta	3	2342.2	1.53488e-71	4.22296e-11	-0.000824	-0.351805	1	1	20231228_RH28_COREAD_PhoX_TMTpro_06_HCDFT.mgf	20231228_RH28_COREAD_PhoX_TMTpro_06.15981.15981.3.0.dta	100302	204130	169456	204220	202116	126497	168768	54101.8	90318	168152	154896	79068.2	60862.4	234528	68383.1	90075.6	96055.8	106603
	2	20231228_RH28_COREAD_PhoX_TMTpro_06.15996.15996.4.1.dta	4	2342.2	1.37097e-37	1.83819e-08	-0.00108	-0.461104	1	1	20231228_RH28_COREAD_PhoX_TMTpro_06_HCDFT.mgf	20231228_RH28_COREAD_PhoX_TMTpro_06.15996.15996.4.1.dta	25733.2	45265	39812.2	42860	44363.7	30449.7	45131.4	13984.2	23751.3	38101.3	36192.4	19811.4	19312.3	50373.1	17614.5	21187.3	23230.1	27122.2
	3	20231228_RH28_COREAD_PhoX_TMTpro_07.15866.15866.3.0.dta	3	2342.2	2.56569e-66	0.000187756	-0.000258	-0.110153	1	1	20231228_RH28_COREAD_PhoX_TMTpro_07_HCDFT.mgf	20231228_RH28_COREAD_PhoX_TMTpro_07.15866.15866.3.0.dta	102960	171189	139191	156634	168820	115312	144199	46524	79471.5	158109	119362	90534.1	46714.2	200704	60792.3	83466.2	67743.6	101732
	4	20231228_RH28_COREAD_PhoX_TMTpro_07.15889.15889.3.0.dta	3	2342.2	3.00436e-78	0.000230092	0.000379	0.161813	1	1	20231228_RH28_COREAD_PhoX_TMTpro_07_HCDFT.mgf	20231228_RH28_COREAD_PhoX_TMTpro_07.15889.15889.3.0.dta	156173	251643	223115	241840	248156	160366	205333	78673.4	109566	225896	181669	111109	82301.6	294397	88260.2	111167	104737	126921
	5	20231228_RH28_COREAD_PhoX_TMTpro_07.15910.15910.4.0.dta	4	2342.2	3.23137e-30	0.00446412	-0.000971	-0.414567	1	1	20231228_RH28_COREAD_PhoX_TMTpro_07_HCDFT.mgf	20231228_RH28_COREAD_PhoX_TMTpro_07.15910.15910.4.0.dta	42510.2	72236.5	57179.6	66002	72447.1	43902	57821.4	20579.7	31317.9	64972	51326.6	32799.3	24760.7	80227.9	27002.1	35241	31981.4	40433.5
	6	20231228_RH28_COREAD_PhoX_TMTpro_07.16347.16347.3.1.dta	3	2342.2	1.97236e-31	0.00529112	0.000976	0.416702	1	1	20231228_RH28_COREAD_PhoX_TMTpro_07_HCDFT.mgf	20231228_RH28_COREAD_PhoX_TMTpro_07.16347.16347.3.1.dta	36460.1	66436.3	53340.8	50191.1	60561.1	38386.5	43818.3	21295.4	32938.8	52136.2	45466.5	43543.5	30524.8	62078.4	29162.8	32917.3	36623.3	33266
	7	20231228_RH28_COREAD_PhoX_TMTpro_07.16014.16014.4.0.dta	4	2342.2	6.24364e-07	0.141845	-0.001342	-0.572965	1	1	20231228_RH28_COREAD_PhoX_TMTpro_07_HCDFT.mgf	20231228_RH28_COREAD_PhoX_TMTpro_07.16014.16014.4.0.dta	8762.1	17135.5	18534.8	15940.7	17076.9	12959.9	15513.8	6989.3	9848.9	17314.4	17766.5	12517.5	12955.8	20577.5	11154	10782.2	13945.2	11289.5
	8	20231228_RH28_COREAD_PhoX_TMTpro_02.17806.17806.3.4.dta	3	2342.16	1.48975e-13	0.167241	-0.046867	-20.0098	1	1	20231228_RH28_COREAD_PhoX_TMTpro_02_HCDFT.mgf	20231228_RH28_COREAD_PhoX_TMTpro_02.17806.17806.3.4.dta	53458	117825	98332.4	122751	130599	78372.5	109927	30543.3	79400	96272.4	140224	78214	58795.5	138668	53474.3	65868.9	93531.5	77284.8
250	AEDKEWMPVTKLGR(4)(11)	2174.03	TMTpro_pep_N-term(0)	sp|P15880|RS2_HUMAN (58)(65)/	1	21397	29372.1	60976.2	32593.6	36560.3	25679.3	38486.9	23399	22580.1	30996.7	34350.5	31078.3	25936.3	44880.4	21621.2	22232.1	28904.4	23822.5
	1	20231228_RH28_COREAD_PhoX_TMTpro_12.29057.29057.3.0.dta	3	2174.03	4.26666e-08	0.206878	-0.001796	-0.826115	1	1	20231228_RH28_COREAD_PhoX_TMTpro_12_HCDFT.mgf	20231228_RH28_COREAD_PhoX_TMTpro_12.29057.29057.3.0.dta	21397	29372.1	60976.2	32593.6	36560.3	25679.3	38486.9	23399	22580.1	30996.7	34350.5	31078.3	25936.3	44880.4	21621.2	22232.1	28904.4	23822.5
251	AEEAKLKAK(5)(7)	1805.97	TMTpro_pep_N-term(0);TMTpro_K(9)	sp|O43768|ENSA_HUMAN (36)(38)/	1	39051.9	86224.1	45613.9	56055.8	52032.7	82913.4	67352.9	23895.3	64377	68604.1	101960	62310.4	53445	107653	48269.3	44639.9	45126.5	31110.3
	1	20231228_RH28_COREAD_PhoX_TMTpro_08.16270.16270.3.1.dta	3	1805.97	1.02535e-08	0.4183	-0.001238	-0.685504	1	1	20231228_RH28_COREAD_PhoX_TMTpro_08_HCDFT.mgf	20231228_RH28_COREAD_PhoX_TMTpro_08.16270.16270.3.1.dta	39051.9	86224.1	45613.9	56055.8	52032.7	82913.4	67352.9	23895.3	64377	68604.1	101960	62310.4	53445	107653	48269.3	44639.9	45126.5	31110.3
252	AEEDPAKFKSIK(7)(9)	2181.11	TMTpro_pep_N-term(0);TMTpro_K(12)	sp|Q00169|PIPNA_HUMAN (162)(164)/	1	180761	631105	365328	591415	590484	283350	404947	113456	287590	413881	941535	391314	363603	772244	204413	198110	280614	219424
	1	20231228_RH28_COREAD_PhoX_TMTpro_08.22029.22029.3.0.dta	3	2181.11	4.22589e-18	0.0580903	-0.002064	-0.946306	1	1	20231228_RH28_COREAD_PhoX_TMTpro_08_HCDFT.mgf	20231228_RH28_COREAD_PhoX_TMTpro_08.22029.22029.3.0.dta	180761	631105	365328	591415	590484	283350	404947	113456	287590	413881	941535	391314	363603	772244	204413	198110	280614	219424
253	AEEEEASTEEEDKEGAVVSAPSVKGVSFDQANNLLIEPAR(13)(24)	4759.21	TMTpro_pep_N-term(0)	sp|Q14160|SCRIB_HUMAN (694)(705)/	1	8517	14067.3	11272.9	12019.9	14997.3	9933.7	11713.5	5928.6	7914.3	11787.4	12256.8	12965.5	9397.2	15934.4	12537.2	9826.4	10632.2	12312.7
	1	20231228_RH28_COREAD_PhoX_TMTpro_03.27937.27937.4.0.dta	4	4759.21	1	0.113841	0.000181	0.038032	1	1	20231228_RH28_COREAD_PhoX_TMTpro_03_HCDFT.mgf	20231228_RH28_COREAD_PhoX_TMTpro_03.27937.27937.4.0.dta	8517	14067.3	11272.9	12019.9	14997.3	9933.7	11713.5	5928.6	7914.3	11787.4	12256.8	12965.5	9397.2	15934.4	12537.2	9826.4	10632.2	12312.7
254	AEEETDEEKPKNPMVELFYGR(9)(11)	3025.35	TMTpro_pep_N-term(0)	sp|Q9UHP3|UBP25_HUMAN (290)(292)/	1	6428.4	14844.8	10570.2	12509.7	12845.6	12096.3	13352.5	6601	7977.2	12033.2	14885.3	9845.6	8526.3	14320.4	20630.1	8482.9	10443.4	7676.5
	1	20231228_RH28_COREAD_PhoX_TMTpro_05.35929.35929.3.0.dta	3	3025.35	5.6156e-10	0.00176671	-0.002959	-0.978069	1	1	20231228_RH28_COREAD_PhoX_TMTpro_05_HCDFT.mgf	20231228_RH28_COREAD_PhoX_TMTpro_05.35929.35929.3.0.dta	6428.4	14844.8	10570.2	12509.7	12845.6	12096.3	13352.5	6601	7977.2	12033.2	14885.3	9845.6	8526.3	14320.4	20630.1	8482.9	10443.4	7676.5
255	AEEGKGPSKAQR(5)(9)	1771.83	TMTpro_pep_N-term(0)	sp|Q9BV73|CP250_HUMAN (1714)(1718)/	1	12969.1	25231.9	24873.5	24541.3	29833.4	19382.1	22155.8	11332.6	16486.2	22144.4	21005.3	19664.2	15372.7	30049	13676.6	14683.7	15996.7	15271.8
	1	20231228_RH28_COREAD_PhoX_TMTpro_49.22654.22654.2.2.dta	2	1771.83	0.942027	0.362833	0.00032	0.180604	1	1	20231228_RH28_COREAD_PhoX_TMTpro_49_HCDFT.mgf	20231228_RH28_COREAD_PhoX_TMTpro_49.22654.22654.2.2.dta	12969.1	25231.9	24873.5	24541.3	29833.4	19382.1	22155.8	11332.6	16486.2	22144.4	21005.3	19664.2	15372.7	30049	13676.6	14683.7	15996.7	15271.8
256	AEEILEKGLKVR(7)(10)	1898.99	TMTpro_pep_N-term(0)	sp|P62913|RL11_HUMAN (85)(88)/	4	82873.9	220314	155675	207158	191644	145950	209483	58312.7	83019.6	145919	230153	122490	92193.6	179607	84665.3	91989.9	106416	101295
	1	20231228_RH28_COREAD_PhoX_TMTpro_11.30814.30814.3.0.dta	3	1898.99	4.05091e-21	0.00194201	-0.001413	-0.744078	1	1	20231228_RH28_COREAD_PhoX_TMTpro_11_HCDFT.mgf	20231228_RH28_COREAD_PhoX_TMTpro_11.30814.30814.3.0.dta	34362.9	119697	75798.6	107040	92493.6	74994.9	107933	29693.7	33567.9	62686.8	115180	59551.7	38071.7	82932.9	30986.9	31573.1	41120.9	43744.4
	2	20231228_RH28_COREAD_PhoX_TMTpro_12.30765.30765.3.0.dta	3	1898.99	1.70303e-19	0.00254342	-0.002215	-1.16641	1	1	20231228_RH28_COREAD_PhoX_TMTpro_12_HCDFT.mgf	20231228_RH28_COREAD_PhoX_TMTpro_12.30765.30765.3.0.dta	10220.6	23279.8	19118.8	19373.9	20301.7	14980.2	23896	5974.2	8899.5	16841.7	28632.4	13759.1	8807.6	20849.9	8947.5	9573.4	8386.8	10854.1
	3	20231228_RH28_COREAD_PhoX_TMTpro_11.31257.31257.3.0.dta	3	1898.99	1.72427e-18	0.0110129	-0.002464	-1.29753	1	1	20231228_RH28_COREAD_PhoX_TMTpro_11_HCDFT.mgf	20231228_RH28_COREAD_PhoX_TMTpro_11.31257.31257.3.0.dta	4894.7	10652.4	11574.4	11425.7	9889.8	8520.5	11971.8	3924.5	5197.8	8322.5	10633	8651.4	5253.3	13061.5	6715.3	6814.7	4771.5	5268.3
	4	20231228_RH28_COREAD_PhoX_TMTpro_12.30890.30890.2.1.dta	2	1898.99	5.33777e-05	0.0467613	-0.001144	-0.602424	1	1	20231228_RH28_COREAD_PhoX_TMTpro_12_HCDFT.mgf	20231228_RH28_COREAD_PhoX_TMTpro_12.30890.30890.2.1.dta	33395.7	66684.7	49183	69318.7	68958.5	47453.9	65682.6	18720.3	35354.4	58068	75707.5	40528.1	40061	62762.4	38015.6	44028.7	52136.9	41428
257	AEEKAKEIAK(4)(6)	1935.01	TMTpro_pep_N-term(0);TMTpro_K(10)	sp|Q9Y605|MOFA1_HUMAN (103)(105)/	1	38842.8	64984.3	85990.9	61167.9	62960.7	45431.6	60463.4	14922.7	38855	64955.8	68187.2	45801.6	35644.3	82432.4	27549.4	36171.2	45801.9	48083.3
	1	20231228_RH28_COREAD_PhoX_TMTpro_05.18884.18884.3.0.dta	3	1935.01	9.83895e-07	0.0181576	-0.00047	-0.242893	1	1	20231228_RH28_COREAD_PhoX_TMTpro_05_HCDFT.mgf	20231228_RH28_COREAD_PhoX_TMTpro_05.18884.18884.3.0.dta	38842.8	64984.3	85990.9	61167.9	62960.7	45431.6	60463.4	14922.7	38855	64955.8	68187.2	45801.6	35644.3	82432.4	27549.4	36171.2	45801.9	48083.3
258	AEEKTEDLKNSAQQFAETAHK(4)(9)	3193.53	TMTpro_pep_N-term(0);TMTpro_K(21)	sp|Q8NFX7|STXB6_HUMAN (186)(191)/	2	27171.4	115277	56886.6	76937.5	75968.3	49469.9	60360.4	22717.1	43833.8	55725.8	73223	52606.7	43028.1	94231.4	47382.2	33857.9	41101	34110.5
	1	20231228_RH28_COREAD_PhoX_TMTpro_05.21847.21847.3.1.dta	3	3193.53	1	0.00240451	-0.001104	-0.345699	1	1	20231228_RH28_COREAD_PhoX_TMTpro_05_HCDFT.mgf	20231228_RH28_COREAD_PhoX_TMTpro_05.21847.21847.3.1.dta	13195.3	60388.8	27438.1	42682.4	38317.7	25198.8	31034.5	10417.8	20887.9	29532.1	37320.5	26719.9	21987.9	47716.6	25007.4	16686.5	20048.6	18213.7
	2	20231228_RH28_COREAD_PhoX_TMTpro_05.21884.21884.3.2.dta	3	3193.53	3.09604e-06	0.0128929	-0.001723	-0.539528	1	1	20231228_RH28_COREAD_PhoX_TMTpro_05_HCDFT.mgf	20231228_RH28_COREAD_PhoX_TMTpro_05.21884.21884.3.2.dta	13976.1	54888	29448.5	34255.1	37650.6	24271.1	29325.9	12299.3	22945.9	26193.7	35902.5	25886.8	21040.2	46514.8	22374.8	17171.4	21052.4	15896.8
259	AEELEKPKETEKVK(8)(12)	2780.49	TMTpro_pep_N-term(0);TMTpro_K(6);TMTpro_K(14)	sp|Q9UEE9|CFDP1_HUMAN (158)(162)/	1	83470.9	238962	140465	178647	183033	127059	166480	42418.7	74605.4	174884	106875	99675.7	80127.1	130647	111183	96233	102380	96739.5
	1	20231228_RH28_COREAD_PhoX_TMTpro_10.18286.18286.3.0.dta	3	2780.49	1.01848e-05	0.101231	-0.001128	-0.405683	1	1	20231228_RH28_COREAD_PhoX_TMTpro_10_HCDFT.mgf	20231228_RH28_COREAD_PhoX_TMTpro_10.18286.18286.3.0.dta	83470.9	238962	140465	178647	183033	127059	166480	42418.7	74605.4	174884	106875	99675.7	80127.1	130647	111183	96233	102380	96739.5
260	AEELLAEEKSKPIPIMPASPQK(9)(11)	3224.68	TMTpro_pep_N-term(0);TMTpro_K(22)	sp|O00429|DNM1L_HUMAN (606)(608)/	1	10161	18011.5	15691.9	16291.3	14070.2	12588.8	13249.1	3538	12326.8	12814.8	10258.2	11781.2	10537.7	13347.6	9615.3	13847.4	12547.1	12980.3
	1	20231228_RH28_COREAD_PhoX_TMTpro_14.31657.31657.4.1.dta	4	3224.68	5.4491e-26	4.66555e-06	0.00138	0.427949	1	1	20231228_RH28_COREAD_PhoX_TMTpro_14_HCDFT.mgf	20231228_RH28_COREAD_PhoX_TMTpro_14.31657.31657.4.1.dta	10161	18011.5	15691.9	16291.3	14070.2	12588.8	13249.1	3538	12326.8	12814.8	10258.2	11781.2	10537.7	13347.6	9615.3	13847.4	12547.1	12980.3
261	AEEMKSGLKDFK(5)(9)	2201.08	TMTpro_pep_N-term(0);TMTpro_K(12)	sp|P49792|RBP2_HUMAN (2174)(2178)/sp|Q99666|RGPD5_HUMAN (1198)(1202)/	2	32989.2	50197	57960.7	52463.6	50272.9	46680.4	54531.7	18025.3	42190.4	52249.1	50174.7	36032	31233.3	73176.7	35456.9	37496.9	45625.1	42761.5
	1	20231228_RH28_COREAD_PhoX_TMTpro_15.25894.25894.3.0.dta	3	2201.08	1.81763e-10	0.146534	-0.001366	-0.620603	1	1	20231228_RH28_COREAD_PhoX_TMTpro_15_HCDFT.mgf	20231228_RH28_COREAD_PhoX_TMTpro_15.25894.25894.3.0.dta	20960.4	28939.7	29914.8	31522.6	27586.8	24657	31670.1	10212.5	24685.8	29576.2	28988	20846.2	18867.3	45191	21656.8	22006.9	25604.2	26082.8
	2	20231228_RH28_COREAD_PhoX_TMTpro_15.26015.26015.3.0.dta	3	2201.08	1.18085e-08	0.181333	-0.0006	-0.272593	1	1	20231228_RH28_COREAD_PhoX_TMTpro_15_HCDFT.mgf	20231228_RH28_COREAD_PhoX_TMTpro_15.26015.26015.3.0.dta	12028.8	21257.3	28045.9	20941	22686.1	22023.4	22861.6	7812.8	17504.6	22672.9	21186.7	15185.8	12366	27985.7	13800.1	15490	20020.9	16678.7
262	AEEVDVTKDIKPQLELIEDEEK(8)(11)	3388.69	TMTpro_pep_N-term(0);TMTpro_K(22)	sp|P46821|MAP1B_HUMAN (852)(855)/	3	9550.2	19701.9	19366.2	22356.2	22070.7	19051.5	21489.2	18695.2	16656.9	33309.2	54525.9	17911	15751.2	28385.5	46768.4	94646	55657.9	55548.6
	1	20231228_RH28_COREAD_PhoX_TMTpro_01.27967.27967.4.1.dta	4	3388.7	3.0328e-14	2.95765e-07	0.009128	2.69366	1	1	20231228_RH28_COREAD_PhoX_TMTpro_01_HCDFT.mgf	20231228_RH28_COREAD_PhoX_TMTpro_01.27967.27967.4.1.dta	3601.3	4830.2	5749.1	5885.9	7509.3	3805.6	5602.6	4919.5	5690.6	9960.9	17406	4003.7	3907.4	8472.8	14966.9	31425.2	17338.5	18746.3
	2	20231228_RH28_COREAD_PhoX_TMTpro_01.27989.27989.3.0.dta	3	3388.7	1.61425e-25	5.74021e-07	0.004944	1.45897	1	1	20231228_RH28_COREAD_PhoX_TMTpro_01_HCDFT.mgf	20231228_RH28_COREAD_PhoX_TMTpro_01.27989.27989.3.0.dta	4520.9	10554.7	8027.7	9509.5	9360	9246.1	11466.3	6107.3	6874.5	14088.3	20333.9	8382.4	7302.9	11115.7	15513	30612.2	19036.1	17233.9
	3	20231228_RH28_COREAD_PhoX_TMTpro_01.27979.27979.4.1.dta	4	3388.7	8.80485e-43	4.76123e-06	0.009128	2.69366	1	1	20231228_RH28_COREAD_PhoX_TMTpro_01_HCDFT.mgf	20231228_RH28_COREAD_PhoX_TMTpro_01.27979.27979.4.1.dta	1428	4317	5589.4	6960.8	5201.4	5999.8	4420.3	7668.4	4091.8	9260	16786	5524.9	4540.9	8797	16288.5	32608.6	19283.3	19568.4
263	AEEVELYLEKLKEKR(10)(12)	2695.42	TMTpro_pep_N-term(0);TMTpro_K(14)	sp|Q8NBN3|TM87A_HUMAN (107)(109)/	1	46968.3	62801	103231	47114.5	50900.3	39905.2	49181.7	22550.3	40594.3	52567.5	61602.6	51551.9	39873.7	55443	45613.4	47275	61891.2	57364.5
	1	20231228_RH28_COREAD_PhoX_TMTpro_20.31703.31703.3.0.dta	3	2695.42	3.37668e-14	0.00381106	-0.00269	-0.997988	1	1	20231228_RH28_COREAD_PhoX_TMTpro_20_HCDFT.mgf	20231228_RH28_COREAD_PhoX_TMTpro_20.31703.31703.3.0.dta	46968.3	62801	103231	47114.5	50900.3	39905.2	49181.7	22550.3	40594.3	52567.5	61602.6	51551.9	39873.7	55443	45613.4	47275	61891.2	57364.5
264	AEFGDFDIKTVLQEIKR(9)(16)	2523.25	TMTpro_pep_N-term(0)	sp|Q8IWS0|PHF6_HUMAN (266)(273)/	1	11824.5	75499.7	46364.7	68679.4	57156.3	31317.9	41243.3	27145.2	21263.8	40258.8	41997.5	26183	22027.1	44219	40100.9	23765.7	29493.5	27349.7
	1	20231228_RH28_COREAD_PhoX_TMTpro_25.41659.41659.3.0.dta	3	2523.25	1.291e-21	0.00822229	-0.00395	-1.56544	1	1	20231228_RH28_COREAD_PhoX_TMTpro_25_HCDFT.mgf	20231228_RH28_COREAD_PhoX_TMTpro_25.41659.41659.3.0.dta	11824.5	75499.7	46364.7	68679.4	57156.3	31317.9	41243.3	27145.2	21263.8	40258.8	41997.5	26183	22027.1	44219	40100.9	23765.7	29493.5	27349.7
265	AEFKKTLEEAIR(4)(5)	1948.97	TMTpro_pep_N-term(0)	sp|P50995|ANX11_HUMAN (319)(320)/	1	6525.6	7847.7	6852.8	8842.6	8244	7970.9	9845.9	2893.3	6736.3	9081.6	5842.8	6233.3	4668.4	9171.7	3871.1	6255.4	8039.4	6396.6
	1	20231228_RH28_COREAD_PhoX_TMTpro_19.35856.35856.3.0.dta	3	1948.97	1.14119e-38	0.000957134	-0.001748	-0.896882	1	1	20231228_RH28_COREAD_PhoX_TMTpro_19_HCDFT.mgf	20231228_RH28_COREAD_PhoX_TMTpro_19.35856.35856.3.0.dta	6525.6	7847.7	6852.8	8842.6	8244	7970.9	9845.9	2893.3	6736.3	9081.6	5842.8	6233.3	4668.4	9171.7	3871.1	6255.4	8039.4	6396.6
266	AEGAQNQGKKAEGAQNQGK(9)(10)	2732.33	TMTpro_pep_N-term(0);TMTpro_K(19)	sp|Q9P2E9|RRBP1_HUMAN (340)(341)/	21	366693	570886	649074	734125	802581	442060	533234	276732	385941	703608	659862	716657	595118	1100010	572299	612225	375152	657128
	1	20231228_RH28_COREAD_PhoX_TMTpro_01.6393.6393.4.1.dta	4	2732.33	1.95582e-39	2.12432e-10	0.000436	0.159571	1	1	20231228_RH28_COREAD_PhoX_TMTpro_01_HCDFT.mgf	20231228_RH28_COREAD_PhoX_TMTpro_01.6393.6393.4.1.dta	48900.9	70762.4	80094.2	98537.9	107118	49279.1	66308.3	36928.3	48576.6	90297.1	76729.5	108868	80866.6	145216	80720.8	87803.6	45785.7	104464
	2	20231228_RH28_COREAD_PhoX_TMTpro_01.6428.6428.4.0.dta	4	2732.33	5.17188e-43	1.34792e-09	0.000121	0.044285	1	1	20231228_RH28_COREAD_PhoX_TMTpro_01_HCDFT.mgf	20231228_RH28_COREAD_PhoX_TMTpro_01.6428.6428.4.0.dta	38448.2	67123.6	66278.8	80067	88028.9	42477.4	55867.6	25881.7	39265.2	66754.2	68116.2	62982.6	60544.1	114653	56458.9	62797.4	38801.9	74456
	3	20231228_RH28_COREAD_PhoX_TMTpro_01.6343.6343.3.1.dta	3	2732.33	4.84566e-48	2.82969e-09	0.003963	1.45041	1	1	20231228_RH28_COREAD_PhoX_TMTpro_01_HCDFT.mgf	20231228_RH28_COREAD_PhoX_TMTpro_01.6343.6343.3.1.dta	40001.2	46582	75428.8	79972.2	83274.7	39051.2	49389.3	25053.2	38961.8	63622.2	54588.9	79278.1	61075.7	117268	64772.1	71582.3	31598.2	75373.4
	4	20231228_RH28_COREAD_PhoX_TMTpro_03.9946.9946.3.2.dta	3	2732.33	9.26375e-30	1.24282e-08	0.000731	0.267537	1	1	20231228_RH28_COREAD_PhoX_TMTpro_03_HCDFT.mgf	20231228_RH28_COREAD_PhoX_TMTpro_03.9946.9946.3.2.dta	7694.9	9658.4	11341.3	13786.6	17653	7134	8531.9	4776.6	5863.8	14288.9	10234	16989.3	10435.4	21707	11354	13615.3	7772.3	14733.7
	5	20231228_RH28_COREAD_PhoX_TMTpro_03.9976.9976.4.1.dta	4	2732.33	2.15794e-33	4.60616e-07	0.005439	1.99061	1	1	20231228_RH28_COREAD_PhoX_TMTpro_03_HCDFT.mgf	20231228_RH28_COREAD_PhoX_TMTpro_03.9976.9976.4.1.dta	8776.3	13551.8	15095.1	15533.7	19065.4	8185.2	14154.1	6430	9425.7	19094.5	14100.8	16238.5	11304.8	19258.2	12357.9	14542.5	10019.6	14617
	6	20231228_RH28_COREAD_PhoX_TMTpro_01.6603.6603.3.0.dta	3	2732.33	2.14939e-11	1.13384e-06	0.002063	0.755034	1	1	20231228_RH28_COREAD_PhoX_TMTpro_01_HCDFT.mgf	20231228_RH28_COREAD_PhoX_TMTpro_01.6603.6603.3.0.dta	6800.3	8464.9	9579.7	12609.1	12973.2	6956.3	9654	3071.4	6163.9	8862.5	8841.6	10725.5	9725.1	14244.7	8169.4	10101.6	7301.7	8475.8
	7	20231228_RH28_COREAD_PhoX_TMTpro_01.6819.6819.3.1.dta	3	2732.33	9.36231e-18	7.12567e-06	0.006393	2.33976	1	1	20231228_RH28_COREAD_PhoX_TMTpro_01_HCDFT.mgf	20231228_RH28_COREAD_PhoX_TMTpro_01.6819.6819.3.1.dta	10536	17985.8	16748.6	19447.6	24502	10041.9	14843.8	10258.5	8249	13155.3	16918.4	21125.7	17197.3	24147.2	15435.4	12918.5	7934.2	12039
	8	20231228_RH28_COREAD_PhoX_TMTpro_02.10094.10094.3.0.dta	3	2732.33	6.87599e-28	4.73967e-05	-0.000906	-0.331585	1	1	20231228_RH28_COREAD_PhoX_TMTpro_02_HCDFT.mgf	20231228_RH28_COREAD_PhoX_TMTpro_02.10094.10094.3.0.dta	8593.4	13514.6	14575.2	15912.3	18515.3	8776.4	12508.9	5929.9	10501.1	16899.6	15391.5	18193	14928.9	25426.5	13785.2	15075.5	10646.2	17053
	9	20231228_RH28_COREAD_PhoX_TMTpro_02.9930.9930.4.0.dta	4	2732.33	1.94991e-44	5.86104e-05	0.001887	0.69062	1	1	20231228_RH28_COREAD_PhoX_TMTpro_02_HCDFT.mgf	20231228_RH28_COREAD_PhoX_TMTpro_02.9930.9930.4.0.dta	20145.1	32527.1	40058.6	40628.2	46857.2	24253.8	30452.4	13588	22851.6	35207.7	35776.8	38236.3	32522.6	52662.1	32916.4	34149.5	23947.8	35287.9
	10	20231228_RH28_COREAD_PhoX_TMTpro_01.7173.7173.3.2.dta	3	2732.34	3.77527e-26	6.25214e-05	0.007453	2.72771	1	1	20231228_RH28_COREAD_PhoX_TMTpro_01_HCDFT.mgf	20231228_RH28_COREAD_PhoX_TMTpro_01.7173.7173.3.2.dta	46430	53056.9	73631.5	84857.1	94746.7	42071.8	54109	32323.8	36905.4	59077.4	61633.4	90119.6	78705.7	126451	83089.1	76131.4	35127.2	81202.1
	11	20231228_RH28_COREAD_PhoX_TMTpro_02.9895.9895.3.1.dta	3	2732.33	5.9248e-43	0.000193608	0.002419	0.885326	1	1	20231228_RH28_COREAD_PhoX_TMTpro_02_HCDFT.mgf	20231228_RH28_COREAD_PhoX_TMTpro_02.9895.9895.3.1.dta	25915.3	38368.6	48321.9	50225.8	55112.2	31828.6	34833.7	16548.7	30086.9	46619.3	34980	40771.7	37469.8	61333.3	31218.8	35748	22475.2	39891.2
	12	20231228_RH28_COREAD_PhoX_TMTpro_04.9686.9686.3.0.dta	3	2732.33	4.15412e-28	0.000205886	0.002186	0.80005	1	1	20231228_RH28_COREAD_PhoX_TMTpro_04_HCDFT.mgf	20231228_RH28_COREAD_PhoX_TMTpro_04.9686.9686.3.0.dta	8623.3	11451.7	18764.6	17814.4	20380.5	8563.4	13818.8	5025	10405.8	16620.3	12105.7	17434.4	14998.5	26729.8	16152.5	14449.6	6740	18680.8
	13	20231228_RH28_COREAD_PhoX_TMTpro_50.9612.9612.4.1.dta	4	2732.33	2.80222e-11	0.000268202	-0.001747	-0.639381	1	1	20231228_RH28_COREAD_PhoX_TMTpro_50_HCDFT.mgf	20231228_RH28_COREAD_PhoX_TMTpro_50.9612.9612.4.1.dta	5323.4	8651.6	9290.3	11035	13577.8	7989	9405.9	2887.4	6114.6	9219.7	7596	9605.7	9060.9	14120.9	8265.8	8471.5	5557.1	9190.1
	14	20231228_RH28_COREAD_PhoX_TMTpro_50.8909.8909.3.0.dta	3	2732.33	1	0.000433186	-0.002272	-0.831525	1	1	20231228_RH28_COREAD_PhoX_TMTpro_50_HCDFT.mgf	20231228_RH28_COREAD_PhoX_TMTpro_50.8909.8909.3.0.dta	2018.3	5215.3	5335.1	4646.8	4612.8	3628.9	4388.5	1280.1	2695.7	2826.9	2329	3562.3	2160.6	5004.1	2437.1	3435.6	2876.9	3192.1
	15	20231228_RH28_COREAD_PhoX_TMTpro_50.9521.9521.4.1.dta	4	2732.33	4.71617e-11	0.00102874	-0.002547	-0.932172	1	1	20231228_RH28_COREAD_PhoX_TMTpro_50_HCDFT.mgf	20231228_RH28_COREAD_PhoX_TMTpro_50.9521.9521.4.1.dta	5297.3	6075	11154.5	9642.8	9148.7	3736.4	7236.9	1473	5240.4	6765.5	5477	7096.2	6246.3	11905.7	6015.9	6797.1	3100.4	8415.6
	16	20231228_RH28_COREAD_PhoX_TMTpro_50.9719.9719.3.1.dta	3	2732.33	1	0.00125164	-0.00271	-0.991828	1	1	20231228_RH28_COREAD_PhoX_TMTpro_50_HCDFT.mgf	20231228_RH28_COREAD_PhoX_TMTpro_50.9719.9719.3.1.dta	1719.7	4135.1	4102.8	3848.6	3581.1	2296.6	3313.6	942	2438.1	4062	3710.9	3570.6	3020.9	4742.1	2277.2	3069.4	1619.2	2225.9
	17	20231228_RH28_COREAD_PhoX_TMTpro_04.9718.9718.4.1.dta	4	2732.34	5.79064e-26	0.00709482	0.009895	3.62145	1	1	20231228_RH28_COREAD_PhoX_TMTpro_04_HCDFT.mgf	20231228_RH28_COREAD_PhoX_TMTpro_04.9718.9718.4.1.dta	11757	26031.8	20360.6	26849.5	26200.9	17715.9	23085.6	10898.5	15407.5	31973.7	28213.4	21836	21508.8	33797.5	17060.8	18650.6	19703.1	22600.2
	18	20231228_RH28_COREAD_PhoX_TMTpro_02.10787.10787.3.2.dta	3	2732.34	3.73104e-28	0.0172971	0.007908	2.89424	1	1	20231228_RH28_COREAD_PhoX_TMTpro_02_HCDFT.mgf	20231228_RH28_COREAD_PhoX_TMTpro_02.10787.10787.3.2.dta	28759.1	36448.2	50931.8	54504.8	58915.7	30222.2	38395.4	18579.1	23529.2	44183.3	36601.3	56833.3	49067.1	79108.2	46508.5	44884.2	23416.1	49671.2
	19	20231228_RH28_COREAD_PhoX_TMTpro_01.6396.6396.4.4.dta	4	2732.33	1.24675e-07	0.0289123	0.000436	0.159571	1	1	20231228_RH28_COREAD_PhoX_TMTpro_01_HCDFT.mgf	20231228_RH28_COREAD_PhoX_TMTpro_01.6396.6396.4.4.dta	28753.5	73434.8	44172.5	67495	66272.1	80591.7	59997.7	42867.1	43801.7	129889	146728	74172	60258.6	169582	45067.7	62015.7	55052.9	45530.8
	20	20231228_RH28_COREAD_PhoX_TMTpro_50.9026.9026.3.2.dta	3	2732.33	1.03221e-05	0.133061	0.00447	1.63597	1	1	20231228_RH28_COREAD_PhoX_TMTpro_50_HCDFT.mgf	20231228_RH28_COREAD_PhoX_TMTpro_50.9026.9026.3.2.dta	3393.1	5045.1	9154.1	7473.7	7017.9	4109.3	7248.5	2275.6	4080	5868.8	3238.5	4869	3628.2	6893.7	4496.9	3347.9	3193	3659.7
	21	20231228_RH28_COREAD_PhoX_TMTpro_04.9667.9667.4.3.dta	4	2732.34	3.76481e-24	0.345209	0.014979	5.48214	1	1	20231228_RH28_COREAD_PhoX_TMTpro_04_HCDFT.mgf	20231228_RH28_COREAD_PhoX_TMTpro_04.9667.9667.4.3.dta	8806.3	22801.5	24654.2	19236.7	25027.5	13151.2	15690.4	9714	15377.1	18319.5	16551.4	14149.3	10392	25759	13738.2	12637.6	12483.6	16368.9
267	AEGAQNQGKKAEGAQNQGQK(9)(10)	2860.39	TMTpro_pep_N-term(0);TMTpro_K(20)	sp|Q9P2E9|RRBP1_HUMAN (500)(501)/	1	5522.3	8648.9	8780.8	9798.8	11187.7	4273.9	9490.8	2274.5	5656.9	7686	9206.6	7321.7	7258.4	12531.7	8536.7	7874.2	4998.9	8991.3
	1	20231228_RH28_COREAD_PhoX_TMTpro_01.6265.6265.3.0.dta	3	2860.39	6.21024e-22	2.94046e-09	-0.000158	-0.055237	1	1	20231228_RH28_COREAD_PhoX_TMTpro_01_HCDFT.mgf	20231228_RH28_COREAD_PhoX_TMTpro_01.6265.6265.3.0.dta	5522.3	8648.9	8780.8	9798.8	11187.7	4273.9	9490.8	2274.5	5656.9	7686	9206.6	7321.7	7258.4	12531.7	8536.7	7874.2	4998.9	8991.3
268	AEGAQNQGKKVDTTPNQGK(9)(10)	2789.37	TMTpro_pep_N-term(0);TMTpro_K(19)	sp|Q9P2E9|RRBP1_HUMAN (270)(271)/	2	50200.8	77893.7	77956.8	79666.3	86680.6	48673.8	62381.7	25193.5	45824.1	71097.8	73185.5	79493.3	71898.2	114848	68657.7	69664.6	45596.2	78171.1
	1	20231228_RH28_COREAD_PhoX_TMTpro_05.12555.12555.3.0.dta	3	2789.37	3.2166e-73	1.62027e-07	-0.004711	-1.68891	1	1	20231228_RH28_COREAD_PhoX_TMTpro_05_HCDFT.mgf	20231228_RH28_COREAD_PhoX_TMTpro_05.12555.12555.3.0.dta	23305.7	41997.6	37556	38045.3	42281.1	22595.5	29923.5	11486.4	21884.4	36554.7	34207.3	40066.5	34115.3	58114.8	31588.7	33808.1	23191.2	34052.3
	2	20231228_RH28_COREAD_PhoX_TMTpro_05.12545.12545.3.0.dta	3	2789.37	8.39682e-42	4.2173e-07	-0.004846	-1.73731	1	1	20231228_RH28_COREAD_PhoX_TMTpro_05_HCDFT.mgf	20231228_RH28_COREAD_PhoX_TMTpro_05.12545.12545.3.0.dta	26895.1	35896.1	40400.8	41621	44399.5	26078.3	32458.2	13707.1	23939.7	34543.1	38978.2	39426.8	37782.9	56732.7	37069	35856.5	22405	44118.8
269	AEGAQNQGKKVEGAQNQGK(9)(10)	2760.36	TMTpro_pep_N-term(0);TMTpro_K(19)	sp|Q9P2E9|RRBP1_HUMAN (390)(391)/	5	63054.4	103934	123088	135869	144455	73429.7	93967.9	39686	68344.3	103726	110477	130722	105445	171389	96327.1	103842	73285.1	123072
	1	20231228_RH28_COREAD_PhoX_TMTpro_05.12155.12155.3.0.dta	3	2760.36	5.82731e-51	2.56891e-08	-0.000348	-0.126071	1	1	20231228_RH28_COREAD_PhoX_TMTpro_05_HCDFT.mgf	20231228_RH28_COREAD_PhoX_TMTpro_05.12155.12155.3.0.dta	27433	40486.2	51913.8	60692.7	62441.3	31600.2	39484.9	18593.1	25086	45954.4	49692.4	63443.2	51773.3	81057.8	43159.1	49457.1	27714.7	61119.2
	2	20231228_RH28_COREAD_PhoX_TMTpro_05.12167.12167.4.1.dta	4	2760.36	2.10112e-33	5.06521e-07	-2.9e-05	-0.010506	1	1	20231228_RH28_COREAD_PhoX_TMTpro_05_HCDFT.mgf	20231228_RH28_COREAD_PhoX_TMTpro_05.12167.12167.4.1.dta	19381	31313.8	31629.9	33887.7	41642.4	20167.7	25430.5	10777.9	20566.5	26062.1	29238.5	32071.5	28668	44822.6	26273.5	27554.4	24063.6	31053.3
	3	20231228_RH28_COREAD_PhoX_TMTpro_04.11921.11921.3.0.dta	3	2760.36	1	2.24836e-05	-3.7e-05	-0.013404	1	1	20231228_RH28_COREAD_PhoX_TMTpro_04_HCDFT.mgf	20231228_RH28_COREAD_PhoX_TMTpro_04.11921.11921.3.0.dta	3965.1	5932.9	10184.3	10400.1	10279.5	5970.3	7737.9	2370	4838.2	8019.2	6776.9	12303.9	7460.1	13084.2	8265.2	8618.4	5204.9	8981.1
	4	20231228_RH28_COREAD_PhoX_TMTpro_04.11954.11954.4.0.dta	4	2760.36	2.1976e-24	0.00375704	0.001673	0.60608	1	1	20231228_RH28_COREAD_PhoX_TMTpro_04_HCDFT.mgf	20231228_RH28_COREAD_PhoX_TMTpro_04.11954.11954.4.0.dta	6065.8	12956.5	14686.3	14689.4	16348.1	7333.1	10560.8	3954	9648.6	11729.4	11929.6	11388.1	9080	15832.4	9774.9	9500.6	8528.7	11923.2
	5	20231228_RH28_COREAD_PhoX_TMTpro_04.11971.11971.4.0.dta	4	2760.36	2.00965e-20	0.0056105	0.004724	1.71137	1	1	20231228_RH28_COREAD_PhoX_TMTpro_04_HCDFT.mgf	20231228_RH28_COREAD_PhoX_TMTpro_04.11971.11971.4.0.dta	6209.5	13244.6	14673.5	16199.3	13743.6	8358.4	10753.8	3991	8205	11960.5	12839.8	11515.7	8463.9	16591.8	8854.4	8711.7	7773.2	9994.8
270	AEGDAKGDKAK(6)(9)	1907.94	TMTpro_pep_N-term(0);TMTpro_K(11)	sp|P05204|HMGN2_HUMAN (11)(14)/	5	292936	599593	405947	598442	645380	353334	484724	195920	288917	471613	451376	320563	274524	459322	207033	259300	297357	297331
	1	20231228_RH28_COREAD_PhoX_TMTpro_49.10287.10287.3.0.dta	3	1907.94	7.7324e-14	0.0232806	-0.00279	-1.46231	1	1	20231228_RH28_COREAD_PhoX_TMTpro_49_HCDFT.mgf	20231228_RH28_COREAD_PhoX_TMTpro_49.10287.10287.3.0.dta	87693.8	180096	116318	176612	200936	106522	149791	64841.5	90195.4	154117	138112	96022.9	82078.7	140472	50057.5	68671	90036.7	95893.5
	2	20231228_RH28_COREAD_PhoX_TMTpro_49.10198.10198.3.0.dta	3	1907.94	2.0215e-13	0.0326925	-0.003003	-1.57395	1	1	20231228_RH28_COREAD_PhoX_TMTpro_49_HCDFT.mgf	20231228_RH28_COREAD_PhoX_TMTpro_49.10198.10198.3.0.dta	47940.4	97262.8	70582.4	86006.7	100259	68090.1	73513.3	30240.1	46850.1	72749.1	64417.5	48720.3	47202.9	74715.6	39371.3	41482.7	50952.6	42330.6
	3	20231228_RH28_COREAD_PhoX_TMTpro_49.10213.10213.3.0.dta	3	1907.94	1.0797e-11	0.0350179	-0.002933	-1.53726	1	1	20231228_RH28_COREAD_PhoX_TMTpro_49_HCDFT.mgf	20231228_RH28_COREAD_PhoX_TMTpro_49.10213.10213.3.0.dta	63493.7	142560	92232.5	158146	154722	83720.6	120138	46589.9	64441	105375	105828	75943.6	64425.8	105696	44303.6	59340.4	67134.3	65738.5
	4	20231228_RH28_COREAD_PhoX_TMTpro_49.10336.10336.3.2.dta	3	1907.94	2.64563e-09	0.0459606	-0.002648	-1.38789	1	1	20231228_RH28_COREAD_PhoX_TMTpro_49_HCDFT.mgf	20231228_RH28_COREAD_PhoX_TMTpro_49.10336.10336.3.2.dta	65768.8	126603	83716.1	126994	141707	61845.3	97075.6	32481.3	60303.6	98996.7	100721	68065.4	54650.3	93473.7	46241.2	59971.1	59346.3	61304.4
	5	20231228_RH28_COREAD_PhoX_TMTpro_49.9970.9970.3.0.dta	3	1907.94	3.7832e-07	0.25841	-0.003377	-1.76997	1	1	20231228_RH28_COREAD_PhoX_TMTpro_49_HCDFT.mgf	20231228_RH28_COREAD_PhoX_TMTpro_49.9970.9970.3.0.dta	28039.7	53072.8	43097.9	50683.9	47755.5	33156.4	44206.3	21767.3	27127.2	40375.6	42298.5	31810.4	26165.8	44965.3	27059.2	29835	29887.4	32063.8
271	AEGEWEDQEALDYFSDKESGKQK(17)(21)	3507.58	TMTpro_pep_N-term(0);TMTpro_K(23)	sp|Q9NYF8|BCLF1_HUMAN (387)(391)/	4	16410.6	30157.1	31068.1	32435.9	28540.7	21977.6	30419.7	13331.9	18634.3	29514.6	29708.3	22244.7	18272.5	32437.6	19580.5	16968.5	20566.1	17865.6
	1	20231228_RH28_COREAD_PhoX_TMTpro_50.29019.29019.3.0.dta	3	3507.57	1	0.000220181	-0.002037	-0.580743	1	1	20231228_RH28_COREAD_PhoX_TMTpro_50_HCDFT.mgf	20231228_RH28_COREAD_PhoX_TMTpro_50.29019.29019.3.0.dta	3039.3	6552.9	7046.9	6906.2	5852.3	4637.9	7223.6	2920.6	3505.1	6018.9	7344.5	4921	2979.7	6291.1	4142.1	3617	5364.4	5022.9
	2	20231228_RH28_COREAD_PhoX_TMTpro_50.28901.28901.3.0.dta	3	3507.58	1	0.000405834	-0.000114	-0.032501	1	1	20231228_RH28_COREAD_PhoX_TMTpro_50_HCDFT.mgf	20231228_RH28_COREAD_PhoX_TMTpro_50.28901.28901.3.0.dta	2768.1	5634.8	5796.4	5899.1	6670.1	4970.3	4881.1	3126.9	3569.8	6114.5	6626.2	3838.9	4186.3	5777.8	2856.6	3703.9	3490.7	2940.5
	3	20231228_RH28_COREAD_PhoX_TMTpro_50.28870.28870.3.0.dta	3	3507.58	1	0.00831669	-0.000114	-0.032501	1	1	20231228_RH28_COREAD_PhoX_TMTpro_50_HCDFT.mgf	20231228_RH28_COREAD_PhoX_TMTpro_50.28870.28870.3.0.dta	3688.3	7102.9	6018.1	7306.9	5077.3	4562.5	6613.5	2713.6	4212.4	6466.8	5723.4	4649.5	3435	6234.7	4067.5	3248	4718.6	2713.1
	4	20231228_RH28_COREAD_PhoX_TMTpro_50.29093.29093.4.0.dta	4	3507.57	6.27631e-17	0.0179844	-0.006292	-1.79383	1	1	20231228_RH28_COREAD_PhoX_TMTpro_50_HCDFT.mgf	20231228_RH28_COREAD_PhoX_TMTpro_50.29093.29093.4.0.dta	6914.9	10866.5	12206.7	12323.7	10941	7806.9	11701.5	4570.8	7347	10914.4	10014.2	8835.3	7671.5	14134	8514.3	6399.6	6992.4	7189.1
272	AEGGGGGGRPGAPAAGDGKTEQKGGDK(19)(23)	3200.53	TMTpro_pep_N-term(0);TMTpro_K(27)	sp|Q00839|HNRPU_HUMAN (234)(238)/	5	72803.7	131129	98002.8	97129.8	107119	70812	112038	34923.3	77692.4	88830.3	82623.5	62984.4	50374	96324.7	64359.9	53852.5	74029.6	75225.4
	1	20231228_RH28_COREAD_PhoX_TMTpro_01.6208.6208.4.1.dta	4	3200.52	7.40148e-31	5.3361e-07	-0.000755	-0.235899	1	1	20231228_RH28_COREAD_PhoX_TMTpro_01_HCDFT.mgf	20231228_RH28_COREAD_PhoX_TMTpro_01.6208.6208.4.1.dta	26139.4	48327.3	40558.3	37422.1	40726.4	28516.3	43341.9	14948.1	31944	31338.6	33409.9	24063.3	19198.2	35727.8	26153.5	22703.2	26915	28728.7
	2	20231228_RH28_COREAD_PhoX_TMTpro_01.6231.6231.4.1.dta	4	3200.52	2.38114e-25	1.28829e-05	-0.000755	-0.235899	1	1	20231228_RH28_COREAD_PhoX_TMTpro_01_HCDFT.mgf	20231228_RH28_COREAD_PhoX_TMTpro_01.6231.6231.4.1.dta	27941.5	46021.7	31414	35305.7	39575.7	23689.3	40726.6	10173.9	27201.7	32248.7	27527	23065.9	18915	35598.1	20435.5	17293.9	25351.7	27513.5
	3	20231228_RH28_COREAD_PhoX_TMTpro_50.9341.9341.4.0.dta	4	3200.52	1	0.109954	-0.009527	-2.9767	1	1	20231228_RH28_COREAD_PhoX_TMTpro_50_HCDFT.mgf	20231228_RH28_COREAD_PhoX_TMTpro_50.9341.9341.4.0.dta	3479.4	7467.6	7158.8	6861.8	6331.9	6260.8	6585.7	2473.1	4696.1	7002.9	6533.4	3102.2	2845.7	5705.9	4861.9	3548.5	5775.5	4822.8
	4	20231228_RH28_COREAD_PhoX_TMTpro_01.6219.6219.3.0.dta	3	3200.53	1	0.14777	0.002123	0.663329	1	1	20231228_RH28_COREAD_PhoX_TMTpro_01_HCDFT.mgf	20231228_RH28_COREAD_PhoX_TMTpro_01.6219.6219.3.0.dta	8302.3	13929.1	11460.7	10632.6	11619.3	6872.9	13268.2	4107.8	7480.8	9357.8	9051.6	7224.2	5554	10812.3	6841.6	5576.1	8399.5	8464.3
	5	20231228_RH28_COREAD_PhoX_TMTpro_01.6244.6244.3.0.dta	3	3200.53	1	0.227107	0.002123	0.663329	1	1	20231228_RH28_COREAD_PhoX_TMTpro_01_HCDFT.mgf	20231228_RH28_COREAD_PhoX_TMTpro_01.6244.6244.3.0.dta	6941.1	15383.3	7411	6907.6	8865.4	5472.7	8116	3220.4	6369.8	8882.3	6101.6	5528.8	3861.1	8480.6	6067.4	4730.8	7587.9	5696.1
273	AEGIPVEMVVIGDDSAFTVLKKAGR(21)(22)	3116.57	TMTpro_pep_N-term(0)	sp|Q3LXA3|TKFC_HUMAN (147)(148)/	1	32225.7	66391	57545.2	53477.3	54774.9	45112.7	53792.8	22113.7	41035.8	57676.9	60511.9	50989.5	39397.2	69592.1	43531.3	36223.5	47426	36961.4
	1	20231228_RH28_COREAD_PhoX_TMTpro_21.41484.41484.3.0.dta	3	3116.57	3.93022e-32	0.000559325	-0.004701	-1.50839	1	1	20231228_RH28_COREAD_PhoX_TMTpro_21_HCDFT.mgf	20231228_RH28_COREAD_PhoX_TMTpro_21.41484.41484.3.0.dta	32225.7	66391	57545.2	53477.3	54774.9	45112.7	53792.8	22113.7	41035.8	57676.9	60511.9	50989.5	39397.2	69592.1	43531.3	36223.5	47426	36961.4
274	AEGIREPKVTGKLK(8)(12)	2344.29	TMTpro_pep_N-term(0);TMTpro_K(14)	sp|P46087|NOP2_HUMAN (693)(697)/	1	21000.3	49859.9	48614.4	44991.9	49353.5	34791.5	50697.2	11005.7	23780.6	54410.4	40201.3	22414.2	19384.6	30959.3	21926.9	32265.4	28183.2	53802.7
	1	20231228_RH28_COREAD_PhoX_TMTpro_17.19252.19252.3.2.dta	3	2344.29	1.81836e-08	0.340408	-0.001752	-0.747347	1	1	20231228_RH28_COREAD_PhoX_TMTpro_17_HCDFT.mgf	20231228_RH28_COREAD_PhoX_TMTpro_17.19252.19252.3.2.dta	21000.3	49859.9	48614.4	44991.9	49353.5	34791.5	50697.2	11005.7	23780.6	54410.4	40201.3	22414.2	19384.6	30959.3	21926.9	32265.4	28183.2	53802.7
275	AEGPEVDVNLPKADVDISGPKIDVTAPDVSIEEPEGK(12)(21)	4648.31	TMTpro_pep_N-term(0);TMTpro_K(37)	sp|Q09666|AHNK_HUMAN (775)(784)/	3	32698.3	45708.9	40257.5	48748.3	46065.6	73323	88247.7	23656.1	37305.2	83551	107163	57453.4	44857	90948.8	41145.7	54175.2	113354	69038
	1	20231228_RH28_COREAD_PhoX_TMTpro_05.34004.34004.4.0.dta	4	4648.31	4.4102e-20	8.33598e-08	0.001944	0.418217	1	1	20231228_RH28_COREAD_PhoX_TMTpro_05_HCDFT.mgf	20231228_RH28_COREAD_PhoX_TMTpro_05.34004.34004.4.0.dta	12870.5	17255.8	19247.1	21894.6	16723.8	32036.1	44510.6	8631.1	13919.4	42329.2	50913.5	28797.9	22811.2	38207.2	16007.2	27540.3	59369.6	35885.6
	2	20231228_RH28_COREAD_PhoX_TMTpro_05.34103.34103.4.0.dta	4	4648.31	1.34266e-11	4.7918e-06	0.003843	0.826752	1	1	20231228_RH28_COREAD_PhoX_TMTpro_05_HCDFT.mgf	20231228_RH28_COREAD_PhoX_TMTpro_05.34103.34103.4.0.dta	8801.3	12497.3	9319.4	13153.2	13252.9	19007.7	20064.5	6937.8	8891.4	18962.8	24519.8	11037.8	10243.7	23431.4	11912.3	13061.8	20438.6	14877.3
	3	20231228_RH28_COREAD_PhoX_TMTpro_05.33974.33974.4.0.dta	4	4648.31	2.93126e-11	8.68764e-06	0.001184	0.254716	1	1	20231228_RH28_COREAD_PhoX_TMTpro_05_HCDFT.mgf	20231228_RH28_COREAD_PhoX_TMTpro_05.33974.33974.4.0.dta	11026.5	15955.8	11691	13700.5	16088.9	22279.2	23672.6	8087.2	14494.4	22259	31729.5	17617.7	11802.1	29310.2	13226.2	13573.1	33545.9	18275.1
276	AEGPEVDVNLPKADVDISGPKVGVEVPDVNIEGPEGK(12)(21)	4587.3	TMTpro_pep_N-term(0);TMTpro_K(37)	sp|Q09666|AHNK_HUMAN (903)(912)/	1	6193.7	8455.4	8575.8	8378.1	8608.8	12028.5	13989.4	3220.8	6411.8	12867.4	14465.5	8227.5	7239.8	14049.6	7311.5	9690.5	15037.5	8716.8
	1	20231228_RH28_COREAD_PhoX_TMTpro_07.34095.34095.4.0.dta	4	4587.29	1	0.0101539	-0.009074	-1.97807	1	1	20231228_RH28_COREAD_PhoX_TMTpro_07_HCDFT.mgf	20231228_RH28_COREAD_PhoX_TMTpro_07.34095.34095.4.0.dta	6193.7	8455.4	8575.8	8378.1	8608.8	12028.5	13989.4	3220.8	6411.8	12867.4	14465.5	8227.5	7239.8	14049.6	7311.5	9690.5	15037.5	8716.8
277	AEGPEVDVNLPKADVDVSGPKVDVEGPDVNIEGPEGK(12)(21)	4589.25	TMTpro_pep_N-term(0);TMTpro_K(37)	sp|Q09666|AHNK_HUMAN (2920)(2929)/	4	45738.2	65957.3	68647.9	60493.4	59307.8	86452.6	112516	30047.4	48905.6	101662	107787	63232.3	58244.8	116174	52884.3	66252.7	119152	77697.2
	1	20231228_RH28_COREAD_PhoX_TMTpro_02.31226.31226.4.0.dta	4	4589.25	1.64837e-22	5.49924e-05	0.005996	1.30653	1	1	20231228_RH28_COREAD_PhoX_TMTpro_02_HCDFT.mgf	20231228_RH28_COREAD_PhoX_TMTpro_02.31226.31226.4.0.dta	10627.1	20630.3	14598.8	17511.9	16212	22929.2	31911.3	8966.2	12502.4	29756.2	34326.4	16651.6	16211.9	32558	13154.4	20543.4	34441	22617.6
	2	20231228_RH28_COREAD_PhoX_TMTpro_09.35964.35964.4.1.dta	4	4589.32	4.58152e-24	0.00136794	0.074477	16.2286	1	1	20231228_RH28_COREAD_PhoX_TMTpro_09_HCDFT.mgf	20231228_RH28_COREAD_PhoX_TMTpro_09.35964.35964.4.1.dta	11049.8	14131.2	17409.7	13262.4	15536.4	19185.4	25474.7	7130.2	12297.3	22938.4	24024.8	15414.4	13586.9	26368.4	13744.5	14273.7	23229.3	17639.7
	3	20231228_RH28_COREAD_PhoX_TMTpro_09.35924.35924.4.1.dta	4	4589.32	4.61246e-10	0.00232142	0.074829	16.3053	1	1	20231228_RH28_COREAD_PhoX_TMTpro_09_HCDFT.mgf	20231228_RH28_COREAD_PhoX_TMTpro_09.35924.35924.4.1.dta	11365	16094	17553.8	14604	14509.7	22774.4	26733.2	8475.4	12616.3	25223.3	28844.5	16874.8	13801.6	29852.6	13059	17409.3	32767.2	20468.2
	4	20231228_RH28_COREAD_PhoX_TMTpro_09.35945.35945.4.1.dta	4	4589.32	5.55833e-15	0.00261271	0.074477	16.2286	1	1	20231228_RH28_COREAD_PhoX_TMTpro_09_HCDFT.mgf	20231228_RH28_COREAD_PhoX_TMTpro_09.35945.35945.4.1.dta	12696.3	15101.8	19085.6	15115.1	13049.7	21563.6	28397.1	5475.6	11489.6	23744.4	20591.1	14291.5	14644.4	27395.2	12926.4	14026.3	28714.9	16971.7
278	AEGPEVDVNLPKADVVVSGPKVDVEVPDVSLEGPEGK(12)(21)	4588.32	TMTpro_pep_N-term(0);TMTpro_K(37)	sp|Q09666|AHNK_HUMAN (2074)(2083)/	4	38412	47959.8	55249.9	46583.9	44266.1	69680	83133	21570.2	36683.5	72666.2	78507.7	49019.8	43543.9	85266.7	40877.8	50435.2	91225.7	56756.4
	1	20231228_RH28_COREAD_PhoX_TMTpro_09.35945.35945.4.0.dta	4	4588.32	1	3.1352e-05	2.5e-05	0.005449	1	1	20231228_RH28_COREAD_PhoX_TMTpro_09_HCDFT.mgf	20231228_RH28_COREAD_PhoX_TMTpro_09.35945.35945.4.0.dta	12696.3	15101.8	19085.6	15115.1	13049.7	21563.6	28397.1	5475.6	11489.6	23744.4	20591.1	14291.5	14644.4	27395.2	12926.4	14026.3	28714.9	16971.7
	2	20231228_RH28_COREAD_PhoX_TMTpro_09.36016.36016.5.0.dta	5	4588.33	1.18185e-12	0.000134864	0.001828	0.398403	1	1	20231228_RH28_COREAD_PhoX_TMTpro_09_HCDFT.mgf	20231228_RH28_COREAD_PhoX_TMTpro_09.36016.36016.5.0.dta	8157	8308.6	10034.7	8486.7	8097.9	13313.5	14013.3	4398.4	6165.8	10831.1	14606.6	9626	7858.1	13969.3	7580.9	9309.1	14706.1	10599.7
	3	20231228_RH28_COREAD_PhoX_TMTpro_09.35924.35924.4.0.dta	4	4588.32	6.08408e-28	0.000201633	-0.005228	-1.13941	1	1	20231228_RH28_COREAD_PhoX_TMTpro_09_HCDFT.mgf	20231228_RH28_COREAD_PhoX_TMTpro_09.35924.35924.4.0.dta	11365	16094	17553.8	14604	14509.7	22774.4	26733.2	8475.4	12616.3	25223.3	28844.5	16874.8	13801.6	29852.6	13059	17409.3	32767.2	20468.2
	4	20231228_RH28_COREAD_PhoX_TMTpro_07.34095.34095.4.1.dta	4	4588.3	1	0.027249	-0.023644	-5.15308	1	1	20231228_RH28_COREAD_PhoX_TMTpro_07_HCDFT.mgf	20231228_RH28_COREAD_PhoX_TMTpro_07.34095.34095.4.1.dta	6193.7	8455.4	8575.8	8378.1	8608.8	12028.5	13989.4	3220.8	6411.8	12867.4	14465.5	8227.5	7239.8	14049.6	7311.5	9690.5	15037.5	8716.8
279	AEGSEAAELAEIYAKLEEIEADKAPAR(15)(23)	3388.62	TMTpro_pep_N-term(0)	sp|Q9NUQ8|ABCF3_HUMAN (294)(302)/	2	8020.4	12724.3	12295.9	9050.5	11304.7	10037.6	12321.9	5299.3	9066.9	11989.1	14343.6	11766.3	9164.6	15195.2	8873.3	8227.7	11080.5	7836.1
	1	20231228_RH28_COREAD_PhoX_TMTpro_02.42088.42088.3.0.dta	3	3388.61	7.98756e-16	0.000460287	-0.004734	-1.39703	1	1	20231228_RH28_COREAD_PhoX_TMTpro_02_HCDFT.mgf	20231228_RH28_COREAD_PhoX_TMTpro_02.42088.42088.3.0.dta	4523.3	8737.3	7708.4	7429.3	7897.9	6662.4	7731	3318.8	5826	7184.6	8433.8	7377.6	5550.3	10628	5277.4	5044.3	6788.7	5806
	2	20231228_RH28_COREAD_PhoX_TMTpro_02.42087.42087.4.0.dta	4	3388.61	3.56711e-12	0.00179003	-0.006292	-1.85681	1	1	20231228_RH28_COREAD_PhoX_TMTpro_02_HCDFT.mgf	20231228_RH28_COREAD_PhoX_TMTpro_02.42087.42087.4.0.dta	3497.1	3987	4587.5	1621.2	3406.8	3375.2	4590.9	1980.5	3240.9	4804.5	5909.8	4388.7	3614.3	4567.2	3595.9	3183.4	4291.8	2030.1
280	AEGSPNQGKKADAAANQGK(9)(10)	2660.3	TMTpro_pep_N-term(0);TMTpro_K(19)	sp|Q9P2E9|RRBP1_HUMAN (588)(589)/	4	39735.8	67166	68107.2	76380.8	80232.6	45830.6	57024.4	22509.3	38360.9	68392.2	77109.2	52779.7	50878.3	97309	59124.7	57747.7	51017.1	63183.1
	1	20231228_RH28_COREAD_PhoX_TMTpro_03.11891.11891.3.1.dta	3	2660.3	2.33724e-30	1.57115e-06	0.004414	1.65921	1	1	20231228_RH28_COREAD_PhoX_TMTpro_03_HCDFT.mgf	20231228_RH28_COREAD_PhoX_TMTpro_03.11891.11891.3.1.dta	8758.5	17924.4	17390.3	18223.6	20571	11839.7	14432.2	4622.2	9950.6	18159.4	18713	17182.3	13913.9	25192.7	16691.2	12945.6	13711.2	15200.1
	2	20231228_RH28_COREAD_PhoX_TMTpro_03.11936.11936.3.2.dta	3	2660.3	6.90252e-28	1.24236e-05	0.0046	1.72913	1	1	20231228_RH28_COREAD_PhoX_TMTpro_03_HCDFT.mgf	20231228_RH28_COREAD_PhoX_TMTpro_03.11936.11936.3.2.dta	9767.1	19296.1	17115	19701.3	19887.3	11630.2	14633.3	5397.8	8678.5	17900.7	24995.1	14351.8	15797.3	24077.9	14759.9	13090.4	14508.1	14594.8
	3	20231228_RH28_COREAD_PhoX_TMTpro_04.11577.11577.3.1.dta	3	2660.3	1.52632e-63	4.11807e-05	0.000435	0.163516	1	1	20231228_RH28_COREAD_PhoX_TMTpro_04_HCDFT.mgf	20231228_RH28_COREAD_PhoX_TMTpro_04.11577.11577.3.1.dta	9500.6	11870.8	11911.2	13678.7	16266.3	9219.9	10790.2	5193.8	7726	12123.1	13620.3	9519.2	7950.5	19867.9	11717.5	10661.7	8822.3	13823
	4	20231228_RH28_COREAD_PhoX_TMTpro_04.11615.11615.4.0.dta	4	2660.3	3.75558e-31	0.00182534	0.000814	0.305981	1	1	20231228_RH28_COREAD_PhoX_TMTpro_04_HCDFT.mgf	20231228_RH28_COREAD_PhoX_TMTpro_04.11615.11615.4.0.dta	11709.6	18074.7	21690.7	24777.2	23508	13140.8	17168.7	7295.5	12005.8	20209	19780.8	11726.4	13216.6	28170.5	15956.1	21050	13975.5	19565.2
281	AEGTPNQGKKAEGAQNQGK(9)(10)	2731.33	TMTpro_pep_N-term(0);TMTpro_K(19)	sp|Q9P2E9|RRBP1_HUMAN (260)(261)/	18	359894	532509	632966	742546	811993	387527	501643	253579	355301	585134	542057	698031	569857	980242	580450	573874	342648	642276
	1	20231228_RH28_COREAD_PhoX_TMTpro_01.7173.7173.3.1.dta	3	2731.33	1.87826e-49	8.03294e-10	9.9e-05	0.036246	1	1	20231228_RH28_COREAD_PhoX_TMTpro_01_HCDFT.mgf	20231228_RH28_COREAD_PhoX_TMTpro_01.7173.7173.3.1.dta	46430	53056.9	73631.5	84857.1	94746.7	42071.8	54109	32323.8	36905.4	59077.4	61633.4	90119.6	78705.7	126451	83089.1	76131.4	35127.2	81202.1
	2	20231228_RH28_COREAD_PhoX_TMTpro_03.10793.10793.3.0.dta	3	2731.33	4.5154e-30	1.15255e-08	-0.000363	-0.132902	1	1	20231228_RH28_COREAD_PhoX_TMTpro_03_HCDFT.mgf	20231228_RH28_COREAD_PhoX_TMTpro_03.10793.10793.3.0.dta	6443.7	9504.5	8975.8	12339.2	13352.6	6709	8894.6	3501.6	6323.6	8028	9661.4	10143.9	9087.6	13342.5	9065.3	8043.2	6537.8	10454.3
	3	20231228_RH28_COREAD_PhoX_TMTpro_03.10935.10935.3.0.dta	3	2731.33	1.20772e-13	6.14526e-08	-0.000409	-0.149744	1	1	20231228_RH28_COREAD_PhoX_TMTpro_03_HCDFT.mgf	20231228_RH28_COREAD_PhoX_TMTpro_03.10935.10935.3.0.dta	5171.6	7980.9	8249.3	9075.3	11057	4538.9	6872	3253.7	4720.6	8700.4	6790.6	8129.3	7472.5	9167.3	7054.2	5858.3	5093.6	8525
	4	20231228_RH28_COREAD_PhoX_TMTpro_01.7286.7286.3.1.dta	3	2731.33	3.66143e-16	1.77233e-07	0.00056	0.205028	1	1	20231228_RH28_COREAD_PhoX_TMTpro_01_HCDFT.mgf	20231228_RH28_COREAD_PhoX_TMTpro_01.7286.7286.3.1.dta	11361	14996.1	15747.3	19483.9	22143.2	11942	13591.7	6629.8	7781.4	16220	14022.7	17303	12295.2	23629	14511.6	14291	9436.5	15547.9
	5	20231228_RH28_COREAD_PhoX_TMTpro_01.7162.7162.4.1.dta	4	2731.33	1.2303e-25	7.32208e-07	0.001823	0.66744	1	1	20231228_RH28_COREAD_PhoX_TMTpro_01_HCDFT.mgf	20231228_RH28_COREAD_PhoX_TMTpro_01.7162.7162.4.1.dta	18061.2	30912.9	36551.4	37613.5	44223	24103.3	33059.3	13078.2	19263.8	27838.5	30414.4	37137.1	29881.4	49789.7	31595.2	27850	22061	32824.6
	6	20231228_RH28_COREAD_PhoX_TMTpro_01.7184.7184.4.3.dta	4	2731.33	7.70875e-22	5.30317e-06	0.001823	0.66744	1	1	20231228_RH28_COREAD_PhoX_TMTpro_01_HCDFT.mgf	20231228_RH28_COREAD_PhoX_TMTpro_01.7184.7184.4.3.dta	24758	42217.6	36852.4	52142.4	50644.3	27165.8	30235.8	15454.1	25669.7	36685.9	36557.5	38326.4	32942	52719	36550.8	30905.5	27419	34286.5
	7	20231228_RH28_COREAD_PhoX_TMTpro_02.10787.10787.3.1.dta	3	2731.33	1.10779e-54	7.58371e-06	-0.000406	-0.148645	1	1	20231228_RH28_COREAD_PhoX_TMTpro_02_HCDFT.mgf	20231228_RH28_COREAD_PhoX_TMTpro_02.10787.10787.3.1.dta	28759.1	36448.2	50931.8	54504.8	58915.7	30222.2	38395.4	18579.1	23529.2	44183.3	36601.3	56833.3	49067.1	79108.2	46508.5	44884.2	23416.1	49671.2
	8	20231228_RH28_COREAD_PhoX_TMTpro_01.7615.7615.3.1.dta	3	2731.34	3.01783e-38	8.45876e-06	0.005513	2.01843	1	1	20231228_RH28_COREAD_PhoX_TMTpro_01_HCDFT.mgf	20231228_RH28_COREAD_PhoX_TMTpro_01.7615.7615.3.1.dta	11230.7	25069.1	30109.2	39641.3	41558.5	19953.1	27655.3	12840.1	17014.1	22595.9	21483.1	31691.3	23306	39122.7	27019.5	22242.5	18161.2	22374.5
	9	20231228_RH28_COREAD_PhoX_TMTpro_01.7620.7620.3.1.dta	3	2731.34	1.99157e-27	1.34073e-05	0.005513	2.01843	1	1	20231228_RH28_COREAD_PhoX_TMTpro_01_HCDFT.mgf	20231228_RH28_COREAD_PhoX_TMTpro_01.7620.7620.3.1.dta	14321.2	25897	30142.2	42893.6	46347.1	18754.3	24448.3	12223.1	18030.8	25568.8	27052.3	36156.8	27695.7	42365.6	29867.1	24122.5	18462.6	27121.3
	10	20231228_RH28_COREAD_PhoX_TMTpro_01.6343.6343.3.0.dta	3	2731.33	9.00067e-25	1.75788e-05	-0.006145	-2.24982	1	1	20231228_RH28_COREAD_PhoX_TMTpro_01_HCDFT.mgf	20231228_RH28_COREAD_PhoX_TMTpro_01.6343.6343.3.0.dta	40001.2	46582	75428.8	79972.2	83274.7	39051.2	49389.3	25053.2	38961.8	63622.2	54588.9	79278.1	61075.7	117268	64772.1	71582.3	31598.2	75373.4
	11	20231228_RH28_COREAD_PhoX_TMTpro_01.6393.6393.4.2.dta	4	2731.33	1.36217e-24	2.15999e-05	-0.006551	-2.39846	1	1	20231228_RH28_COREAD_PhoX_TMTpro_01_HCDFT.mgf	20231228_RH28_COREAD_PhoX_TMTpro_01.6393.6393.4.2.dta	48900.9	70762.4	80094.2	98537.9	107118	49279.1	66308.3	36928.3	48576.6	90297.1	76729.5	108868	80866.6	145216	80720.8	87803.6	45785.7	104464
	12	20231228_RH28_COREAD_PhoX_TMTpro_01.6428.6428.4.2.dta	4	2731.33	4.03319e-26	5.78598e-05	-0.006551	-2.39846	1	1	20231228_RH28_COREAD_PhoX_TMTpro_01_HCDFT.mgf	20231228_RH28_COREAD_PhoX_TMTpro_01.6428.6428.4.2.dta	38448.2	67123.6	66278.8	80067	88028.9	42477.4	55867.6	25881.7	39265.2	66754.2	68116.2	62982.6	60544.1	114653	56458.9	62797.4	38801.9	74456
	13	20231228_RH28_COREAD_PhoX_TMTpro_03.9946.9946.3.1.dta	3	2731.33	2.60126e-27	0.000170034	-0.005979	-2.18904	1	1	20231228_RH28_COREAD_PhoX_TMTpro_03_HCDFT.mgf	20231228_RH28_COREAD_PhoX_TMTpro_03.9946.9946.3.1.dta	7694.9	9658.4	11341.3	13786.6	17653	7134	8531.9	4776.6	5863.8	14288.9	10234	16989.3	10435.4	21707	11354	13615.3	7772.3	14733.7
	14	20231228_RH28_COREAD_PhoX_TMTpro_04.10571.10571.3.0.dta	3	2731.33	1	0.000454613	0.000628	0.229924	1	1	20231228_RH28_COREAD_PhoX_TMTpro_04_HCDFT.mgf	20231228_RH28_COREAD_PhoX_TMTpro_04.10571.10571.3.0.dta	5156	6996.2	7121.9	8429.9	9621.5	5107.7	4278.2	2821.4	3977.1	7298	7912.4	8572.3	6193.7	10407.2	6275.9	7073.4	4596.6	6444.7
	15	20231228_RH28_COREAD_PhoX_TMTpro_01.6819.6819.3.0.dta	3	2731.33	8.13238e-08	0.000722753	0.000314	0.114962	1	1	20231228_RH28_COREAD_PhoX_TMTpro_01_HCDFT.mgf	20231228_RH28_COREAD_PhoX_TMTpro_01.6819.6819.3.0.dta	10536	17985.8	16748.6	19447.6	24502	10041.9	14843.8	10258.5	8249	13155.3	16918.4	21125.7	17197.3	24147.2	15435.4	12918.5	7934.2	12039
	16	20231228_RH28_COREAD_PhoX_TMTpro_05.11307.11307.3.1.dta	3	2731.34	4.99934e-15	0.00252152	0.004319	1.58128	1	1	20231228_RH28_COREAD_PhoX_TMTpro_05_HCDFT.mgf	20231228_RH28_COREAD_PhoX_TMTpro_05.11307.11307.3.1.dta	8081.7	17497.3	17675	21713.2	23314.2	8583.2	16510	8401.8	10675.8	17580.2	16254.8	16168.7	10623	23085.3	12800.6	13557.6	11229	14185.8
	17	20231228_RH28_COREAD_PhoX_TMTpro_04.9686.9686.3.1.dta	3	2731.33	1.07408e-24	0.0264684	-0.004968	-1.81889	1	1	20231228_RH28_COREAD_PhoX_TMTpro_04_HCDFT.mgf	20231228_RH28_COREAD_PhoX_TMTpro_04.9686.9686.3.1.dta	8623.3	11451.7	18764.6	17814.4	20380.5	8563.4	13818.8	5025	10405.8	16620.3	12105.7	17434.4	14998.5	26729.8	16152.5	14449.6	6740	18680.8
	18	20231228_RH28_COREAD_PhoX_TMTpro_02.9895.9895.3.4.dta	3	2731.32	4.94555e-23	0.0297862	-0.009678	-3.54332	1	1	20231228_RH28_COREAD_PhoX_TMTpro_02_HCDFT.mgf	20231228_RH28_COREAD_PhoX_TMTpro_02.9895.9895.3.4.dta	25915.3	38368.6	48321.9	50225.8	55112.2	31828.6	34833.7	16548.7	30086.9	46619.3	34980	40771.7	37469.8	61333.3	31218.8	35748	22475.2	39891.2
282	AEGTPNQGKKAEGTPNQGK(9)(10)	2730.34	TMTpro_pep_N-term(0);TMTpro_K(19)	sp|Q9P2E9|RRBP1_HUMAN (250)(251)/	18	287644	489505	526430	632059	696718	342996	442449	222444	284266	460531	458006	570336	460672	764749	492721	447942	312239	493751
	1	20231228_RH28_COREAD_PhoX_TMTpro_03.11385.11385.3.0.dta	3	2730.34	5.98596e-43	3.62747e-11	0.000766	0.280551	1	1	20231228_RH28_COREAD_PhoX_TMTpro_03_HCDFT.mgf	20231228_RH28_COREAD_PhoX_TMTpro_03.11385.11385.3.0.dta	16813.6	30002.7	35008.9	48102.3	54353.6	20475.5	29244.1	17308.6	15550.3	31362.7	32410.1	43249.1	36226.4	56730.7	36240.7	30137.1	17358.3	37190.6
	2	20231228_RH28_COREAD_PhoX_TMTpro_01.7620.7620.3.0.dta	3	2730.34	6.13521e-36	3.78275e-10	0.000191	0.069955	1	1	20231228_RH28_COREAD_PhoX_TMTpro_01_HCDFT.mgf	20231228_RH28_COREAD_PhoX_TMTpro_01.7620.7620.3.0.dta	14321.2	25897	30142.2	42893.6	46347.1	18754.3	24448.3	12223.1	18030.8	25568.8	27052.3	36156.8	27695.7	42365.6	29867.1	24122.5	18462.6	27121.3
	3	20231228_RH28_COREAD_PhoX_TMTpro_01.7615.7615.3.0.dta	3	2730.34	2.09041e-60	9.88334e-10	0.000186	0.068123	1	1	20231228_RH28_COREAD_PhoX_TMTpro_01_HCDFT.mgf	20231228_RH28_COREAD_PhoX_TMTpro_01.7615.7615.3.0.dta	11230.7	25069.1	30109.2	39641.3	41558.5	19953.1	27655.3	12840.1	17014.1	22595.9	21483.1	31691.3	23306	39122.7	27019.5	22242.5	18161.2	22374.5
	4	20231228_RH28_COREAD_PhoX_TMTpro_03.11332.11332.4.0.dta	4	2730.34	1.72821e-21	9.24141e-07	0.000435	0.159321	1	1	20231228_RH28_COREAD_PhoX_TMTpro_03_HCDFT.mgf	20231228_RH28_COREAD_PhoX_TMTpro_03.11332.11332.4.0.dta	14102.9	26429.5	26928.7	26966.1	32030.5	19601	20887.7	11296.6	13375.7	19653.7	22580.8	25491.5	18575.6	27813.5	20234.5	18532.5	16677.1	17290.4
	5	20231228_RH28_COREAD_PhoX_TMTpro_05.11307.11307.3.0.dta	3	2730.34	5.89231e-28	1.72911e-06	-0.001409	-0.516053	1	1	20231228_RH28_COREAD_PhoX_TMTpro_05_HCDFT.mgf	20231228_RH28_COREAD_PhoX_TMTpro_05.11307.11307.3.0.dta	8081.7	17497.3	17675	21713.2	23314.2	8583.2	16510	8401.8	10675.8	17580.2	16254.8	16168.7	10623	23085.3	12800.6	13557.6	11229	14185.8
	6	20231228_RH28_COREAD_PhoX_TMTpro_02.11315.11315.3.0.dta	3	2730.34	8.41988e-45	6.26328e-06	0.00127	0.465144	1	1	20231228_RH28_COREAD_PhoX_TMTpro_02_HCDFT.mgf	20231228_RH28_COREAD_PhoX_TMTpro_02.11315.11315.3.0.dta	19740.8	32803.6	40639.5	48086.1	53229.4	23528.4	31563	17317.9	20643.5	29948.6	38913.5	39109.2	35160.6	56775.4	42272	30248.2	21667.5	36181.9
	7	20231228_RH28_COREAD_PhoX_TMTpro_02.11442.11442.3.0.dta	3	2730.34	2.01176e-23	3.22326e-05	0.00057	0.208765	1	1	20231228_RH28_COREAD_PhoX_TMTpro_02_HCDFT.mgf	20231228_RH28_COREAD_PhoX_TMTpro_02.11442.11442.3.0.dta	7813.6	16553.3	14234.4	19791.5	19867.8	9686.6	11674.4	6037.2	10068.6	12583.1	16478.9	14665.5	11836.5	19809.6	13136.2	11633.4	11583.1	13805.8
	8	20231228_RH28_COREAD_PhoX_TMTpro_02.11279.11279.3.0.dta	3	2730.34	9.92643e-25	8.57645e-05	0.001426	0.52228	1	1	20231228_RH28_COREAD_PhoX_TMTpro_02_HCDFT.mgf	20231228_RH28_COREAD_PhoX_TMTpro_02.11279.11279.3.0.dta	15057.8	34993.3	32316.6	45904.9	46084	27341.4	33847.1	14946.5	21573.3	27160.4	28551.7	34294.7	27767.7	45003.6	28338.5	26459	21930.7	24893.5
	9	20231228_RH28_COREAD_PhoX_TMTpro_04.11059.11059.3.0.dta	3	2730.34	3.46143e-20	0.000171489	0.000829	0.303625	1	1	20231228_RH28_COREAD_PhoX_TMTpro_04_HCDFT.mgf	20231228_RH28_COREAD_PhoX_TMTpro_04.11059.11059.3.0.dta	6556.7	11367.8	9559.4	13908.9	16961.6	7549.9	8277.7	6119.5	5078.9	9539.6	8343.9	10929.3	8763.3	13602.7	11076.8	10783.8	5615	12277.9
	10	20231228_RH28_COREAD_PhoX_TMTpro_01.7173.7173.3.0.dta	3	2730.33	2.45492e-25	0.000334296	-0.007084	-2.59455	1	1	20231228_RH28_COREAD_PhoX_TMTpro_01_HCDFT.mgf	20231228_RH28_COREAD_PhoX_TMTpro_01.7173.7173.3.0.dta	46430	53056.9	73631.5	84857.1	94746.7	42071.8	54109	32323.8	36905.4	59077.4	61633.4	90119.6	78705.7	126451	83089.1	76131.4	35127.2	81202.1
	11	20231228_RH28_COREAD_PhoX_TMTpro_03.10793.10793.3.1.dta	3	2730.33	7.45592e-11	0.00117152	-0.008199	-3.00292	1	1	20231228_RH28_COREAD_PhoX_TMTpro_03_HCDFT.mgf	20231228_RH28_COREAD_PhoX_TMTpro_03.10793.10793.3.1.dta	6443.7	9504.5	8975.8	12339.2	13352.6	6709	8894.6	3501.6	6323.6	8028	9661.4	10143.9	9087.6	13342.5	9065.3	8043.2	6537.8	10454.3
	12	20231228_RH28_COREAD_PhoX_TMTpro_01.7286.7286.3.0.dta	3	2730.33	3.81441e-09	0.0038905	-0.007102	-2.60114	1	1	20231228_RH28_COREAD_PhoX_TMTpro_01_HCDFT.mgf	20231228_RH28_COREAD_PhoX_TMTpro_01.7286.7286.3.0.dta	11361	14996.1	15747.3	19483.9	22143.2	11942	13591.7	6629.8	7781.4	16220	14022.7	17303	12295.2	23629	14511.6	14291	9436.5	15547.9
	13	20231228_RH28_COREAD_PhoX_TMTpro_01.7162.7162.4.2.dta	4	2730.31	2.20745e-20	0.00398109	-0.031469	-11.5257	1	1	20231228_RH28_COREAD_PhoX_TMTpro_01_HCDFT.mgf	20231228_RH28_COREAD_PhoX_TMTpro_01.7162.7162.4.2.dta	18061.2	30912.9	36551.4	37613.5	44223	24103.3	33059.3	13078.2	19263.8	27838.5	30414.4	37137.1	29881.4	49789.7	31595.2	27850	22061	32824.6
	14	20231228_RH28_COREAD_PhoX_TMTpro_03.10935.10935.3.2.dta	3	2730.33	5.47358e-06	0.00726352	-0.010491	-3.84238	1	1	20231228_RH28_COREAD_PhoX_TMTpro_03_HCDFT.mgf	20231228_RH28_COREAD_PhoX_TMTpro_03.10935.10935.3.2.dta	5171.6	7980.9	8249.3	9075.3	11057	4538.9	6872	3253.7	4720.6	8700.4	6790.6	8129.3	7472.5	9167.3	7054.2	5858.3	5093.6	8525
	15	20231228_RH28_COREAD_PhoX_TMTpro_02.10787.10787.3.0.dta	3	2730.33	9.00148e-26	0.00745506	-0.008497	-3.11207	1	1	20231228_RH28_COREAD_PhoX_TMTpro_02_HCDFT.mgf	20231228_RH28_COREAD_PhoX_TMTpro_02.10787.10787.3.0.dta	28759.1	36448.2	50931.8	54504.8	58915.7	30222.2	38395.4	18579.1	23529.2	44183.3	36601.3	56833.3	49067.1	79108.2	46508.5	44884.2	23416.1	49671.2
	16	20231228_RH28_COREAD_PhoX_TMTpro_02.10809.10809.4.1.dta	4	2730.35	8.55621e-21	0.0519611	0.013994	5.12537	1	1	20231228_RH28_COREAD_PhoX_TMTpro_02_HCDFT.mgf	20231228_RH28_COREAD_PhoX_TMTpro_02.10809.10809.4.1.dta	26408.2	49926.6	41899.3	54944.7	52215.6	30433.4	36559.7	17530.4	23606.5	43698.6	38529.7	45226.6	36027.8	59330.8	33885.5	35449.2	28399.1	38569
	17	20231228_RH28_COREAD_PhoX_TMTpro_02.10834.10834.4.1.dta	4	2730.35	1.03105e-24	0.101433	0.013994	5.12537	1	1	20231228_RH28_COREAD_PhoX_TMTpro_02_HCDFT.mgf	20231228_RH28_COREAD_PhoX_TMTpro_02.10834.10834.4.1.dta	26134.7	59069	46707.5	43802.9	56696.3	32393.8	42581.5	18234.6	26147.9	49493.6	40371	45115.3	31986.2	69214.6	39749.5	40644.3	34886.4	45190.6
	18	20231228_RH28_COREAD_PhoX_TMTpro_04.10571.10571.3.1.dta	3	2730.33	1	0.268847	-0.00646	-2.36601	1	1	20231228_RH28_COREAD_PhoX_TMTpro_04_HCDFT.mgf	20231228_RH28_COREAD_PhoX_TMTpro_04.10571.10571.3.1.dta	5156	6996.2	7121.9	8429.9	9621.5	5107.7	4278.2	2821.4	3977.1	7298	7912.4	8572.3	6193.7	10407.2	6275.9	7073.4	4596.6	6444.7
283	AEGTPNQGKKTEGTPNQGK(9)(10)	2760.35	TMTpro_pep_N-term(0);TMTpro_K(19)	sp|Q9P2E9|RRBP1_HUMAN (230)(231)/	4	24218.1	47748.7	41450.3	38543.4	44956.4	27147.9	36695	17442.5	28061.6	50523.5	46395.6	48996.4	38540.6	75149.3	44982.7	43888	30437.8	34166.1
	1	20231228_RH28_COREAD_PhoX_TMTpro_01.7300.7300.3.0.dta	3	2760.35	1.19741e-31	8.56754e-08	0.000936	0.339088	1	1	20231228_RH28_COREAD_PhoX_TMTpro_01_HCDFT.mgf	20231228_RH28_COREAD_PhoX_TMTpro_01.7300.7300.3.0.dta	7923.9	15614.4	12190.6	14674.3	14277	9074.8	11840.7	5615	9389.3	16801.4	15345.4	16125.7	12756.9	24949.3	14335.1	15333.4	9859.8	10828.5
	2	20231228_RH28_COREAD_PhoX_TMTpro_03.10962.10962.3.0.dta	3	2760.35	1	6.52532e-05	-0.003114	-1.12812	1	1	20231228_RH28_COREAD_PhoX_TMTpro_03_HCDFT.mgf	20231228_RH28_COREAD_PhoX_TMTpro_03.10962.10962.3.0.dta	2989.3	6668.9	6325.8	6090	5038.2	3450.6	4275.8	2552.2	3278.6	6204.9	6306.9	8551.1	5671.7	11874.1	6835.5	6187.7	3996.6	4464.6
	3	20231228_RH28_COREAD_PhoX_TMTpro_02.10936.10936.3.0.dta	3	2760.35	2.37046e-17	0.00126512	-0.000861	-0.311917	1	1	20231228_RH28_COREAD_PhoX_TMTpro_02_HCDFT.mgf	20231228_RH28_COREAD_PhoX_TMTpro_02.10936.10936.3.0.dta	6354.8	13498.5	12144.6	10277.1	12484.7	7919.4	10092.8	4789.7	7382.7	15049.6	11691.8	12242.7	11045.5	19837.9	11302.7	9975.7	7729.5	9118.5
	4	20231228_RH28_COREAD_PhoX_TMTpro_02.10979.10979.3.0.dta	3	2760.35	5.06986e-19	0.0015049	-0.000861	-0.311917	1	1	20231228_RH28_COREAD_PhoX_TMTpro_02_HCDFT.mgf	20231228_RH28_COREAD_PhoX_TMTpro_02.10979.10979.3.0.dta	6950.1	11966.9	10789.3	7502	13156.5	6703.1	10485.7	4485.6	8011	12467.6	13051.5	12076.9	9066.5	18488	12509.4	12391.2	8851.9	9754.5
284	AEHDQLLLNYAKKESDLNGAQIK(12)(13)	3416.74	TMTpro_pep_N-term(0);TMTpro_K(23)	sp|P20700|LMNB1_HUMAN (123)(124)/	10	517757	1.24387e+06	839554	1.25788e+06	1.37764e+06	822114	1.18563e+06	428908	586917	1.27471e+06	1.67477e+06	727261	657195	1.06119e+06	517357	656257	791557	716830
	1	20231228_RH28_COREAD_PhoX_TMTpro_13.29241.29241.3.1.dta	3	3416.74	1.41159e-21	2.08017e-10	-0.002207	-0.645938	1	1	20231228_RH28_COREAD_PhoX_TMTpro_13_HCDFT.mgf	20231228_RH28_COREAD_PhoX_TMTpro_13.29241.29241.3.1.dta	27811.3	55526.5	53551.3	59797.4	69108.4	41580.5	58750	22037.3	28659.5	67815.4	87181.6	41975.1	37616.4	56321.5	31512	35753.9	45386.7	35684.9
	2	20231228_RH28_COREAD_PhoX_TMTpro_13.29259.29259.3.1.dta	3	3416.73	2.98819e-16	2.17856e-09	-0.005551	-1.62465	1	1	20231228_RH28_COREAD_PhoX_TMTpro_13_HCDFT.mgf	20231228_RH28_COREAD_PhoX_TMTpro_13.29259.29259.3.1.dta	33785.2	63601.2	59026.3	64791.3	66557.9	36508	60338	24134.5	31338.8	67695.7	99571.7	43017.8	32674.4	56090.5	33220.3	32087.9	43201.4	40052.5
	3	20231228_RH28_COREAD_PhoX_TMTpro_10.29441.29441.3.1.dta	3	3416.72	3.66556e-11	1.58298e-06	-0.021679	-6.34494	1	1	20231228_RH28_COREAD_PhoX_TMTpro_10_HCDFT.mgf	20231228_RH28_COREAD_PhoX_TMTpro_10.29441.29441.3.1.dta	69114.7	167046	101505	178289	192920	114110	160724	61197.5	88611.5	176274	230484	92433.4	85415.5	132501	61864.3	88157.6	105046	88035.5
	4	20231228_RH28_COREAD_PhoX_TMTpro_13.29254.29254.4.3.dta	4	3416.73	1.24797e-32	6.85243e-06	-0.006388	-1.86962	1	1	20231228_RH28_COREAD_PhoX_TMTpro_13_HCDFT.mgf	20231228_RH28_COREAD_PhoX_TMTpro_13.29254.29254.4.3.dta	50776.4	122873	103623	114486	131234	82961	114129	33136.1	52248.2	128443	191048	79210.1	71600.5	114051	56097.4	67606.8	80411.1	66560.9
	5	20231228_RH28_COREAD_PhoX_TMTpro_10.29440.29440.4.2.dta	4	3416.72	6.72481e-31	6.94696e-06	-0.017593	-5.14906	1	1	20231228_RH28_COREAD_PhoX_TMTpro_10_HCDFT.mgf	20231228_RH28_COREAD_PhoX_TMTpro_10.29440.29440.4.2.dta	131091	368066	203861	381357	435600	225275	345438	118402	167850	392615	491698	200648	190486	283885	127428	166535	203689	186562
	6	20231228_RH28_COREAD_PhoX_TMTpro_10.29388.29388.4.2.dta	4	3416.72	1.78642e-35	1.05761e-05	-0.014743	-4.31493	1	1	20231228_RH28_COREAD_PhoX_TMTpro_10_HCDFT.mgf	20231228_RH28_COREAD_PhoX_TMTpro_10.29388.29388.4.2.dta	55593.5	129952	86166.2	129053	152116	86419.8	118811	50751.8	60630.8	141758	174328	86649	63902.1	109000	54782.9	66657.4	78457.7	69598.7
	7	20231228_RH28_COREAD_PhoX_TMTpro_10.29394.29394.3.1.dta	3	3416.72	3.01259e-12	1.18686e-05	-0.021679	-6.34494	1	1	20231228_RH28_COREAD_PhoX_TMTpro_10_HCDFT.mgf	20231228_RH28_COREAD_PhoX_TMTpro_10.29394.29394.3.1.dta	39455.7	86500.7	59651.8	95167.6	96903.3	61251.3	80138.5	33186.7	50321.8	90500.3	101544	51909.4	44911.8	80718	39770.4	49041.7	56428	49602.3
	8	20231228_RH28_COREAD_PhoX_TMTpro_10.30326.30326.4.3.dta	4	3416.71	3.3955e-27	2.60205e-05	-0.026306	-7.69916	1	1	20231228_RH28_COREAD_PhoX_TMTpro_10_HCDFT.mgf	20231228_RH28_COREAD_PhoX_TMTpro_10.30326.30326.4.3.dta	34827.2	73359.5	56135.1	88689.6	86207.8	47595.7	72077.1	31231.4	46161.6	87995.5	104733	50744.6	48983.7	75662.3	41655.8	41934.7	53922.1	35643.8
	9	20231228_RH28_COREAD_PhoX_TMTpro_14.29551.29551.3.1.dta	3	3416.74	2.91998e-05	0.0618777	0.003918	1.14671	1	1	20231228_RH28_COREAD_PhoX_TMTpro_14_HCDFT.mgf	20231228_RH28_COREAD_PhoX_TMTpro_14.29551.29551.3.1.dta	15503.6	38023.6	30169.4	28972.1	29853	25175.1	33423.3	12323.2	13591.2	25927.8	33937.2	17328.6	18154.4	29520.9	17648.4	20040.2	28420.2	30246.6
	10	20231228_RH28_COREAD_PhoX_TMTpro_14.29545.29545.4.1.dta	4	3416.74	0.0127547	0.216908	-0.002753	-0.805739	1	1	20231228_RH28_COREAD_PhoX_TMTpro_14_HCDFT.mgf	20231228_RH28_COREAD_PhoX_TMTpro_14.29545.29545.4.1.dta	59798.4	138920	85865.5	117273	117138	101238	141805	42507.3	47504.1	95683.5	160244	63345.7	63449.7	123441	53377.6	88441.7	96595.1	114843
285	AEHQQDSEDLFKKIVR(12)(13)	2457.18	TMTpro_pep_N-term(0)	sp|Q9UH99|SUN2_HUMAN (375)(376)/	3	110397	191730	241065	99975.7	117711	111948	125214	52411.7	99273.6	156444	142773	118978	89277.9	210391	82554.9	95087.9	140043	105501
	1	20231228_RH28_COREAD_PhoX_TMTpro_09.28989.28989.3.0.dta	3	2457.17	1.10054e-40	4.07922e-06	-0.002263	-0.920976	1	1	20231228_RH28_COREAD_PhoX_TMTpro_09_HCDFT.mgf	20231228_RH28_COREAD_PhoX_TMTpro_09.28989.28989.3.0.dta	35912.5	64939.6	94383.2	27452.3	36267.1	32967.9	37377.2	14574.8	22966.8	42759.3	42682.7	41083.5	28569.5	72344	22445.2	33131	44598.9	38935.5
	2	20231228_RH28_COREAD_PhoX_TMTpro_09.29000.29000.3.0.dta	3	2457.17	8.09992e-38	5.86853e-06	-0.002263	-0.920976	1	1	20231228_RH28_COREAD_PhoX_TMTpro_09_HCDFT.mgf	20231228_RH28_COREAD_PhoX_TMTpro_09.29000.29000.3.0.dta	32755	53025.3	75101	28707.5	28980.7	28264.5	33841.7	17320.7	22476.7	38242.4	37861.3	32479.2	23084.2	54371.4	24355.7	25986.3	38887.7	32999.4
	3	20231228_RH28_COREAD_PhoX_TMTpro_10.29143.29143.3.0.dta	3	2457.17	7.58017e-23	0.000845328	-0.005699	-2.31933	1	1	20231228_RH28_COREAD_PhoX_TMTpro_10_HCDFT.mgf	20231228_RH28_COREAD_PhoX_TMTpro_10.29143.29143.3.0.dta	41729.8	73765.4	71580.7	43815.9	52463.6	50716	53994.6	20516.2	53830.1	75442.8	62228.7	45415.1	37624.2	83676	35754	35970.6	56556	33566.4
286	AEIIADKQSGKK(7)(11)	2106.11	TMTpro_pep_N-term(0);TMTpro_K(12)	sp|Q13151|ROA0_HUMAN (133)(137)/	3	231774	558873	444916	405213	421830	315350	389843	107128	270929	407172	415058	271315	238731	468350	302920	304018	346756	351022
	1	20231228_RH28_COREAD_PhoX_TMTpro_12.18099.18099.3.0.dta	3	2106.11	7.8489e-18	0.0102374	-0.001922	-0.912582	1	1	20231228_RH28_COREAD_PhoX_TMTpro_12_HCDFT.mgf	20231228_RH28_COREAD_PhoX_TMTpro_12.18099.18099.3.0.dta	77038.7	219858	152391	151128	138285	104511	132564	39756	97461.3	133819	116581	102964	80884.7	164951	128989	103208	108352	114732
	2	20231228_RH28_COREAD_PhoX_TMTpro_12.18205.18205.3.0.dta	3	2106.11	5.88623e-09	0.0373747	-0.001993	-0.946293	1	1	20231228_RH28_COREAD_PhoX_TMTpro_12_HCDFT.mgf	20231228_RH28_COREAD_PhoX_TMTpro_12.18205.18205.3.0.dta	39784.6	91771.8	78659.9	71985.2	79331.5	56073.1	71796.1	22607.4	51697.2	68391.7	74208.3	47547.7	44290.1	86695.9	50718.3	48040.1	58670.8	56757.1
	3	20231228_RH28_COREAD_PhoX_TMTpro_12.18148.18148.3.0.dta	3	2106.11	2.67258e-09	0.0624994	-0.001952	-0.926826	1	1	20231228_RH28_COREAD_PhoX_TMTpro_12_HCDFT.mgf	20231228_RH28_COREAD_PhoX_TMTpro_12.18148.18148.3.0.dta	114950	247243	213865	182100	204214	154766	185482	44764.8	121771	204962	224269	120804	113556	216704	123213	152769	179732	179533
287	AEIIHHLADLLTDQRDEILLANKKDLEEAEGR(23)(24)	4183.1	TMTpro_pep_N-term(0)	sp|P54886|P5CS_HUMAN (408)(409)/	7	110542	171025	211936	203884	221257	83644.5	127191	36549.1	76908.8	99071	76470.2	81159.5	63702.8	97314.1	86330.2	65299.8	91356.3	112468
	1	20231228_RH28_COREAD_PhoX_TMTpro_29.40559.40559.5.0.dta	5	4183.1	1.5677e-24	3.7627e-11	-0.007386	-1.76568	1	1	20231228_RH28_COREAD_PhoX_TMTpro_29_HCDFT.mgf	20231228_RH28_COREAD_PhoX_TMTpro_29.40559.40559.5.0.dta	13623.3	17935.9	25782.1	22215.7	28565.8	9300.9	13189.9	3114.3	7046.6	13346	6111.2	9935.4	7005.4	9803.9	9075.4	7559.8	9245.1	11378.4
	2	20231228_RH28_COREAD_PhoX_TMTpro_29.40646.40646.4.0.dta	4	4183.1	2.20112e-14	1.24628e-09	-0.004367	-1.04396	1	1	20231228_RH28_COREAD_PhoX_TMTpro_29_HCDFT.mgf	20231228_RH28_COREAD_PhoX_TMTpro_29.40646.40646.4.0.dta	19324.5	22446.1	30127	24403.3	27426	17457.3	19953.1	7348.6	14577.1	19844.3	14808.1	14801.1	12508.3	21345.5	16984.1	12906.9	16431.9	18065.5
	3	20231228_RH28_COREAD_PhoX_TMTpro_29.40655.40655.5.0.dta	5	4183.1	1	2.05601e-09	-0.007575	-1.81086	1	1	20231228_RH28_COREAD_PhoX_TMTpro_29_HCDFT.mgf	20231228_RH28_COREAD_PhoX_TMTpro_29.40655.40655.5.0.dta	3727.6	7284.9	10745.1	7396	10039.3	5080.1	5345	1984.7	4708.1	5614.1	4108.7	4258.2	3472.2	5272.1	3362.1	3930.8	5079.1	6249.5
	4	20231228_RH28_COREAD_PhoX_TMTpro_28.40697.40697.5.0.dta	5	4183.1	7.79286e-27	4.06822e-06	-0.002065	-0.493653	1	1	20231228_RH28_COREAD_PhoX_TMTpro_28_HCDFT.mgf	20231228_RH28_COREAD_PhoX_TMTpro_28.40697.40697.5.0.dta	10198.2	14331.8	17511.8	17020.3	20198.8	6858.5	12416	6059.3	6696.6	8637.2	6987	7584.2	6949	8815.3	6445.5	4958.1	8431.3	11091.2
	5	20231228_RH28_COREAD_PhoX_TMTpro_28.40710.40710.5.0.dta	5	4183.1	6.85395e-15	1.97527e-05	-0.002065	-0.493653	1	1	20231228_RH28_COREAD_PhoX_TMTpro_28_HCDFT.mgf	20231228_RH28_COREAD_PhoX_TMTpro_28.40710.40710.5.0.dta	10450.3	16516.4	21393.4	21875.2	23812.5	8032.5	14932.1	3528	8143.1	8363	6794.6	7473.1	6892.7	8717.8	8374.3	4418.3	6833.2	10831.2
	6	20231228_RH28_COREAD_PhoX_TMTpro_28.40689.40689.4.0.dta	4	4183.1	2.37829e-33	0.00022343	-0.00335	-0.800841	1	1	20231228_RH28_COREAD_PhoX_TMTpro_28_HCDFT.mgf	20231228_RH28_COREAD_PhoX_TMTpro_28.40689.40689.4.0.dta	22300.7	37114.5	46331.5	48939.5	48784.8	17617.3	27331.2	6382.9	16051	18405.7	17505	19307.5	13896.5	18211.1	16668.8	14133.4	20118.1	25444.2
	7	20231228_RH28_COREAD_PhoX_TMTpro_28.40706.40706.4.0.dta	4	4183.1	9.42776e-19	0.000446877	-0.003144	-0.751595	1	1	20231228_RH28_COREAD_PhoX_TMTpro_28_HCDFT.mgf	20231228_RH28_COREAD_PhoX_TMTpro_28.40706.40706.4.0.dta	30917.9	55395.8	60045.1	62033.8	62430	19297.9	34023.4	8131.3	19686.3	24860.7	20155.6	17800	12978.7	25148.4	25420	17392.5	25217.6	29407.9
288	AEITLVATKPEKLAPSR(9)(12)	2338.24	TMTpro_pep_N-term(0)	sp|Q9UBF2|COPG2_HUMAN (599)(602)/	5	102860	187013	210732	153146	155074	136263	160219	60212.8	114682	161426	157979	143016	104818	181812	119406	117649	132554	116579
	1	20231228_RH28_COREAD_PhoX_TMTpro_14.27967.27967.3.0.dta	3	2338.24	1.46067e-14	0.000507899	-0.002235	-0.955848	1	1	20231228_RH28_COREAD_PhoX_TMTpro_14_HCDFT.mgf	20231228_RH28_COREAD_PhoX_TMTpro_14.27967.27967.3.0.dta	17378.9	37385.8	29644.7	34332.1	31138.2	26692.7	29375.2	11590.1	20851.7	30794.4	27488.5	23106.7	17436.3	36670.8	19143.2	20078.6	23075.2	19484.2
	2	20231228_RH28_COREAD_PhoX_TMTpro_15.27277.27277.3.0.dta	3	2338.24	9.07355e-17	0.0195612	-0.001042	-0.445635	1	1	20231228_RH28_COREAD_PhoX_TMTpro_15_HCDFT.mgf	20231228_RH28_COREAD_PhoX_TMTpro_15.27277.27277.3.0.dta	20790.9	36198.7	41089.4	27004.2	26012.9	21801.5	28304.5	9039.9	19657.7	28450.9	40575.1	29122.7	21537.6	33319.3	18595.8	20779.7	21096.9	22866.8
	3	20231228_RH28_COREAD_PhoX_TMTpro_15.27291.27291.3.0.dta	3	2338.24	2.99659e-14	0.0386943	-0.001429	-0.611144	1	1	20231228_RH28_COREAD_PhoX_TMTpro_15_HCDFT.mgf	20231228_RH28_COREAD_PhoX_TMTpro_15.27291.27291.3.0.dta	21903.5	42466.6	34852.7	25751	27571.8	25405.5	34826.4	14346.7	18131	31467.8	38754.8	27728.7	18145	34550.8	22797.8	22448.3	27598.2	18329.8
	4	20231228_RH28_COREAD_PhoX_TMTpro_15.27382.27382.3.0.dta	3	2338.24	2.33493e-15	0.0790082	-0.000902	-0.385761	1	1	20231228_RH28_COREAD_PhoX_TMTpro_15_HCDFT.mgf	20231228_RH28_COREAD_PhoX_TMTpro_15.27382.27382.3.0.dta	18804.1	35341.6	72904.4	29124.9	35408.8	28824.1	32966.8	12273.7	22988.3	32443.8	25897.7	25630	20265	34516.6	21563.3	27970.2	24962.1	26036.1
	5	20231228_RH28_COREAD_PhoX_TMTpro_14.28141.28141.3.1.dta	3	2338.24	8.17515e-06	0.258021	-0.002521	-1.07816	1	1	20231228_RH28_COREAD_PhoX_TMTpro_14_HCDFT.mgf	20231228_RH28_COREAD_PhoX_TMTpro_14.28141.28141.3.1.dta	23982.9	35620	32240.5	36933.6	34942	33539.2	34746.5	12962.4	33053.6	38269.6	25263.1	37427.6	27434.6	42754	37306.4	26372.5	35822	29861.8
289	AEITSSNKKPILDVTKPK(8)(9)	3091.73	TMTpro_pep_N-term(0);TMTpro_K(16);TMTpro_K(18)	sp|Q9NQ48|LZTL1_HUMAN (127)(128)/	1	11354.9	33871.5	31541.1	44793.3	48582.6	17940.5	24726.4	7925.7	15945.8	26829.3	27398.1	24510.7	25461.9	31215.6	16298.7	21326.1	15424	16847.8
	1	20231228_RH28_COREAD_PhoX_TMTpro_28.23397.23397.3.0.dta	3	3091.73	1	0.0396697	0.003116	1.00785	1	1	20231228_RH28_COREAD_PhoX_TMTpro_28_HCDFT.mgf	20231228_RH28_COREAD_PhoX_TMTpro_28.23397.23397.3.0.dta	11354.9	33871.5	31541.1	44793.3	48582.6	17940.5	24726.4	7925.7	15945.8	26829.3	27398.1	24510.7	25461.9	31215.6	16298.7	21326.1	15424	16847.8
290	AEKASQKVTK(3)(7)	1908.01	TMTpro_pep_N-term(0);TMTpro_K(10)	sp|O43491|E41L2_HUMAN (206)(210)/	3	796447	1.41203e+06	504723	1.38423e+06	1.31378e+06	937648	1.22949e+06	237864	1.03317e+06	978719	666669	1.21387e+06	907361	1.75105e+06	1.15865e+06	691376	947118	778017
	1	20231228_RH28_COREAD_PhoX_TMTpro_10.13346.13346.3.0.dta	3	1908.01	4.17889e-12	0.160358	-0.000715	-0.374736	1	1	20231228_RH28_COREAD_PhoX_TMTpro_10_HCDFT.mgf	20231228_RH28_COREAD_PhoX_TMTpro_10.13346.13346.3.0.dta	270951	463209	176750	478142	461754	315691	391374	75371.8	341759	331087	218310	405688	311364	621380	399894	249554	320713	268892
	2	20231228_RH28_COREAD_PhoX_TMTpro_10.13356.13356.3.0.dta	3	1908.01	1.69704e-14	0.164098	-0.000744	-0.389935	1	1	20231228_RH28_COREAD_PhoX_TMTpro_10_HCDFT.mgf	20231228_RH28_COREAD_PhoX_TMTpro_10.13356.13356.3.0.dta	385527	667287	217404	621911	580604	415286	591433	114407	466063	448382	299519	556310	385571	758387	511436	310954	433136	344496
	3	20231228_RH28_COREAD_PhoX_TMTpro_11.13143.13143.3.0.dta	3	1908.01	3.86774e-15	0.378612	-0.000349	-0.182913	1	1	20231228_RH28_COREAD_PhoX_TMTpro_11_HCDFT.mgf	20231228_RH28_COREAD_PhoX_TMTpro_11.13143.13143.3.0.dta	139969	281532	110569	284173	271422	206670	246680	48084.7	225348	199250	148840	251868	210426	371282	247324	130869	193270	164629
291	AEKAWKPSSK(3)(6)	1950	TMTpro_pep_N-term(0);TMTpro_K(10)	sp|Q04637|IF4G1_HUMAN (732)(735)/	1	21317.1	46620.8	66046.9	44374.9	49035.4	32869.7	43127.7	11913.7	24163.5	42168.6	40194.1	25476.4	27036.2	48659.6	30792.4	22154.1	32478.7	22989.5
	1	20231228_RH28_COREAD_PhoX_TMTpro_18.17502.17502.3.0.dta	3	1950	7.42696e-18	0.15275	-0.001679	-0.861025	1	1	20231228_RH28_COREAD_PhoX_TMTpro_18_HCDFT.mgf	20231228_RH28_COREAD_PhoX_TMTpro_18.17502.17502.3.0.dta	21317.1	46620.8	66046.9	44374.9	49035.4	32869.7	43127.7	11913.7	24163.5	42168.6	40194.1	25476.4	27036.2	48659.6	30792.4	22154.1	32478.7	22989.5
292	AEKDSKPIK(3)(6)	1833.96	TMTpro_pep_N-term(0);TMTpro_K(9)	sp|P26639|SYTC_HUMAN (78)(81)/	1	33654.4	139282	77894.1	86620.7	91472.1	60208.5	61333.5	20144.6	47786.9	60348.4	88632	63234.1	51869	91737.9	33723.1	35611.2	44314.2	35490.4
	1	20231228_RH28_COREAD_PhoX_TMTpro_06.15030.15030.3.0.dta	3	1833.96	3.42618e-13	0.392658	-0.002178	-1.18759	1	1	20231228_RH28_COREAD_PhoX_TMTpro_06_HCDFT.mgf	20231228_RH28_COREAD_PhoX_TMTpro_06.15030.15030.3.0.dta	33654.4	139282	77894.1	86620.7	91472.1	60208.5	61333.5	20144.6	47786.9	60348.4	88632	63234.1	51869	91737.9	33723.1	35611.2	44314.2	35490.4
293	AEKEGDEEKRGAEEEEVEEPLGVEK(3)(9)	3633.7	TMTpro_pep_N-term(0);TMTpro_K(25)	sp|A6NDB9|PALM3_HUMAN (468)(474)/	1	4714.7	7643.6	8447.5	6005.9	6551.5	5405.5	10571.8	1922	5447.6	8803.6	10581.6	6695.8	6396.9	10880.6	5931.2	6463.3	7846.9	6941.4
	1	20231228_RH28_COREAD_PhoX_TMTpro_13.41102.41102.4.2.dta	4	3633.69	0.000201158	0.346319	-0.004961	-1.36528	1	1	20231228_RH28_COREAD_PhoX_TMTpro_13_HCDFT.mgf	20231228_RH28_COREAD_PhoX_TMTpro_13.41102.41102.4.2.dta	4714.7	7643.6	8447.5	6005.9	6551.5	5405.5	10571.8	1922	5447.6	8803.6	10581.6	6695.8	6396.9	10880.6	5931.2	6463.3	7846.9	6941.4
294	AEKEMKELQTQYDALK(3)(6)	2743.35	TMTpro_pep_N-term(0);TMTpro_K(16)	sp|Q92614|MY18A_HUMAN (1324)(1327)/	6	136136	237320	235163	257022	266583	262389	306933	95127.9	116420	383447	518472	291907	233653	316666	148825	200233	319768	177054
	1	20231228_RH28_COREAD_PhoX_TMTpro_11.29614.29614.3.0.dta	3	2743.35	9.4445e-25	0.000416686	-0.004769	-1.73838	1	1	20231228_RH28_COREAD_PhoX_TMTpro_11_HCDFT.mgf	20231228_RH28_COREAD_PhoX_TMTpro_11.29614.29614.3.0.dta	30612.2	56519.7	48758.4	65477.1	53803.1	55000.2	69551	19595.1	23300.4	78425	122995	56854	49034.6	68555	32206.2	40169.1	60760.4	36730.1
	2	20231228_RH28_COREAD_PhoX_TMTpro_11.29598.29598.3.0.dta	3	2743.35	1.35429e-20	0.000470018	-0.004393	-1.60132	1	1	20231228_RH28_COREAD_PhoX_TMTpro_11_HCDFT.mgf	20231228_RH28_COREAD_PhoX_TMTpro_11.29598.29598.3.0.dta	24705.6	47531.7	41010.4	51350	55649	53782	65525.4	20816.2	23054.7	72223.8	112615	54143	47932.5	63192	26598.8	41131.8	61783.5	34632.9
	3	20231228_RH28_COREAD_PhoX_TMTpro_11.29722.29722.3.1.dta	3	2743.35	9.44599e-15	0.0160261	-0.007692	-2.80387	1	1	20231228_RH28_COREAD_PhoX_TMTpro_11_HCDFT.mgf	20231228_RH28_COREAD_PhoX_TMTpro_11.29722.29722.3.1.dta	43924.7	84549.2	85286.2	81570.4	86799.5	75767.2	87726.6	32466.5	41108.6	130212	150167	101898	72919.9	96187	46978.7	65012.6	103705	59021.5
	4	20231228_RH28_COREAD_PhoX_TMTpro_11.29677.29677.4.0.dta	4	2743.35	6.40195e-11	0.104561	-0.003128	-1.14021	1	1	20231228_RH28_COREAD_PhoX_TMTpro_11_HCDFT.mgf	20231228_RH28_COREAD_PhoX_TMTpro_11.29677.29677.4.0.dta	14554.5	16633.7	19712.2	24099.7	27075.4	32560.5	37208.4	8466.9	10551.4	43396.1	60709.8	34880.9	26906.5	37169.1	18186.3	23216.2	43031.7	20802.3
	5	20231228_RH28_COREAD_PhoX_TMTpro_11.29727.29727.4.0.dta	4	2743.4	6.36799e-07	0.226647	0.044876	16.3581	1	1	20231228_RH28_COREAD_PhoX_TMTpro_11_HCDFT.mgf	20231228_RH28_COREAD_PhoX_TMTpro_11.29727.29727.4.0.dta	13246	17726.4	22588.2	19754.3	24575	26234.3	25695.2	8311.8	9138.7	34666.7	40907.1	27169.6	21361.8	27978	13598.9	19963.4	27704	14144.7
	6	20231228_RH28_COREAD_PhoX_TMTpro_11.29753.29753.4.0.dta	4	2743.4	3.70225e-07	0.445533	0.045644	16.638	1	1	20231228_RH28_COREAD_PhoX_TMTpro_11_HCDFT.mgf	20231228_RH28_COREAD_PhoX_TMTpro_11.29753.29753.4.0.dta	9093.2	14359.1	17808	14771	18681.3	19044.6	21226.4	5471.4	9266.2	24523.6	31078.4	16962.3	15497.3	23584.7	11255.7	10740	22783.3	11722.8
295	AEKEMKNNPVHLITEEDLK(3)(6)	3056.53	TMTpro_pep_N-term(0);TMTpro_K(19)	sp|O94874|UFL1_HUMAN (386)(389)/	2	69022.7	202908	129934	153451	164320	120454	146964	47406.5	82551.5	145825	187399	95663.2	71829.1	148106	57181.2	87636	83140.8	101467
	1	20231228_RH28_COREAD_PhoX_TMTpro_08.26662.26662.3.0.dta	3	3056.53	1.27333e-27	0.0087224	-0.001703	-0.557168	1	1	20231228_RH28_COREAD_PhoX_TMTpro_08_HCDFT.mgf	20231228_RH28_COREAD_PhoX_TMTpro_08.26662.26662.3.0.dta	49093.4	136160	89155.5	106218	110932	82345.6	98358	35536.1	54111.5	104818	133907	63656.8	49399.3	103981	37941.2	57290.3	55091.5	66543.6
	2	20231228_RH28_COREAD_PhoX_TMTpro_08.26680.26680.4.0.dta	4	3056.53	4.35662e-30	0.0163166	-0.00302	-0.988049	1	1	20231228_RH28_COREAD_PhoX_TMTpro_08_HCDFT.mgf	20231228_RH28_COREAD_PhoX_TMTpro_08.26680.26680.4.0.dta	19929.3	66748.4	40778.2	47233.6	53388.3	38108.9	48605.8	11870.4	28440	41006.3	53492.2	32006.4	22429.8	44125.2	19240	30345.7	28049.3	34923
296	AEKFAKLEER(3)(6)	1734.84	TMTpro_pep_N-term(0)	sp|P47736|RPGP1_HUMAN (381)(384)/	2	8137	13106.2	14835.7	10974.3	14282.1	20185.9	21691.7	6597.8	10326.4	17225	13005	18748.2	13568.3	18777.8	12544	7092.7	11791.3	9577.4
	1	20231228_RH28_COREAD_PhoX_TMTpro_03.22588.22588.3.0.dta	3	1734.84	3.84566e-10	0.0369294	-0.001066	-0.614465	1	1	20231228_RH28_COREAD_PhoX_TMTpro_03_HCDFT.mgf	20231228_RH28_COREAD_PhoX_TMTpro_03.22588.22588.3.0.dta	3668.2	6243.8	6305.4	6003.3	7071.2	10556.3	12764.9	3050.3	5539.5	7722.6	8360.9	9343.3	7026.6	10169.8	4759.5	3463.6	4957	4826
	2	20231228_RH28_COREAD_PhoX_TMTpro_03.22636.22636.3.0.dta	3	1734.84	4.11917e-07	0.152055	-0.001236	-0.712457	1	1	20231228_RH28_COREAD_PhoX_TMTpro_03_HCDFT.mgf	20231228_RH28_COREAD_PhoX_TMTpro_03.22636.22636.3.0.dta	4468.8	6862.4	8530.3	4971	7210.9	9629.6	8926.8	3547.5	4786.9	9502.4	4644.1	9404.9	6541.7	8608	7784.5	3629.1	6834.3	4751.4
297	AEKKAAGK(3)(4)	1620.86	TMTpro_pep_N-term(0);TMTpro_K(8)	sp|P62424|RL7A_HUMAN (120)(121)/	8	1723750	4.43465e+06	3.29644e+06	4.11819e+06	4.2414e+06	2.47978e+06	3.55e+06	1.31438e+06	1.77271e+06	3.42218e+06	4.06584e+06	2502641	1.89607e+06	3.86267e+06	1.79571e+06	1.65638e+06	2.07379e+06	2.15268e+06
	1	20231228_RH28_COREAD_PhoX_TMTpro_09.13242.13242.3.0.dta	3	1620.86	1.34433e-28	0.00228068	-0.001237	-0.763173	1	1	20231228_RH28_COREAD_PhoX_TMTpro_09_HCDFT.mgf	20231228_RH28_COREAD_PhoX_TMTpro_09.13242.13242.3.0.dta	213292	568488	368070	557052	525112	305850	478834	174057	220365	448554	551769	337265	237131	556710	224212	227480	243871	292086
	2	20231228_RH28_COREAD_PhoX_TMTpro_09.13298.13298.2.0.dta	2	1620.86	1.05794e-20	0.00666942	-0.001499	-0.924815	1	1	20231228_RH28_COREAD_PhoX_TMTpro_09_HCDFT.mgf	20231228_RH28_COREAD_PhoX_TMTpro_09.13298.13298.2.0.dta	810522	2.24523e+06	1.59778e+06	2.04772e+06	2195906	1.29351e+06	1.76149e+06	594850	793714	1.7938e+06	2.1645e+06	1.21629e+06	993363	1.9615e+06	874207	813329	965752	1.15714e+06
	3	20231228_RH28_COREAD_PhoX_TMTpro_09.13434.13434.3.0.dta	3	1620.86	6.0775e-20	0.00986205	-0.001667	-1.02846	1	1	20231228_RH28_COREAD_PhoX_TMTpro_09_HCDFT.mgf	20231228_RH28_COREAD_PhoX_TMTpro_09.13434.13434.3.0.dta	31421.9	93816.9	61615.8	74484.9	86213.2	53780.6	67289.6	32129.6	28826	72553.1	73896	48201.3	33524.5	74483.2	38219.6	40003.6	38267.6	44261.3
	4	20231228_RH28_COREAD_PhoX_TMTpro_10.13408.13408.3.1.dta	3	1620.86	4.8574e-27	0.0164682	-0.001616	-0.996999	1	1	20231228_RH28_COREAD_PhoX_TMTpro_10_HCDFT.mgf	20231228_RH28_COREAD_PhoX_TMTpro_10.13408.13408.3.1.dta	154827	307590	346888	360727	372119	224249	315849	137356	177671	266557	344773	245778	192752	311249	172426	158816	244555	180718
	5	20231228_RH28_COREAD_PhoX_TMTpro_09.13273.13273.3.0.dta	3	1620.86	3.71058e-34	0.0206565	-0.001239	-0.764407	1	1	20231228_RH28_COREAD_PhoX_TMTpro_09_HCDFT.mgf	20231228_RH28_COREAD_PhoX_TMTpro_09.13273.13273.3.0.dta	144773	345891	229239	289948	267674	176260	251083	116110	168511	215162	191452	184751	134859	260932	130786	135881	150538	150872
	6	20231228_RH28_COREAD_PhoX_TMTpro_09.13284.13284.2.0.dta	2	1620.86	1.98675e-13	0.107811	-0.001504	-0.9279	1	1	20231228_RH28_COREAD_PhoX_TMTpro_09_HCDFT.mgf	20231228_RH28_COREAD_PhoX_TMTpro_09.13284.13284.2.0.dta	272896	571697	515646	545932	533841	290062	465702	187375	266805	494632	537391	374523	226978	473243	284133	198914	337135	238845
	7	20231228_RH28_COREAD_PhoX_TMTpro_12.11469.11469.3.0.dta	3	1620.86	3.1231e-06	0.146077	-0.001101	-0.679267	1	1	20231228_RH28_COREAD_PhoX_TMTpro_12_HCDFT.mgf	20231228_RH28_COREAD_PhoX_TMTpro_12.11469.11469.3.0.dta	52709.8	195610	108061	169990	189497	86786.3	145916	49179.7	73414.4	80060.5	131802	57535.3	43820.2	139376	41072	53448.6	59886.7	54309.7
	8	20231228_RH28_COREAD_PhoX_TMTpro_12.11523.11523.3.0.dta	3	1620.86	7.09331e-09	0.388225	-0.001561	-0.963067	1	1	20231228_RH28_COREAD_PhoX_TMTpro_12_HCDFT.mgf	20231228_RH28_COREAD_PhoX_TMTpro_12.11523.11523.3.0.dta	43308.7	106325	69139.1	72334.4	71039.3	49284.9	63838.4	23325.5	43400.8	50861.7	70262.1	38297.8	33644.2	85178.9	30656.5	28505.9	33784.2	34449.2
298	AEKKALK(3)(4)	1605.89	TMTpro_pep_N-term(0);TMTpro_K(7)	sp|Q15020|SART3_HUMAN (608)(609)/	2	111766	323960	206087	254934	290749	141388	184100	69812.4	131721	254639	197143	117764	105108	232449	119513	121886	202656	136100
	1	20231228_RH28_COREAD_PhoX_TMTpro_16.14378.14378.3.0.dta	3	1605.89	2.4367e-13	0.0727719	-0.002562	-1.59538	1	1	20231228_RH28_COREAD_PhoX_TMTpro_16_HCDFT.mgf	20231228_RH28_COREAD_PhoX_TMTpro_16.14378.14378.3.0.dta	75949.6	221476	124926	174759	193367	92196.6	121382	46094.8	87392.8	172307	131100	73595.3	65214.5	154272	74630.8	78913.4	129829	89807.1
	2	20231228_RH28_COREAD_PhoX_TMTpro_15.14552.14552.3.0.dta	3	1605.89	1.1672e-15	0.370629	-0.00112	-0.697433	1	1	20231228_RH28_COREAD_PhoX_TMTpro_15_HCDFT.mgf	20231228_RH28_COREAD_PhoX_TMTpro_15.14552.14552.3.0.dta	35816	102483	81160.5	80174.5	97382.1	49191.4	62717.9	23717.6	44328.5	82332.7	66042.6	44168.9	39893.8	78176.2	44882.5	42972.6	72827.2	46293
299	AEKLKQSLPPGLAVK(3)(5)	2397.34	TMTpro_pep_N-term(0);TMTpro_K(15)	sp|P63173|RL38_HUMAN (55)(57)/	4	280326	416027	647899	393514	413988	292943	392119	125724	234138	346022	290578	293749	227039	389868	225797	219514	284252	315113
	1	20231228_RH28_COREAD_PhoX_TMTpro_26.27303.27303.3.0.dta	3	2397.34	5.28635e-27	4.45446e-06	-0.002751	-1.14752	1	1	20231228_RH28_COREAD_PhoX_TMTpro_26_HCDFT.mgf	20231228_RH28_COREAD_PhoX_TMTpro_26.27303.27303.3.0.dta	29583.1	42602.1	62444.6	39189	47768.8	35123.4	43396.2	17265.9	32803.2	47603.6	40162.7	39633.9	31652.5	50219	30394.4	27718	38970.4	27562.9
	2	20231228_RH28_COREAD_PhoX_TMTpro_27.26249.26249.3.2.dta	3	2397.34	9.18718e-13	0.00435906	-0.002769	-1.15503	1	1	20231228_RH28_COREAD_PhoX_TMTpro_27_HCDFT.mgf	20231228_RH28_COREAD_PhoX_TMTpro_27.26249.26249.3.2.dta	115934	196838	209706	169077	171292	130257	167676	57183.8	97039.4	142796	122750	120874	95143.2	170386	92196.9	89233.2	126909	133511
	3	20231228_RH28_COREAD_PhoX_TMTpro_27.26275.26275.3.0.dta	3	2397.34	1.06019e-10	0.0593393	-0.002845	-1.18673	1	1	20231228_RH28_COREAD_PhoX_TMTpro_27_HCDFT.mgf	20231228_RH28_COREAD_PhoX_TMTpro_27.26275.26275.3.0.dta	70421.3	70991.1	154752	75917.8	84836.1	51428.7	76297.8	25618.9	40970.7	54302.3	52683.8	50095.4	38819.5	56049.1	43157.2	38623.5	45785.5	83586.1
	4	20231228_RH28_COREAD_PhoX_TMTpro_27.26372.26372.3.4.dta	3	2397.34	8.92875e-15	0.186981	-0.002719	-1.13417	1	1	20231228_RH28_COREAD_PhoX_TMTpro_27_HCDFT.mgf	20231228_RH28_COREAD_PhoX_TMTpro_27.26372.26372.3.4.dta	64387.6	105596	220997	109330	110091	76134.4	104749	25655.1	63325	101321	74981.6	83145.8	61423.7	113214	60048.8	63938.9	72586.5	70452.9
300	AEKYLKTGFLK(3)(6)	2116.14	TMTpro_pep_N-term(0);TMTpro_K(11)	sp|Q99747|SNAG_HUMAN (18)(21)/	1	9621.4	16383.8	25235.5	14438.8	19183	10162.4	14655.9	5316.7	14532.7	18149.3	12486.2	13249.9	10230.3	13541.9	11237.5	8622.8	11682.1	10199.3
	1	20231228_RH28_COREAD_PhoX_TMTpro_30.28892.28892.3.0.dta	3	2116.13	4.2791e-11	0.163343	-0.005224	-2.46865	1	1	20231228_RH28_COREAD_PhoX_TMTpro_30_HCDFT.mgf	20231228_RH28_COREAD_PhoX_TMTpro_30.28892.28892.3.0.dta	9621.4	16383.8	25235.5	14438.8	19183	10162.4	14655.9	5316.7	14532.7	18149.3	12486.2	13249.9	10230.3	13541.9	11237.5	8622.8	11682.1	10199.3
301	AELAKTKGELIK(5)(7)	2119.17	TMTpro_pep_N-term(0);TMTpro_K(12)	sp|Q96Q89|KI20B_HUMAN (726)(728)/	1	4671.8	3366.3	8527.8	2242.8	4375.8	5171.2	3998	1516	6913	1830.6	4084.7	3668.4	2817.7	5973.9	4869	4037.4	3125.8	4777.2
	1	20231228_RH28_COREAD_PhoX_TMTpro_23.42712.42712.3.0.dta	3	2119.2	9.28986e-07	0.413336	0.033679	15.8925	1	1	20231228_RH28_COREAD_PhoX_TMTpro_23_HCDFT.mgf	20231228_RH28_COREAD_PhoX_TMTpro_23.42712.42712.3.0.dta	4671.8	3366.3	8527.8	2242.8	4375.8	5171.2	3998	1516	6913	1830.6	4084.7	3668.4	2817.7	5973.9	4869	4037.4	3125.8	4777.2
302	AELDEVNKSAKK(8)(11)	2150.1	TMTpro_pep_N-term(0);TMTpro_K(12)	sp|Q03252|LMNB2_HUMAN (133)(136)/	2	89913.9	216861	157503	183752	197776	118248	172658	64331.5	87373.3	156958	186801	87651	69474.2	224842	68194.2	91557.1	108432	96617.7
	1	20231228_RH28_COREAD_PhoX_TMTpro_06.17703.17703.3.0.dta	3	2150.1	1.80171e-22	0.00247566	-0.000774	-0.359983	1	1	20231228_RH28_COREAD_PhoX_TMTpro_06_HCDFT.mgf	20231228_RH28_COREAD_PhoX_TMTpro_06.17703.17703.3.0.dta	59076.2	141366	103544	120167	133232	71261.6	116136	38857.7	54134	102146	117761	51652.2	42230.3	142957	44186.1	54293.3	68037.7	61414.7
	2	20231228_RH28_COREAD_PhoX_TMTpro_07.17576.17576.3.0.dta	3	2150.1	1.02736e-18	0.108819	-0.001046	-0.486488	1	1	20231228_RH28_COREAD_PhoX_TMTpro_07_HCDFT.mgf	20231228_RH28_COREAD_PhoX_TMTpro_07.17576.17576.3.0.dta	30837.7	75495.7	53959.8	63585.1	64543.4	46985.9	56522.1	25473.8	33239.3	54811.5	69040.2	35998.8	27243.9	81885	24008.1	37263.8	40394.6	35203
303	AELEAALGKKHK(9)(10)	2113.13	TMTpro_pep_N-term(0);TMTpro_K(12)	sp|Q8N511|TM199_HUMAN (40)(41)/	1	13876	23285.5	27115.8	17441	24660.1	14329.9	19577.9	9413.8	12702.1	23334.9	19762.5	20802.2	18932.4	24030.6	15398.4	14485.7	16706.3	14941.5
	1	20231228_RH28_COREAD_PhoX_TMTpro_19.20293.20293.3.1.dta	3	2113.13	1.26029e-11	0.117078	-0.001473	-0.697069	1	1	20231228_RH28_COREAD_PhoX_TMTpro_19_HCDFT.mgf	20231228_RH28_COREAD_PhoX_TMTpro_19.20293.20293.3.1.dta	13876	23285.5	27115.8	17441	24660.1	14329.9	19577.9	9413.8	12702.1	23334.9	19762.5	20802.2	18932.4	24030.6	15398.4	14485.7	16706.3	14941.5
304	AELEQHLEQEQEFQVNKLMKK(17)(20)	3417.7	TMTpro_pep_N-term(0);TMTpro_K(21)	sp|Q16204|CCDC6_HUMAN (173)(176)/	2	43382.5	59879.8	60931.7	58284.2	57559	38970	61913.3	14888.8	35935.7	52707.8	51028.9	39532	31952.2	54888.6	32722.3	32205	50355.6	39130.6
	1	20231228_RH28_COREAD_PhoX_TMTpro_14.29144.29144.4.2.dta	4	3417.7	1.76777e-31	0.000459735	-0.003981	-1.16482	1	1	20231228_RH28_COREAD_PhoX_TMTpro_14_HCDFT.mgf	20231228_RH28_COREAD_PhoX_TMTpro_14.29144.29144.4.2.dta	28072.4	37204.1	37811.2	35913.7	34507.3	24341.4	41105.2	7325.7	24074.1	32013.5	28041.4	23777.7	18546	31932.2	18151.8	18511.6	32647.8	23504.3
	2	20231228_RH28_COREAD_PhoX_TMTpro_14.29208.29208.3.1.dta	3	3417.7	1	0.0106394	-0.001038	-0.303713	1	1	20231228_RH28_COREAD_PhoX_TMTpro_14_HCDFT.mgf	20231228_RH28_COREAD_PhoX_TMTpro_14.29208.29208.3.1.dta	15310.1	22675.7	23120.5	22370.5	23051.7	14628.6	20808.1	7563.1	11861.6	20694.3	22987.5	15754.3	13406.2	22956.4	14570.5	13693.4	17707.8	15626.3
305	AELGKDLQEPEFSAKK(5)(15)	2608.32	TMTpro_pep_N-term(0);TMTpro_K(16)	sp|P50135|HNMT_HUMAN (264)(274)/	2	42763.7	267506	84674.1	353451	367323	146635	188603	27153	56231.2	190029	169024	136322	103654	459256	64291.8	101969	106478	127198
	1	20231228_RH28_COREAD_PhoX_TMTpro_07.25230.25230.4.0.dta	4	2608.32	6.65464e-08	0.255344	-0.002012	-0.771378	1	1	20231228_RH28_COREAD_PhoX_TMTpro_07_HCDFT.mgf	20231228_RH28_COREAD_PhoX_TMTpro_07.25230.25230.4.0.dta	5835.8	42034.2	15405.9	53976	64773.1	26742.5	28960.6	4241.5	8774.3	29180.2	24901.7	22963.5	15182.2	73047.6	10373.6	14952	15591.9	14942.2
	2	20231228_RH28_COREAD_PhoX_TMTpro_07.25203.25203.3.2.dta	3	2608.32	9.54074e-06	0.335399	-0.002038	-0.781346	1	1	20231228_RH28_COREAD_PhoX_TMTpro_07_HCDFT.mgf	20231228_RH28_COREAD_PhoX_TMTpro_07.25203.25203.3.2.dta	36927.9	225472	69268.2	299475	302550	119892	159642	22911.5	47456.9	160849	144122	113358	88471.9	386208	53918.2	87017.4	90886.3	112256
306	AELKKAQESQK(4)(5)	2078.08	TMTpro_pep_N-term(0);TMTpro_K(11)	sp|O75150|BRE1B_HUMAN (660)(661)/	1	41514.2	82308	88737.3	77378.3	76195	47622.2	73359.4	23950.2	58226.7	58113	72903.6	58865.5	45923.2	81266	48544.7	37630.1	55113.4	40872.3
	1	20231228_RH28_COREAD_PhoX_TMTpro_12.16652.16652.3.0.dta	3	2078.08	8.01578e-26	0.000365887	-0.000957	-0.460521	1	1	20231228_RH28_COREAD_PhoX_TMTpro_12_HCDFT.mgf	20231228_RH28_COREAD_PhoX_TMTpro_12.16652.16652.3.0.dta	41514.2	82308	88737.3	77378.3	76195	47622.2	73359.4	23950.2	58226.7	58113	72903.6	58865.5	45923.2	81266	48544.7	37630.1	55113.4	40872.3
307	AELLQKSTETAQQLKR(6)(15)	2358.2	TMTpro_pep_N-term(0)	sp|Q9H3P2|NELFA_HUMAN (181)(190)/	2	133492	267586	259991	258086	273116	206920	235157	76644.4	147376	248942	207420	226137	171088	308557	155947	169101	185457	182733
	1	20231228_RH28_COREAD_PhoX_TMTpro_12.22241.22241.3.0.dta	3	2358.2	4.35778e-06	0.162556	-0.001781	-0.755236	1	1	20231228_RH28_COREAD_PhoX_TMTpro_12_HCDFT.mgf	20231228_RH28_COREAD_PhoX_TMTpro_12.22241.22241.3.0.dta	68657.8	142738	139484	128606	143226	101638	126797	37618	69229.3	124797	108650	120194	86287	155425	76759.7	85062.2	95093.3	104321
	2	20231228_RH28_COREAD_PhoX_TMTpro_12.22252.22252.3.0.dta	3	2358.2	7.8904e-07	0.173241	-0.001781	-0.755236	1	1	20231228_RH28_COREAD_PhoX_TMTpro_12_HCDFT.mgf	20231228_RH28_COREAD_PhoX_TMTpro_12.22252.22252.3.0.dta	64834.4	124849	120507	129479	129891	105282	108360	39026.4	78147.1	124144	98769.5	105943	84801	153132	79187.5	84038.8	90363.4	78411.7
308	AELNNEKKEKR(7)(8)	2177.12	TMTpro_pep_N-term(0);TMTpro_K(10)	sp|P63010|AP2B1_HUMAN (26)(27)/	1	308514	548913	331278	558489	580939	293638	444312	123732	266637	529538	844009	282914	218769	539359	339488	272429	374068	367298
	1	20231228_RH28_COREAD_PhoX_TMTpro_09.10816.10816.3.0.dta	3	2177.12	1.86146e-18	0.0856691	-0.003199	-1.46937	1	1	20231228_RH28_COREAD_PhoX_TMTpro_09_HCDFT.mgf	20231228_RH28_COREAD_PhoX_TMTpro_09.10816.10816.3.0.dta	308514	548913	331278	558489	580939	293638	444312	123732	266637	529538	844009	282914	218769	539359	339488	272429	374068	367298
309	AELNSDKKEK(7)(8)	1980	TMTpro_pep_N-term(0);TMTpro_K(10)	sp|Q10567|AP1B1_HUMAN (26)(27)/	11	373169	752440	569600	685376	709817	469565	621937	186223	374581	738245	809170	506000	449733	747159	382890	413789	466751	490618
[truncated: 41,793 more rows]

## Sheet: Run2_loop-linked peptides
Peptide_Order	Peptide	Peptide_Mass	Modifications	Proteins	PSM_Count	126-Sum_intensity	127C-Sum_intensity	127N-Sum_intensity	128C-Sum_intensity	128N-Sum_intensity	129C-Sum_intensity	129N-Sum_intensity	130C-Sum_intensity	130N-Sum_intensity	131C-Sum_intensity	131N-Sum_intensity	132C-Sum_intensity	132N-Sum_intensity	133C-Sum_intensity	133N-Sum_intensity	134C-Sum_intensity	134N-Sum_intensity	135N-Sum_intensity
[truncated: 40,518 more rows]

[truncated: 1 more sheets: Run3_loop-linked peptides]
