# Supplementary material for: PhoXplex: Combining Phospho-enrichable Cross-Linking with Isobaric Labeling for Quantitative Proteome-Wide Mapping of Protein Interfaces
Source: J Proteome Res. 2024 Oct 18;23(11):5209–20. doi: 10.1021/acs.jproteome.4c00567 (PMC11537259; doi:10.1021/acs.jproteome.4c00567)
Supplement: Supplementary file 1 — pr4c00567_si_001.zip [file pr4c00567_si_001.zip › Hoenger_et_al_supplementary_revision/TableS3.xlsx]

## Sheet: xiFDR PPIs
ProteinGroupPairID	LinkIDs	PeptidePairIDs	PSMIDs	Protein1	Name1	Description1	isDecoy1	Protein2	Name2	Description2	isDecoy2	Crosslinker	Score	isDecoy	isTT	isTD	isDD	count PSMs	count peptide pairs	count links	fdrGroup	fdr	ifdr	PEP
3	7038;7143;7256;7263;7273;7096;7136;7237;6862;7059;7176;7002;7177;7015;7165;7116;7219;6915;7144;7270;7052;7238;7062;6970;7187;7196;7245;7150;6900;7097;7163;7272;7134;7228;7166;6992;6973;7226;7212;7005;7109;7090;7079;7257;7020;7133;7195;7192;7082;7260;7267;7193;7255;6995;7022;7198;7224;7172;7018;6875;7264;7239;7233;7074;7171;6958;6909;7098;7205;7112;7135;7234;7117;7142;7155;7213;7178;7211;7180;7130…	12198;12542;12358;12323;12067;12387;12004;12554;11657;12255;12029;12092;12090;12135;11864;11871;12374;11799;12543;12504;12235;12570;12269;11975;12152;12196;12647;12583;11755;12389;12005;12603;12503;12460;11972;12051;11989;12088;12312;12107;12433;12373;12333;11973;12153;11965;12136;12279;12345;12206;12450;12105;12340;12062;11654;12278;12467;11959;11671;11690;12344;12573;12502;12318;12117;11928;117…	37986;21406;32258;34406;29608;1915;852;35376;5065;3883;36113;39305;33179;39661;39669;20177;11156;41180;37180;39508;35562;39074;39070;35626;38734;36899;40402;39309;40366;33896;17992;40679;21349;25581;18587;8699;37470;9027;16212;36931;39860;32447;38568;38000;28243;1868;2142;14077;40839;33124;39670;38513;7126;5629;9598;25679;20736;29436;39876;37905;39407;39789;38338;39106;35767;35667;26915;38987;307…	P05783			FALSE	P05787			FALSE		113.309	FALSE	TRUE	FALSE	FALSE	175	97	97	Between	0	0	0.01
5	7138;7274;7156;6868;7220;7261;6864;7210	12527;12242;12610;11675;12379;12382;11661;12266	23060;29299;36835;18685;37337;8840;41118;33564;7076;30220;33453;19887;41159;36968;2036	P35232			FALSE	Q99623			FALSE		34.754	FALSE	TRUE	FALSE	FALSE	15	8	8	Between	0	0.008	0.01
127	7132;7071;6987;7235;7152;7118;7127	11848;11947;12310;12030;12517;12587;11958;12486	40474;38727;40004;18637;6058;35711;39501;24930;2030;13337;39952;39831;27353	P08727			FALSE	P05787			FALSE		30.763	FALSE	TRUE	FALSE	FALSE	13	8	7	Between	0	0.008	0.01
17	7222;7108;7244;7252;6876;7140	12388;12426;12645;12023;11691;12534	33137;4670;31079;1700;2545;39551;21796;24395;41059;22611	Q13813			FALSE	Q01082			FALSE		29.058	FALSE	TRUE	FALSE	FALSE	10	6	6	Between	0	0.008	0.011
144	7012;7024;7184;7182;7064;7254;7004	12131;12162;11943;11886;12277;12097;12106	38753;38442;40024;21643;40284;19871;36655;39042;11626;6399;39014	P35900			FALSE	P05787			FALSE		27.874	FALSE	TRUE	FALSE	FALSE	11	7	7	Between	0	0.008	0.011
225	7170;7149;7087;7253	12047;11901;12368;12282	39419;37417;40201;38651;34163;21319;33976;36601	P25705			FALSE	P06576			FALSE		23.491	FALSE	TRUE	FALSE	FALSE	8	4	4	Between	0	0.009	0.011
39	6898;7121;7258;7181	11748;11717;12194;12147	40862;40975;38201;38004;18882;3494;38625;34446	Q9Y3U8			FALSE	P62424			FALSE		22.905	FALSE	TRUE	FALSE	FALSE	8	4	4	Between	0	0.009	0.011
79	7240;7230;6938	12604;12496;11862	9431;7823;26318;25507;40411	P78371			FALSE	P48643			FALSE		20.736	FALSE	TRUE	FALSE	FALSE	5	3	3	Between	0	0.009	0.011
92	6951;7010	11913;12111;12126	40150;23151;38952;37327;36998;38795	Q9UNM6			FALSE	O00232			FALSE		19.693	FALSE	TRUE	FALSE	FALSE	6	3	2	Between	0	0.009	0.011
25	6884;7078;7204;6892;7093	11707;12330;12003;11730;11693	40996;35271;39039;38257;39675;40912;41051;38881	Q6DRA6			FALSE	P62805			FALSE		19.68	FALSE	TRUE	FALSE	FALSE	8	5	5	Between	0	0.009	0.011
412	7275	12395	32473;3440;2506;32461	P62249			FALSE	P39019			FALSE		19.319	FALSE	TRUE	FALSE	FALSE	4	1	1	Between	0	0.009	0.011
115	6952;6975	12423;11910;11995	27475;31521;26693;40155;39735	P46783			FALSE	P23396			FALSE		19.176	FALSE	TRUE	FALSE	FALSE	5	3	2	Between	0	0.009	0.011
215	7197;7077;7169	12184;12332;11987	25213;38139;35251;39783;36953	P47813			FALSE	Q86XP3			FALSE		18.789	FALSE	TRUE	FALSE	FALSE	5	3	3	Between	0	0.009	0.011
155	7016;7266	12145;12402	38655;32335;25120;6900	P32119			FALSE	Q06830			FALSE		18.453	FALSE	TRUE	FALSE	FALSE	4	2	2	Between	0	0.009	0.011
68	7175;6984;6926;7126	12190;12021;11833;12477	38039;37816;39586;40555;28254	P16401			FALSE	P16403			FALSE		17.511	FALSE	TRUE	FALSE	FALSE	5	4	4	Between	0	0.009	0.012
405	7271	12523	11835;21198;23208	P61160			FALSE	P61158			FALSE		17.174	FALSE	TRUE	FALSE	FALSE	3	1	1	Between	0	0.009	0.012
403	7268	12436	30555;10932;24212	P46782			FALSE	P62851			FALSE		16.933	FALSE	TRUE	FALSE	FALSE	3	1	1	Between	0	0.009	0.012
118	6979;7085;7194	12012;12360;12186	39632;34392;38112;28542	P78371			FALSE	P50991			FALSE		16.884	FALSE	TRUE	FALSE	FALSE	4	3	3	Between	0	0.01	0.012
304	7167;7209	12038;12289	38170;39477;36357;26022	P62888			FALSE	P61353			FALSE		16.751	FALSE	TRUE	FALSE	FALSE	4	2	2	Between	0	0.01	0.012
91	6950;7188;7068	11903;12183;12306	40205;38142;31915;35880	P07355			FALSE	P60903			FALSE		16.343	FALSE	TRUE	FALSE	FALSE	4	3	3	Between	0	0.01	0.012
298	7160;7208	11778;11713	40772;37494;34765;38775;40984	P20042			FALSE	P41091			FALSE		16.343	FALSE	TRUE	FALSE	FALSE	5	2	2	Between	0	0.01	0.012
395	7259	12204	37883;11981;5774	P0C0S5			FALSE	P62805			FALSE		16.24	FALSE	TRUE	FALSE	FALSE	3	1	1	Between	0	0.01	0.012
47	6906;7249	11776;12036	40779;33984;28996;39480	P63104			FALSE	P27348			FALSE		16.089	FALSE	TRUE	FALSE	FALSE	4	2	2	Between	0	0.01	0.012
197	7110;7157;7058	12437;12634;12256	30491;4771;37192	P20700			FALSE	P02545			FALSE		16.087	FALSE	TRUE	FALSE	FALSE	3	3	3	Between	0	0.01	0.012
177	7037;7229	12199;12447	37984;14756;30107	P09972			FALSE	P04075			FALSE		15.924	FALSE	TRUE	FALSE	FALSE	3	2	2	Between	0	0.01	0.013
184	7044;7215	12208;11818	37814;38495;33285;40594	P02545			FALSE	Q03252			FALSE		15.635	FALSE	TRUE	FALSE	FALSE	4	2	2	Between	0	0.01	0.013
167	7218;7028	12361;11649	34357;746;40702;41213	P07900			FALSE	P08238			FALSE		15.553	FALSE	TRUE	FALSE	FALSE	4	2	2	Between	0	0.01	0.013
386	7161	12125;11930	38800;35669;40075;38679	Q9UL46			FALSE	Q06323			FALSE		15.287	FALSE	TRUE	FALSE	FALSE	4	2	1	Between	0	0.01	0.013
22	6881;7189;6996	11701;12130;12070	41019;38755;26170;39280	P23246			FALSE	Q15233			FALSE		15.278	FALSE	TRUE	FALSE	FALSE	4	3	3	Between	0	0.01	0.014
61	7217;6921	12383;11816	33392;23388;40603	Q8NC51			FALSE	P23396			FALSE		14.753	FALSE	TRUE	FALSE	FALSE	3	2	2	Between	0	0.01	0.014
251	7173;7113	12148;12441	38601;37612;30350	P55884			FALSE	Q14152			FALSE		14.639	FALSE	TRUE	FALSE	FALSE	3	2	2	Between	0	0.01	0.014
383	7247	12044	36325;31685;39446	Q8WW59			FALSE	P25705			FALSE		14.57	FALSE	TRUE	FALSE	FALSE	3	1	1	Between	0	0.01	0.014
160	7185;7021	12020;12154	26179;39585;38532	P13010			FALSE	P12956			FALSE		14.252	FALSE	TRUE	FALSE	FALSE	3	2	2	Between	0	0.01	0.014
379	7243	12631	4752;5485	Q14103			FALSE	Q99729			FALSE		14.141	FALSE	TRUE	FALSE	FALSE	2	1	1	Between	0	0.01	0.014
378	7242	12625	241;6736	Q02218			FALSE	P36957			FALSE		14.141	FALSE	TRUE	FALSE	FALSE	2	1	1	Between	0	0.01	0.014
377	7241	12601	3375;9829	P61158			FALSE	O15145			FALSE		14.138	FALSE	TRUE	FALSE	FALSE	2	1	1	Between	0	0.01	0.014
58	6917;7201	11805;12284	40647;36565;30775	P47755			FALSE	P47756			FALSE		14.066	FALSE	TRUE	FALSE	FALSE	3	2	2	Between	0	0.01	0.014
368	7232	12495	26386;8344	Q9Y295			FALSE	Q8WUD4			FALSE		13.967	FALSE	TRUE	FALSE	FALSE	2	1	1	Between	0	0.01	0.014
367	7231	12499	26089;16963	P49368			FALSE	P40227			FALSE		13.947	FALSE	TRUE	FALSE	FALSE	2	1	1	Between	0	0.01	0.015
361	7225	12442	30338;19374	P53618			FALSE	P48444			FALSE		13.757	FALSE	TRUE	FALSE	FALSE	2	1	1	Between	0	0.01	0.015
359	7223	12425	22777;31133	P33991			FALSE	P33993			FALSE		13.664	FALSE	TRUE	FALSE	FALSE	2	1	1	Between	0	0.01	0.015
352	7216	11877	37685;40330;35974	P61160			FALSE	O15145			FALSE		13.441	FALSE	TRUE	FALSE	FALSE	3	1	1	Between	0	0.01	0.015
350	7214	11941	39800;40033;32969	P37108			FALSE	P49458			FALSE		13.272	FALSE	TRUE	FALSE	FALSE	3	1	1	Between	0	0.01	0.016
82	6941;7056;7053	11875;12251;12240	40336;37230;37374	P49207			FALSE	P62888			FALSE		13.243	FALSE	TRUE	FALSE	FALSE	3	3	3	Between	0	0.01	0.016
343	7207	12338	32123;35120	Q08945			FALSE	Q9Y5B9			FALSE		12.892	FALSE	TRUE	FALSE	FALSE	2	1	1	Between	0	0.01	0.017
189	7147;7050	12565;12232	18275;37507	Q9BPX5			FALSE	P61160			FALSE		12.851	FALSE	TRUE	FALSE	FALSE	2	2	2	Between	0	0.01	0.018
338	7202	12245	37308;26933	P50990			FALSE	P17987			FALSE		12.738	FALSE	TRUE	FALSE	FALSE	2	1	1	Between	0	0.01	0.018
336	7200	12324	33727;35364	P25398			FALSE	Q8NC51			FALSE		12.704	FALSE	TRUE	FALSE	FALSE	2	1	1	Between	0	0.01	0.018
335	7199	12213	25429;37771	Q86VP6			FALSE	Q13616			FALSE		12.667	FALSE	TRUE	FALSE	FALSE	2	1	1	Between	0	0.01	0.018
174	7119;7034	11879;12192	40306;39371;38018	P29692			FALSE	P68104			FALSE		12.416	FALSE	TRUE	FALSE	FALSE	3	2	2	Between	0	0.01	0.019
327	7191	12231	32482;37544	P08729			FALSE	P05783			FALSE		12.356	FALSE	TRUE	FALSE	FALSE	2	1	1	Between	0	0.01	0.019
322	7186	11955	39963;2569	P05204			FALSE	Q8IUE6			FALSE		12.037	FALSE	TRUE	FALSE	FALSE	2	1	1	Between	0	0.01	0.019
114	7137;6974	12526;11991	23075;39767	P13804			FALSE	P38117			FALSE		12.011	FALSE	TRUE	FALSE	FALSE	2	2	2	Between	0	0.01	0.019
319	7183	12074	39261;30924	P62241			FALSE	P62280			FALSE		11.896	FALSE	TRUE	FALSE	FALSE	2	1	1	Between	0	0.01	0.02
132	6993;7091	12052;12375	39402;33895	Q9Y285			FALSE	Q9NSD9			FALSE		11.56	FALSE	TRUE	FALSE	FALSE	2	2	2	Between	0	0.01	0.021
28	6887;7159	11720;12655	40946;1078	P05204			FALSE	P62805			FALSE		11.442	FALSE	TRUE	FALSE	FALSE	2	2	2	Between	0	0.01	0.021
31	7000;6971;6890	12079;11981;11727	39214;39829;40924	Q14683			FALSE	Q9UQE7			FALSE		11.397	FALSE	TRUE	FALSE	FALSE	3	3	3	Between	0	0.01	0.021
129	7080;6989	12335;12043	35163;39464	O15372			FALSE	Q14152			FALSE		11.355	FALSE	TRUE	FALSE	FALSE	2	2	2	Between	0	0.01	0.021
311	7174	11937	40055;34046	P29692			FALSE	P26641			FALSE		11.234	FALSE	TRUE	FALSE	FALSE	2	1	1	Between	0	0.01	0.021
67	6927;7073	11831;12311	40549;35653	O95831			FALSE	P10599			FALSE		10.666	FALSE	TRUE	FALSE	FALSE	2	2	2	Between	0	0.01	0.023
12	6946;6961;6871	11887;11938;11680	40269;40054;41108	P50914			FALSE	P32969			FALSE		10.608	FALSE	TRUE	FALSE	FALSE	3	3	3	Between	0	0.01	0.024
301	7164	11865	37106;40375	Q9Y2W1			FALSE	P84090			FALSE		10.414	FALSE	TRUE	FALSE	FALSE	2	1	1	Between	0	0.01	0.026
299	7162	12017	39595;39013	P35998			FALSE	P62191			FALSE		10.157	FALSE	TRUE	FALSE	FALSE	2	1	1	Between	0	0.01	0.026
296	7158	12653	1651	Q13185			FALSE	Q9NYF8			FALSE		10	FALSE	TRUE	FALSE	FALSE	1	1	1	Between	0	0.01	0.026
292	7154	12600	9983	Q09666			FALSE	Q14008			FALSE		9.994	FALSE	TRUE	FALSE	FALSE	1	1	1	Between	0	0.01	0.026
291	7153	12599	10528	Q15084			FALSE	P11021			FALSE		9.992	FALSE	TRUE	FALSE	FALSE	1	1	1	Between	0	0.01	0.026
289	7151	12586	13520	P36957			FALSE	O43290			FALSE		9.981	FALSE	TRUE	FALSE	FALSE	1	1	1	Between	0	0.01	0.026
286	7148	12577	15313	Q9NPJ3			FALSE	P40925			FALSE		9.971	FALSE	TRUE	FALSE	FALSE	1	1	1	Between	0	0.01	0.026
284	7146	12557	19453	Q92925			FALSE	Q14683			FALSE		9.929	FALSE	TRUE	FALSE	FALSE	1	1	1	Between	0	0.01	0.026
283	7145	12551	20678	Q07021			FALSE	Q9Y3S1			FALSE		9.91	FALSE	TRUE	FALSE	FALSE	1	1	1	Between	0	0.01	0.026
279	7141	12540	21600	Q9Y230			FALSE	Q9Y265			FALSE		9.893	FALSE	TRUE	FALSE	FALSE	1	1	1	Between	0	0.01	0.026
277	7139	12528	22920	P13010			FALSE	Q8WVC0			FALSE		9.863	FALSE	TRUE	FALSE	FALSE	1	1	1	Between	0	0.01	0.026
108	6998;6968	12072;11962	39263;39918	Q9NTJ3			FALSE	O95347			FALSE		9.862	FALSE	TRUE	FALSE	FALSE	2	2	2	Between	0	0.01	0.026
269	7131	12500	26049	Q7Z6E9			FALSE	decoy:DECOY_O95347	decoy:	decoy:	TRUE		9.767	TRUE	FALSE	TRUE	FALSE	1	1	1	Between	0.01	0.019	0.054
267	7129	12488	27149	Q01082			FALSE	P61129			FALSE		9.722	FALSE	TRUE	FALSE	FALSE	1	1	1	Between	0.01	0.011	0.053
266	7128	11780	38302;40765	O76021			FALSE	P62424			FALSE		9.716	FALSE	TRUE	FALSE	FALSE	2	1	1	Between	0.01	0.011	0.053
263	7125	12475	28357	Q7Z406			FALSE	P35579			FALSE		9.659	FALSE	TRUE	FALSE	FALSE	1	1	1	Between	0.01	0.011	0.051
262	7124	12465	29157	P62979			FALSE	Q8IUE6			FALSE		9.61	FALSE	TRUE	FALSE	FALSE	1	1	1	Between	0.01	0.012	0.05
261	7123	11811	38828;40625	P07910			FALSE	Q99996			FALSE		9.597	FALSE	TRUE	FALSE	FALSE	2	1	1	Between	0.01	0.012	0.05
260	7122	12458	29510	P62805			FALSE	Q8IUE6			FALSE		9.585	FALSE	TRUE	FALSE	FALSE	1	1	1	Between	0.01	0.012	0.05
258	7120	12456	29738	Q13813			FALSE	Q8IVF2			FALSE		9.569	FALSE	TRUE	FALSE	FALSE	1	1	1	Between	0.01	0.012	0.049
253	7115	12448	30081	Q9BPW8			FALSE	O75323			FALSE		9.544	FALSE	TRUE	FALSE	FALSE	1	1	1	Between	0.01	0.013	0.048
252	7114	11856	39223;40446	O75947			FALSE	P06576			FALSE		9.544	FALSE	TRUE	FALSE	FALSE	2	1	1	Between	0.01	0.013	0.048
249	7111	12438	30479	P55036			FALSE	P51665			FALSE		9.51	FALSE	TRUE	FALSE	FALSE	1	1	1	Between	0.01	0.013	0.045
245	7107	11812	40618;39134	P62913			FALSE	O00429			FALSE		9.448	FALSE	TRUE	FALSE	FALSE	2	1	1	Between	0.01	0.014	0.068
243	7105	12417	31735	P33991			FALSE	Q8NE71			FALSE		9.389	FALSE	TRUE	FALSE	FALSE	1	1	1	Between	0.01	0.014	0.068
242	7104	12415	31840	Q6DRA6			FALSE	Q8IUE6			FALSE		9.377	FALSE	TRUE	FALSE	FALSE	1	1	1	Between	0.01	0.014	0.068
241	7103	12413	31918	Q7Z4V5			FALSE	P49327			FALSE		9.368	FALSE	TRUE	FALSE	FALSE	1	1	1	Between	0.01	0.015	0.068
240	7102	12401	32329	P08865			FALSE	P08708			FALSE		9.323	FALSE	TRUE	FALSE	FALSE	1	1	1	Between	0.01	0.015	0.07
239	7101	12399	32362	Q14683			FALSE	Q16204			FALSE		9.319	FALSE	TRUE	FALSE	FALSE	1	1	1	Between	0.01	0.015	0.07
238	7100	12398	32440	P14625			FALSE	Q96MW1			FALSE		9.311	FALSE	TRUE	FALSE	FALSE	1	1	1	Between	0.01	0.015	0.068
237	7099	11788	39222;40732	P61604			FALSE	P10809			FALSE		9.307	FALSE	TRUE	FALSE	FALSE	2	1	1	Between	0.01	0.015	0.068
233	7095	12386	33203	P05787			FALSE	P38646			FALSE		9.21	FALSE	TRUE	FALSE	FALSE	1	1	1	Between	0.01	0.016	0.067
232	7094	11888	40045;40275	P52907			FALSE	P47756			FALSE		9.208	FALSE	TRUE	FALSE	FALSE	2	1	1	Between	0.01	0.016	0.067
230	7092	11863	39992;40410	P61978			FALSE	Q9H3R2			FALSE		9.147	FALSE	TRUE	FALSE	FALSE	2	1	1	Between	0.01	0.017	0.075
227	7089	12372	33957	P62316			FALSE	P51532			FALSE		9.097	FALSE	TRUE	FALSE	FALSE	1	1	1	Between	0.01	0.018	0.075
226	7088	11660	38906;41161	P16401			FALSE	P46087			FALSE		9.063	FALSE	TRUE	FALSE	FALSE	2	1	1	Between	0.01	0.018	0.075
27	6886;6994	11718;12059	40965;39362	Q9UKM9			FALSE	P07910			FALSE		9.039	FALSE	TRUE	FALSE	FALSE	2	2	2	Between	0.01	0.018	0.077
224	7086	12363	34319	P53985			FALSE	Q08211			FALSE		9.034	FALSE	TRUE	FALSE	FALSE	1	1	1	Between	0.01	0.018	0.077
222	7084	12354	34608	Q9BYW2			FALSE	decoy:DECOY_Q03001	decoy:	decoy:	TRUE		8.98	TRUE	FALSE	TRUE	FALSE	1	1	1	Between	0.019	0.021	0.075
221	7083	12346	34828	Q92576			FALSE	Q9Y295			FALSE		8.94	FALSE	TRUE	FALSE	FALSE	1	1	1	Between	0.019	0.02	0.049
219	7081	12337	35097	P62277			FALSE	P62081			FALSE		8.88	FALSE	TRUE	FALSE	FALSE	1	1	1	Between	0.019	0.021	0.051
214	7076	12329	35333	P61326			FALSE	O43776			FALSE		8.84	FALSE	TRUE	FALSE	FALSE	1	1	1	Between	0.019	0.022	0.049
60	6948;6919	11896;11813	40223;40617	P05783			FALSE	P08727			FALSE		8.816	FALSE	TRUE	FALSE	FALSE	2	2	2	Between	0.019	0.022	0.07
213	7075	12320	35552	Q14204			FALSE	Q13409			FALSE		8.78	FALSE	TRUE	FALSE	FALSE	1	1	1	Between	0.019	0.023	0.071
211	7072	12314	35652	Q15020			FALSE	Q92614			FALSE		8.75	FALSE	TRUE	FALSE	FALSE	1	1	1	Between	0.019	0.024	0.071
209	7070	12308	35763	Q15459			FALSE	Q12874			FALSE		8.73	FALSE	TRUE	FALSE	FALSE	1	1	1	Between	0.019	0.024	0.073
208	7069	11820	40593;40378	P50914			FALSE	P36578			FALSE		8.72	FALSE	TRUE	FALSE	FALSE	2	1	1	Between	0.019	0.024	0.071
206	7067	12303	35961	decoy:DECOY_Q8WZ42	decoy:	decoy:	TRUE	P17987			FALSE		8.68	TRUE	FALSE	TRUE	FALSE	1	1	1	Between	0.025	0.023	0.07
204	7065	12286	36525	Q09666			FALSE	P11586			FALSE		8.51	FALSE	TRUE	FALSE	FALSE	1	1	1	Between	0.025	0.027	0.119
202	7063	12276	36675	Q07666			FALSE	Q14839			FALSE		8.46	FALSE	TRUE	FALSE	FALSE	1	1	1	Between	0.025	0.027	0.122
200	7061	12262	37070	P10412			FALSE	P16403			FALSE		8.31	FALSE	TRUE	FALSE	FALSE	1	1	1	Between	0.025	0.029	0.122
199	7060	12261	37108	Q06830			FALSE	Q15811			FALSE		8.3	FALSE	TRUE	FALSE	FALSE	1	1	1	Between	0.025	0.029	0.122
196	7057	12252	37212	P46087			FALSE	Q8WWY3			FALSE		8.26	FALSE	TRUE	FALSE	FALSE	1	1	1	Between	0.025	0.029	0.122
194	7055	12248	37235	O15144			FALSE	O15143			FALSE		8.25	FALSE	TRUE	FALSE	FALSE	1	1	1	Between	0.025	0.029	0.125
192	7054	12239	37373	P34932			FALSE	P11142			FALSE		8.19	FALSE	TRUE	FALSE	FALSE	1	1	1	Between	0.025	0.03	0.122
190	7051	12236	37452	Q01105			FALSE	Q9Y4W6			FALSE		8.16	FALSE	TRUE	FALSE	FALSE	1	1	1	Between	0.025	0.03	0.098
188	7049	12217	37693	Q8WZ42			FALSE	P47914			FALSE		8.07	FALSE	TRUE	FALSE	FALSE	1	1	1	Between	0.025	0.031	0.098
187	7047	12214	37760	P04075			FALSE	P16422			FALSE		8.05	FALSE	TRUE	FALSE	FALSE	1	1	1	Between	0.025	0.031	0.098
186	7048	12215	37754	P05787			FALSE	Q9Y6X9			FALSE		8.05	FALSE	TRUE	FALSE	FALSE	1	1	1	Between	0.025	0.031	0.098
183	7046	12209	37818	P48047			FALSE	P25705			FALSE		8.02	FALSE	TRUE	FALSE	FALSE	1	1	1	Between	0.025	0.032	0.098
185	7045	12212	37826	P36542			FALSE	Q92614			FALSE		8.02	FALSE	TRUE	FALSE	FALSE	1	1	1	Between	0.025	0.032	0.098
182	7043	11733	40810;40917	decoy:DECOY_Q13523	decoy:	decoy:	TRUE	Q14839			FALSE		8.019	TRUE	FALSE	TRUE	FALSE	2	1	1	Between	0.032	0.035	0.098
181	7042	12207	37857	Q6UB99			FALSE	Q66K74			FALSE		8.01	FALSE	TRUE	FALSE	FALSE	1	1	1	Between	0.032	0.032	0.1
179	7040	12202	37914	P39019			FALSE	O95340			FALSE		7.98	FALSE	TRUE	FALSE	FALSE	1	1	1	Between	0.032	0.033	0.098
178	7039	12200	37957	P53618			FALSE	P53621			FALSE		7.95	FALSE	TRUE	FALSE	FALSE	1	1	1	Between	0.032	0.034	0.1
175	7036	12197	38006	P61978			FALSE	P22626			FALSE		7.93	FALSE	TRUE	FALSE	FALSE	1	1	1	Between	0.032	0.035	0.103
173	7035	12193	38021	P49756			FALSE	Q8NI27			FALSE		7.92	FALSE	TRUE	FALSE	FALSE	1	1	1	Between	0.032	0.035	0.105
172	7032	12188	38075	P35579			FALSE	Q15527			FALSE		7.9	FALSE	TRUE	FALSE	FALSE	1	1	1	Between	0.032	0.036	0.105
171	7033	12187	38079	O43169			FALSE	Q08378			FALSE		7.9	FALSE	TRUE	FALSE	FALSE	1	1	1	Between	0.032	0.036	0.105
1	6860;6923	11648;11822	41229;40582	Q8WZ42			FALSE	decoy:DECOY_Q5VST9	decoy:	decoy:	TRUE		7.836	TRUE	FALSE	TRUE	FALSE	2	2	2	Between	0.038	0.036	0.073
170	7031	12179	38210	P49736			FALSE	P33991			FALSE		7.83	FALSE	TRUE	FALSE	FALSE	1	1	1	Between	0.038	0.038	0.073
169	7030	12177	38217	P09651			FALSE	P22626			FALSE		7.83	FALSE	TRUE	FALSE	FALSE	1	1	1	Between	0.038	0.038	0.073
168	7029	12174	38252	P18206			FALSE	Q9NRY4			FALSE		7.81	FALSE	TRUE	FALSE	FALSE	1	1	1	Between	0.038	0.038	0.07
166	7027	12169	38325	O75533			FALSE	Q9Y3B4			FALSE		7.77	FALSE	TRUE	FALSE	FALSE	1	1	1	Between	0.038	0.038	0.064
165	7026	12163	38410	P06703			FALSE	Q5QJE6			FALSE		7.72	FALSE	TRUE	FALSE	FALSE	1	1	1	Between	0.038	0.038	0.061
164	7025	12164	38407	decoy:DECOY_Q12955	decoy:	decoy:	TRUE	P07305			FALSE		7.72	TRUE	FALSE	TRUE	FALSE	1	1	1	Between	0.038	0.039	0.061
162	7023	12158	38450	Q9Y2X3			FALSE	P22087			FALSE		7.7	FALSE	TRUE	FALSE	FALSE	1	1	1	Between	0.038	0.038	0.062
158	7019	12150	38573	P17987			FALSE	P49368			FALSE		7.64	FALSE	TRUE	FALSE	FALSE	1	1	1	Between	0.038	0.039	0.064
156	7017	12146	38637	P84090			FALSE	Q9NYF8			FALSE		7.6	FALSE	TRUE	FALSE	FALSE	1	1	1	Between	0.038	0.039	0.062
151	7011	12132	38759	P16401			FALSE	P10412			FALSE		7.53	FALSE	TRUE	FALSE	FALSE	1	1	1	Between	0.038	0.039	0.082
149	7009	12119	38872	Q99623			FALSE	Q9NZM1			FALSE		7.46	FALSE	TRUE	FALSE	FALSE	1	1	1	Between	0.038	0.04	0.1
148	7008	12112	38940	P21333			FALSE	Q9Y2S6			FALSE		7.41	FALSE	TRUE	FALSE	FALSE	1	1	1	Between	0.038	0.04	0.102
147	7007	12110	38955	P10809			FALSE	Q9Y295			FALSE		7.4	FALSE	TRUE	FALSE	FALSE	1	1	1	Between	0.038	0.04	0.1
146	7006	12109	38962	P62805			FALSE	Q5QJE6			FALSE		7.39	FALSE	TRUE	FALSE	FALSE	1	1	1	Between	0.038	0.04	0.096
143	7003	12094	39050	Q00839			FALSE	Q5T6V5			FALSE		7.34	FALSE	TRUE	FALSE	FALSE	1	1	1	Between	0.038	0.04	0.093
141	7001	12085	39148	P31947			FALSE	P27348			FALSE		7.28	FALSE	TRUE	FALSE	FALSE	1	1	1	Between	0.038	0.041	0.093
139	6999	12077	39243	P55145			FALSE	Q8WZ42			FALSE		7.22	FALSE	TRUE	FALSE	FALSE	1	1	1	Between	0.038	0.041	0.096
136	6997	12071	39288	P05204			FALSE	Q6DRA6			FALSE		7.19	FALSE	TRUE	FALSE	FALSE	1	1	1	Between	0.038	0.041	0.08
131	6991	12046	39428	O14979			FALSE	Q96K76			FALSE		7.1	FALSE	TRUE	FALSE	FALSE	1	1	1	Between	0.038	0.042	0.122
130	6990	12042	39457	P06703			FALSE	Q8N6H7			FALSE		7.09	FALSE	TRUE	FALSE	FALSE	1	1	1	Between	0.038	0.042	0.125
128	6988	12037	39479	P55209			FALSE	Q99733			FALSE		7.08	FALSE	TRUE	FALSE	FALSE	1	1	1	Between	0.038	0.042	0.125
126	6986	12026	39532	P61158			FALSE	O15144			FALSE		7.04	FALSE	TRUE	FALSE	FALSE	1	1	1	Between	0.038	0.042	0.143
125	6985	12022	39573	P22102			FALSE	P54709			FALSE		7.02	FALSE	TRUE	FALSE	FALSE	1	1	1	Between	0.038	0.042	0.118
124	6983	12019	39576	Q14204			FALSE	P32969			FALSE		7.01	FALSE	TRUE	FALSE	FALSE	1	1	1	Between	0.038	0.042	0.115
122	6982	12016	39602	Q7Z6E9			FALSE	P08621			FALSE		6.99	FALSE	TRUE	FALSE	FALSE	1	1	1	Between	0.038	0.042	0.115
121	6981	12014	39624	Q8WXX5			FALSE	P62805			FALSE		6.98	FALSE	TRUE	FALSE	FALSE	1	1	1	Between	0.038	0.042	0.115
119	6978	12011	39635	P48643			FALSE	Q99832			FALSE		6.97	FALSE	TRUE	FALSE	FALSE	1	1	1	Between	0.038	0.042	0.115
120	6980	12010	39631	P09972			FALSE	P22307			FALSE		6.97	FALSE	TRUE	FALSE	FALSE	1	1	1	Between	0.038	0.042	0.115
117	6976	12001	39693	Q13217			FALSE	Q8NE71			FALSE		6.92	FALSE	TRUE	FALSE	FALSE	1	1	1	Between	0.038	0.043	0.115
116	6977	12000	39701	Q14152			FALSE	Q86XP3			FALSE		6.92	FALSE	TRUE	FALSE	FALSE	1	1	1	Between	0.038	0.043	0.115
112	6972	11984	39810	Q14152			FALSE	Q99613			FALSE		6.83	FALSE	TRUE	FALSE	FALSE	1	1	1	Between	0.038	0.043	0.096
110	6969	11976	39854	Q9Y6J0			FALSE	P47756			FALSE		6.79	FALSE	TRUE	FALSE	FALSE	1	1	1	Between	0.038	0.043	0.113
107	6967	11963	39922	P18669			FALSE	decoy:DECOY_Q8WXH0	decoy:	decoy:	TRUE		6.74	TRUE	FALSE	TRUE	FALSE	1	1	1	Between	0.044	0.047	0.111
106	6966	11957	39955	P37837			FALSE	Q9NYI0			FALSE		6.71	FALSE	TRUE	FALSE	FALSE	1	1	1	Between	0.044	0.045	0.13
104	6964	11954	39966	Q16891			FALSE	Q96ST3			FALSE		6.7	FALSE	TRUE	FALSE	FALSE	1	1	1	Between	0.044	0.046	0.13
105	6965	11956	39965	P63104			FALSE	Q14966			FALSE		6.7	FALSE	TRUE	FALSE	FALSE	1	1	1	Between	0.044	0.046	0.13
103	6963	11950	39985	P14618			FALSE	decoy:DECOY_Q8IVF2	decoy:	decoy:	TRUE		6.68	TRUE	FALSE	TRUE	FALSE	1	1	1	Between	0.047	0.045	0.127
102	6962	11944	40011	P20700			FALSE	Q03252			FALSE		6.65	FALSE	TRUE	FALSE	FALSE	1	1	1	Between	0.047	0.048	0.127
100	6960	11933	40069	Q92572			FALSE	O14617			FALSE		6.6	FALSE	TRUE	FALSE	FALSE	1	1	1	Between	0.047	0.049	0.123
97	6959	11932	40079	Q14019			FALSE	Q8WZ42			FALSE		6.59	FALSE	TRUE	FALSE	FALSE	1	1	1	Between	0.047	0.049	0.143
98	6957	11929	40071	P10809			FALSE	Q9ULV0			FALSE		6.59	FALSE	TRUE	FALSE	FALSE	1	1	1	Between	0.047	0.049	0.143
96	6956	11926	40103	P04075			FALSE	Q9Y4A5			FALSE		6.56	FALSE	TRUE	FALSE	FALSE	1	1	1	Between	0.047	0.049	0.161
94	6955	11918	40126	P06703			FALSE	O75822			FALSE		6.54	FALSE	TRUE	FALSE	FALSE	1	1	1	Between	0.047	0.05	0.161
93	6954	11920	40139	P36578			FALSE	P30414			FALSE		6.54	FALSE	TRUE	FALSE	FALSE	1	1	1	Between	0.047	0.05	0.161
95	6953	11919	40135	P60660			FALSE	P46940			FALSE		6.54	FALSE	TRUE	FALSE	FALSE	1	1	1	Between	0.047	0.05	0.161
90	6949	11899	40220	Q14244			FALSE	Q9UKS6			FALSE		6.46	FALSE	TRUE	FALSE	FALSE	1	1	1	Between	0.047	0.051	0.175
88	6947	11890	40265	P05787			FALSE	P78527			FALSE		6.41	FALSE	TRUE	FALSE	FALSE	1	1	1	Between	0.047	0.052	0.172
85	6945	11880	40289	Q9P219			FALSE	Q9UDT6			FALSE		6.38	FALSE	TRUE	FALSE	FALSE	1	1	1	Between	0.057	0.057	0.169
84	6943	11884	40295	P39019			FALSE	decoy:DECOY_Q8NF91	decoy:	decoy:	TRUE		6.38	TRUE	FALSE	TRUE	FALSE	1	1	1	Between	0.057	0.053	0.169
86	6944	11882	40288	decoy:DECOY_Q09666	decoy:	decoy:	TRUE	Q0VF49			FALSE		6.38	TRUE	FALSE	TRUE	FALSE	1	1	1	Between	0.053	0.057	0.169
83	6942	11878	40318	Q15149			FALSE	Q9UL45			FALSE		6.35	FALSE	TRUE	FALSE	FALSE	1	1	1	Between	0.057	0.058	0.169
81	6940	11870	40362	Q9NVH1			FALSE	O95425			FALSE		6.31	FALSE	TRUE	FALSE	FALSE	1	1	1	Between	0.057	0.058	0.167
80	6939	11866	40376	P06703			FALSE	Q14683			FALSE		6.29	FALSE	TRUE	FALSE	FALSE	1	1	1	Between	0.057	0.058	0.169
77	6937	11860	40438	P50990			FALSE	P40227			FALSE		6.24	FALSE	TRUE	FALSE	FALSE	1	1	1	Between	0.059	0.059	0.211
78	6936	11859	40431	P00558			FALSE	decoy:DECOY_Q8WZ42	decoy:	decoy:	TRUE		6.24	TRUE	FALSE	TRUE	FALSE	1	1	1	Between	0.059	0.06	0.211
76	6935	11857	40443	P62979			FALSE	Q15843			FALSE		6.23	FALSE	TRUE	FALSE	FALSE	1	1	1	Between	0.059	0.059	0.211
74	6934	11853	40459	Q9BXP5			FALSE	Q969Z0			FALSE		6.22	FALSE	TRUE	FALSE	FALSE	1	1	1	Between	0.059	0.059	0.207
75	6932	11854	40452	Q8IX12			FALSE	P21127			FALSE		6.22	FALSE	TRUE	FALSE	FALSE	1	1	1	Between	0.059	0.059	0.207
73	6933	11851	40455	O60506			FALSE	Q9P2E3			FALSE		6.22	FALSE	TRUE	FALSE	FALSE	1	1	1	Between	0.059	0.059	0.207
72	6931	11850	40461	P05787			FALSE	Q03468			FALSE		6.21	FALSE	TRUE	FALSE	FALSE	1	1	1	Between	0.059	0.059	0.211
71	6930	11846	40475	P04843			FALSE	Q8TCJ2			FALSE		6.19	FALSE	TRUE	FALSE	FALSE	1	1	1	Between	0.059	0.06	0.211
70	6929	11839	40516	P11021			FALSE	Q9BYW2			FALSE		6.14	FALSE	TRUE	FALSE	FALSE	1	1	1	Between	0.059	0.061	0.222
69	6928	11834	40546	P62701			FALSE	P62753			FALSE		6.11	FALSE	TRUE	FALSE	FALSE	1	1	1	Between	0.059	0.061	0.25
66	6925	11829	40561	P13639			FALSE	P45973			FALSE		6.09	FALSE	TRUE	FALSE	FALSE	1	1	1	Between	0.059	0.062	0.241
65	6924	11823	40576	Q06830			FALSE	P46013			FALSE		6.06	FALSE	TRUE	FALSE	FALSE	1	1	1	Between	0.059	0.062	0.255
63	6922	11815	40606	P06733			FALSE	Q9Y4G6			FALSE		6.02	FALSE	TRUE	FALSE	FALSE	1	1	1	Between	0.059	0.063	0.259
62	6920	11817	40613	P00338			FALSE	P07195			FALSE		6.02	FALSE	TRUE	FALSE	FALSE	1	1	1	Between	0.059	0.063	0.259
59	6918	11808	40636	O94826			FALSE	decoy:DECOY_Q03001	decoy:	decoy:	TRUE		5.99	TRUE	FALSE	TRUE	FALSE	1	1	1	Between	0.063	0.065	0.246
57	6916	11801	40669	P05787			FALSE	Q13464			FALSE		5.95	FALSE	TRUE	FALSE	FALSE	1	1	1	Between	0.063	0.066	0.246
54	6914	11795	40686	decoy:DECOY_Q13123	decoy:	decoy:	TRUE	P35579			FALSE		5.93	TRUE	FALSE	TRUE	FALSE	1	1	1	Between	0.067	0.066	0.228
55	6913	11796	40688	Q9NSD9			FALSE	Q9UKV3			FALSE		5.93	FALSE	TRUE	FALSE	FALSE	1	1	1	Between	0.063	0.067	0.228
53	6912	11791	40709	P02545			FALSE	Q6ZTW0			FALSE		5.89	FALSE	TRUE	FALSE	FALSE	1	1	1	Between	0.067	0.068	0.241
52	6911	11787	40742	P62805			FALSE	P14635			FALSE		5.85	FALSE	TRUE	FALSE	FALSE	1	1	1	Between	0.067	0.07	0.218
50	6910	11783	40745	P26641			FALSE	Q70UQ0			FALSE		5.84	FALSE	TRUE	FALSE	FALSE	1	1	1	Between	0.067	0.07	0.222
49	6908	11782	40751	P49756			FALSE	O60524			FALSE		5.83	FALSE	TRUE	FALSE	FALSE	1	1	1	Between	0.067	0.071	0.222
48	6907	11781	40762	P38159			FALSE	P22626			FALSE		5.82	FALSE	TRUE	FALSE	FALSE	1	1	1	Between	0.067	0.071	0.222
46	6905	11772	40780	P38646			FALSE	decoy:DECOY_Q6UB99	decoy:	decoy:	TRUE		5.79	TRUE	FALSE	TRUE	FALSE	1	1	1	Between	0.072	0.074	0.226
45	6904	11771	40788	P09972			FALSE	decoy:DECOY_Q8NF91	decoy:	decoy:	TRUE		5.78	TRUE	FALSE	TRUE	FALSE	1	1	1	Between	0.074	0.072	0.235
44	6903	11763	40800	P21333			FALSE	P05114			FALSE		5.76	FALSE	TRUE	FALSE	FALSE	1	1	1	Between	0.074	0.074	0.235
43	6902	11756	40825	P06703			FALSE	decoy:DECOY_Q14839	decoy:	decoy:	TRUE		5.72	TRUE	FALSE	TRUE	FALSE	1	1	1	Between	0.074	0.076	0.255
41	6901	11754	40835	Q9Y2S6			FALSE	Q9P2K8			FALSE		5.7	FALSE	TRUE	FALSE	FALSE	1	1	1	Between	0.074	0.075	0.255
40	6899	11751	40843	Q92925			FALSE	Q9NZM3			FALSE		5.69	FALSE	TRUE	FALSE	FALSE	1	1	1	Between	0.074	0.075	0.255
38	6897	11745	40868	P46940			FALSE	P51659			FALSE		5.66	FALSE	TRUE	FALSE	FALSE	1	1	1	Between	0.074	0.076	0.255
37	6896	11739	40903	Q9UNX4			FALSE	Q8IUR0			FALSE		5.62	FALSE	TRUE	FALSE	FALSE	1	1	1	Between	0.074	0.078	0.261
35	6894	11736	40911	P05787			FALSE	Q86XP3			FALSE		5.61	FALSE	TRUE	FALSE	FALSE	1	1	1	Between	0.074	0.078	0.261
34	6891	11732	40915	P16401			FALSE	Q8IUE6			FALSE		5.6	FALSE	TRUE	FALSE	FALSE	1	1	1	Between	0.074	0.078	0.267
33	6893	11729	40916	decoy:DECOY_Q8NAP3	decoy:	decoy:	TRUE	decoy:DECOY_Q8WZ42	decoy:	decoy:	TRUE		5.6	TRUE	FALSE	FALSE	TRUE	1	1	1	Between	0.074	0.078	0.267
29	6889	11724	40928	decoy:DECOY_Q8WZ42	decoy:	decoy:	TRUE	O95104			FALSE		5.58	TRUE	FALSE	TRUE	FALSE	1	1	1	Between	0.079	0.08	0.267
30	6888	11725	40931	P62424			FALSE	Q08378			FALSE		5.58	FALSE	TRUE	FALSE	FALSE	1	1	1	Between	0.074	0.079	0.267
26	6885	11715	40973	P36578			FALSE	P46779			FALSE		5.51	FALSE	TRUE	FALSE	FALSE	1	1	1	Between	0.079	0.082	0.233
24	6882	11709	40992	P06703			FALSE	decoy:DECOY_Q09666	decoy:	decoy:	TRUE		5.48	TRUE	FALSE	TRUE	FALSE	1	1	1	Between	0.087	0.084	0.244
23	6883	11708	40991	decoy:DECOY_Q8WZ42	decoy:	decoy:	TRUE	Q86XP3			FALSE		5.48	TRUE	FALSE	TRUE	FALSE	1	1	1	Between	0.084	0.087	0.244
21	6880	11699	41029	P16949			FALSE	Q16204			FALSE		5.43	FALSE	TRUE	FALSE	FALSE	1	1	1	Between	0.087	0.088	0.225
20	6879	11696	41035	P09972			FALSE	Q05086			FALSE		5.42	FALSE	TRUE	FALSE	FALSE	1	1	1	Between	0.087	0.089	0.231
19	6878	11694	41045	P10809			FALSE	Q567U6			FALSE		5.4	FALSE	TRUE	FALSE	FALSE	1	1	1	Between	0.087	0.089	0.257
18	6877	11692	41055	P40926			FALSE	O00471			FALSE		5.38	FALSE	TRUE	FALSE	FALSE	1	1	1	Between	0.087	0.09	0.265
15	6874	11688	41081	decoy:DECOY_Q9Y6V0	decoy:	decoy:	TRUE	O95104			FALSE		5.33	TRUE	FALSE	TRUE	FALSE	1	1	1	Between	0.091	0.091	0.273
14	6873	11685	41097	Q99832			FALSE	Q8WYB5			FALSE		5.3	FALSE	TRUE	FALSE	FALSE	1	1	1	Between	0.091	0.092	0.281
13	6872	11683	41103	Q02878			FALSE	P18077			FALSE		5.29	FALSE	TRUE	FALSE	FALSE	1	1	1	Between	0.091	0.092	0.281
11	6870	11679	41111	decoy:DECOY_Q8TD57	decoy:	decoy:	TRUE	O60333			FALSE		5.27	TRUE	FALSE	TRUE	FALSE	1	1	1	Between	0.093	0.091	0.29
10	6869	11678	41115	P20700			FALSE	P52789			FALSE		5.26	FALSE	TRUE	FALSE	FALSE	1	1	1	Between	0.093	0.093	0.29
6	6867	11663	41150	P10412			FALSE	Q8IUE6			FALSE		5.2	FALSE	TRUE	FALSE	FALSE	1	1	1	Between	0.093	0.093	0.321
8	6865	11665	41156	P49321			FALSE	Q8IX12			FALSE		5.2	FALSE	TRUE	FALSE	FALSE	1	1	1	Between	0.093	0.093	0.321
7	6866	11666	41155	P35579			FALSE	Q99471			FALSE		5.2	FALSE	TRUE	FALSE	FALSE	1	1	1	Between	0.093	0.093	0.321
4	6863	11659	41172	P06703			FALSE	P05783			FALSE		5.17	FALSE	TRUE	FALSE	FALSE	1	1	1	Between	0.093	0.093	0.286
2	6861	11651	41207	Q9P219			FALSE	P00338			FALSE		5.07	FALSE	TRUE	FALSE	FALSE	1	1	1	Between	0.093	0.093	0.269
0	6859	11636	41337	Q12904			FALSE	Q53EL6			FALSE		4.36	FALSE	TRUE	FALSE	FALSE	1	1	1	Between	0.093	0.093	0
