# Supplementary material for: PhoXplex: Combining Phospho-enrichable Cross-Linking with Isobaric Labeling for Quantitative Proteome-Wide Mapping of Protein Interfaces
Source: J Proteome Res. 2024 Oct 18;23(11):5209–20. doi: 10.1021/acs.jproteome.4c00567 (PMC11537259; doi:10.1021/acs.jproteome.4c00567)
Supplement: Supplementary file 1 — pr4c00567_si_001.zip [file pr4c00567_si_001.zip › Hoenger_et_al_supplementary_revision/TableS4.xlsx]

## Sheet: sample labeling
TMTpro label	Cell line
126	KM12
127N	SNU1040
127C	NCIH630
128N	CCK81_r1
128C	CCK81_r2
129N	LS180_r1
129C	LS180_r2
130N	LS411N
130C	SW620
131N	SNU81
131C	HCC2998
132N	LS513_r1
132C	LS513_r2
133N	HCC56
133C	SW948
134N	SW1116
134C	LS1034_r1
135N	LS1034_r2

## Sheet: quant unique combined
ID	Protein1	Pos1	Protein2	Pos2	Gene name1	Gene name2	Peptide type	Topology type	CSM_Count	126_intensity	127N_intensity	127C_intensity	128N_intensity	128C_intensity	129N_intensity	129C_intensity	130N_intensity	130C_intensity	131N_intensity	131C_intensity	132N_intensity	132C_intensity	133N_intensity	133C_intensity	134N_intensity	134C_intensity	135N_intensity	126_intensity normalized	127N_intensity normalized	127C_intensity normalized	128N_intensity normalized	128C_intensity normalized	129N_intensity normalized	129C_intensity normalized	130N_intensity normalized	130C_intensity normalized	131N_intensity normalized	131C_intensity normalized	132N_intensity normalized	132C_intensity normalized	133N_intensity normalized	133C_intensity normalized	134N_intensity normalized	134C_intensity normalized	135N_intensity normalized	126_normalized and scaled (log2)	127N_normalized and scaled (log2)	127C_normalized and scaled (log2)	128N_normalized and scaled (log2)
P06733_89-P06733_80	P06733	89	P06733	80	ENO1	ENO1	cross-link and loop-link	Intra-protein	131	8.23872e+07	8.21316e+07	8.69849e+07	1.00144e+08	1.01393e+08	1.14982e+08	9.85455e+07	6.47279e+07	1.8906e+07	7.62139e+07	9.76262e+07	5.88889e+07	8.33509e+07	5.66953e+07	9.78134e+07	6.74834e+07	5.29943e+07	5.28324e+07	1.56224e+08	9.0374e+07	8.69849e+07	1.01735e+08	1.06869e+08	1.27722e+08	1.51796e+08	1.26205e+08	7.86486e+07	8.58888e+07	1.12827e+08	1.11164e+08	1.24784e+08	1.05441e+08	1.01481e+08	9.91217e+07	9.96502e+07	8.52669e+07	0.526529	-0.26311	-0.318254	-0.0922759
P20290_171-P20290_177	P20290	171	P20290	177	BTF3	BTF3	loop-link	Intra-protein	131	716058	871086	1.57902e+06	1.29845e+06	1.30357e+06	1.37401e+06	859562	627759	406638	1.28616e+06	1.46699e+06	879447	982012	851871	1.45675e+06	903577	762398	1.2057e+06	1.3578e+06	958505	1.57902e+06	1.31907e+06	1.37397e+06	1.52625e+06	1.32404e+06	1.22399e+06	1.6916e+06	1.44943e+06	1.6954e+06	1.66012e+06	1.47016e+06	1.58429e+06	1.51137e+06	1.3272e+06	1.43361e+06	1.94589e+06	-0.112998	-0.615416	0.104753	-0.15475
P60174_188-P60174_142	P60174	188	P60174	142	TPI1	TPI1	cross-link	Intra-protein	126	2.64366e+07	2.89789e+07	9.75752e+07	6.31492e+07	6.65039e+07	4.7234e+07	3.17073e+07	3.25265e+07	8.94945e+06	5.36352e+07	4.07309e+07	2.26987e+07	2.79221e+07	2.07616e+07	6.01854e+07	3.15513e+07	3.89827e+07	5.32771e+07	5.01296e+07	3.18871e+07	9.75752e+07	6.41522e+07	7.00953e+07	5.24675e+07	4.88407e+07	6.34194e+07	3.72295e+07	6.04439e+07	4.70727e+07	4.28481e+07	4.18018e+07	3.8612e+07	6.24418e+07	4.63435e+07	7.33029e+07	8.59846e+07	-0.169248	-0.821937	0.791604	0.186589
P06703_40-P06703_47	P06703	40	P06703	47	S100A6	S100A6	loop-link	Intra-protein	124	2.43592e+06	1.95936e+06	3.09794e+06	1.9369e+06	1.88312e+06	2.83242e+06	2.0999e+06	1.63658e+06	696570	3.26816e+06	2.12478e+06	2.25982e+06	2.62438e+06	1.48937e+06	2.33146e+06	1.57678e+06	1.58071e+06	1.85791e+06	4.61903e+06	2.15599e+06	3.09794e+06	1.96766e+06	1.98481e+06	3.14626e+06	3.2346e+06	3.19097e+06	2.89772e+06	3.68304e+06	2.4556e+06	4.26584e+06	3.92892e+06	2.7699e+06	2.41887e+06	2.31602e+06	2.97235e+06	2.9985e+06	0.619852	-0.479386	0.04357	-0.611257
P61604_66-P61604_99	P61604	66	P61604	99	HSPE1	HSPE1	cross-link	Intra-protein	120	2.70484e+07	2.98127e+07	2.83279e+07	3.96121e+07	3.95213e+07	2.20334e+07	1.77675e+07	2.2124e+07	7.25083e+06	2.29427e+07	2.65624e+07	1.44373e+07	1.94319e+07	2.19625e+07	4.65627e+07	2.69495e+07	2.02543e+07	2.03834e+07	5.12897e+07	3.28046e+07	2.83279e+07	4.02412e+07	4.16555e+07	2.44747e+07	2.73684e+07	4.31369e+07	3.01633e+07	2.58552e+07	3.06982e+07	2.72532e+07	2.90913e+07	4.08454e+07	4.83084e+07	3.95843e+07	3.80861e+07	3.2897e+07	0.546555	-0.0982144	-0.309887	0.196562
P35579_1676-P35579_1669	P35579	1676	P35579	1669	MYH9	MYH9	cross-link	Intra-protein	118	1.17572e+07	1.71272e+07	1.43689e+07	21321456	1.97956e+07	1.57313e+07	1.12152e+07	5.11472e+06	4.45741e+06	2.04124e+07	1.73349e+07	1.14017e+07	1.3794e+07	1.41104e+07	1.5294e+07	1.55311e+07	8.46672e+06	9.11587e+06	2.22943e+07	1.88461e+07	1.43689e+07	2.16601e+07	2.08646e+07	1.74743e+07	1.72754e+07	9.97258e+06	1.85427e+07	2.30036e+07	2.00339e+07	2.15228e+07	2.06509e+07	2.62423e+07	1.58674e+07	2.28125e+07	1.59208e+07	1.47122e+07	0.230397	-0.0120129	-0.403323	0.188765
P61604_28-P61604_36	P61604	28	P61604	36	HSPE1	HSPE1	cross-link and loop-link	Intra-protein	117	2.58359e+07	3.24985e+07	2.60468e+07	4.02708e+07	3.80201e+07	2.19382e+07	1.68692e+07	1.91827e+07	8.38537e+06	2.01892e+07	2.44919e+07	1.37986e+07	1.71672e+07	1.87992e+07	3.97551e+07	2.23654e+07	1.60203e+07	1.92461e+07	4.89906e+07	3.57599e+07	2.60468e+07	4.09104e+07	4.00733e+07	2.4369e+07	2.59846e+07	3.7402e+07	3.48829e+07	2.27521e+07	2.83053e+07	2.60474e+07	2.57009e+07	3.49625e+07	4.12456e+07	3.28509e+07	3.01245e+07	3.10616e+07	0.585986	0.131824	-0.325414	0.32595
P60174_142-P60174_149	P60174	142	P60174	149	TPI1	TPI1	loop-link	Intra-protein	112	2.99069e+06	3.18604e+06	9.35876e+06	6.70003e+06	6653235	5.0751e+06	3.56435e+06	3.39753e+06	1.25655e+06	5463527	4.61154e+06	2.80023e+06	3.32731e+06	2.64441e+06	6.23032e+06	3.55161e+06	4.1793e+06	5.48635e+06	5.67101e+06	3.50578e+06	9.35876e+06	6.80644e+06	7.01252e+06	5.63742e+06	5.49038e+06	6.62444e+06	5.2272e+06	6.15709e+06	5.32955e+06	5.28597e+06	4.98127e+06	4.91803e+06	6.46391e+06	5.21671e+06	7.85875e+06	8.8545e+06	-0.113062	-0.806934	0.609649	0.150233
P06733_60-P06733_54	P06733	60	P06733	54	ENO1	ENO1	cross-link	Intra-protein	105	1.75299e+08	1.35044e+08	2.58518e+08	2.73435e+08	2.75244e+08	2.89337e+08	1.79274e+08	1.02049e+08	4.09277e+07	2.54035e+08	2.22005e+08	1.22725e+08	1.5488e+08	83183702	2.03685e+08	1.38674e+08	1.17279e+08	1.39845e+08	3.32405e+08	1.48597e+08	2.58518e+08	2.77778e+08	2.90107e+08	3.21395e+08	2.76146e+08	1.98973e+08	1.70258e+08	2.86284e+08	2.56572e+08	2.31667e+08	2.31869e+08	1.54704e+08	2.11322e+08	2.03689e+08	2.20531e+08	2.25698e+08	0.477773	-0.683768	0.115095	0.218763
P13639_426-P13639_445	P13639	426	P13639	445	EEF2	EEF2	cross-link	Intra-protein	104	3.03803e+07	4.73859e+07	5.25473e+07	5.13196e+07	4.91815e+07	5.52819e+07	4.12922e+07	3.68304e+07	1.12191e+07	3.57369e+07	7.92873e+07	2.99317e+07	4.30466e+07	3.81003e+07	6.08605e+07	3.22128e+07	2.34249e+07	2.52351e+07	5.76077e+07	5.21413e+07	5.25473e+07	5.21347e+07	5.18374e+07	6.14071e+07	6.36049e+07	7.18111e+07	4.6671e+07	4.02735e+07	9.16323e+07	5.65018e+07	6.44445e+07	7.08582e+07	6.31423e+07	4.73152e+07	4.40481e+07	4.07273e+07	0.0115007	-0.132334	-0.121146	-0.132518
P00441_129-P00441_76	P00441	129	P00441	76	SOD1	SOD1	cross-link	Intra-protein	96	6.24848e+06	1.17163e+07	2.12138e+07	3.7881e+07	3.87369e+07	2.54901e+07	1.58118e+07	7.94532e+06	2.74241e+06	3.48197e+07	1.61348e+07	5.86558e+06	6.59214e+06	6179856	1.58846e+07	9.55355e+06	5.5065e+06	6.75817e+06	1.18485e+07	1.28921e+07	2.12138e+07	3.84827e+07	4.08288e+07	2.83144e+07	2.43559e+07	1.54916e+07	1.14083e+07	3.92399e+07	1.8647e+07	1.10724e+07	9.86901e+06	1.14932e+07	1.64801e+07	1.40325e+07	1.03544e+07	1.09071e+07	-0.70195	-0.580172	0.138349	0.997556
P19338_333-P19338_370	P19338	333	P19338	370	NCL	NCL	cross-link	Intra-protein	95	9.63409e+06	1.13628e+07	1.97094e+07	2.29643e+07	2.20455e+07	1.51446e+07	1.16515e+07	9.01142e+06	6.77755e+06	2.05496e+07	1.71294e+07	8.09671e+06	9.9169e+06	9.30863e+06	2.00333e+07	1.257e+07	9.03233e+06	1.02901e+07	1.82684e+07	1.25032e+07	1.97094e+07	2.33291e+07	2.3236e+07	1.68226e+07	1.79476e+07	1.75703e+07	2.81944e+07	2.31583e+07	1.97964e+07	1.52841e+07	1.48465e+07	1.7312e+07	2.07844e+07	1.84632e+07	1.69844e+07	1.66073e+07	-0.0516555	-0.59871	0.0578853	0.301126
P62937_28-P62937_131	P62937	28	P62937	131	PPIA	PPIA	cross-link	Intra-protein	94	6.64987e+07	9.60753e+07	1.40207e+08	1.33572e+08	1.29945e+08	1.12311e+08	7.5555e+07	7.31325e+07	2.241e+07	1.16952e+08	1.83453e+08	9.70963e+07	1.2886e+08	6.05375e+07	1.90494e+08	9.35339e+07	5.46894e+07	7.71272e+07	1.26096e+08	1.05717e+08	1.40207e+08	1.35694e+08	1.36962e+08	1.24755e+08	1.16382e+08	1.42592e+08	9.32251e+07	1.31798e+08	2.12017e+08	1.83288e+08	1.92915e+08	1.12587e+08	1.97636e+08	1.37385e+08	1.02838e+08	1.24477e+08	-0.148937	-0.403254	0.00409382	-0.0431054
P62258_69-P62258_78	P62258	69	P62258	78	YWHAE	YWHAE	cross-link and loop-link	Intra-protein	88	1.51866e+07	2.73253e+07	3.92588e+07	2.49695e+07	2.59316e+07	3.06266e+07	2.93322e+07	2.18501e+07	1.06682e+07	4.12412e+07	3.45092e+07	1.95112e+07	2.39875e+07	1.52361e+07	5.1869e+07	1.95438e+07	1.49516e+07	1.44157e+07	2.87971e+07	3.00676e+07	3.92588e+07	2.53661e+07	2.7332e+07	3.402e+07	4.51822e+07	4.26028e+07	4.43795e+07	4.64766e+07	3.98822e+07	3.68312e+07	3.59113e+07	2.83358e+07	5.38136e+07	2.87065e+07	2.8115e+07	2.32657e+07	-0.300415	-0.238127	0.146678	-0.483438
P05783_407-P05783_426	P05783	407	P05783	426	KRT18	KRT18	cross-link	Intra-protein	88	5.70759e+06	1.71168e+07	1.36608e+07	6.40301e+06	5.55599e+06	15396557	1.25651e+07	7.75461e+06	4.20934e+06	1.42437e+07	1.13009e+07	1.18887e+07	1.21843e+07	1.0131e+07	5.92726e+06	1.96701e+07	1.3876e+07	1.57099e+07	1.08228e+07	1.88346e+07	1.36608e+07	6.50471e+06	5.85603e+06	1.71025e+07	1.93548e+07	1.51198e+07	1.75108e+07	1.60519e+07	1.30604e+07	2.24421e+07	1.8241e+07	1.88415e+07	6.14948e+06	2.88921e+07	2.60924e+07	2.53544e+07	-0.622368	0.176937	-0.286408	-1.35689
P05783_417-P05783_426	P05783	417	P05783	426	KRT18	KRT18	cross-link and loop-link	Intra-protein	87	5.4176e+06	1.33769e+07	1.27577e+07	5.15106e+06	5.16686e+06	1.19187e+07	9.64273e+06	6.28409e+06	3.63669e+06	1.73647e+07	9.3132e+06	1.02548e+07	1.04931e+07	8.35926e+06	5.39129e+06	1.63388e+07	1.16858e+07	1.5559e+07	1.0273e+07	1.47194e+07	1.27577e+07	5.23288e+06	5.44589e+06	1.32393e+07	1.48533e+07	1.22526e+07	1.51286e+07	1.95691e+07	1.07633e+07	1.93579e+07	1.57091e+07	1.55464e+07	5.59342e+06	2.39989e+07	2.1974e+07	2.51109e+07	-0.500103	0.0187645	-0.187584	-1.47328
P62979_11-P62979_33	P62979	11	P62979	33	RPS27A	RPS27A	cross-link	Intra-protein	87	5.54771e+06	9.5907e+06	1.50317e+07	1.27985e+07	1.23842e+07	9.61784e+06	7.97378e+06	5.9706e+06	3.63396e+06	1.34804e+07	1.22793e+07	6.49499e+06	8.02893e+06	6.54097e+06	1.39727e+07	7.70939e+06	6.96188e+06	6.81733e+06	1.05197e+07	1.05532e+07	1.50317e+07	1.30018e+07	1.3053e+07	1.06835e+07	1.22825e+07	1.16414e+07	1.51172e+07	1.51917e+07	1.41912e+07	1.22605e+07	1.202e+07	1.21648e+07	1.44966e+07	1.13238e+07	1.30911e+07	1.10026e+07	-0.265579	-0.26099	0.249342	0.0400371
P32119_135-P32119_34	P32119	135	P32119	34	PRDX2	PRDX2	cross-link	Intra-protein	86	4.18175e+07	3.92961e+07	72068859	9.16855e+07	8.91996e+07	8.6981e+07	6.06937e+07	3.39998e+07	1.04668e+07	49153701	5.58486e+07	35027874	4.31462e+07	3.9337e+07	8.64905e+07	2.51085e+07	3.74134e+07	4.34797e+07	7.92952e+07	4.32397e+07	72068859	9.31418e+07	9.40165e+07	9.66185e+07	9.34902e+07	6.62921e+07	4.35415e+07	5.53935e+07	6.45442e+07	6.61218e+07	6.45937e+07	7.31582e+07	8.97331e+07	3.68802e+07	7.03521e+07	7.01725e+07	0.165462	-0.709415	0.0276052	0.397657
P06733_92-P06733_80	P06733	92	P06733	80	ENO1	ENO1	cross-link	Intra-protein	84	4.48367e+07	5.12251e+07	3.98915e+07	4.83603e+07	4.6879e+07	5.61657e+07	4.38648e+07	3.02368e+07	8.33826e+06	3.18787e+07	4.34399e+07	2.83402e+07	3.73453e+07	2.64857e+07	4.26097e+07	3.30473e+07	2.5145e+07	3.2625e+07	8.50202e+07	5.63658e+07	3.98915e+07	4.91284e+07	4.94105e+07	6.23888e+07	6.75677e+07	5.89552e+07	3.4687e+07	3.59255e+07	5.02035e+07	5.34975e+07	5.59091e+07	4.92577e+07	4.42072e+07	4.85409e+07	4.72825e+07	5.26539e+07	0.701773	0.108787	-0.389954	-0.089476
P49736_462-P49736_469	P49736	462	P49736	469	MCM2	MCM2	loop-link	Intra-protein	84	1.24678e+06	2.86454e+06	5.99431e+06	9.13291e+06	9.00371e+06	6.00067e+06	4.18183e+06	2.26897e+06	2.01135e+06	5.2591e+06	6.1541e+06	2.79396e+06	3.57852e+06	2.57926e+06	9.9616e+06	3.13706e+06	1.72656e+06	2.09824e+06	2.36417e+06	3.15202e+06	5.99431e+06	9.27797e+06	9.48993e+06	6.66555e+06	6.44152e+06	4.42399e+06	8.36717e+06	5.92671e+06	7.11229e+06	5.27413e+06	5.35736e+06	4.79686e+06	1.03351e+07	4.60781e+06	3.24662e+06	3.38639e+06	-1.31965	-0.904709	0.0226098	0.652825
P02545_260-P02545_270	P02545	260	P02545	270	LMNA	LMNA	cross-link	Intra-protein	79	1.47395e+07	1.68814e+07	1.39445e+07	1.24787e+07	1.23142e+07	2.64039e+07	2.04361e+07	1.11691e+07	5.94552e+06	2.17727e+07	2.05704e+07	2.3156e+07	2.75847e+07	1.51896e+07	2.09289e+07	1.64711e+07	1.12407e+07	11379669	2.79493e+07	1.85756e+07	1.39445e+07	1.26769e+07	1.29792e+07	2.93294e+07	3.1479e+07	2.17773e+07	2.47332e+07	2.45367e+07	2.37732e+07	4.37114e+07	4.12967e+07	2.82494e+07	2.17135e+07	2.41932e+07	2.1137e+07	1.83658e+07	0.191926	-0.397482	-0.811196	-0.948689
P24534_176-P24534_185	P24534	176	P24534	185	EEF1B2	EEF1B2	loop-link	Intra-protein	77	4.63302e+06	8.19303e+06	7.07275e+06	6.965e+06	6.4003e+06	5.95143e+06	4.34375e+06	4166145	1692015	4.55773e+06	6.95753e+06	3.5673e+06	4.62225e+06	3.98078e+06	7.06379e+06	4.67912e+06	3.96353e+06	4.82456e+06	8.78523e+06	9.01525e+06	7.07275e+06	7.07563e+06	6.74593e+06	6.61084e+06	6.69094e+06	8.12306e+06	7.03874e+06	5.13631e+06	8.04082e+06	6.73397e+06	6.91991e+06	7.40339e+06	7.32862e+06	6.87284e+06	7.45301e+06	7.78643e+06	0.273415	0.310703	-0.0393931	-0.0388068
P40925_205-P40925_214	P40925	205	P40925	214	MDH1	MDH1	loop-link	Intra-protein	77	4.01522e+06	4.16e+06	4.58133e+06	7.05824e+06	7.04026e+06	5.64488e+06	4.10393e+06	2.71758e+06	1.26095e+06	7.08213e+06	5.67688e+06	3.17498e+06	3.82448e+06	2738118	6.14814e+06	2.98895e+06	2.78848e+06	3.29426e+06	7.61375e+06	4.57748e+06	4.58133e+06	7.17035e+06	7.42045e+06	6.27033e+06	6.32153e+06	5.29869e+06	5.24553e+06	7.98117e+06	6.56077e+06	5.99339e+06	5.72557e+06	5.0923e+06	6.37864e+06	4.39026e+06	5.24344e+06	5.31665e+06	0.354617	-0.379435	-0.378223	0.268054
P07195_308-P07195_7	P07195	308	P07195	7	LDHB	LDHB	cross-link	Intra-protein	73	6.83132e+06	3.28748e+07	5.87016e+07	3.19498e+07	3.19993e+07	1.5412e+07	1.11268e+07	1.55342e+07	4.70451e+06	4.69426e+06	2.72142e+07	4.45225e+06	6.45834e+06	7.0173e+06	1.56954e+07	1.26874e+07	2.33535e+07	3.14292e+07	1.29537e+07	3.6174e+07	5.87016e+07	3.24573e+07	3.37274e+07	1.71197e+07	1.71393e+07	3.02883e+07	1.95706e+07	5.29017e+06	3.14515e+07	8.40448e+06	9.66869e+06	1.30507e+07	1.62838e+07	1.86356e+07	4.39139e+07	5.0724e+07	-0.966264	0.515324	1.21377	0.358916
P35579_1716-P35579_1724	P35579	1716	P35579	1724	MYH9	MYH9	cross-link and loop-link	Intra-protein	72	2.94032e+06	4.2377e+06	5.5006e+06	6.16921e+06	6.02309e+06	4.73562e+06	4.05907e+06	1.94876e+06	2.01663e+06	1.093e+07	6.65358e+06	4.30713e+06	4.49724e+06	3.98681e+06	6.39814e+06	5.11517e+06	3.23213e+06	3.01222e+06	5.57549e+06	4.66298e+06	5.5006e+06	6.2672e+06	6.34835e+06	5.26033e+06	6.25243e+06	3.79964e+06	8.38912e+06	1.23175e+07	7.68955e+06	8.13054e+06	6.73277e+06	7.4146e+06	6.63801e+06	7.51332e+06	6.07768e+06	4.86147e+06	-0.251016	-0.508865	-0.270526	-0.0822939
P05787_264-P05787_92	P05787	264	P05787	92	KRT8	KRT8	cross-link	Intra-protein	72	3.83418e+06	1.46125e+07	1.18559e+07	4.7867e+06	4.24743e+06	8.10424e+06	6.59778e+06	5.48228e+06	2.5888e+06	7.22677e+06	9.6047e+06	9.48888e+06	8.89845e+06	8.16429e+06	4.72957e+06	1.79867e+07	1.36764e+07	1.74685e+07	7.27045e+06	1.6079e+07	1.18559e+07	4.86273e+06	4.4768e+06	9.00219e+06	1.0163e+07	1.06892e+07	1.07693e+07	8.14417e+06	1.11001e+07	1.79121e+07	1.33218e+07	1.51838e+07	4.90689e+06	2.64194e+07	2.5717e+07	2.81926e+07	-0.85108	0.293981	-0.145587	-1.43136
P10809_314-P10809_369	P10809	314	P10809	369	HSPD1	HSPD1	cross-link	Intra-protein	72	1.2941e+07	1.83082e+07	1.702e+07	2.72412e+07	2.566e+07	1.72376e+07	1.07967e+07	9.19936e+06	5.34227e+06	1.64109e+07	9.09791e+06	4.96893e+06	6555469	6.93175e+06	2.15093e+07	1.0412e+07	8.13877e+06	1.17618e+07	2.45389e+07	2.01455e+07	1.702e+07	2.76739e+07	2.70457e+07	1.91475e+07	1.66308e+07	1.79367e+07	2.22237e+07	1.84942e+07	1.05145e+07	9.3798e+06	9.81411e+06	1.28915e+07	2.23158e+07	1.52934e+07	1.53041e+07	1.89825e+07	0.441063	0.156452	-0.0867721	0.614517
P07737_54-P07737_105	P07737	54	P07737	105	PFN1	PFN1	cross-link	Intra-protein	70	2.10847e+07	3.52039e+07	2.88445e+07	2.53033e+07	2.27656e+07	33948349	2.70647e+07	2.09359e+07	5.84744e+06	1.44029e+07	3.53408e+07	2.18906e+07	3.13164e+07	1.78522e+07	4.20486e+07	1.8476e+07	1.64828e+07	1.72411e+07	3.99813e+07	3.87368e+07	2.88445e+07	2.57052e+07	2.3995e+07	3.77098e+07	4.16894e+07	4.08204e+07	2.43252e+07	1.62312e+07	4.08433e+07	4.13228e+07	4.68833e+07	3.32011e+07	4.3625e+07	2.71381e+07	3.09942e+07	2.78257e+07	0.238814	0.193195	-0.232216	-0.398453
O00515_72-O00515_79	O00515	72	O00515	79	LAD1	LAD1	loop-link	Intra-protein	65	455719	663862	1.10208e+06	1.0113e+06	984266	961693	740845	596301	435426	1.59948e+06	1.14509e+06	856188	988104	601083	1.2456e+06	738958	672918	798842	864144	730485	1.10208e+06	1.02736e+06	1.03742e+06	1.06825e+06	1.14117e+06	1.16266e+06	1.81136e+06	1.80252e+06	1.32338e+06	1.61622e+06	1.47928e+06	1.11788e+06	1.2923e+06	1.0854e+06	1.26535e+06	1.28926e+06	-0.514293	-0.75671	-0.163405	-0.264692
Q04917_155-Q04917_162	Q04917	155	Q04917	162	YWHAH	YWHAH	loop-link	Intra-protein	65	1.27201e+06	2.16234e+06	2.38896e+06	2.46348e+06	2.41366e+06	2.38374e+06	1.70374e+06	1.38748e+06	626034	1.6954e+06	2.13058e+06	1.28393e+06	1.59533e+06	1.14307e+06	2.30402e+06	1.48314e+06	1.20466e+06	1.43847e+06	2.41201e+06	2.37934e+06	2.38896e+06	2.50261e+06	2.544e+06	2.64786e+06	2.62437e+06	2.70529e+06	2.60429e+06	1.91062e+06	2.46231e+06	2.42367e+06	2.38836e+06	2.12586e+06	2.39041e+06	2.17847e+06	2.26523e+06	2.32157e+06	0.00469263	-0.0149816	-0.00916312	0.0578881
O75390_76-O75390_464	O75390	76	O75390	464	CS	CS	cross-link	Intra-protein	63	3.48704e+06	6.04805e+06	8.18284e+06	5.77348e+06	5.73028e+06	6.37521e+06	4.53363e+06	3295067	2.63173e+06	7.61655e+06	5.61283e+06	3.29187e+06	4.05138e+06	3.90739e+06	8.5039e+06	5269139	3.17171e+06	3.94638e+06	6.61221e+06	6.65501e+06	8.18284e+06	5.86518e+06	6.03972e+06	7.08158e+06	6.98343e+06	6.42465e+06	1.09479e+07	8.58343e+06	6.48675e+06	6.21404e+06	6.06526e+06	7.26689e+06	8.82273e+06	7.73947e+06	5.96407e+06	6.36912e+06	-0.108369	-0.099059	0.199101	-0.281324
P07355_157-P07355_176	P07355	157	P07355	176	ANXA2	ANXA2	cross-link	Intra-protein	62	1.72617e+07	1.55592e+07	1.17499e+07	1.1132e+07	1.04708e+07	3.66336e+07	2.70533e+07	1.40173e+07	6.06606e+06	2.98161e+07	2.64522e+07	1.49896e+07	1.79429e+07	1.43408e+07	1.70511e+07	3.36508e+07	2.38254e+07	2.89398e+07	3.2732e+07	1.71207e+07	1.17499e+07	1.13088e+07	1.10363e+07	4.06926e+07	4.16718e+07	2.73307e+07	2.52347e+07	3.36011e+07	3.05708e+07	2.82957e+07	2.6862e+07	2.66707e+07	1.76904e+07	4.94274e+07	4.48013e+07	4.67064e+07	0.1705	-0.764463	-1.30755	-1.36275
P16422_160-P16422_168	P16422	160	P16422	168	EPCAM	EPCAM	cross-link	Intra-protein	62	5.25914e+07	6.29765e+07	1.64708e+08	2.1859e+08	2.28407e+08	1.22593e+08	8.2238e+07	5.35876e+07	2.04201e+07	1.0583e+08	9.96557e+07	7.63175e+07	9.58685e+07	7.89342e+07	1.6872e+08	1.27434e+08	8.22404e+07	1.04399e+08	9.97249e+07	6.92966e+07	1.64708e+08	2.22062e+08	2.40742e+08	1.36176e+08	1.26676e+08	1.04484e+08	8.4947e+07	1.19265e+08	1.15172e+08	1.44064e+08	1.43523e+08	1.468e+08	1.75045e+08	1.87178e+08	1.54645e+08	1.68491e+08	-0.536153	-1.06132	0.187731	0.618782
P06744_116-P06744_124	P06744	116	P06744	124	GPI	GPI	loop-link	Intra-protein	61	1.31961e+06	2.04371e+06	2.54828e+06	2.95731e+06	2.89067e+06	2.38133e+06	1.7838e+06	1.38336e+06	659123	2.68422e+06	2.27759e+06	1.42779e+06	1.7123e+06	1.31827e+06	3.2273e+06	1.47249e+06	1.39547e+06	1.64802e+06	2.50227e+06	2.24881e+06	2.54828e+06	3.00428e+06	3.04677e+06	2.64518e+06	2.7477e+06	2.69724e+06	2.74194e+06	3.02497e+06	2.63221e+06	2.69522e+06	2.56347e+06	2.45169e+06	3.34829e+06	2.16283e+06	2.62403e+06	2.65976e+06	-0.10213	-0.256204	-0.0758461	0.161651
P47914_149-P47914_156	P47914	149	P47914	156	RPL29	RPL29	cross-link	Intra-protein	61	4.84846e+06	7.67078e+06	1.03242e+07	1.11979e+07	1.10235e+07	1.06055e+07	7.1441e+06	4.93191e+06	3.38433e+06	1.38597e+07	1.00836e+07	5.4798e+06	7.19152e+06	4.71308e+06	1.08932e+07	5.25241e+06	5.09552e+06	6.23184e+06	9.19376e+06	8.44059e+06	1.03242e+07	1.13758e+07	1.16187e+07	1.17806e+07	1.10045e+07	9.61614e+06	1.40787e+07	1.56192e+07	1.16536e+07	1.03442e+07	1.07663e+07	8.7653e+06	1.13016e+07	7.71491e+06	9.58159e+06	1.00577e+07	-0.22365	-0.34696	-0.0563488	0.0835863
P52272_388-P52272_381	P52272	388	P52272	381	HNRNPM	HNRNPM	cross-link	Intra-protein	61	1.51002e+07	4.41027e+07	4.52693e+07	4.06997e+07	3.98094e+07	3.09403e+07	2.10262e+07	1.69661e+07	1.04395e+07	2.99026e+07	1.75695e+07	1.77925e+07	21464040	2.02135e+07	3.82436e+07	2.12326e+07	1.89816e+07	2.44449e+07	2.86333e+07	4.85287e+07	4.52693e+07	4.13461e+07	4.19592e+07	3.43685e+07	3.2388e+07	3.30802e+07	4.34281e+07	3.36986e+07	2.0305e+07	3.35867e+07	3.21335e+07	3.75927e+07	3.96774e+07	3.1187e+07	3.56929e+07	3.9452e+07	-0.339904	0.421238	0.320934	0.190153
P05787_472-P05787_464	P05787	472	P05787	464	KRT8	KRT8	cross-link	Intra-protein	60	1.35047e+07	3.94562e+07	2.45779e+07	1.21756e+07	1.08292e+07	2.74758e+07	2.26213e+07	14840249	6.24304e+06	3.04159e+07	2.5965e+07	2.15331e+07	2.45882e+07	1.9918e+07	1.2616e+07	4.19338e+07	2.65936e+07	3.12225e+07	2.56078e+07	4.34159e+07	2.45779e+07	1.2369e+07	1.14139e+07	3.05201e+07	3.48449e+07	2.89352e+07	2.59709e+07	3.4277e+07	3.00078e+07	4.06478e+07	3.68107e+07	3.70432e+07	1.3089e+07	6.15936e+07	5.00066e+07	5.03905e+07	-0.359849	0.401789	-0.419073	-1.40971
P07954_115-P07954_122	P07954	115	P07954	122	FH	FH	loop-link	Intra-protein	60	7.94932e+06	1.06843e+07	1.72911e+07	1.79729e+07	1.72359e+07	1.09469e+07	7.19045e+06	5.12026e+06	3.63889e+06	1.26224e+07	1.52341e+07	9.77587e+06	1.20321e+07	6.27935e+06	1.43632e+07	8.05806e+06	6.75893e+06	1.00766e+07	1.50737e+07	1.17565e+07	1.72911e+07	1.82584e+07	1.81666e+07	1.21598e+07	1.10759e+07	9.98337e+06	1.51377e+07	1.42247e+07	1.7606e+07	1.84538e+07	1.8013e+07	1.16782e+07	1.49017e+07	1.18359e+07	1.27095e+07	1.62628e+07	0.0362758	-0.322294	0.234274	0.312805
P13667_443-P13667_366	P13667	443	P13667	366	PDIA4	PDIA4	cross-link	Intra-protein	60	4.05334e+06	3.91788e+06	1.14817e+07	1.25122e+07	1.27615e+07	7.90396e+06	5.33692e+06	2.75744e+06	1.96743e+06	7.29133e+06	1.14006e+07	4.93079e+06	6.09621e+06	3.63492e+06	8.16236e+06	4.99614e+06	3.38116e+06	4.90496e+06	7.68602e+06	4.31107e+06	1.14817e+07	1.2711e+07	1.34507e+07	8.77972e+06	8.22078e+06	5.3764e+06	8.18445e+06	8.21693e+06	1.31757e+07	9.30782e+06	9.12656e+06	6.76017e+06	8.46838e+06	7.33848e+06	6.35793e+06	7.91619e+06	-0.181263	-1.01546	0.397769	0.544503
P25705_161-P25705_261	P25705	161	P25705	261	ATP5F1A	ATP5F1A	cross-link	Intra-protein	60	2.03473e+07	4.40508e+07	5.05252e+07	6.03419e+07	5.82011e+07	4.78004e+07	3.20623e+07	2.23839e+07	1.09044e+07	5.27493e+07	3.49625e+07	3.26951e+07	3.92293e+07	2.67911e+07	6.62002e+07	2.25873e+07	2.23341e+07	3.24523e+07	3.8583e+07	4.84716e+07	5.05252e+07	6.13003e+07	6.1344e+07	5.30967e+07	4.93875e+07	4.36437e+07	4.53619e+07	5.94456e+07	4.04062e+07	6.17183e+07	5.87296e+07	4.98255e+07	6.86821e+07	3.3177e+07	4.1997e+07	5.23752e+07	-0.402641	-0.0734681	-0.0136044	0.265287
P00558_131-P00558_139	P00558	131	P00558	139	PGK1	PGK1	cross-link and loop-link	Intra-protein	58	2.61105e+07	2.07767e+07	4.76557e+07	3.02161e+07	3.18091e+07	3.695e+07	2.52897e+07	2.2813e+07	4.4049e+06	2.41573e+07	2.10577e+07	1.37723e+07	1.89235e+07	2.22636e+07	19600001	2.66118e+07	2.25815e+07	2.49607e+07	4.95113e+07	2.28617e+07	4.76557e+07	3.0696e+07	3.35269e+07	4.10441e+07	3.89552e+07	4.44804e+07	1.83243e+07	2.72239e+07	2.43364e+07	2.59978e+07	2.83301e+07	4.14055e+07	2.03348e+07	3.90883e+07	4.24623e+07	4.02844e+07	0.531609	-0.583214	0.476502	-0.158097
P02545_201-P02545_208	P02545	201	P02545	208	LMNA	LMNA	loop-link	Intra-protein	58	880251	1.31314e+06	1.36663e+06	1.3048e+06	1.2449e+06	1.49984e+06	1.27753e+06	957614	609826	1.83055e+06	1.51882e+06	1.31537e+06	1.5197e+06	993643	1.64391e+06	1.25095e+06	873240	946381	1.66915e+06	1.44492e+06	1.36663e+06	1.32553e+06	1.31212e+06	1.66602e+06	1.96786e+06	1.86714e+06	2.53686e+06	2.06293e+06	1.7553e+06	2.483e+06	2.27513e+06	1.84796e+06	1.70554e+06	1.83743e+06	1.64204e+06	1.52738e+06	-0.104108	-0.312231	-0.392604	-0.436653
P61353_27-P61353_93	P61353	27	P61353	93	RPL27	RPL27	cross-link	Intra-protein	58	1.52192e+07	3.85278e+07	2.68768e+07	2.5959e+07	2.36872e+07	2.94124e+07	1.68371e+07	1.30936e+07	5.8459e+06	1.86465e+07	2.15986e+07	1.17501e+07	1.71157e+07	1.44191e+07	2.33313e+07	1.4051e+07	1.28468e+07	2.26157e+07	2.88589e+07	4.23943e+07	2.68768e+07	2.63713e+07	2.49664e+07	3.26713e+07	2.59352e+07	2.55296e+07	2.43188e+07	2.10135e+07	2.49614e+07	2.21806e+07	2.56237e+07	2.68163e+07	2.4206e+07	2.06385e+07	2.41572e+07	3.64999e+07	0.101948	0.656802	-0.000708051	-0.0280999
Q14651_58-Q14651_51	Q14651	58	Q14651	51	PLS1	PLS1	cross-link and loop-link	Intra-protein	57	9.09887e+06	6.4803e+06	1.94344e+07	1.56964e+07	1.58225e+07	1.77865e+07	1.31885e+07	1.0002e+07	2516253	9.194e+06	1.60446e+07	9.52715e+06	1.14254e+07	1.17497e+07	1.83484e+07	24969998	1.01845e+07	1.14857e+07	1.72535e+07	7.13064e+06	1.94344e+07	1.59457e+07	1.6677e+07	1.97572e+07	2.03151e+07	1.95017e+07	1.04676e+07	1.03611e+07	1.85427e+07	1.79843e+07	1.71049e+07	2.18518e+07	1.90363e+07	3.66767e+07	1.91509e+07	1.85369e+07	-0.0687863	-1.34357	0.102941	-0.182504
P06733_422-P06733_434	P06733	422	P06733	434	ENO1	ENO1	cross-link	Intra-protein	56	2.72527e+07	2.20342e+07	4.1969e+07	3.9072e+07	4.06052e+07	4.15047e+07	3.11502e+07	1.92278e+07	7.72076e+06	4.52572e+07	3.35258e+07	2.32097e+07	2.8011e+07	1.56919e+07	3.51183e+07	2.09379e+07	1.75422e+07	1.91149e+07	5.16771e+07	2.42455e+07	4.1969e+07	3.96926e+07	4.2798e+07	4.61034e+07	4.79825e+07	3.749e+07	3.21182e+07	5.10024e+07	3.87458e+07	4.38128e+07	4.19349e+07	2.91834e+07	3.64349e+07	3.07543e+07	3.29862e+07	3.08499e+07	0.410619	-0.681189	0.110418	0.029964
P05787_483-P05787_464	P05787	483	P05787	464	KRT8	KRT8	cross-link	Intra-protein	55	6.19081e+06	1.81157e+07	1.17849e+07	6.35155e+06	5.6126e+06	12176840	1.01523e+07	7.27833e+06	3.5701e+06	1.41e+07	1.19778e+07	9940650	1.07633e+07	9.03172e+06	6.8868e+06	1.77714e+07	1.14652e+07	1.37019e+07	1.17391e+07	1.99337e+07	1.17849e+07	6.45243e+06	5.91569e+06	1.3526e+07	1.56381e+07	1.41911e+07	1.48515e+07	1.58899e+07	1.38427e+07	1.87649e+07	1.61135e+07	1.6797e+07	7.145e+06	2.61031e+07	2.15592e+07	2.21137e+07	-0.3662	0.397684	-0.360593	-1.22961
P50395_360-P50395_293	P50395	360	P50395	293	GDI2	GDI2	cross-link	Intra-protein	54	4.76713e+06	6.55195e+06	1.56125e+07	1.2023e+07	1.18783e+07	1.21881e+07	1.02734e+07	7.89792e+06	2.63165e+06	1.79945e+07	1.45923e+07	8.42641e+06	9.72965e+06	5.53149e+06	1.12364e+07	6.51979e+06	7.60522e+06	6.27861e+06	9.03954e+06	7.20948e+06	1.56125e+07	1.2214e+07	1.25198e+07	1.35386e+07	1.58248e+07	1.53992e+07	1.09476e+07	2.02788e+07	1.68643e+07	1.59065e+07	1.45661e+07	1.02874e+07	1.16576e+07	9.57647e+06	1.43008e+07	1.01331e+07	-0.535714	-0.862068	0.252663	-0.101502
P16949_126-P16949_119	P16949	126	P16949	119	STMN1	STMN1	cross-link	Intra-protein	53	4.52431e+07	5.06281e+07	5.34842e+07	6.07884e+07	5.88252e+07	6.1676e+07	4.01713e+07	3.99869e+07	9.49894e+06	1.97282e+07	2.87329e+07	2.19482e+07	3.00639e+07	3.55812e+07	3.46569e+07	2.32838e+07	1.71576e+07	2.21055e+07	8.57909e+07	5.5709e+07	5.34842e+07	6.17539e+07	6.20018e+07	6.85097e+07	6.18782e+07	7.79657e+07	3.95153e+07	2.22325e+07	3.32066e+07	4.14315e+07	4.50082e+07	6.61732e+07	3.59563e+07	3.41999e+07	3.2263e+07	3.56764e+07	0.758592	0.135677	0.0768785	0.284297
Q9Y383_139-Q9Y383_154	Q9Y383	139	Q9Y383	154	LUC7L2	LUC7L2	loop-link	Intra-protein	53	708366	986028	1.75105e+06	1.2566e+06	1.24139e+06	1.10026e+06	798123	767126	560413	1.75823e+06	1.346e+06	742250	884537	707316	1800546	797378	658562	808803	1.34322e+06	1.08498e+06	1.75105e+06	1.27656e+06	1.30843e+06	1.22216e+06	1.2294e+06	1.49573e+06	2.33131e+06	1.98143e+06	1.55557e+06	1.40114e+06	1.32423e+06	1.31545e+06	1.86805e+06	1.17121e+06	1.23836e+06	1.30534e+06	-0.116074	-0.424097	0.266449	-0.189509
Q99497_182-Q99497_188	Q99497	182	Q99497	188	PARK7	PARK7	cross-link and loop-link	Intra-protein	52	6.0712e+06	6.69603e+06	7.53806e+06	9.07091e+06	8.55147e+06	7.4813e+06	4.98792e+06	4.53733e+06	1.48417e+06	7.95074e+06	6.99772e+06	4.77078e+06	5.82831e+06	3.7627e+06	6.64358e+06	4.39442e+06	3.82479e+06	4.90096e+06	1.15123e+07	7.36802e+06	7.53806e+06	9.21499e+06	9.01327e+06	8.31023e+06	7.6832e+06	8.84679e+06	6.17412e+06	8.96004e+06	8.08726e+06	9.00576e+06	8.72549e+06	6.9978e+06	6.89266e+06	6.45465e+06	7.19213e+06	7.90973e+06	0.50633	-0.137502	-0.104584	0.185205
P04083_166-P04083_185	P04083	166	P04083	185	ANXA1	ANXA1	cross-link	Intra-protein	52	9.61499e+06	2.42272e+07	4.03374e+06	4.88592e+06	3.34988e+06	9.89918e+06	6158887	3930735	1.81333e+06	6.26913e+07	1.03405e+07	5.22323e+06	4.28264e+06	2.00605e+06	1.03435e+07	6.44528e+06	4.52325e+06	6.55717e+06	1.82321e+07	2.66586e+07	4.03374e+06	4.96352e+06	3.53078e+06	1.0996e+07	9.48691e+06	7.66407e+06	7.5434e+06	7.06497e+07	1.19505e+07	9.85984e+06	6.41149e+06	3.73081e+06	1.07313e+07	9.46703e+06	8.5055e+06	1.05827e+07	0.481832	1.02995	-1.69446	-1.39522
P13010_648-P13010_603	P13010	648	P13010	603	XRCC5	XRCC5	cross-link	Intra-protein	52	1.07438e+07	1.66142e+07	1.26682e+07	2.03327e+07	1.93385e+07	2.0752e+07	1.61455e+07	1.47226e+07	5.14886e+06	2.1434e+07	16583780	1.1305e+07	1.43966e+07	1.25435e+07	2.29713e+07	1.5164e+07	9.82455e+06	1.10749e+07	2.03727e+07	1.82816e+07	1.26682e+07	2.06556e+07	2.03829e+07	2.30513e+07	2.48699e+07	2.87058e+07	2.14191e+07	2.4155e+07	1.91659e+07	2.13404e+07	2.1553e+07	2.33282e+07	2.38325e+07	2.22733e+07	1.84741e+07	1.78739e+07	-0.0604598	-0.216708	-0.745889	-0.040562
P16401_49-P16401_55	P16401	49	P16401	55	H1-5	H1-5	loop-link	Intra-protein	52	3.78812e+06	9.69752e+06	8.44292e+06	3.98988e+06	3.57608e+06	3857153	2.91051e+06	3.99653e+06	1.99754e+06	4.53775e+06	4.89931e+06	3.17143e+06	4.03774e+06	3.46055e+06	5.42436e+06	4.11215e+06	3.38622e+06	5.4608e+06	7.18311e+06	1.06707e+07	8.44292e+06	4.05325e+06	3.76919e+06	4.28453e+06	4.48324e+06	7.79235e+06	8.30973e+06	5.11379e+06	5.66213e+06	5.98668e+06	6.04485e+06	6.43587e+06	5.62773e+06	6.04006e+06	6.36744e+06	8.81326e+06	0.16803	0.739007	0.401163	-0.657499
P62328_26-P62328_32	P62328	26	P62328	32	TMSB4X	TMSB4X	loop-link	Intra-protein	52	2.19769e+06	5.25066e+06	9.78744e+06	6.55996e+06	6.96191e+06	6.29675e+06	4.03558e+06	2.26526e+06	1.01392e+06	4.30228e+06	3.30806e+06	2.56062e+06	4.19419e+06	3.76308e+06	7.11951e+06	3.71535e+06	3.0262e+06	4.54656e+06	4.1673e+06	5.7776e+06	9.78744e+06	6.66416e+06	7.33787e+06	6.99443e+06	6.21625e+06	4.41676e+06	4.21788e+06	4.84843e+06	3.82313e+06	4.83367e+06	6.27906e+06	6.9985e+06	7.38643e+06	5.45722e+06	5.69046e+06	7.33776e+06	-0.528975	-0.0576193	0.702842	0.148333
Q15149_1552-Q15149_1908	Q15149	1552	Q15149	1908	PLEC	PLEC	cross-link	Intra-protein	52	7.37345e+06	4.04169e+06	1.07172e+07	9.95164e+06	1.02754e+07	1.363e+07	10175860	7.8295e+06	7.91871e+06	2.50497e+07	1.46401e+07	8.60626e+06	9.68327e+06	5741029	1.16903e+07	2.1691e+07	1.25085e+07	1.68186e+07	1.39817e+07	4.4473e+06	1.07172e+07	1.01097e+07	1.08303e+07	1.51402e+07	1.56745e+07	1.52658e+07	3.29416e+07	2.82296e+07	1.69196e+07	1.6246e+07	1.44967e+07	1.06771e+07	1.21286e+07	3.18605e+07	2.3521e+07	2.71438e+07	-0.302273	-1.95481	-0.685881	-0.77007
Q15149_1725-Q15149_1718	Q15149	1725	Q15149	1718	PLEC	PLEC	cross-link	Intra-protein	52	1.69409e+07	5.78139e+06	2.04703e+07	1.94967e+07	2.02256e+07	3.0486e+07	22206014	1.66831e+07	21441315	6.53643e+07	2.94704e+07	2.29348e+07	2.56566e+07	1.41357e+07	2.59285e+07	5.38224e+07	2.68104e+07	34231278	3.21238e+07	6.36158e+06	2.04703e+07	1.98064e+07	2.13178e+07	3.38638e+07	3.42053e+07	3.25284e+07	8.91953e+07	7.36619e+07	3.40589e+07	4.32938e+07	3.84102e+07	2.62893e+07	2.69006e+07	7.9056e+07	5.04141e+07	5.52464e+07	-0.310746	-2.64693	-0.960852	-1.00842
P49321_626-P49321_636	P49321	626	P49321	636	NASP	NASP	loop-link	Intra-protein	51	2.58195e+06	3.19569e+06	4.16332e+06	5.22253e+06	5.05651e+06	4.78462e+06	2.59127e+06	2.06416e+06	916043	3.10135e+06	3.17235e+06	1.77235e+06	2.13831e+06	1.71172e+06	2.87531e+06	2.0038e+06	1.61664e+06	2.31166e+06	4.89595e+06	3.51639e+06	4.16332e+06	5.30548e+06	5.32957e+06	5.31476e+06	3.99149e+06	4.02466e+06	3.81072e+06	3.49505e+06	3.66628e+06	3.34565e+06	3.20124e+06	3.18343e+06	2.98311e+06	2.94324e+06	3.03992e+06	3.73082e+06	0.333446	-0.144047	0.0995917	0.449339
Q9Y4L1_883-Q9Y4L1_889	Q9Y4L1	883	Q9Y4L1	889	HYOU1	HYOU1	loop-link	Intra-protein	51	3375126	8.49165e+06	6.80721e+06	5.05225e+06	4.58925e+06	3.59387e+06	2.75058e+06	3.37979e+06	1.5019e+06	5.28496e+06	5.85951e+06	3.72262e+06	4.39873e+06	3.65384e+06	5.55444e+06	3.47631e+06	3.97835e+06	4.88447e+06	6.39998e+06	9.34384e+06	6.80721e+06	5.1325e+06	4.83708e+06	3.99207e+06	4.23689e+06	6.58984e+06	6.24787e+06	5.95586e+06	6.77184e+06	7.02716e+06	6.58528e+06	6.79535e+06	5.76269e+06	5.10611e+06	7.48087e+06	7.88312e+06	0.0283817	0.574329	0.117378	-0.290026
P32119_16-P32119_29	P32119	16	P32119	29	PRDX2	PRDX2	cross-link	Intra-protein	50	1.95167e+07	2.10729e+07	3.19974e+07	4.27794e+07	4.19861e+07	3.76304e+07	22494181	1.33408e+07	4.79561e+06	1.94578e+07	2.52364e+07	1.46218e+07	1.89283e+07	1.59961e+07	3.38845e+07	1.1948e+07	1.48962e+07	2.13674e+07	3.70079e+07	2.31877e+07	3.19974e+07	4.34589e+07	4.42535e+07	4.17999e+07	3.46492e+07	2.60117e+07	1.99496e+07	2.19278e+07	2.91657e+07	2.76015e+07	2.83373e+07	2.97493e+07	3.51549e+07	1.75495e+07	2.80107e+07	3.44852e+07	0.265171	-0.409304	0.0552923	0.496986
Q02790_354-Q02790_274	Q02790	354	Q02790	274	FKBP4	FKBP4	cross-link	Intra-protein	50	9.08611e+06	1.74255e+07	1.80408e+07	1.27406e+07	1.21449e+07	1.01694e+07	8.1371e+06	1.21065e+07	2.98994e+06	1.20492e+07	1.68443e+07	6.34857e+06	8.38732e+06	6.26121e+06	1.48204e+07	1.15359e+07	8.76341e+06	8.3351e+06	1.72293e+07	1.91743e+07	1.80408e+07	1.29429e+07	1.28007e+07	1.12962e+07	1.25341e+07	2.36051e+07	1.24381e+07	1.35788e+07	1.94669e+07	1.19841e+07	1.25565e+07	1.16445e+07	1.5376e+07	1.69442e+07	1.64787e+07	1.34521e+07	0.191675	0.345984	0.25808	-0.22102
P00558_131-P00558_141	P00558	131	P00558	141	PGK1	PGK1	cross-link	Intra-protein	49	4.33477e+07	35208859	7.67418e+07	45146599	4.70774e+07	5.6671e+07	4.56591e+07	4.01651e+07	6.48684e+06	3.52502e+07	3.43872e+07	2.10667e+07	3.17114e+07	3.88628e+07	3.34767e+07	4.24012e+07	3.80121e+07	3.58141e+07	8.21968e+07	3.87423e+07	7.67418e+07	4.58637e+07	4.96197e+07	6.29501e+07	7.03314e+07	7.83131e+07	2.69851e+07	3.9725e+07	3.97413e+07	3.97675e+07	4.74747e+07	7.22764e+07	3.47319e+07	6.22801e+07	7.14777e+07	5.78009e+07	0.569457	-0.515716	0.470388	-0.272273
P12956_510-P12956_516	P12956	510	P12956	516	XRCC6	XRCC6	loop-link	Intra-protein	49	960326	1.45041e+06	1286857	1.90389e+06	1.89951e+06	1.86779e+06	1378961	1.12481e+06	565026	2.31666e+06	1.60637e+06	1.14281e+06	1.29908e+06	1.04348e+06	1.9352e+06	1.35422e+06	981377	1172351	1.82099e+06	1.59597e+06	1286857	1.93413e+06	2.00209e+06	2.07474e+06	2.1241e+06	2.19313e+06	2.3505e+06	2.61074e+06	1.85648e+06	2.15727e+06	1.94484e+06	1.94064e+06	2.00776e+06	1.98912e+06	1.84538e+06	1.89207e+06	-0.120243	-0.310535	-0.621114	-0.0332785
P20700_330-P20700_332	P20700	330	P20700	332	LMNB1	LMNB1	cross-link	Intra-protein	49	6.60506e+06	1.17388e+07	1.76829e+07	1.83006e+07	1.88517e+07	1.52516e+07	1.21636e+07	8.80135e+06	6.17937e+06	2.622e+07	1.94428e+07	9.75268e+06	1.2953e+07	8.46072e+06	1.22967e+07	1.2853e+07	8.91302e+06	7.01513e+06	1.25247e+07	1.29169e+07	1.76829e+07	1.85913e+07	1.98698e+07	1.69415e+07	1.87364e+07	1.71607e+07	2.5706e+07	2.95484e+07	2.247e+07	1.841e+07	1.93918e+07	1.57351e+07	1.27577e+07	1.88788e+07	1.676e+07	1.13218e+07	-0.529464	-0.484975	-0.0318784	0.0403906
P08727_111-P08727_118	P08727	111	P08727	118	KRT19	KRT19	cross-link and loop-link	Intra-protein	48	3.48518e+06	6.35341e+06	7.75078e+06	3.17254e+06	3.25593e+06	6.46833e+06	4.84876e+06	3.15628e+06	3.20089e+06	2.09245e+07	9.2658e+06	6.0007e+06	7.88398e+06	3.85812e+06	3.585e+06	9.17726e+06	5.08323e+06	4.59619e+06	6.60868e+06	6.99102e+06	7.75078e+06	3.22293e+06	3.43176e+06	7.18503e+06	7.46884e+06	6.15406e+06	1.33156e+07	2.35808e+07	1.07085e+07	1.13275e+07	1.1803e+07	7.17527e+06	3.71941e+06	1.34798e+07	9.55849e+06	7.41786e+06	-0.435728	-0.354587	-0.205747	-1.47171
P00441_24-P00441_31	P00441	24	P00441	31	SOD1	SOD1	loop-link	Intra-protein	48	769294	1.59162e+06	1.56242e+06	2.22502e+06	2135150	1.85397e+06	1.33474e+06	935105	386488	1.76538e+06	1.48935e+06	789137	951704	900045	1.53468e+06	1.05772e+06	755566	881432	1.45875e+06	1.75135e+06	1.56242e+06	2.26036e+06	2.25045e+06	2.05939e+06	2.05598e+06	1.82325e+06	1.60778e+06	1.98948e+06	1.72124e+06	1.48965e+06	1.42478e+06	1.67389e+06	1.59222e+06	1.55361e+06	1.42076e+06	1.42256e+06	-0.245016	0.0187164	-0.145964	0.386804
P11766_357-P11766_366	P11766	357	P11766	366	ADH5	ADH5	loop-link	Intra-protein	47	2.32631e+06	4.79765e+06	3.15614e+06	5.00727e+06	4.65812e+06	4.33872e+06	2.83776e+06	1.8734e+06	736973	2.16899e+06	3.34498e+06	1.68572e+06	2.07941e+06	2.02751e+06	2.83481e+06	2.15862e+06	2.25327e+06	3.54599e+06	4.4112e+06	5.27912e+06	3.15614e+06	5.0868e+06	4.90967e+06	4.81945e+06	4.37118e+06	3.65272e+06	3.06579e+06	2.44433e+06	3.86579e+06	3.18211e+06	3.11306e+06	3.77072e+06	2.94109e+06	3.17064e+06	4.23705e+06	5.72292e+06	0.157294	0.416423	-0.325714	0.362884
P14625_428-P14625_404	P14625	428	P14625	404	HSP90B1	HSP90B1	cross-link	Intra-protein	47	6.01234e+06	1.7646e+07	1.00732e+07	1.17784e+07	1.06268e+07	7684377	5.07589e+06	4.16794e+06	1.56223e+06	5809722	7.0869e+06	3.70694e+06	4.75433e+06	3.57022e+06	7.29414e+06	4.71395e+06	3.99853e+06	5.66866e+06	1.14007e+07	1.94169e+07	1.00732e+07	1.19654e+07	1.12006e+07	8.53581e+06	7.8187e+06	8.12657e+06	6.49883e+06	6.54724e+06	8.19034e+06	6.99756e+06	7.11765e+06	6.63982e+06	7.56761e+06	6.92399e+06	7.51883e+06	9.14873e+06	0.343905	1.11209	0.165298	0.413652
P17987_247-P17987_259	P17987	247	P17987	259	TCP1	TCP1	loop-link	Intra-protein	47	1.88218e+06	2.53136e+06	3.56297e+06	3.19573e+06	3.04209e+06	3.01039e+06	2.35662e+06	2.09118e+06	853682	3.48688e+06	3.64261e+06	1.74512e+06	2.10767e+06	1.59135e+06	2.82409e+06	2.34788e+06	1.64074e+06	1.92896e+06	3.56904e+06	2.7854e+06	3.56297e+06	3.24649e+06	3.20637e+06	3.34394e+06	3.63004e+06	4.07734e+06	3.5513e+06	3.92952e+06	4.20977e+06	3.29424e+06	3.15536e+06	2.95957e+06	2.92997e+06	3.44864e+06	3.08525e+06	3.11317e+06	0.0723976	-0.285254	0.0699427	-0.0642546
P30740_177-P30740_196	P30740	177	P30740	196	SERPINB1	SERPINB1	cross-link	Intra-protein	47	1.62858e+07	9.2542e+06	3.84028e+07	2.33895e+07	2.42989e+07	3.19645e+07	2.05164e+07	1.99027e+07	3.54419e+06	2.7832e+07	1.71431e+07	2.35075e+07	2.93898e+07	1.27653e+07	4.58527e+07	1.66581e+07	1.91556e+07	2.35739e+07	3.08814e+07	1.01829e+07	3.84028e+07	2.3761e+07	2.56111e+07	3.55062e+07	3.16027e+07	3.88059e+07	1.47437e+07	3.13651e+07	1.98123e+07	4.43749e+07	4.39991e+07	2.37406e+07	4.75718e+07	2.44679e+07	3.60201e+07	3.80463e+07	-0.00784326	-1.60843	0.306628	-0.385987
P06744_466-P06744_454	P06744	466	P06744	454	GPI	GPI	cross-link	Intra-protein	46	1.61776e+07	2.30746e+07	1.90489e+07	2.81607e+07	2.68308e+07	2.50829e+07	1.52267e+07	12483495	3.074e+06	1.26855e+07	1.54969e+07	1.06782e+07	1.5685e+07	1.11974e+07	2.27933e+07	9.67816e+06	9.83089e+06	1.58224e+07	3.06763e+07	2.53902e+07	1.90489e+07	2.8608e+07	2.82798e+07	2.78621e+07	2.34547e+07	2.43401e+07	1.27878e+07	1.42959e+07	1.79098e+07	2.01571e+07	2.34819e+07	2.08248e+07	2.36479e+07	1.42156e+07	1.8486e+07	2.5536e+07	0.468725	0.195871	-0.218695	0.368018
P07355_115-P07355_152	P07355	115	P07355	152	ANXA2	ANXA2	cross-link	Intra-protein	46	1.29441e+07	9.27754e+06	1.11226e+07	9.4946e+06	9.60606e+06	3.35506e+07	2.9133e+07	12925955	7.32574e+06	4.33281e+07	3.05348e+07	1.52738e+07	1.85119e+07	1.29779e+07	1.86932e+07	3.10495e+07	2.18997e+07	1.77373e+07	2.45448e+07	1.02086e+07	1.11226e+07	9.64541e+06	1.01248e+07	3.7268e+07	4.48754e+07	2.52028e+07	3.04749e+07	4.88284e+07	3.52891e+07	2.88323e+07	2.77139e+07	2.4136e+07	1.9394e+07	4.56064e+07	4.11802e+07	2.86265e+07	-0.187353	-1.45299	-1.32928	-1.53486
P31947_68-P31947_77	P31947	68	P31947	77	SFN	SFN	loop-link	Intra-protein	46	990288	1.27084e+06	1.34563e+06	1522113	1.49372e+06	1.68874e+06	1.32347e+06	924564	466861	1.82211e+06	1.80829e+06	2.27618e+06	2626423	947052	1.69606e+06	1.35926e+06	1.30799e+06	1.6519e+06	1.8778e+06	1.39837e+06	1.34563e+06	1.54629e+06	1.57439e+06	1.87585e+06	2.03862e+06	1.8027e+06	1.94213e+06	2.05341e+06	2.08984e+06	4.29672e+06	3.93198e+06	1.76131e+06	1.75965e+06	1.99653e+06	2.45953e+06	2.66603e+06	-0.184693	-0.60999	-0.66546	-0.46493
P41250_108-P41250_115	P41250	108	P41250	115	GARS1	GARS1	loop-link	Intra-protein	46	744917	925497	1.66888e+06	1.70341e+06	1.73693e+06	1.22934e+06	911207	1.16658e+06	395366	2.79009e+06	1.51077e+06	937028	1030092	607640	1.9095e+06	1.1492e+06	877285	1.02117e+06	1.41253e+06	1.01838e+06	1.66888e+06	1.73046e+06	1.83073e+06	1.36555e+06	1.40359e+06	2.27457e+06	1.64471e+06	3.14428e+06	1.746e+06	1.76882e+06	1.54214e+06	1.13008e+06	1.98109e+06	1.68797e+06	1.64964e+06	1.64808e+06	-0.269494	-0.7415	-0.0288948	0.0233879
P47756_78-P47756_53	P47756	78	P47756	53	CAPZB	CAPZB	cross-link	Intra-protein	46	8.8569e+06	1.16133e+07	1.62795e+07	1.6195e+07	16620204	1.84763e+07	1.20829e+07	7.8311e+06	3.70338e+06	2.01774e+07	1.76621e+07	1.13562e+07	1.39361e+07	8.72036e+06	2.09053e+07	1.11189e+07	7.66369e+06	9.65024e+06	1.67946e+07	1.27788e+07	1.62795e+07	1.64523e+07	1.75177e+07	2.05234e+07	1.86121e+07	1.52689e+07	1.5406e+07	2.27389e+07	2.04121e+07	2.14371e+07	2.08636e+07	1.6218e+07	2.1689e+07	1.63318e+07	1.44108e+07	1.55747e+07	-0.0789568	-0.473207	-0.123904	-0.10867
P63313_32-P63313_39	P63313	32	P63313	39	TMSB10	TMSB10	loop-link	Intra-protein	46	2.05785e+06	1.76738e+06	2.38271e+06	2.68573e+06	2.78006e+06	3.64743e+06	2.20537e+06	1.51674e+06	714038	2.69047e+06	2.53372e+06	1.53493e+06	2.40758e+06	1.69261e+06	4.16214e+06	1.42958e+06	1.1849e+06	1.50705e+06	3.90214e+06	1.94475e+06	2.38271e+06	2.72839e+06	2.93019e+06	4.05156e+06	3.39706e+06	2.95731e+06	2.97038e+06	3.03201e+06	2.92823e+06	2.89747e+06	3.60436e+06	3.14789e+06	4.31819e+06	2.09981e+06	2.22809e+06	2.43225e+06	0.380565	-0.624114	-0.3311	-0.135649
P06733_326-P06733_330	P06733	326	P06733	330	ENO1	ENO1	cross-link	Intra-protein	45	3.92355e+06	4.79708e+06	6267891	6.34798e+06	6.25091e+06	6.39179e+06	4.85367e+06	3.47007e+06	1.32404e+06	6.25602e+06	3.95453e+06	3.68455e+06	4.32227e+06	2.96397e+06	5.69133e+06	3.85163e+06	3.17388e+06	3.61183e+06	7.43992e+06	5.2785e+06	6267891	6.4488e+06	6.58847e+06	7.1e+06	7.4764e+06	6.76587e+06	5.50799e+06	7.05019e+06	4.57025e+06	6.95529e+06	6.47081e+06	5.51235e+06	5.90471e+06	5.65739e+06	5.96815e+06	5.82919e+06	0.247689	-0.247471	0.000382121	0.0414335
P61604_80-P61604_28	P61604	80	P61604	28	HSPE1	HSPE1	cross-link	Intra-protein	45	1.28311e+07	1.73507e+07	11349547	1.8558e+07	1.73844e+07	1.07489e+07	7.44955e+06	9.21458e+06	3.2873e+06	7.69033e+06	1.09132e+07	6.00209e+06	8.0639e+06	9.81093e+06	18699467	1.06441e+07	7.44165e+06	9.24225e+06	2.43306e+07	1.90919e+07	11349547	1.88527e+07	1.83232e+07	1.19398e+07	1.1475e+07	1.79664e+07	1.36751e+07	8.66658e+06	1.26124e+07	1.13301e+07	1.20724e+07	1.82462e+07	1.94005e+07	1.56343e+07	1.39933e+07	1.49162e+07	0.677245	0.327436	-0.422893	0.309246
Q01105_150-Q01105_172	Q01105	150	Q01105	172	SET	SET	cross-link	Intra-protein	45	8.00118e+06	1.17098e+07	1.82957e+07	1.42139e+07	1.49516e+07	1.37734e+07	9.30196e+06	6.80762e+06	3.48915e+06	2.33396e+07	1.35555e+07	1.01195e+07	1.25562e+07	8.73937e+06	1.9999e+07	1.44957e+07	8.65535e+06	1.15127e+07	1.5172e+07	1.28849e+07	1.82957e+07	1.44397e+07	1.5759e+07	1.52995e+07	1.43284e+07	1.32734e+07	1.45148e+07	2.63024e+07	1.56661e+07	1.91026e+07	1.87978e+07	1.62533e+07	2.07488e+07	2.12917e+07	1.62755e+07	1.85805e+07	-0.168765	-0.40449	0.101332	-0.240135
P51572_167-P51572_176	P51572	167	P51572	176	BCAP31	BCAP31	cross-link and loop-link	Intra-protein	44	1.62196e+06	3.19875e+06	5.18448e+06	8.61813e+06	8.24183e+06	3.39922e+06	2.29734e+06	1.67973e+06	1.00555e+06	2.73829e+06	2.95783e+06	1.79667e+06	2.22475e+06	2.62334e+06	2.70242e+06	3.15922e+06	2.50985e+06	3.44936e+06	3.0756e+06	3.51977e+06	5.18448e+06	8.75502e+06	8.68691e+06	3.77585e+06	3.53874e+06	3.2751e+06	4.18307e+06	3.0859e+06	3.41837e+06	3.39156e+06	3.33064e+06	4.87883e+06	2.80373e+06	4.64035e+06	4.71951e+06	5.56697e+06	-0.528075	-0.333461	0.225257	0.981169
P00441_137-P00441_76	P00441	137	P00441	76	SOD1	SOD1	cross-link	Intra-protein	44	3844588	7.86898e+06	7.16248e+06	1.60313e+07	1.64869e+07	1.18083e+07	4.35191e+06	2.84523e+06	621630	4.50273e+06	4.16585e+06	1.39583e+06	1766378	2.11522e+06	2.22911e+06	3.45315e+06	1.75203e+06	3.99247e+06	7.29019e+06	8.65868e+06	7.16248e+06	1.62859e+07	1.73772e+07	1.31167e+07	6.7035e+06	5.54758e+06	2.58597e+06	5.07432e+06	4.81447e+06	2.63489e+06	2.64442e+06	3.93385e+06	2.31268e+06	5.07209e+06	3.29452e+06	6.44351e+06	0.117579	0.36577	0.092082	1.27717
P14618_367-P14618_206	P14618	367	P14618	206	PKM	PKM	cross-link	Intra-protein	44	1.20723e+06	1.63829e+06	1.81001e+06	894300	821412	983184	759974	791646	297583	1.27704e+06	1.34724e+06	1.02079e+06	1.10673e+06	931493	1.412e+06	1.06877e+06	1.04406e+06	1.48154e+06	2.28917e+06	1.8027e+06	1.81001e+06	908504	865770	1.09212e+06	1.17063e+06	1.54354e+06	1.23794e+06	1.43916e+06	1.557e+06	1.92694e+06	1.65687e+06	1.73237e+06	1.46494e+06	1.56984e+06	1.96324e+06	2.39107e+06	0.535826	0.191157	0.196992	-0.797437
P23284_84-P23284_116	P23284	84	P23284	116	PPIB	PPIB	cross-link	Intra-protein	44	13606311	2.23449e+07	3.29377e+07	1.97354e+07	2.01263e+07	2.33476e+07	1.63124e+07	1.40723e+07	6.75286e+06	2.73577e+07	2.73778e+07	1.56728e+07	1.92578e+07	1.61104e+07	2.49143e+07	1.30581e+07	2.09543e+07	2.55828e+07	2.58006e+07	2.45874e+07	3.29377e+07	2.00488e+07	2.12132e+07	2.59345e+07	2.51269e+07	2.74379e+07	2.80917e+07	3.08306e+07	3.16406e+07	2.95855e+07	2.88307e+07	2.99617e+07	2.58483e+07	1.91802e+07	3.94024e+07	4.12884e+07	-0.12871	-0.198196	0.223625	-0.492595
O75223_171-O75223_181	O75223	171	O75223	181	GGCT	GGCT	loop-link	Intra-protein	43	1.11684e+06	1.45766e+06	2.38688e+06	3.25685e+06	3.19844e+06	1.55207e+06	1.02825e+06	1.37955e+06	328554	1.13895e+06	1.36904e+06	898399	1.08948e+06	723352	1.96904e+06	1.12914e+06	801517	1.08804e+06	2.11778e+06	1.60395e+06	2.38688e+06	3.30858e+06	3.37116e+06	1.72404e+06	1.58388e+06	2.68982e+06	1.36678e+06	1.28354e+06	1.5822e+06	1.6959e+06	1.63105e+06	1.34528e+06	2.04287e+06	1.65852e+06	1.50717e+06	1.756e+06	0.137472	-0.263457	0.310045	0.781127
P23284_98-P23284_186	P23284	98	P23284	186	PPIB	PPIB	cross-link	Intra-protein	43	31629045	5.78233e+07	7.51232e+07	4.52873e+07	46082468	5.23543e+07	3.57996e+07	3.59905e+07	1.35368e+07	5.33777e+07	6.03631e+07	3.51343e+07	4.27524e+07	3.62227e+07	4.78781e+07	2.83832e+07	5.00497e+07	6.75834e+07	5.99756e+07	6.36262e+07	7.51232e+07	4.60066e+07	4.8571e+07	5.81551e+07	5.51443e+07	7.01736e+07	5.63129e+07	6.01537e+07	6.97616e+07	6.63228e+07	6.4004e+07	6.73663e+07	4.96732e+07	4.16902e+07	9.41133e+07	1.09074e+08	-0.0977562	-0.0125123	0.227126	-0.480292
P52565_43-P52565_52	P52565	43	P52565	52	ARHGDIA	ARHGDIA	cross-link	Intra-protein	43	2.93837e+06	4.75025e+06	9.06046e+06	6.4558e+06	6.49079e+06	8.02905e+06	5.73236e+06	3108121	2.03268e+06	6.1133e+06	6.63427e+06	4.56327e+06	5.43248e+06	4.5112e+06	1.08668e+07	5.35227e+06	4.90244e+06	6.21312e+06	5.57179e+06	5.22697e+06	9.06046e+06	6.55834e+06	6.8413e+06	8.91867e+06	8.82989e+06	6.06015e+06	8.45591e+06	6.88935e+06	7.66723e+06	8.61404e+06	8.13289e+06	8.38985e+06	1.12742e+07	7.86157e+06	9.21854e+06	1.00274e+07	-0.517832	-0.609998	0.183612	-0.282642
Q13200_343-Q13200_350	Q13200	343	Q13200	350	PSMD2	PSMD2	loop-link	Intra-protein	43	891755	1.83977e+06	1.51102e+06	1.6393e+06	1.55663e+06	1.7261e+06	1.20607e+06	904329	512032	1.55958e+06	1.80287e+06	1.00605e+06	1.18237e+06	900225	1.97694e+06	1.11868e+06	837745	999443	1.69096e+06	2.02441e+06	1.51102e+06	1.66534e+06	1.64069e+06	1.91735e+06	1.85778e+06	1.76324e+06	2.13004e+06	1.75756e+06	2.08358e+06	1.89912e+06	1.77011e+06	1.67422e+06	2.05106e+06	1.64315e+06	1.57529e+06	1.61302e+06	-0.084259	0.175395	-0.246586	-0.106291
P25815_49-P25815_56	P25815	49	P25815	56	S100P	S100P	cross-link and loop-link	Intra-protein	42	7.44372e+06	1.73673e+07	4.08845e+06	5.3106e+06	4.30677e+06	1.30223e+07	1.09531e+07	8.88164e+06	1.27122e+06	1.74441e+07	2.78455e+06	6.32414e+06	7.45352e+06	2.79631e+06	6491892	6.0322e+06	7.11706e+06	7.65443e+06	1.41149e+07	1.91102e+07	4.08845e+06	5.39495e+06	4.53934e+06	1.44652e+07	1.68717e+07	1.73172e+07	5.28826e+06	1.96586e+07	3.21811e+06	1.1938e+07	1.11586e+07	5.20053e+06	6.73528e+06	8.86028e+06	1.33829e+07	1.23536e+07	0.391425	0.828546	-1.39617	-0.996116
P00558_11-P00558_191	P00558	11	P00558	191	PGK1	PGK1	cross-link	Intra-protein	42	1.77806e+07	1.62344e+07	4.14704e+07	2.41196e+07	2.41646e+07	2.61779e+07	19469146	15266368	3.61601e+06	2.29762e+07	1.74902e+07	1.09243e+07	1.37263e+07	1.64424e+07	1.67912e+07	1.86863e+07	1.703e+07	2.14523e+07	3.3716e+07	1.78636e+07	4.14704e+07	2.45027e+07	2.54696e+07	2.90784e+07	2.99895e+07	2.9766e+07	1.50425e+07	2.58929e+07	2.02134e+07	2.06217e+07	2.05494e+07	3.05792e+07	1.74207e+07	2.74471e+07	3.20232e+07	3.46222e+07	0.349654	-0.566758	0.648304	-0.110837
P15531_49-P15531_56	P15531	49	P15531	56	NME1	NME1	loop-link	Intra-protein	42	2.88481e+06	3.94852e+06	6.03431e+06	6.60386e+06	6.50501e+06	4.98543e+06	3.10148e+06	2.70043e+06	942215	3.41463e+06	4.2657e+06	3.12775e+06	4.08437e+06	2554226	6.02936e+06	3.86303e+06	3.13793e+06	4.51919e+06	5.47024e+06	4.34478e+06	6.03431e+06	6.70875e+06	6.85629e+06	5.53782e+06	4.7774e+06	5.26524e+06	3.91959e+06	3.8481e+06	4.92987e+06	5.90422e+06	6.11465e+06	4.7503e+06	6.25541e+06	5.67414e+06	5.90055e+06	7.29358e+06	-0.0163302	-0.348652	0.125253	0.278109
P27695_35-P27695_276	P27695	35	P27695	276	APEX1	APEX1	cross-link	Intra-protein	42	6.06627e+06	1.32937e+07	1.10505e+07	1.15085e+07	1.1077e+07	1.0308e+07	7.89238e+06	6.18277e+06	1.71753e+06	5.05261e+06	7.73363e+06	4.23254e+06	5.64363e+06	7.4119e+06	5.98533e+06	5.11968e+06	5.5703e+06	5.79538e+06	1.1503e+07	1.46278e+07	1.10505e+07	1.16913e+07	1.16752e+07	1.14502e+07	1.21571e+07	1.2055e+07	7.14487e+06	5.69401e+06	8.93775e+06	7.98973e+06	8.449e+06	1.37845e+07	6.20973e+06	7.51994e+06	1.04744e+07	9.35325e+06	0.187912	0.534621	0.130017	0.211342
Q9H910_67-Q9H910_59	Q9H910	67	Q9H910	59	JPT2	JPT2	cross-link	Intra-protein	42	2.25523e+06	3.03199e+06	3.68261e+06	5.30368e+06	5.18236e+06	4.31535e+06	3.04883e+06	2.20083e+06	1.00951e+06	3776221	5.2157e+06	2.60518e+06	3141343	2.93904e+06	4.63135e+06	3.325e+06	2.6851e+06	3.36583e+06	4.27641e+06	3.33626e+06	3.68261e+06	5.38792e+06	5.46222e+06	4.79349e+06	4.6963e+06	4.29113e+06	4.19956e+06	4.25559e+06	6.02778e+06	4.91778e+06	4.70286e+06	5.46598e+06	4.80499e+06	4.88386e+06	5.04905e+06	5.43216e+06	-0.154325	-0.512491	-0.369997	0.179003
P49321_643-P49321_636	P49321	643	P49321	636	NASP	NASP	cross-link and loop-link	Intra-protein	41	1.78152e+06	1.92815e+06	4.58856e+06	4.75678e+06	4.84948e+06	4.33811e+06	4.53673e+06	2.5595e+06	1303942	6.82281e+06	5.62931e+06	2.86324e+06	3.35213e+06	2.24662e+06	5.54532e+06	2.39977e+06	1.96657e+06	1.39136e+06	3.37816e+06	2.12165e+06	4.58856e+06	4.83233e+06	5.11136e+06	4.81877e+06	6.9882e+06	4.99045e+06	5.42437e+06	7.68893e+06	6.50579e+06	5.40492e+06	5.01843e+06	4.17821e+06	5.75322e+06	3.52485e+06	3.69793e+06	2.24553e+06	-0.504653	-1.1757	-0.0628477	0.011829
Q16891_516-Q16891_506	Q16891	516	Q16891	506	IMMT	IMMT	cross-link and loop-link	Intra-protein	41	2.17262e+06	3.30797e+06	3.96835e+06	4.91726e+06	4.68277e+06	3.48339e+06	2.46207e+06	1.98623e+06	1.59585e+06	5.45959e+06	3.58288e+06	2.15653e+06	2.75193e+06	2.15925e+06	5.90205e+06	3.51709e+06	2.22925e+06	2.63919e+06	4.11977e+06	3.63995e+06	3.96835e+06	4.99536e+06	4.93565e+06	3.86935e+06	3.79247e+06	3.87271e+06	6.63871e+06	6.15266e+06	4.14074e+06	4.07086e+06	4.11988e+06	4.01573e+06	6.12332e+06	5.16601e+06	4.19188e+06	4.25942e+06	-0.146343	-0.32499	-0.200369	0.131682
O14771_371-O14771_380	O14771	371	O14771	380	ZNF213	ZNF213	loop-link	Intra-protein	41	919257	1.29874e+06	2.29413e+06	1.6729e+06	1.65785e+06	1.77629e+06	1.27218e+06	1.11134e+06	723197	2294115	1895094	1.01647e+06	1.25821e+06	939079	2.06892e+06	1.50799e+06	1.02113e+06	1.25449e+06	1.74311e+06	1.42907e+06	2.29413e+06	1.69947e+06	1.74737e+06	1.9731e+06	1.95961e+06	2.16686e+06	3.00848e+06	2.58534e+06	2.19016e+06	1.91879e+06	1.88364e+06	1.74648e+06	2.14649e+06	2.21499e+06	1.92012e+06	2.02465e+06	-0.224223	-0.510812	0.17206	-0.260807
P00338_14-P00338_155	P00338	14	P00338	155	LDHA	LDHA	cross-link	Intra-protein	41	1.17951e+07	8.11289e+06	1.47832e+07	1.03385e+07	1.04567e+07	2.75208e+07	1.85992e+07	7.10496e+06	4.08584e+06	2.50087e+07	9.22977e+06	1.1354e+07	1.46485e+07	1.33765e+07	2.54209e+07	1.27413e+07	6.88811e+06	7.92261e+06	2.23661e+07	8.92707e+06	1.47832e+07	1.05027e+07	1.10213e+07	3.05701e+07	2.86494e+07	1.38531e+07	1.6997e+07	2.81834e+07	1.06668e+07	2.14328e+07	2.193e+07	2.48773e+07	2.6374e+07	1.87148e+07	1.29524e+07	1.27864e+07	0.262621	-1.06244	-0.334737	-0.827935
P05787_122-P05787_130	P05787	122	P05787	130	KRT8	KRT8	loop-link	Intra-protein	41	3.3925e+06	9.17767e+06	7.32121e+06	4.93063e+06	4.51629e+06	6517944	5.08778e+06	3.65308e+06	2.06157e+06	8.32227e+06	7.26589e+06	5.03098e+06	5.40007e+06	3.94752e+06	5025206	7.84783e+06	5.56426e+06	6.77555e+06	6.43293e+06	1.00987e+07	7.32121e+06	5.00894e+06	4.76018e+06	7.24013e+06	7.83701e+06	7.12269e+06	8.57607e+06	9.37874e+06	8.39719e+06	9.49695e+06	8.08437e+06	7.34152e+06	5.21361e+06	1.15271e+07	1.0463e+07	1.09352e+07	-0.326849	0.323773	-0.140245	-0.68782
P22392_49-P22392_56	P22392	49	P22392	56	NME2	NME2	loop-link	Intra-protein	41	5.19991e+06	1.08027e+07	1.26511e+07	1.36659e+07	1.2841e+07	1.00966e+07	7.46022e+06	5.55834e+06	2.23068e+06	1.17474e+07	1.15281e+07	5.72179e+06	7.47172e+06	5.40773e+06	1.38557e+07	7.41141e+06	6.7912e+06	8.25125e+06	9.86018e+06	1.18868e+07	1.26511e+07	1.3883e+07	1.35344e+07	1.12153e+07	1.14914e+07	1.08375e+07	9.27956e+06	1.32386e+07	1.3323e+07	1.0801e+07	1.11858e+07	1.00572e+07	1.43751e+07	1.08861e+07	1.27701e+07	1.33168e+07	-0.27392	-0.00424863	0.085651	0.219711
P49588_384-P49588_558	P49588	384	P49588	558	AARS1	AARS1	cross-link	Intra-protein	41	1.27167e+06	2.33345e+06	3.25818e+06	5.45859e+06	5.24514e+06	2.32318e+06	1.72247e+06	1.71575e+06	761175	4.58313e+06	2326417	1.16336e+06	1.2471e+06	936025	2.25955e+06	1.55869e+06	1.75293e+06	1.74331e+06	2.41136e+06	2.56762e+06	3.25818e+06	5.54529e+06	5.52838e+06	2.58059e+06	2.65323e+06	3.34534e+06	3.16647e+06	5.16493e+06	2.68864e+06	2.19607e+06	1.86701e+06	1.7408e+06	2.34427e+06	2.28945e+06	3.29621e+06	2.81355e+06	-0.353533	-0.262951	0.0806851	0.847879
P51572_232-P51572_243	P51572	232	P51572	243	BCAP31	BCAP31	cross-link and loop-link	Intra-protein	40	2.37492e+06	4.16072e+06	7.68579e+06	1.14496e+07	1.1306e+07	5.01183e+06	3.65189e+06	2.73281e+06	1.67536e+06	4.72155e+06	4.90289e+06	2.98102e+06	3.53117e+06	4.10795e+06	4.6369e+06	4.70644e+06	3.77507e+06	4.37156e+06	4.50337e+06	4.57827e+06	7.68579e+06	1.16314e+07	1.19166e+07	5.56714e+06	5.62522e+06	5.32838e+06	6.96947e+06	5.32093e+06	5.66628e+06	5.62725e+06	5.28646e+06	7.63989e+06	4.81075e+06	6.91297e+06	7.09863e+06	7.05533e+06	-0.556602	-0.532804	0.214587	0.812348
P05787_285-P05787_92	P05787	285	P05787	92	KRT8	KRT8	cross-link	Intra-protein	40	2.75605e+06	8.74449e+06	6983400	3.23379e+06	3.06223e+06	8.25407e+06	6.12497e+06	3.20836e+06	1.82397e+06	1.02401e+07	7.06768e+06	5.41593e+06	5.65903e+06	4.32747e+06	3.24246e+06	9.74681e+06	6.66385e+06	8.4085e+06	5.22609e+06	9.62206e+06	6983400	3.28516e+06	3.2276e+06	9.16862e+06	9.43466e+06	6.25559e+06	7.58767e+06	1.154e+07	8.16811e+06	1.02236e+07	8.47205e+06	8.04816e+06	3.36403e+06	1.43164e+07	1.25307e+07	1.35706e+07	-0.682982	0.197632	-0.264784	-1.35275
P07237_222-P07237_114	P07237	222	P07237	114	P4HB	P4HB	cross-link	Intra-protein	40	3.1187e+06	5.94213e+06	7.19735e+06	8.73408e+06	8.7676e+06	6.13385e+06	4.36861e+06	2.47856e+06	1.57038e+06	7.64769e+06	8.5151e+06	3609166	4.4677e+06	2.87317e+06	6.93598e+06	4.49618e+06	2.9683e+06	4.04065e+06	5.91375e+06	6.53846e+06	7.19735e+06	8.8728e+06	9.24107e+06	6.81348e+06	6.72923e+06	4.83264e+06	6.53274e+06	8.61853e+06	9.8409e+06	6.81299e+06	6.68854e+06	5.34346e+06	7.19602e+06	6.60413e+06	5.58158e+06	6.52126e+06	-0.241895	-0.0970163	0.0414971	0.343422
P10809_473-P10809_481	P10809	473	P10809	481	HSPD1	HSPD1	loop-link	Intra-protein	40	8.99499e+06	2.07995e+07	8.29276e+06	1.30878e+07	1.15108e+07	9210120	7.94862e+06	7.9869e+06	1.87816e+06	5.49429e+06	6.64594e+06	3.2067e+06	3.94188e+06	6.50682e+06	1.21471e+07	7.39152e+06	5.03638e+06	5.66931e+06	1.70565e+07	2.28869e+07	8.29276e+06	1.32957e+07	1.21324e+07	1.02306e+07	1.22437e+07	1.55727e+07	7.81312e+06	6.19177e+06	7.68072e+06	6.05326e+06	5.90134e+06	1.21013e+07	1.26025e+07	1.08569e+07	9.4704e+06	9.14978e+06	0.621696	1.04589	-0.4187	0.262333
P00367_415-P00367_390	P00367	415	P00367	390	GLUD1	GLUD1	cross-link	Intra-protein	39	3.34388e+06	1.06134e+07	8.99152e+06	1.08901e+07	1.14984e+07	7.18388e+06	5.25407e+06	4182200	3.36546e+06	5.73411e+06	5.36278e+06	4.20475e+06	5.17148e+06	3.33171e+06	9.00053e+06	6.9418e+06	5.03649e+06	6.17855e+06	6.34073e+06	1.16785e+07	8.99152e+06	1.10631e+07	1.21193e+07	7.97985e+06	8.09316e+06	8.15437e+06	1.40002e+07	6.46202e+06	6.19776e+06	7.93727e+06	7.74216e+06	6.19625e+06	9.33797e+06	1.01963e+07	9.4706e+06	9.97165e+06	-0.504678	0.376461	-0.000761341	0.298356
Q01082_1063-Q01082_1120	Q01082	1063	Q01082	1120	SPTBN1	SPTBN1	cross-link	Intra-protein	39	5.50234e+06	8.52875e+06	1.28227e+07	1.3686e+07	1.35806e+07	2.23123e+07	1.44653e+07	5.17297e+06	2.68272e+06	8.59981e+06	7.31852e+06	6.59422e+06	8.39081e+06	4.63407e+06	1.21606e+07	1.0433e+07	9.19066e+06	1.06941e+07	1.04337e+07	9.38466e+06	1.28227e+07	1.39034e+07	1.4314e+07	2.47845e+07	2.22818e+07	1.00862e+07	1.116e+07	9.69151e+06	8.45801e+06	1.24479e+07	1.25618e+07	8.61836e+06	1.26165e+07	1.53243e+07	1.72821e+07	1.72594e+07	-0.374269	-0.527138	-0.0768107	0.03992
Q14974_62-Q14974_68	Q14974	62	Q14974	68	KPNB1	KPNB1	loop-link	Intra-protein	39	2.65932e+06	5.39757e+06	5.98799e+06	5.47224e+06	5.27807e+06	4.37873e+06	3.26477e+06	3.30058e+06	1.59054e+06	5.53736e+06	5.07382e+06	2.9015e+06	3.44146e+06	2.35148e+06	5.82293e+06	3.44511e+06	2.86613e+06	3437129	5.04266e+06	5.93925e+06	5.98799e+06	5.55916e+06	5.56309e+06	4.86389e+06	5.02892e+06	6.4354e+06	6.61659e+06	6.2403e+06	5.86382e+06	5.47714e+06	5.15217e+06	4.37325e+06	6.04125e+06	5.06028e+06	5.38946e+06	5.54723e+06	-0.142368	0.0937278	0.105521	-0.00168562
Q99714_52-Q99714_81	Q99714	52	Q99714	81	HSD17B10	HSD17B10	cross-link	Intra-protein	39	1.27349e+07	1.81585e+07	3.29144e+07	3.51064e+07	3.49843e+07	1.8106e+07	1.24483e+07	1.0965e+07	9.33125e+06	2.76231e+07	2.00805e+07	1.20172e+07	1.38286e+07	1.63152e+07	1.74713e+07	1.47173e+07	1.16802e+07	1.66354e+07	2.41482e+07	1.99809e+07	3.29144e+07	3.5664e+07	3.68735e+07	2.01121e+07	1.91748e+07	2.13794e+07	3.88178e+07	3.11298e+07	2.32071e+07	2.26847e+07	2.07026e+07	3.03427e+07	1.81263e+07	2.16172e+07	2.19633e+07	2.68482e+07	-0.0994446	-0.372744	0.347354	0.463104
O60869_102-O60869_93	O60869	102	O60869	93	EDF1	EDF1	cross-link	Intra-protein	38	9.10865e+06	1.08527e+07	16926754	2.10454e+07	2.01221e+07	2.07396e+07	1.61783e+07	8.68805e+06	3.98969e+06	1.27155e+07	1.71709e+07	1.07993e+07	1.45822e+07	1.34245e+07	2.52759e+07	1.85315e+07	1.0237e+07	1.178e+07	1.7272e+07	1.19418e+07	16926754	2.13797e+07	2.12087e+07	2.30375e+07	2.49204e+07	1.69398e+07	1.6597e+07	1.43297e+07	1.98445e+07	2.03858e+07	2.18308e+07	2.49667e+07	2.62236e+07	2.72197e+07	1.92496e+07	1.90118e+07	-0.224673	-0.757089	-0.253803	0.0831302
P06748_150-P06748_141	P06748	150	P06748	141	NPM1	NPM1	cross-link	Intra-protein	38	2.08552e+07	2.89202e+07	4.86025e+07	4.0471e+07	4.04045e+07	3.74172e+07	2.62971e+07	2.71065e+07	1.43614e+07	4.51762e+07	4.47539e+07	2.71278e+07	3.46514e+07	2.73378e+07	3.81236e+07	4.29804e+07	2.14011e+07	2.35527e+07	3.95461e+07	3.18226e+07	4.86025e+07	4.11138e+07	4.25864e+07	4.1563e+07	4.05071e+07	5.28518e+07	5.97429e+07	5.09111e+07	5.17221e+07	5.12088e+07	5.18762e+07	5.08424e+07	3.9553e+07	6.31309e+07	4.02426e+07	3.8012e+07	-0.231686	-0.545172	0.0658089	-0.175599
P10809_133-P10809_125	P10809	133	P10809	125	HSPD1	HSPD1	cross-link	Intra-protein	38	2.72835e+07	5.97438e+07	46368714	6.95316e+07	6.76964e+07	3.91502e+07	2.99323e+07	2.773e+07	7.98443e+06	40061759	4.20911e+07	1.79388e+07	2.0374e+07	2.57504e+07	5.17429e+07	3.71752e+07	1.70257e+07	2.24646e+07	5.17356e+07	6.57395e+07	46368714	7.0636e+07	7.13522e+07	4.3488e+07	4.61066e+07	5.40674e+07	3.32151e+07	4.51474e+07	4.86446e+07	3.3863e+07	3.05017e+07	4.78901e+07	5.36829e+07	5.4604e+07	3.20151e+07	3.6256e+07	0.10593	0.451533	-0.0520747	0.555177
P12270_315-P12270_322	P12270	315	P12270	322	TPR	TPR	loop-link	Intra-protein	38	862850	2.2039e+06	4.03855e+06	3.94364e+06	3.97932e+06	2654890	2.04111e+06	1.18766e+06	947996	3.60473e+06	2.77107e+06	1.57807e+06	1.8329e+06	1.43388e+06	3.23652e+06	2.07717e+06	1.57646e+06	1.54356e+06	1.63615e+06	2.42507e+06	4.03855e+06	4.00627e+06	4.19421e+06	2.94905e+06	3.14404e+06	2.31567e+06	3.94364e+06	4.06233e+06	3.20253e+06	2.9789e+06	2.74402e+06	2.6667e+06	3.35786e+06	3.05101e+06	2.96436e+06	2.49118e+06	-0.931535	-0.363815	0.371993	0.360418
P36957_197-P36957_203	P36957	197	P36957	203	DLST	DLST	loop-link	Intra-protein	38	1.47955e+06	4.23784e+06	2.05553e+06	2.29004e+06	2.00575e+06	1.80771e+06	1.42123e+06	1.28398e+06	710266	2.14366e+06	1.53322e+06	1.35864e+06	1.62751e+06	1.2341e+06	2.13175e+06	1.94701e+06	1.38848e+06	1.5537e+06	2.80556e+06	4.66313e+06	2.05553e+06	2.32642e+06	2.11406e+06	2.00801e+06	2.1892e+06	2.50347e+06	2.95469e+06	2.41579e+06	1.77195e+06	2.5647e+06	2.43652e+06	2.29515e+06	2.21167e+06	2.85983e+06	2.6109e+06	2.50754e+06	0.156963	0.889971	-0.291814	-0.113217
P38646_555-P38646_563	P38646	555	P38646	563	HSPA9	HSPA9	loop-link	Intra-protein	38	1.21668e+06	1.58157e+06	2.09829e+06	2.04469e+06	1.97374e+06	1.82291e+06	1.31723e+06	1.21786e+06	660502	2.70502e+06	1.67458e+06	1.35269e+06	1.53127e+06	1.09821e+06	1.93197e+06	2.03468e+06	1.32096e+06	1.67833e+06	2.30709e+06	1.74029e+06	2.09829e+06	2.07717e+06	2.08033e+06	2.02489e+06	2.02902e+06	2.37456e+06	2.74767e+06	3.04841e+06	1.93532e+06	2.55346e+06	2.29245e+06	2.04244e+06	2.00441e+06	2.9886e+06	2.48392e+06	2.70868e+06	-0.000325296	-0.407072	-0.137188	-0.151779
P61978_34-P61978_219	P61978	34	P61978	219	HNRNPK	HNRNPK	cross-link	Intra-protein	38	4.79427e+06	1.0243e+07	1.66882e+07	1.26735e+07	1.28716e+07	1.12903e+07	7.36544e+06	5.13533e+06	2.42005e+06	1.50012e+07	9.19316e+06	5.71416e+06	6.03846e+06	6.45048e+06	1.40707e+07	6.94563e+06	6.31764e+06	8.55564e+06	9.091e+06	1.12709e+07	1.66882e+07	1.28748e+07	1.35667e+07	1.25413e+07	1.13454e+07	1.00128e+07	1.00673e+07	1.69055e+07	1.06245e+07	1.07866e+07	9.0401e+06	1.19965e+07	1.45982e+07	1.0202e+07	1.18797e+07	1.38081e+07	-0.409178	-0.0990803	0.467143	0.0928644
Q13813_1828-Q13813_1853	Q13813	1828	Q13813	1853	SPTAN1	SPTAN1	cross-link	Intra-protein	38	4.99865e+06	8.30962e+06	8.26976e+06	8.48494e+06	8.19641e+06	1.55647e+07	1.12845e+07	4.86311e+06	2.43128e+06	5.41313e+06	6.28038e+06	5.604e+06	7.17409e+06	4.44981e+06	9.6101e+06	9.01501e+06	6.91348e+06	8.13321e+06	9.47854e+06	9.14354e+06	8.26976e+06	8.61971e+06	8.63904e+06	1.72893e+07	1.73821e+07	9.48198e+06	1.01141e+07	6.1003e+06	7.25824e+06	1.05786e+07	1.07402e+07	8.27567e+06	9.97039e+06	1.32415e+07	1.30001e+07	1.31263e+07	-0.160643	-0.212555	-0.357462	-0.297668
P09661_205-P09661_221	P09661	205	P09661	221	SNRPA1	SNRPA1	cross-link and loop-link	Intra-protein	37	1.56903e+06	2.79811e+06	2.68336e+06	2.64222e+06	2.43568e+06	2.30596e+06	2.36383e+06	1.79365e+06	1.18043e+06	2.91036e+06	3455251	1.71754e+06	2.10176e+06	1.99429e+06	3.27966e+06	2.20313e+06	2.01219e+06	1.77765e+06	2.97523e+06	3.07892e+06	2.68336e+06	2.68419e+06	2.56721e+06	2.56146e+06	3.64115e+06	3.49722e+06	4.91057e+06	3.27981e+06	3.99323e+06	3.24219e+06	3.14652e+06	3.70895e+06	3.40262e+06	3.23603e+06	3.78372e+06	2.86898e+06	-0.146095	-0.0966723	-0.295053	-0.294607
P08758_301-P08758_309	P08758	301	P08758	309	ANXA5	ANXA5	loop-link	Intra-protein	37	4.85641e+06	3.8452e+06	4.3331e+06	3.65341e+06	3.47967e+06	4.21933e+06	2.79636e+06	3.15298e+06	1.06079e+06	2.93603e+06	4.27241e+06	2.43971e+06	3.143e+06	2.20054e+06	4.02354e+06	2157667	2.1066e+06	2.47749e+06	9.20882e+06	4.23109e+06	4.3331e+06	3.71143e+06	3.66758e+06	4.68683e+06	4.3074e+06	6.14761e+06	4.41286e+06	3.30874e+06	4.93763e+06	4.60543e+06	4.70534e+06	4.09253e+06	4.17438e+06	3.16925e+06	3.96124e+06	3.99845e+06	1.02139	-0.100597	-0.0662294	-0.289651
P10809_160-P10809_180	P10809	160	P10809	180	HSPD1	HSPD1	loop-link	Intra-protein	37	2.21008e+06	4.13427e+06	1.76965e+06	3.21443e+06	2.64044e+06	2.30169e+06	1.20179e+06	1.30394e+06	560236	1.19533e+06	1.10936e+06	657583	919735	1.00278e+06	1.98588e+06	1.24142e+06	1.03432e+06	1.92468e+06	4.1908e+06	4.54917e+06	1.76965e+06	3.26549e+06	2.78303e+06	2.55671e+06	1.8512e+06	2.54239e+06	2.33057e+06	1.34707e+06	1.28208e+06	1.24131e+06	1.37692e+06	1.86495e+06	2.06034e+06	1.82343e+06	1.94494e+06	3.10627e+06	0.848742	0.967121	-0.395015	0.488817
P37802_153-P37802_156	P37802	153	P37802	156	TAGLN2	TAGLN2	cross-link	Intra-protein	37	3.52275e+06	6.39267e+06	1.19474e+07	1.01188e+07	1.05297e+07	9.62277e+06	7.97056e+06	5.10503e+06	1.74148e+06	8.31228e+06	8.15914e+06	7.26285e+06	9.46449e+06	6.6605e+06	1.24421e+07	5.57333e+06	5.43132e+06	5.14159e+06	6.67992e+06	7.03421e+06	1.19474e+07	1.02795e+07	1.10983e+07	1.0689e+07	1.22775e+07	9.95367e+06	7.2445e+06	9.36748e+06	9.42951e+06	1.371e+07	1.41692e+07	1.23871e+07	1.29086e+07	8.18628e+06	1.0213e+07	8.29808e+06	-0.628421	-0.553863	0.210378	-0.00654627
O95336_208-O95336_180	O95336	208	O95336	180	PGLS	PGLS	cross-link	Intra-protein	36	8.16619e+06	1.158e+07	1.51979e+07	1.54976e+07	1.49513e+07	1.17039e+07	8.3215e+06	7.91397e+06	2.8525e+06	1.57348e+07	1.37758e+07	7.27489e+06	8.65558e+06	6.85325e+06	1.61525e+07	9.80907e+06	7765627	9.30298e+06	1.54849e+07	1.27422e+07	1.51979e+07	1.57438e+07	1.57587e+07	1.30007e+07	1.28181e+07	1.54305e+07	1.18663e+07	1.77323e+07	1.59207e+07	1.37327e+07	1.29582e+07	1.27455e+07	1.67581e+07	1.44079e+07	1.46025e+07	1.50142e+07	0.08976	-0.191491	0.0627705	0.113677
P05787_325-P05787_347	P05787	325	P05787	347	KRT8	KRT8	cross-link	Intra-protein	36	1.11968e+07	3.80742e+07	34793542	15076145	1.35644e+07	2.33946e+07	1.38003e+07	1.08972e+07	1.31573e+07	6.10495e+07	2.34666e+07	1.97933e+07	2.76695e+07	1.45736e+07	1.2559e+07	3.24329e+07	1.72842e+07	2.27144e+07	2.12317e+07	4.18951e+07	34793542	1.53156e+07	1.42969e+07	2.59868e+07	2.12575e+07	2.12471e+07	5.4734e+07	6.87994e+07	2.71203e+07	3.73637e+07	4.14236e+07	2.71037e+07	1.30299e+07	4.76384e+07	3.25011e+07	3.66591e+07	-0.607791	0.372776	0.104812	-1.079
P07355_157-P07355_148	P07355	157	P07355	148	ANXA2	ANXA2	cross-link	Intra-protein	36	1.26752e+07	8.83418e+06	9.26668e+06	7.50752e+06	7.59768e+06	3.19998e+07	2.14457e+07	9.35682e+06	5.32029e+06	3.65052e+07	2.11772e+07	1.10198e+07	1.30609e+07	9535848	1.34642e+07	2.56594e+07	1.76984e+07	2.29957e+07	2.4035e+07	9.72075e+06	9.26668e+06	7.62677e+06	8.00797e+06	3.55453e+07	3.30341e+07	1.82437e+07	2.21323e+07	4.11394e+07	2.44745e+07	2.0802e+07	1.95533e+07	1.77346e+07	1.3969e+07	3.76892e+07	3.32801e+07	3.71131e+07	0.065705	-1.24029	-1.3093	-1.59029
P10809_473-P10809_469	P10809	473	P10809	469	HSPD1	HSPD1	cross-link	Intra-protein	36	8.52745e+06	1.49785e+07	7644019	1.51123e+07	1.3413e+07	9.94545e+06	6.77973e+06	6.56276e+06	3.96046e+06	8.3271e+06	6.32173e+06	3.22037e+06	4.71975e+06	5.39701e+06	1.61106e+07	6.61168e+06	5.42319e+06	6.78127e+06	1.61699e+07	1.64817e+07	7644019	1.53523e+07	1.41373e+07	1.10474e+07	1.04432e+07	1.27959e+07	1.64754e+07	9.38418e+06	7.30603e+06	6.07906e+06	7.06588e+06	1.00373e+07	1.67146e+07	9.71144e+06	1.01978e+07	1.09444e+07	0.484811	0.512363	-0.596099	0.409954
P10809_72-P10809_82	P10809	72	P10809	82	HSPD1	HSPD1	cross-link	Intra-protein	36	1.75339e+07	2.94904e+07	1.72478e+07	3.09147e+07	2.92232e+07	2.29856e+07	1.60444e+07	1.65109e+07	9.75455e+06	1.84855e+07	1.30563e+07	6.98822e+06	1.17182e+07	1.12274e+07	36720150	1.35785e+07	12641450	1.34823e+07	3.32482e+07	3.245e+07	1.72478e+07	3.14058e+07	3.08013e+07	2.55324e+07	2.47141e+07	3.21926e+07	4.05787e+07	2.08321e+07	1.50891e+07	1.31916e+07	1.75432e+07	2.08805e+07	3.80969e+07	1.99445e+07	2.37709e+07	2.17593e+07	0.381901	0.346844	-0.564964	0.299655
P14625_161-P14625_168	P14625	161	P14625	168	HSP90B1	HSP90B1	loop-link	Intra-protein	36	8.21355e+06	1.9603e+07	1.37571e+07	1.68429e+07	1.50191e+07	1.05999e+07	7.49993e+06	5.8035e+06	2.24113e+06	1.14906e+07	8.95463e+06	5.46302e+06	6.10158e+06	4.37245e+06	1.01032e+07	6.25544e+06	5.93837e+06	7.95204e+06	1.55747e+07	2.15703e+07	1.37571e+07	1.71104e+07	1.58301e+07	1.17743e+07	1.15526e+07	1.13156e+07	9.32304e+06	1.29493e+07	1.03489e+07	1.03125e+07	9.1346e+06	8.1318e+06	1.0482e+07	9.18817e+06	1.11665e+07	1.28339e+07	0.334332	0.804176	0.155301	0.47
P25705_427-P25705_434	P25705	427	P25705	434	ATP5F1A	ATP5F1A	loop-link	Intra-protein	36	1.26412e+06	3.59004e+06	2.74881e+06	3.32098e+06	3.1395e+06	2.92795e+06	2110993	1.39141e+06	837224	2.1815e+06	2.26662e+06	2.06e+06	2.53269e+06	1.72391e+06	3.34653e+06	1.52806e+06	1.60813e+06	1.79748e+06	2.39705e+06	3.95032e+06	2.74881e+06	3.37373e+06	3.30904e+06	3.25237e+06	3.25169e+06	2.71294e+06	3.48283e+06	2.45843e+06	2.61953e+06	3.88864e+06	3.79166e+06	3.2061e+06	3.472e+06	2.24446e+06	3.02393e+06	2.90099e+06	-0.378347	0.342365	-0.180797	0.11474
Q562R1_51-Q562R1_62	Q562R1	51	Q562R1	62	ACTBL2	ACTBL2	loop-link	Intra-protein	36	562371	813290	1.53406e+06	1.22822e+06	1.15539e+06	1.02791e+06	803649	676062	566825	1.54854e+06	1.35923e+06	625028	751903	628737	1364790	1.00653e+06	673885	786903	1.06638e+06	894909	1.53406e+06	1.24772e+06	1.21778e+06	1.1418e+06	1.23791e+06	1.31817e+06	2.35798e+06	1.74512e+06	1.57086e+06	1.17986e+06	1.12566e+06	1.16931e+06	1.41596e+06	1.47842e+06	1.26717e+06	1.26999e+06	-0.336618	-0.589526	0.18802	-0.110039
O75874_406-O75874_413	O75874	406	O75874	413	IDH1	IDH1	cross-link and loop-link	Intra-protein	35	8.14629e+06	1.64949e+07	1.72925e+07	5.2442e+07	5.1396e+07	1.9838e+07	1.35197e+07	7.5259e+06	2.22395e+06	2.00833e+07	1.55255e+07	7.47897e+06	9.31078e+06	7.43707e+06	1.94266e+07	9.55063e+06	8.08128e+06	1.03851e+07	1.54472e+07	1.81503e+07	1.72925e+07	5.32749e+07	5.41715e+07	2.2036e+07	2.08251e+07	1.46738e+07	9.25157e+06	2.26328e+07	1.79428e+07	1.4118e+07	1.39391e+07	1.38313e+07	2.01549e+07	1.40283e+07	1.5196e+07	1.67606e+07	-0.426644	-0.193994	-0.263843	1.35947
P02786_439-P02786_177	P02786	439	P02786	177	TFRC	TFRC	cross-link	Intra-protein	35	2.17073e+06	6.00584e+06	6.80026e+06	6.54961e+06	6275287	2.1521e+06	1.53748e+06	1.77569e+06	2.0662e+06	2.47566e+06	8.39289e+06	2.53707e+06	3.27461e+06	3.76486e+06	3.66673e+06	5.92162e+06	1665320	2.1974e+06	4.11618e+06	6.60856e+06	6.80026e+06	6.65364e+06	6.61417e+06	2.39055e+06	2.36828e+06	3.46221e+06	8.59535e+06	2.78994e+06	9.69966e+06	4.78921e+06	4.90237e+06	7.00182e+06	3.8042e+06	8.69785e+06	3.13146e+06	3.54642e+06	-0.373314	0.309718	0.350971	0.319525
P07355_313-P07355_279	P07355	313	P07355	279	ANXA2	ANXA2	cross-link	Intra-protein	35	7756446	9.27058e+06	5.48907e+06	5.39951e+06	4.84051e+06	1.90464e+07	7.19936e+06	4.71543e+06	1.49713e+06	6.89842e+06	7.73323e+06	4.01921e+06	5.66863e+06	4.815e+06	5.52289e+06	1.10056e+07	6.83078e+06	1.14476e+07	1.47079e+07	1.02009e+07	5.48907e+06	5.48527e+06	5.10191e+06	2.11567e+07	1.10896e+07	9.19405e+06	6.22804e+06	7.77414e+06	8.9373e+06	7.58703e+06	8.48643e+06	8.95486e+06	5.72995e+06	1.61653e+07	1.28446e+07	1.84754e+07	0.527958	6.54e-05	-0.894004	-0.895002
P07900_631-P07900_585	P07900	631	P07900	585	HSP90AA1	HSP90AA1	cross-link	Intra-protein	35	1.8625e+07	2.70359e+07	3.04322e+07	3.52468e+07	3.43359e+07	2.27072e+07	1.17023e+07	1.50569e+07	3.06136e+06	1.72129e+07	9.17395e+06	7.77367e+06	9.45e+06	8.63573e+06	1.21322e+07	1.20881e+07	8.26288e+06	1.31822e+07	3.53171e+07	2.97491e+07	3.04322e+07	3.58067e+07	3.61901e+07	2.52232e+07	1.80258e+07	2.93577e+07	1.27352e+07	1.9398e+07	1.06023e+07	1.46743e+07	1.41475e+07	1.60606e+07	1.2587e+07	1.77554e+07	1.55375e+07	2.12749e+07	0.68697	0.43945	0.472203	0.706831
P10809_462-P10809_469	P10809	462	P10809	469	HSPD1	HSPD1	loop-link	Intra-protein	35	433005	843347	782063	949621	924682	700418	531771	452628	268572	742703	745462	502228	617526	453836	748906	611262	443891	512739	821072	927982	782063	964704	974617	778024	819119	882525	1.11725e+06	836986	861531	948051	924490	844036	776984	897840	834691	827517	-0.098125	0.0784629	-0.16835	0.134453
P19338_102-P19338_95	P19338	102	P19338	95	NCL	NCL	cross-link	Intra-protein	35	1.56051e+07	2.45912e+07	1.41449e+07	2.28153e+07	2.17765e+07	1.83748e+07	1.59452e+07	1.41716e+07	5.70141e+06	8.41927e+06	1.8457e+07	9.3973e+06	1.38692e+07	1.58859e+07	2.22485e+07	1.58705e+07	1.19907e+07	1.27076e+07	2.95908e+07	2.7059e+07	1.41449e+07	2.31777e+07	2.29525e+07	2.04107e+07	2.45614e+07	2.76315e+07	2.37177e+07	9.48805e+06	2.13307e+07	1.77392e+07	2.07633e+07	2.95443e+07	2.30826e+07	2.33111e+07	2.25473e+07	2.05091e+07	0.407521	0.278485	-0.657345	0.0551106
P19338_116-P19338_109	P19338	116	P19338	109	NCL	NCL	cross-link	Intra-protein	35	2.12326e+07	3.06814e+07	2.21184e+07	3.47693e+07	3.4372e+07	2.82913e+07	2.57139e+07	2.25053e+07	9.73194e+06	13251085	3.00993e+07	1.50416e+07	2.2023e+07	2.51835e+07	3.61781e+07	2.58053e+07	1.90761e+07	1.63728e+07	4.02617e+07	3.37604e+07	2.21184e+07	3.53216e+07	3.62282e+07	3.1426e+07	3.96087e+07	4.38803e+07	4.04846e+07	1.49332e+07	3.47858e+07	2.83939e+07	3.29703e+07	4.68359e+07	3.75345e+07	3.79036e+07	3.58707e+07	2.64243e+07	0.228066	-0.0260074	-0.636096	0.0392075
P27816_312-P27816_318	P27816	312	P27816	318	MAP4	MAP4	loop-link	Intra-protein	35	300299	421264	436080	478132	473500	549602	434906	304974	148289	579276	549589	267873	316021	346272	778244	363215	304671	340624	569434	463540	436080	485726	499070	610498	669911	594633	616879	652812	635160	505662	473111	643990	807421	533502	572902	549737	-0.00985516	-0.306689	-0.394791	-0.23924
P50990_459-P50990_466	P50990	459	P50990	466	CCT8	CCT8	loop-link	Intra-protein	35	2.66178e+06	5.08799e+06	5.19444e+06	4.4796e+06	4.12166e+06	4.16509e+06	3.05824e+06	2.46302e+06	1.10497e+06	3.96631e+06	4.31957e+06	2.69936e+06	2.85533e+06	2.32347e+06	3.46417e+06	3.18676e+06	2.20433e+06	2.72578e+06	5.04732e+06	5.5986e+06	5.19444e+06	4.55075e+06	4.34424e+06	4.62658e+06	4.71079e+06	4.80236e+06	4.59664e+06	4.46981e+06	4.99213e+06	5.09556e+06	4.27467e+06	4.32115e+06	3.59404e+06	4.68081e+06	4.14501e+06	4.39917e+06	0.122704	0.272254	0.164156	-0.026709
P55072_668-P55072_658	P55072	668	P55072	658	VCP	VCP	cross-link	Intra-protein	35	4.59763e+06	9.3978e+06	1.37816e+07	6.3012e+06	6.28069e+06	5.61116e+06	4.01503e+06	4.06845e+06	1.8408e+06	1.00238e+07	8.04053e+06	5.81438e+06	6.817e+06	7.44205e+06	7.07939e+06	5.85783e+06	5.18301e+06	7.55303e+06	8.71812e+06	1.03409e+07	1.37816e+07	6.40128e+06	6.61986e+06	6.23287e+06	6.18459e+06	7.93259e+06	7.65767e+06	1.12963e+07	9.29243e+06	1.09757e+07	1.02056e+07	1.38406e+07	7.34481e+06	8.60415e+06	9.74612e+06	1.21899e+07	-0.0929136	0.153363	0.56774	-0.53857
P62937_76-P62937_82	P62937	76	P62937	82	PPIA	PPIA	loop-link	Intra-protein	35	2.85833e+06	3.97812e+06	5.29362e+06	5308924	5.09567e+06	4.16034e+06	3.19945e+06	3.35742e+06	1.09444e+06	4.39738e+06	6.83604e+06	3.65834e+06	4.76156e+06	2.53471e+06	7.14109e+06	3.75217e+06	2.41098e+06	3.248e+06	5.42003e+06	4.37735e+06	5.29362e+06	5.39325e+06	5.37085e+06	4.6213e+06	4.92831e+06	6.54622e+06	4.55285e+06	4.95561e+06	7.90041e+06	6.90582e+06	7.12847e+06	4.71401e+06	7.40882e+06	5.5113e+06	4.53361e+06	5.24199e+06	-0.0471818	-0.355422	-0.0812263	-0.0543271
P78371_441-P78371_119	P78371	441	P78371	119	CCT2	CCT2	cross-link	Intra-protein	35	7.74133e+06	1.18282e+07	1.87543e+07	1.51003e+07	1.5106e+07	1.40474e+07	9128252	9.63424e+06	3.44465e+06	1.90917e+07	1.78618e+07	8.00005e+06	9108398	7.44837e+06	1.30674e+07	1.12709e+07	7.67791e+06	1.02171e+07	1.46793e+07	1.30152e+07	1.87543e+07	1.53401e+07	1.59218e+07	1.56038e+07	1.40608e+07	1.87846e+07	1.43296e+07	2.15153e+07	2.06428e+07	1.51016e+07	1.36361e+07	1.38523e+07	1.35573e+07	1.65551e+07	1.44375e+07	1.64895e+07	-0.115636	-0.289215	0.237807	-0.0521064
P78417_136-P78417_143	P78417	136	P78417	143	GSTO1	GSTO1	loop-link	Intra-protein	35	1.93185e+06	3.96628e+06	4.53215e+06	5.20321e+06	5.02461e+06	6.15646e+06	2.18854e+06	2.694e+06	504988	2.54628e+06	2.53025e+06	1.97547e+06	2.51165e+06	2.0947e+06	2.34199e+06	2.98981e+06	1.24505e+06	2.56608e+06	3.66321e+06	4.36433e+06	4.53215e+06	5.28586e+06	5.29595e+06	6.83859e+06	3.37113e+06	5.2527e+06	2.10074e+06	2.86951e+06	2.92421e+06	3.72908e+06	3.76016e+06	3.89569e+06	2.42979e+06	4.39152e+06	2.34119e+06	4.14143e+06	-0.110512	0.142137	0.196572	0.418515
Q14019_126-Q14019_72	Q14019	126	Q14019	72	COTL1	COTL1	cross-link	Intra-protein	35	7.99036e+06	3.01307e+06	2.80676e+06	4.76956e+06	4.4856e+06	8.9138e+06	5.79986e+06	4.16699e+06	1.29485e+06	5.7933e+06	5.6738e+06	3.26414e+06	3.52613e+06	1.62799e+07	6.15295e+06	1.1174e+07	8.77461e+06	1.27497e+07	1.51515e+07	3.31545e+06	2.80676e+06	4.84532e+06	4.72783e+06	9.90145e+06	8.93387e+06	8.1247e+06	5.38656e+06	6.52873e+06	6.5572e+06	6.16168e+06	5.27892e+06	3.02771e+07	6.38363e+06	1.64127e+07	1.64997e+07	2.0577e+07	0.616631	-1.57555	-1.81585	-1.02816
P00505_309-P00505_302	P00505	309	P00505	302	GOT2	GOT2	cross-link and loop-link	Intra-protein	34	3.36934e+06	9759981	9.92305e+06	7.96599e+06	7.79483e+06	6.61061e+06	5.3623e+06	3.89481e+06	3.30887e+06	7.68128e+06	9.25505e+06	4.91712e+06	5.83131e+06	4.938e+06	8.13565e+06	4.76305e+06	4.84698e+06	4.43987e+06	6.38901e+06	1.07395e+07	9.92305e+06	8.09252e+06	8.21577e+06	7.34307e+06	8.25988e+06	7.59402e+06	1.37648e+07	8.65638e+06	1.06961e+07	9.282e+06	8.72997e+06	9.1836e+06	8.44067e+06	6.99611e+06	9.11424e+06	7.16557e+06	-0.463607	0.285651	0.171585	-0.12261
P08865_212-P08865_89	P08865	212	P08865	89	RPSA	RPSA	cross-link	Intra-protein	34	4.13365e+06	4.4566e+06	6.95812e+06	6.15765e+06	6.22153e+06	7.5966e+06	6.69495e+06	4.38574e+06	4.20602e+06	9.65495e+06	5.82067e+06	6.81514e+06	7.50657e+06	4.64557e+06	9.29497e+06	6.48589e+06	4846032	4.08246e+06	7.83832e+06	4.90385e+06	6.95812e+06	6.25545e+06	6.5575e+06	8.4383e+06	1.03126e+07	8.55122e+06	1.74969e+07	1.08806e+07	6.72694e+06	1.28649e+07	1.1238e+07	8.63976e+06	9.64345e+06	9.52668e+06	9.11246e+06	6.58873e+06	-0.204127	-0.880757	-0.375974	-0.529557
P14625_537-P14625_597	P14625	537	P14625	597	HSP90B1	HSP90B1	cross-link	Intra-protein	34	5.86467e+06	1.52374e+07	1.03834e+07	1.18717e+07	1.09613e+07	7.82595e+06	3.92581e+06	3.29736e+06	1.02335e+06	4.0837e+06	5.18663e+06	2.91471e+06	3.86083e+06	2531998	5.07236e+06	3.77785e+06	3.32856e+06	5.54007e+06	1.11207e+07	1.67666e+07	1.03834e+07	1.20602e+07	1.15532e+07	8.69307e+06	6.04716e+06	6.42912e+06	4.2571e+06	4.60211e+06	5.99419e+06	5.50208e+06	5.78e+06	4.70896e+06	5.26253e+06	5.54902e+06	6.25901e+06	8.9412e+06	0.51675	1.10909	0.417777	0.633756
P18206_444-P18206_453	P18206	444	P18206	453	VCL	VCL	cross-link	Intra-protein	34	3.8864e+06	4.8571e+06	6.30025e+06	8.85153e+06	9.60851e+06	8.73333e+06	6.13627e+06	4.12021e+06	2.17437e+06	7.62978e+06	5.79397e+06	5.68173e+06	6.43444e+06	3.60323e+06	7.29706e+06	5.18714e+06	4.1271e+06	4.15477e+06	7.36947e+06	5.34454e+06	6.30025e+06	8.99212e+06	1.01274e+07	9.70098e+06	9.45206e+06	8.03351e+06	9.04531e+06	8.59834e+06	6.69609e+06	1.07254e+07	9.63292e+06	6.70123e+06	7.57064e+06	7.61902e+06	7.76058e+06	6.70544e+06	-0.142042	-0.605536	-0.368194	0.145058
P24534_78-P24534_96	P24534	78	P24534	96	EEF1B2	EEF1B2	loop-link	Intra-protein	34	461126	419429	1371960	1.00864e+06	1.04199e+06	763426	667218	492615	321236	1.53251e+06	1.18092e+06	474696	574881	447559	1.64941e+06	614716	266364	284202	874396	461521	1371960	1.02466e+06	1.09825e+06	848014	1.02776e+06	960491	1.33634e+06	1.72706e+06	1.36478e+06	896080	860648	832363	1.71125e+06	902914	500870	458679	-0.214176	-1.13607	0.435704	0.0146159
P39687_137-P39687_110	P39687	137	P39687	110	ANP32A	ANP32A	cross-link	Intra-protein	34	2.80173e+06	3.92565e+06	1.24183e+07	4.92737e+06	5.26564e+06	5.3832e+06	5.22651e+06	3.15862e+06	1.3394e+06	5.76096e+06	6.94607e+06	3.63478e+06	4.64147e+06	4.42756e+06	7.49589e+06	3.57728e+06	4.74448e+06	3.04345e+06	5.31269e+06	4.31962e+06	1.24183e+07	5.00563e+06	5.55e+06	5.97966e+06	8.05071e+06	6.1586e+06	5.57187e+06	6.49228e+06	8.02757e+06	6.86135e+06	6.94869e+06	8.2343e+06	7.77692e+06	5.25441e+06	8.9215e+06	4.91186e+06	-0.348954	-0.647494	0.875993	-0.434845
P40939_728-P40939_334	P40939	728	P40939	334	HADHA	HADHA	cross-link	Intra-protein	34	7134292	5.23364e+06	9.3125e+06	1.59492e+07	1.5108e+07	8.8833e+06	6.24312e+06	5.10964e+06	3.38331e+06	1.61971e+07	1.11666e+07	7.93918e+06	8.88778e+06	1.03659e+07	1.51891e+07	1.17547e+07	7.00729e+06	8.27195e+06	1.35282e+07	5.75887e+06	9.3125e+06	1.62025e+07	1.59239e+07	9.86757e+06	9.61665e+06	9.96268e+06	1.40745e+07	1.82532e+07	1.29052e+07	1.49867e+07	1.33058e+07	1.92783e+07	1.57586e+07	1.72657e+07	1.31765e+07	1.33502e+07	0.00581678	-1.22629	-0.532911	0.266067
P49773_30-P49773_21	P49773	30	P49773	21	HINT1	HINT1	cross-link	Intra-protein	34	4.40504e+06	5.93929e+06	8.45114e+06	1.16761e+07	11319142	8.24727e+06	5025489	4.17942e+06	1.13679e+06	7.37957e+06	4.20937e+06	4.15545e+06	5.42882e+06	3.58988e+06	5.74676e+06	5.70862e+06	5.10228e+06	7.62557e+06	8.35293e+06	6.53533e+06	8.45114e+06	1.18616e+07	1.19304e+07	9.16107e+06	7.74107e+06	8.14894e+06	4.72901e+06	8.31637e+06	4.86477e+06	7.8442e+06	8.12742e+06	6.6764e+06	5.96222e+06	8.38499e+06	9.59431e+06	1.2307e+07	0.0131444	-0.340878	0.0300078	0.519083
P62937_76-P62937_44	P62937	76	P62937	44	PPIA	PPIA	cross-link	Intra-protein	34	5.13127e+06	7.59556e+06	1.32312e+07	12198910	1.16507e+07	9.41788e+06	6.68982e+06	7.16632e+06	2.30192e+06	1.06953e+07	1.49124e+07	7.43822e+06	1.00816e+07	5.09988e+06	1.6806e+07	8097759	5.30507e+06	5.66924e+06	9.73002e+06	8.35783e+06	1.32312e+07	1.23927e+07	1.22798e+07	1.04614e+07	1.03047e+07	1.39727e+07	9.57595e+06	1.2053e+07	1.72343e+07	1.40411e+07	1.5093e+07	9.48467e+06	1.74361e+07	1.18942e+07	9.97563e+06	9.14967e+06	-0.306975	-0.52629	0.136453	0.0419975
P63104_68-P63104_74	P63104	68	P63104	74	YWHAZ	YWHAZ	loop-link	Intra-protein	34	5.65347e+06	6.3727e+06	6.381e+06	8.15743e+06	7.10394e+06	8.85912e+06	5.41217e+06	4.86887e+06	1.34905e+06	8.79259e+06	7.75113e+06	5.08553e+06	5643037	3.49044e+06	7.94588e+06	5.88527e+06	3.84024e+06	5.72881e+06	1.07202e+07	7.01224e+06	6.381e+06	8.287e+06	7.48756e+06	9.84072e+06	8.3367e+06	9.49321e+06	5.612e+06	9.90877e+06	8.95798e+06	9.59991e+06	8.44812e+06	6.49146e+06	8.24378e+06	8.64446e+06	7.22118e+06	9.24581e+06	0.364024	-0.248366	-0.384459	-0.00739048
Q14764_429-Q14764_440	Q14764	429	Q14764	440	MVP	MVP	cross-link and loop-link	Intra-protein	33	499285	1077949	1.62286e+06	1.81876e+06	1.65286e+06	1.3997e+06	1.20938e+06	794095	352241	2.40004e+06	1.42961e+06	1.46454e+06	1.49406e+06	1.29079e+06	1.25026e+06	1.81756e+06	1.42307e+06	1.91316e+06	946755	1.18613e+06	1.62286e+06	1.84765e+06	1.74212e+06	1.55479e+06	1.86288e+06	1.54831e+06	1.46531e+06	2.70471e+06	1.6522e+06	2.7646e+06	2.23674e+06	2.40059e+06	1.29714e+06	2.66969e+06	2.67593e+06	3.08767e+06	-1.04922	-0.724025	-0.271748	-0.0845909
O00154_355-O00154_362	O00154	355	O00154	362	ACOT7	ACOT7	cross-link	Intra-protein	33	3.01798e+06	4.19431e+06	6.97096e+06	1.00464e+07	1.00237e+07	7.91962e+06	5.44964e+06	3.65756e+06	1.84478e+06	8.2406e+06	7.06448e+06	3.72225e+06	4.31088e+06	3.82258e+06	7973832	3.67705e+06	2.32462e+06	2.56067e+06	5.72275e+06	4.61523e+06	6.97096e+06	1.0206e+07	1.0565e+07	8.79711e+06	8.39441e+06	7.13143e+06	7.67426e+06	9.2867e+06	8.16441e+06	7.02645e+06	6.45377e+06	7.10917e+06	8.27278e+06	5.40096e+06	4.37121e+06	4.1327e+06	-0.339008	-0.649313	-0.0543581	0.495627
O43169_39-O43169_34	O43169	39	O43169	34	CYB5B	CYB5B	cross-link	Intra-protein	33	3520152	1.22515e+07	1.18525e+07	1.01763e+07	1.0088e+07	5.51011e+06	3.94571e+06	4.72308e+06	4.00879e+06	1.33006e+07	9.60542e+06	9.35246e+06	1.21487e+07	8.30693e+06	7.55867e+06	9.08174e+06	8.0656e+06	1.16092e+07	6.67498e+06	1.3481e+07	1.18525e+07	1.03379e+07	1.06328e+07	6.12063e+06	6.07781e+06	9.20897e+06	1.66765e+07	1.49891e+07	1.1101e+07	1.76546e+07	1.81877e+07	1.54491e+07	7.84205e+06	1.33395e+07	1.51665e+07	1.87362e+07	-0.895628	0.118462	-0.0672707	-0.264515
O75643_2059-O75643_1421	O75643	2059	O75643	1421	SNRNP200	SNRNP200	cross-link	Intra-protein	33	3.67556e+06	7.07812e+06	9.39993e+06	8.5159e+06	7.96334e+06	7.01135e+06	5.6408e+06	4.81893e+06	3.36488e+06	7.06112e+06	9.20659e+06	4.49819e+06	5.65668e+06	4.94106e+06	9384189	6.61027e+06	5.13466e+06	4.7148e+06	6.96967e+06	7.78845e+06	9.39993e+06	8.65116e+06	8.39338e+06	7.78821e+06	8.68887e+06	9.39585e+06	1.39978e+07	7.95749e+06	1.06401e+07	8.4912e+06	8.46855e+06	9.1893e+06	9.73602e+06	9.70936e+06	9.6552e+06	7.60928e+06	-0.373546	-0.213299	0.0580145	-0.0617416
P15880_65-P15880_74	P15880	65	P15880	74	RPS2	RPS2	cross-link	Intra-protein	33	1.20402e+07	1.78401e+07	2.55045e+07	2.36975e+07	2.51364e+07	2.72596e+07	1.77383e+07	1.14221e+07	8.03081e+06	3.28308e+07	2.42419e+07	1.53128e+07	1.93317e+07	1.28257e+07	2.69238e+07	1.54879e+07	1.34679e+07	1.58054e+07	2.28308e+07	1.96305e+07	2.55045e+07	2.40739e+07	2.64938e+07	3.028e+07	2.73234e+07	2.22706e+07	3.3408e+07	3.69984e+07	2.80163e+07	2.89058e+07	2.89412e+07	2.3853e+07	2.79332e+07	2.27491e+07	2.53249e+07	2.55086e+07	-0.224195	-0.442078	-0.0644247	-0.147708
P16104_128-P16104_134	P16104	128	P16104	134	H2AX	H2AX	loop-link	Intra-protein	33	4.14113e+06	9.76766e+06	9.22673e+06	7.63219e+06	7.16215e+06	6.70273e+06	3.40112e+06	3.58625e+06	2.0865e+06	3.57751e+06	5.40132e+06	1783612	2.42715e+06	3.15555e+06	6.18423e+06	3.80579e+06	2.68316e+06	4.36821e+06	7.85249e+06	1.07479e+07	9.22673e+06	7.75341e+06	7.54892e+06	7.44539e+06	5.23896e+06	6.9924e+06	8.67978e+06	4.03165e+06	6.24231e+06	3.36691e+06	3.63366e+06	5.86864e+06	6.41608e+06	5.59006e+06	5.0454e+06	7.04992e+06	0.251528	0.70436	0.484197	0.233208
P23246_271-P23246_279	P23246	271	P23246	279	SFPQ	SFPQ	loop-link	Intra-protein	33	1.76949e+06	3.49712e+06	3.34154e+06	3.22738e+06	3.17836e+06	2.75979e+06	2.13783e+06	1.94115e+06	1.0925e+06	3.28082e+06	2.79625e+06	1.77375e+06	2.00144e+06	1.68802e+06	2.9842e+06	1.99991e+06	1.63409e+06	2007831	3.35535e+06	3.84807e+06	3.34154e+06	3.27864e+06	3.35e+06	3.06558e+06	3.29303e+06	3.78481e+06	4.54479e+06	3.69731e+06	3.23162e+06	3.3483e+06	2.99632e+06	3.13935e+06	3.09608e+06	2.93753e+06	3.07274e+06	3.24047e+06	-0.00536956	0.192303	-0.0113221	-0.0387367
P30101_296-P30101_332	P30101	296	P30101	332	PDIA3	PDIA3	cross-link	Intra-protein	33	1.57601e+07	5.84973e+07	1.80973e+07	36572381	3.26008e+07	2.74566e+07	1.83282e+07	1.35889e+07	5.80145e+06	3.54759e+07	3.23212e+07	1.48123e+07	1.81998e+07	1.59838e+07	2.14221e+07	1.6127e+07	2.1285e+07	3.08513e+07	2.98845e+07	6.43679e+07	1.80973e+07	3.71533e+07	3.43613e+07	3.04988e+07	2.82321e+07	2.64954e+07	2.41339e+07	3.99794e+07	3.73536e+07	2.79611e+07	2.72468e+07	2.97264e+07	2.22253e+07	2.36878e+07	4.00243e+07	4.97913e+07	-0.136299	0.970642	-0.859926	0.17779
P49327_1866-P49327_1611	P49327	1866	P49327	1611	FASN	FASN	cross-link	Intra-protein	33	4.18239e+06	7.04644e+06	1.04986e+07	1.97509e+07	1.95685e+07	1.54173e+07	1.24461e+07	5.14273e+06	3.41451e+06	9.45072e+06	2.84193e+07	8.96874e+06	1.16932e+07	5.50924e+06	1.9721e+07	8.81995e+06	6.31024e+06	6.42444e+06	7.93073e+06	7.7536e+06	1.04986e+07	2.00646e+07	2.06253e+07	1.71255e+07	1.91716e+07	1.00272e+07	1.42043e+07	1.06504e+07	3.28441e+07	1.69302e+07	1.75057e+07	1.0246e+07	2.04604e+07	1.2955e+07	1.18658e+07	1.03685e+07	-0.925982	-0.958568	-0.521311	0.413144
Q15019_318-Q15019_325	Q15019	318	Q15019	325	SEPTIN2	SEPTIN2	loop-link	Intra-protein	33	1.36093e+06	1.88853e+06	3.77112e+06	2.71486e+06	2.68228e+06	3.02924e+06	2.83761e+06	1.86821e+06	754575	2.55542e+06	4283132	2.12551e+06	2.69168e+06	2.05939e+06	6.21253e+06	3.25685e+06	1.79557e+06	1.5847e+06	2.58063e+06	2.07805e+06	3.77112e+06	2.75799e+06	2.82713e+06	3.36488e+06	4.37095e+06	3.6426e+06	3.13901e+06	2.87981e+06	4.95002e+06	4.0123e+06	4.02969e+06	3.83001e+06	6.44545e+06	4.78377e+06	3.37639e+06	2.55757e+06	-0.493514	-0.806003	0.0537584	-0.39762
Q86V21_640-Q86V21_646	Q86V21	640	Q86V21	646	AACS	AACS	loop-link	Intra-protein	33	1.38021e+06	2.65472e+06	2.0695e+06	2.17424e+06	2.05025e+06	2.02604e+06	1.66178e+06	2.08021e+06	636123	1.28376e+06	2.07755e+06	1.52498e+06	2.02376e+06	1.63718e+06	2.39627e+06	1.88293e+06	1.45592e+06	1.54317e+06	2.61719e+06	2.92114e+06	2.0695e+06	2.20877e+06	2.16097e+06	2.25053e+06	2.55974e+06	4.05595e+06	2.64625e+06	1.44672e+06	2.40103e+06	2.87868e+06	3.02975e+06	3.0448e+06	2.48611e+06	2.76571e+06	2.73771e+06	2.49055e+06	0.0103982	0.168911	-0.328341	-0.234376
Q9Y4L1_91-Q9Y4L1_75	Q9Y4L1	91	Q9Y4L1	75	HYOU1	HYOU1	cross-link	Intra-protein	33	7.31823e+06	1.65306e+07	1.51488e+07	9.66147e+06	8.53054e+06	6.23096e+06	4.75692e+06	7.95227e+06	2.41991e+06	1.09173e+07	1.30511e+07	6.6853e+06	8.43511e+06	7.93803e+06	9.25552e+06	6.15568e+06	7.18763e+06	9.25989e+06	1.3877e+07	1.81896e+07	1.51488e+07	9.81492e+06	8.99121e+06	6.92135e+06	7.32738e+06	1.55052e+07	1.00668e+07	1.23031e+07	1.50832e+07	1.26198e+07	1.26281e+07	1.4763e+07	9.60253e+06	9.04165e+06	1.35156e+07	1.49447e+07	0.180934	0.571353	0.307446	-0.318711
P05787_347-P05787_304	P05787	347	P05787	304	KRT8	KRT8	cross-link	Intra-protein	32	5.19871e+06	1.34033e+07	9.46868e+06	5.26843e+06	4.56504e+06	6.26145e+06	3.73149e+06	4.12885e+06	4.65471e+06	1.41524e+07	7.33698e+06	8.89335e+06	1.08994e+07	6.26231e+06	4.05877e+06	1.1582e+07	3.99054e+06	3.88873e+06	9.85791e+06	1.47484e+07	9.46868e+06	5.35211e+06	4.81156e+06	6.95522e+06	5.74784e+06	8.05035e+06	1.93635e+07	1.59489e+07	8.47935e+06	1.67879e+07	1.63173e+07	1.16465e+07	4.21094e+06	1.7012e+07	7.5038e+06	6.27607e+06	-0.0875087	0.4937	-0.145626	-0.968683
P08195_160-P08195_166	P08195	160	P08195	166	SLC3A2	SLC3A2	loop-link	Intra-protein	32	566662	698477	687940	726919	656477	598594	480066	479952	391847	679062	744263	362544	435478	345724	534934	710943	527922	609898	1.07452e+06	768574	687940	738465	691929	664919	739475	935800	1.63007e+06	765265	860145	684371	651949	642971	554990	1.04425e+06	992702	984322	0.355926	-0.127505	-0.287406	-0.185159
P16615_158-P16615_120	P16615	158	P16615	120	ATP2A2	ATP2A2	cross-link	Intra-protein	32	582266	797821	1.63887e+06	1.56859e+06	1.62067e+06	973702	665508	483129	382006	1.41659e+06	1.09512e+06	659385	781223	512511	1.16975e+06	852363	609109	675006	1.10411e+06	877887	1.63887e+06	1.59351e+06	1.70819e+06	1.08159e+06	1.02512e+06	941995	1.58914e+06	1.59642e+06	1.26563e+06	1.24472e+06	1.16956e+06	953158	1.21361e+06	1.25198e+06	1.14537e+06	1.0894e+06	-0.178424	-0.509194	0.391402	0.350903
P16949_128-P16949_119	P16949	128	P16949	119	STMN1	STMN1	cross-link	Intra-protein	32	6.3815e+06	8.47641e+06	6.53475e+06	7.41019e+06	7.16398e+06	7.95861e+06	6.05254e+06	5.5668e+06	1.52772e+06	3.5871e+06	4.74922e+06	3.62234e+06	4.75669e+06	5.26622e+06	6.54799e+06	3.57052e+06	2.82333e+06	3.56363e+06	1.21007e+07	9.32707e+06	6.53475e+06	7.52789e+06	7.55085e+06	8.84042e+06	9.3231e+06	1.0854e+07	6.35526e+06	4.04246e+06	5.48868e+06	6.83786e+06	7.12118e+06	9.79403e+06	6.79349e+06	5.24448e+06	5.30899e+06	5.7514e+06	0.692306	0.316709	-0.196585	0.00752987
P25705_531-P25705_427	P25705	531	P25705	427	ATP5F1A	ATP5F1A	cross-link	Intra-protein	32	5.58995e+06	1.30339e+07	1.85447e+07	1.86699e+07	1.95684e+07	1.42727e+07	9.44119e+06	7.22533e+06	3.49525e+06	1.70596e+07	1.38093e+07	10656247	1.32612e+07	8.51663e+06	1.83437e+07	6.53667e+06	8.48379e+06	9.70496e+06	1.05998e+07	1.4342e+07	1.85447e+07	1.89664e+07	2.06251e+07	1.58541e+07	1.45428e+07	1.40878e+07	1.45401e+07	1.92252e+07	1.59594e+07	2.01157e+07	1.98532e+07	1.58391e+07	1.90314e+07	9.60125e+06	1.59529e+07	1.5663e+07	-0.620562	-0.184353	0.186411	0.218853
P53985_473-P53985_479	P53985	473	P53985	479	SLC16A1	SLC16A1	loop-link	Intra-protein	32	1.70501e+06	1.27342e+06	1.44161e+06	1.21515e+06	1.1537e+06	2.01957e+06	1.47047e+06	996189	992709	2.61605e+06	1.85885e+06	1.01041e+06	1.13751e+06	691422	1.50206e+06	932455	1.16251e+06	1.31456e+06	3.23307e+06	1.40122e+06	1.44161e+06	1.23445e+06	1.216e+06	2.24334e+06	2.26505e+06	1.94235e+06	4.12965e+06	2.94815e+06	2.14828e+06	1.90734e+06	1.70296e+06	1.28589e+06	1.55838e+06	1.36962e+06	2.18598e+06	2.12158e+06	0.679547	-0.526679	-0.485677	-0.709485
P67936_177-P67936_184	P67936	177	P67936	184	TPM4	TPM4	loop-link	Intra-protein	32	2.58119e+06	6.08967e+06	1.20336e+07	5.60478e+06	5.84213e+06	7.0883e+06	4.82094e+06	3382481	1.34873e+06	8.52313e+06	6.31367e+06	4.49115e+06	5221257	3.57921e+06	7.35595e+06	5.94507e+06	4.61865e+06	5.73785e+06	4.8945e+06	6.7008e+06	1.20336e+07	5.6938e+06	6.15762e+06	7.87369e+06	7.42599e+06	6.59509e+06	5.61067e+06	9.6051e+06	7.29671e+06	8.4779e+06	7.81668e+06	6.65655e+06	7.63174e+06	8.7323e+06	8.68489e+06	9.26039e+06	-0.638504	-0.18533	0.659328	-0.420272
O00461_86-O00461_93	O00461	86	O00461	93	GOLIM4	GOLIM4	loop-link	Intra-protein	31	992282	2.28782e+06	7.91918e+06	4.79081e+06	4.91417e+06	2.80926e+06	2.04406e+06	1.63356e+06	772227	1.58345e+06	2.19207e+06	1.44907e+06	1.73734e+06	2.14949e+06	2.19663e+06	1.91766e+06	1.46566e+06	1.71368e+06	1.88158e+06	2.51741e+06	7.91918e+06	4.8669e+06	5.17955e+06	3.12052e+06	3.14859e+06	3.18508e+06	3.21245e+06	1.78446e+06	2.53337e+06	2.7354e+06	2.60095e+06	3.99758e+06	2.27899e+06	2.81671e+06	2.75602e+06	2.76574e+06	-0.808098	-0.388104	1.2653	0.562957
O75874_58-O75874_65	O75874	58	O75874	65	IDH1	IDH1	loop-link	Intra-protein	31	877154	1.73952e+06	1.94596e+06	4.50889e+06	4.61052e+06	1.87518e+06	1.4382e+06	918991	380933	2.02494e+06	1.78361e+06	930127	1.15245e+06	879242	2.09055e+06	1.06718e+06	954617	1.07268e+06	1.66328e+06	1.91409e+06	1.94596e+06	4.5805e+06	4.85949e+06	2.08295e+06	2.21535e+06	1.79183e+06	1.58467e+06	2.282e+06	2.06132e+06	1.75579e+06	1.72532e+06	1.6352e+06	2.16893e+06	1.5675e+06	1.79506e+06	1.73122e+06	-0.394721	-0.192092	-0.168269	1.06676
P10809_405-P10809_205	P10809	405	P10809	205	HSPD1	HSPD1	cross-link	Intra-protein	31	942922	1.21461e+06	1.56686e+06	1.75062e+06	1.8043e+06	1.30713e+06	875125	666309	303952	1.40704e+06	728612	467895	570537	592998	1.78135e+06	928114	752024	951975	1.78799e+06	1.3365e+06	1.56686e+06	1.77843e+06	1.90173e+06	1.45196e+06	1.34801e+06	1.29915e+06	1.26443e+06	1.58566e+06	842057	883242	854143	1.10285e+06	1.84814e+06	1.36324e+06	1.4141e+06	1.53641e+06	0.35492	-0.0649543	0.164464	0.347186
P30101_218-P30101_146	P30101	218	P30101	146	PDIA3	PDIA3	cross-link	Intra-protein	31	8506491	4.0078e+07	9.28046e+06	1.34886e+07	1.23445e+07	1.40542e+07	1.39488e+07	1.49368e+07	4.12462e+06	2.26808e+07	2.16373e+07	1.33303e+07	1.71562e+07	1.5857e+07	1.4432e+07	1.43844e+07	2.38598e+07	1.45288e+07	1.61302e+07	4.41001e+07	9.28046e+06	1.37028e+07	1.30111e+07	1.56114e+07	2.14862e+07	2.91234e+07	1.71583e+07	2.556e+07	2.50062e+07	2.51635e+07	2.56844e+07	2.94905e+07	1.4973e+07	2.11282e+07	4.4866e+07	2.34482e+07	-0.515088	0.935932	-1.31258	-0.75038
P33991_837-P33991_858	P33991	837	P33991	858	MCM4	MCM4	cross-link	Intra-protein	31	517287	1.22396e+06	2.55555e+06	3.91954e+06	3.86396e+06	2.74366e+06	1.98866e+06	1.09207e+06	1.05385e+06	2.1487e+06	2.71296e+06	1.38325e+06	1.679e+06	1.29074e+06	4.58794e+06	1.60123e+06	810589	935842	980891	1.3468e+06	2.55555e+06	3.98179e+06	4.07263e+06	3.04766e+06	3.06326e+06	2.1293e+06	4.38398e+06	2.42146e+06	3.13537e+06	2.61115e+06	2.51361e+06	2.40049e+06	4.75995e+06	2.35193e+06	1.52423e+06	1.51037e+06	-1.46644	-1.00907	-0.084967	0.554817
P35579_373-P35579_299	P35579	373	P35579	299	MYH9	MYH9	cross-link	Intra-protein	31	1.85887e+06	2.3661e+06	3.08889e+06	4.14694e+06	4.17976e+06	3022266	2.0492e+06	1122717	779085	4.44533e+06	3.19099e+06	2.17976e+06	2.61876e+06	2.48431e+06	3.26782e+06	2.66255e+06	1.52295e+06	2.04539e+06	3.52482e+06	2.60356e+06	3.08889e+06	4.21281e+06	4.40548e+06	3.35713e+06	3.15651e+06	2.18905e+06	3.24097e+06	5.00964e+06	3.68783e+06	4.11471e+06	3.92051e+06	4.62027e+06	3.39033e+06	3.91083e+06	2.86374e+06	3.30108e+06	-0.0259459	-0.463013	-0.216409	0.231286
P51659_50-P51659_57	P51659	50	P51659	57	HSD17B4	HSD17B4	loop-link	Intra-protein	31	779088	678805	990262	1.08441e+06	1.02757e+06	1.11561e+06	627260	513576	212596	712705	867405	663363	784288	539434	844529	608853	675237	1.91306e+06	1.47732e+06	746928	990262	1.10163e+06	1.08306e+06	1.23923e+06	966207	1.00136e+06	884392	803179	1.00246e+06	1.25222e+06	1.17415e+06	1.00323e+06	876192	894302	1.26971e+06	3.08752e+06	0.350702	-0.633242	-0.226401	-0.0726409
P61289_36-P61289_14	P61289	36	P61289	14	PSME3	PSME3	cross-link	Intra-protein	31	1.52118e+06	3.41075e+06	5.52707e+06	4.40332e+06	4.2943e+06	2.54334e+06	1910085	1.80312e+06	1.04595e+06	3.4626e+06	4.5786e+06	2.88922e+06	3.13119e+06	2.74549e+06	4.46555e+06	2.65895e+06	2.46559e+06	3.10758e+06	2.88449e+06	3.75304e+06	5.52707e+06	4.47325e+06	4.5262e+06	2.82514e+06	2.94222e+06	3.51569e+06	4.35115e+06	3.90216e+06	5.29148e+06	5.45396e+06	4.68766e+06	5.10601e+06	4.63297e+06	3.90555e+06	4.6363e+06	5.01538e+06	-0.576573	-0.196833	0.361624	0.0564344
P62979_6-P62979_29	P62979	6	P62979	29	RPS27A	RPS27A	cross-link	Intra-protein	31	2.33437e+06	4.22978e+06	4.55046e+06	4.45501e+06	4.39674e+06	3.19672e+06	1.66403e+06	1.54808e+06	715762	2.66109e+06	2.49153e+06	1.31704e+06	1.79109e+06	1.84802e+06	3.32349e+06	1.86642e+06	1.80991e+06	3.60202e+06	4.42649e+06	4.65427e+06	4.55046e+06	4.52577e+06	4.63417e+06	3.55091e+06	2.5632e+06	3.01842e+06	2.97755e+06	2.9989e+06	2.87946e+06	2.48616e+06	2.68142e+06	3.43692e+06	3.4481e+06	2.74145e+06	3.40336e+06	5.81336e+06	0.29838	0.370772	0.338231	0.330381
Q8N163_832-Q8N163_839	Q8N163	832	Q8N163	839	CCAR2	CCAR2	loop-link	Intra-protein	31	777618	1.39288e+06	1.59431e+06	1.64933e+06	1.57522e+06	1.43096e+06	1.08809e+06	784209	441868	1.4487e+06	1516785	870401	1.07778e+06	614279	1.63055e+06	678268	785033	955603	1.47454e+06	1.53267e+06	1.59431e+06	1.67553e+06	1.66029e+06	1.58951e+06	1.67605e+06	1.52904e+06	1.83816e+06	1.6326e+06	1.75295e+06	1.64305e+06	1.61354e+06	1.14242e+06	1.69168e+06	996261	1.47617e+06	1.54226e+06	-0.0803108	-0.0245273	0.0323618	0.104046
Q9Y3C8_17-Q9Y3C8_33	Q9Y3C8	17	Q9Y3C8	33	UFC1	UFC1	cross-link	Intra-protein	31	6.16678e+06	1.14984e+07	1.76391e+07	1.23656e+07	1.20868e+07	1.15175e+07	7.47393e+06	6.12474e+06	3.1891e+06	1.46078e+07	15499986	1.11086e+07	1.25867e+07	8.47997e+06	1.40951e+07	6.45901e+06	7.98014e+06	1.04394e+07	1.16936e+07	1.26523e+07	1.76391e+07	1.2562e+07	1.27396e+07	1.27937e+07	1.15125e+07	1.19419e+07	1.32666e+07	1.64622e+07	1.79133e+07	2.09696e+07	1.88434e+07	1.57709e+07	1.46235e+07	9.48718e+06	1.50058e+07	1.68483e+07	-0.319842	-0.206159	0.273214	-0.216493
Q9P2E9_819-Q9P2E9_826	Q9P2E9	819	Q9P2E9	826	RRBP1	RRBP1	cross-link and loop-link	Intra-protein	30	1.32503e+06	2.5661e+06	2.83827e+06	2.74768e+06	2.6861e+06	2.18513e+06	1.76886e+06	1.75805e+06	862110	3.23989e+06	2.48335e+06	1.7355e+06	2.15106e+06	1.89577e+06	2.76842e+06	1.70942e+06	1.59638e+06	1.8604e+06	2.51254e+06	2.82363e+06	2.83827e+06	2.79132e+06	2.83116e+06	2.42724e+06	2.72468e+06	3.42781e+06	3.58636e+06	3.65118e+06	2.87001e+06	3.2761e+06	3.22032e+06	3.52571e+06	2.87221e+06	2.51084e+06	3.00184e+06	3.00253e+06	-0.252972	-0.0845722	-0.0771104	-0.101172
O75369_1345-O75369_1423	O75369	1345	O75369	1423	FLNB	FLNB	cross-link	Intra-protein	30	9134389	9.86539e+06	5.66596e+06	8.91528e+06	8.39213e+06	1.38688e+07	7.64393e+06	4.06523e+06	1.5496e+06	9.79451e+06	7911930	4.45936e+06	5.60708e+06	4.7943e+06	5.83893e+06	8.45917e+06	6.0813e+06	7.60041e+06	1.73208e+07	1.08554e+07	5.66596e+06	9.05688e+06	8.84532e+06	1.54054e+07	1.17744e+07	7.92631e+06	6.44631e+06	1.10379e+07	9.14382e+06	8.4179e+06	8.39429e+06	8.91636e+06	6.05784e+06	1.24251e+07	1.14353e+07	1.22664e+07	0.781395	0.107307	-0.83072	-0.154025
P05783_407-P05787_483	P05783	407	P05787	483	KRT18	KRT8	cross-link	Inter-ptotein	30	1.0952e+06	1.6479e+06	1494640	1.09339e+06	1.02884e+06	1.36285e+06	1.03632e+06	1.04721e+06	820326	1.81736e+06	1.22183e+06	1.39574e+06	1.69895e+06	1.22661e+06	912005	1.7248e+06	886879	818415	2.07674e+06	1.81328e+06	1494640	1.11076e+06	1.0844e+06	1.51385e+06	1.59631e+06	2.04184e+06	3.41254e+06	2.04807e+06	1.41207e+06	2.63472e+06	2.54347e+06	2.28123e+06	946197	2.53344e+06	1.66768e+06	1.32085e+06	0.156776	-0.0389425	-0.317748	-0.746
P07237_409-P07237_415	P07237	409	P07237	415	P4HB	P4HB	loop-link	Intra-protein	30	1.21989e+06	2.93741e+06	2.28476e+06	3.04999e+06	2.75655e+06	2.26621e+06	1.67215e+06	1.14507e+06	529826	1.81203e+06	2.68014e+06	1.21253e+06	1.5313e+06	1.22022e+06	2.13744e+06	1.60793e+06	1.08559e+06	1.33561e+06	2.31318e+06	3.23219e+06	2.28476e+06	3.09844e+06	2.90541e+06	2.51731e+06	2.57571e+06	2.23264e+06	2.20406e+06	2.04206e+06	3.09744e+06	2.28888e+06	2.29249e+06	2.26935e+06	2.21758e+06	2.36178e+06	2.04135e+06	2.15557e+06	-0.0838931	0.398745	-0.101727	0.337771
P07910_223-P07910_229	P07910	223	P07910	229	HNRNPC	HNRNPC	loop-link	Intra-protein	30	1.1766e+06	1.77943e+06	2.96497e+06	2.67772e+06	2.63874e+06	2.36834e+06	1.67677e+06	1.43361e+06	1.08558e+06	3.22057e+06	2.72574e+06	1.34659e+06	1.63135e+06	1.35653e+06	2.40651e+06	1.54296e+06	1.36913e+06	1.32089e+06	2.2311e+06	1.95801e+06	2.96497e+06	2.72025e+06	2.78124e+06	2.63075e+06	2.58283e+06	2.79522e+06	4.516e+06	3.62941e+06	3.15014e+06	2.54196e+06	2.44227e+06	2.52286e+06	2.49674e+06	2.26635e+06	2.5745e+06	2.13181e+06	-0.285159	-0.473524	0.125109	0.000827573
P10809_396-P10809_405	P10809	396	P10809	405	HSPD1	HSPD1	loop-link	Intra-protein	30	1.18676e+06	2.20184e+06	1.92361e+06	2.29978e+06	2.25685e+06	1.64669e+06	1.3758e+06	1.35157e+06	542464	1.75909e+06	2.01099e+06	1.14172e+06	1.38754e+06	1.26089e+06	1.96524e+06	1747265	1.04472e+06	1.15254e+06	2.25036e+06	2.42281e+06	1.92361e+06	2.33631e+06	2.37873e+06	1.82914e+06	2.11923e+06	2.63527e+06	2.25664e+06	1.9824e+06	2.3241e+06	2.15521e+06	2.07727e+06	2.34498e+06	2.03892e+06	2.56644e+06	1.96449e+06	1.86009e+06	0.0375431	0.144069	-0.188796	0.0916161
P11940_254-P11940_213	P11940	254	P11940	213	PABPC1	PABPC1	cross-link	Intra-protein	30	3.53732e+06	6.01318e+06	9.27908e+06	6714370	6.48467e+06	5.93241e+06	4.36236e+06	3.65889e+06	2.71077e+06	7.77418e+06	5.63377e+06	4.19962e+06	5.13259e+06	4.18746e+06	9.03636e+06	5.31684e+06	4.01558e+06	3.86905e+06	6.70755e+06	6.61664e+06	9.27908e+06	6.82102e+06	6.83486e+06	6.58972e+06	6.71962e+06	7.13403e+06	1.12767e+07	8.76107e+06	6.51095e+06	7.92759e+06	7.68393e+06	7.78776e+06	9.37514e+06	7.80954e+06	7.55088e+06	6.24431e+06	-0.188946	-0.208632	0.279252	-0.164744
P14625_623-P14625_633	P14625	623	P14625	633	HSP90B1	HSP90B1	cross-link	Intra-protein	30	5.30811e+06	1.18674e+07	1.12028e+07	1.17549e+07	1.12002e+07	7.72571e+06	5392829	4.40318e+06	2.09743e+06	9.34805e+06	7.22209e+06	4.28313e+06	5.07829e+06	3.41917e+06	7.72132e+06	4.97031e+06	4.49618e+06	4.83212e+06	1.00653e+07	1.30583e+07	1.12028e+07	1.19416e+07	1.1805e+07	8.58172e+06	8.3069e+06	8.58523e+06	8.72525e+06	1.05347e+07	8.34656e+06	8.08523e+06	7.60264e+06	6.35891e+06	8.0108e+06	7.30054e+06	8.4546e+06	7.79862e+06	0.136985	0.512558	0.291446	0.383586
P16401_49-P16401_35	P16401	49	P16401	35	H1-5	H1-5	cross-link	Intra-protein	30	7.42153e+06	2.07907e+07	1.80612e+07	5.72882e+06	5.03447e+06	5.97009e+06	4.40049e+06	8.9457e+06	4.45408e+06	1.00888e+07	1.07958e+07	6.71401e+06	8.5146e+06	7.96404e+06	1.48313e+07	8.18037e+06	7.52962e+06	1.0034e+07	1.40729e+07	2.28772e+07	1.80612e+07	5.81981e+06	5.30635e+06	6.63158e+06	6.77835e+06	1.74421e+07	1.85289e+07	1.13695e+07	1.24767e+07	1.2674e+07	1.27471e+07	1.48114e+07	1.53874e+07	1.20156e+07	1.41587e+07	1.6194e+07	0.0938796	0.794876	0.453859	-1.17999
P23246_421-P23246_332	P23246	421	P23246	332	SFPQ	SFPQ	cross-link	Intra-protein	30	2.35081e+07	5.80964e+07	5.42408e+07	6.13927e+07	5.94717e+07	4.95433e+07	3.46618e+07	2.45507e+07	1.07424e+07	3.04976e+07	4.81526e+07	2.21032e+07	2.96432e+07	3.14461e+07	4.13382e+07	3.22535e+07	2.47828e+07	30780352	4.45766e+07	6.39268e+07	5.42408e+07	6.23678e+07	6.26833e+07	5.50327e+07	5.33916e+07	4.78684e+07	4.46882e+07	3.43691e+07	5.565e+07	4.17241e+07	4.43785e+07	5.84828e+07	4.2888e+07	4.73749e+07	4.66015e+07	4.96769e+07	-0.181459	0.338674	0.101633	0.303055
P23284_209-P23284_41	P23284	209	P23284	41	PPIB	PPIB	cross-link	Intra-protein	30	8.4756e+06	1.73808e+07	14726390	1.11033e+07	9.79109e+06	1.28349e+07	1.56636e+07	1.49235e+07	3.51111e+06	1.15666e+07	2.11005e+07	1.14536e+07	1.75176e+07	1.77241e+07	1.81148e+07	1.01458e+07	1.58789e+07	8.28836e+06	1.60716e+07	1.91251e+07	14726390	1.12797e+07	1.03198e+07	1.4257e+07	2.41276e+07	2.90976e+07	1.46061e+07	1.30349e+07	2.43859e+07	2.16208e+07	2.62254e+07	3.2963e+07	1.87939e+07	1.49025e+07	2.98587e+07	1.33767e+07	-0.269777	-0.0188247	-0.395886	-0.780567
P23284_215-P23284_129	P23284	215	P23284	129	PPIB	PPIB	cross-link	Intra-protein	30	9.5249e+06	1.95437e+07	1.47384e+07	1.1048e+07	9.69325e+06	1.32422e+07	1.00766e+07	1.06619e+07	2709727	8.64581e+06	1.52625e+07	9.11197e+06	1.23213e+07	1.18603e+07	1.12989e+07	7.7493e+06	1.3517e+07	1.59857e+07	1.80613e+07	2.1505e+07	1.47384e+07	1.12235e+07	1.02167e+07	1.47094e+07	1.55216e+07	2.07883e+07	1.12724e+07	9.74335e+06	1.76389e+07	1.72006e+07	1.8446e+07	2.20576e+07	1.17226e+07	1.13824e+07	2.54173e+07	2.57995e+07	0.128277	0.380047	-0.165043	-0.558106
P43487_183-P43487_190	P43487	183	P43487	190	RANBP1	RANBP1	loop-link	Intra-protein	30	1.74555e+06	1525452	4.75878e+06	5.45191e+06	5.3526e+06	3.50003e+06	5.06243e+06	3.15689e+06	1.53262e+06	4.37912e+06	6.67557e+06	2.91587e+06	3.71227e+06	2.41745e+06	6.30124e+06	2.97246e+06	2.43754e+06	1.52759e+06	3.30995e+06	1.67854e+06	4.75878e+06	5.5385e+06	5.64166e+06	3.88784e+06	7.79796e+06	6.15524e+06	6.37565e+06	4.93503e+06	7.71496e+06	5.50426e+06	5.55759e+06	4.49593e+06	6.53748e+06	4.36604e+06	4.58354e+06	2.46541e+06	-0.615879	-1.59548	-0.0920943	0.126809
P55209_87-P55209_94	P55209	87	P55209	94	NAP1L1	NAP1L1	loop-link	Intra-protein	30	272326	389765	607135	390858	362046	353826	301447	261328	160093	343005	427769	233740	278664	248316	469253	314613	233768	280919	516390	428880	607135	397066	381598	393030	464337	509533	665982	386548	494373	441230	417184	461813	486846	462113	439577	453379	0.144865	-0.123022	0.37842	-0.234217
P61604_40-P61604_28	P61604	40	P61604	28	HSPE1	HSPE1	cross-link	Intra-protein	30	1.37452e+07	1.52296e+07	1.19968e+07	1.99943e+07	1.87534e+07	1.15367e+07	8.88805e+06	1.08151e+07	3.85464e+06	8.50797e+06	1.25595e+07	6.83283e+06	9.05037e+06	1.07374e+07	2.01843e+07	1.16073e+07	8.53344e+06	9.4829e+06	2.60639e+07	1.6758e+07	1.19968e+07	2.03119e+07	1.97661e+07	1.28149e+07	1.36908e+07	2.10871e+07	1.60352e+07	9.58802e+06	1.4515e+07	1.28983e+07	1.35492e+07	1.99693e+07	2.09411e+07	1.70492e+07	1.60463e+07	1.53046e+07	0.652874	0.0156686	-0.466532	0.293142
P63313_26-P63313_32	P63313	26	P63313	32	TMSB10	TMSB10	loop-link	Intra-protein	30	6.11415e+06	4.16011e+06	3.58522e+06	5.17976e+06	5.31828e+06	8.14996e+06	5.0008e+06	2.43012e+06	926665	3.79754e+06	5.25332e+06	2.88867e+06	5.78056e+06	4.12193e+06	8.52585e+06	2.64716e+06	1.92667e+06	2.7808e+06	1.15938e+07	4.5776e+06	3.58522e+06	5.26203e+06	5.60548e+06	9.05298e+06	7.70303e+06	4.7382e+06	3.8549e+06	4.27962e+06	6.07126e+06	5.45292e+06	8.65401e+06	7.6659e+06	8.8455e+06	3.88822e+06	3.62291e+06	4.48798e+06	0.937794	-0.402893	-0.755426	-0.201865
Q00839_551-Q00839_352	Q00839	551	Q00839	352	HNRNPU	HNRNPU	cross-link	Intra-protein	30	4.09087e+06	1.00152e+07	1.40783e+07	1.28418e+07	1.35046e+07	1.00595e+07	6.85123e+06	4.52475e+06	2749168	1.14545e+07	9.78879e+06	4.94528e+06	6.80862e+06	5.86166e+06	1.00985e+07	5.50702e+06	5.14859e+06	5.31395e+06	7.75718e+06	1.10203e+07	1.40783e+07	1.30458e+07	1.42338e+07	1.11741e+07	1.05534e+07	8.82226e+06	1.14365e+07	1.29086e+07	1.13129e+07	9.33517e+06	1.01931e+07	1.09014e+07	1.04771e+07	8.08888e+06	9.68138e+06	8.57626e+06	-0.47145	0.0351089	0.388417	0.278532
Q13523_89-Q13523_96	Q13523	89	Q13523	96	PRPF4B	PRPF4B	loop-link	Intra-protein	30	303474	590915	390266	443466	432547	380604	318549	308180	184022	307215	505934	274912	363040	249372	426141	304239	251238	280472	575455	650217	390266	450510	455905	422775	490681	600883	765527	346214	584708	518950	543503	463777	442118	446876	472426	452657	0.191048	0.367267	-0.369198	-0.162096
Q13813_1828-Q13813_1838	Q13813	1828	Q13813	1838	SPTAN1	SPTAN1	cross-link	Intra-protein	30	1.76783e+06	2.61349e+06	3.60891e+06	3.47918e+06	3.5081e+06	5.4792e+06	3.71797e+06	1.697e+06	995328	2.77614e+06	2.36343e+06	1.99283e+06	2.54681e+06	1.51663e+06	3.60269e+06	3.15818e+06	2.31955e+06	3.02903e+06	3.35219e+06	2.87577e+06	3.60891e+06	3.53444e+06	3.69755e+06	6.0863e+06	5.72702e+06	3.30877e+06	4.14054e+06	3.12856e+06	2.73141e+06	3.76186e+06	3.8128e+06	2.82059e+06	3.73776e+06	4.63883e+06	4.36168e+06	4.88859e+06	-0.218648	-0.439803	-0.11219	-0.142271
Q99832_292-Q99832_320	Q99832	292	Q99832	320	CCT7	CCT7	cross-link	Intra-protein	30	2.88191e+06	5.07291e+06	6.90502e+06	5.77583e+06	5.56417e+06	5.31969e+06	3182801	2.99939e+06	1.14179e+06	5.05936e+06	5.74561e+06	2.59145e+06	3.23305e+06	2.51301e+06	4.35303e+06	3.63817e+06	2.65578e+06	3.43568e+06	5.46474e+06	5.58201e+06	6.90502e+06	5.86757e+06	5.86465e+06	5.90911e+06	4.90266e+06	5.84815e+06	4.7498e+06	5.70162e+06	6.64021e+06	4.89186e+06	4.84016e+06	4.67366e+06	4.51623e+06	5.34386e+06	4.99392e+06	5.54489e+06	0.00183842	0.0324682	0.339331	0.104448
Q9UNN5_566-Q9UNN5_575	Q9UNN5	566	Q9UNN5	575	FAF1	FAF1	loop-link	Intra-protein	30	724284	1188957	1.36801e+06	1373697	1.31634e+06	1.27955e+06	1.02847e+06	803014	583456	1.30738e+06	1.35225e+06	852271	989442	843967	1.43948e+06	955815	802562	846871	1.3734e+06	1.30828e+06	1.36801e+06	1.39552e+06	1.38742e+06	1.42133e+06	1.58422e+06	1.5657e+06	2.42716e+06	1.47335e+06	1.56279e+06	1.60883e+06	1.48128e+06	1.56959e+06	1.49345e+06	1.40393e+06	1.50914e+06	1.36678e+06	-0.143159	-0.213246	-0.148838	-0.120114
P09972_111-P09972_111	P09972	111	P09972	111	ALDOC	ALDOC	cross-link	Homodimer	29	1.09327e+06	1.03755e+06	1.61615e+06	1.64766e+06	1.653e+06	1.87182e+06	1.42431e+06	820070	331848	2.10063e+06	1.94167e+06	1.09817e+06	1.28169e+06	969943	1.56891e+06	1.08497e+06	890185	1.09328e+06	2.07308e+06	1.14168e+06	1.61615e+06	1.67383e+06	1.74226e+06	2.07921e+06	2.19394e+06	1.59896e+06	1.38048e+06	2.3673e+06	2.24398e+06	2.073e+06	1.9188e+06	1.80388e+06	1.62773e+06	1.59364e+06	1.6739e+06	1.76447e+06	0.196392	-0.664227	-0.162825	-0.112228
O43237_365-O43237_372	O43237	365	O43237	372	DYNC1LI2	DYNC1LI2	loop-link	Intra-protein	29	705147	995775	1.55344e+06	1.43729e+06	1.33863e+06	1.18887e+06	977039	776830	347937	1.36103e+06	1.31411e+06	671119	812926	716331	1.33318e+06	792804	945583	1.01534e+06	1.33711e+06	1.09571e+06	1.55344e+06	1.46011e+06	1.41091e+06	1.32059e+06	1.50499e+06	1.51465e+06	1.44741e+06	1.53381e+06	1.51871e+06	1.26687e+06	1.21702e+06	1.33222e+06	1.38316e+06	1.1645e+06	1.77807e+06	1.63868e+06	-0.0821302	-0.369391	0.13421	0.0448289
P04083_128-P04083_166	P04083	128	P04083	166	ANXA1	ANXA1	cross-link	Intra-protein	29	1.91558e+06	4.27505e+06	633181	846948	518140	1.96758e+06	1.3021e+06	711503	348107	1.20523e+07	2.15127e+06	1.03421e+06	779109	321351	1.97683e+06	1.2881e+06	860477	1162554	3.63237e+06	4.70408e+06	633181	860400	546121	2.18559e+06	2.0057e+06	1.38727e+06	1.44812e+06	1.35822e+07	2.48623e+06	1.95227e+06	1.16639e+06	597642	2.05094e+06	1.89201e+06	1.61804e+06	1.87626e+06	0.55106	0.924063	-1.96916	-1.52677
P04406_215-P04406_194	P04406	215	P04406	194	GAPDH	GAPDH	cross-link	Intra-protein	29	6258010	6.73424e+06	7.49646e+06	5.05223e+06	4.8952e+06	7.5044e+06	6.18628e+06	1.0969e+07	1.57424e+06	5.23981e+06	7.00715e+06	5.68725e+06	7.03057e+06	5.33602e+06	7.71278e+06	7.62049e+06	7.64523e+06	7.74746e+06	1.18666e+07	7.41006e+06	7.49646e+06	5.13248e+06	5.15955e+06	8.33589e+06	9.5291e+06	2.13871e+07	6.54878e+06	5.90497e+06	8.09816e+06	1.07358e+07	1.05254e+07	9.92384e+06	8.00195e+06	1.11932e+07	1.43761e+07	1.25037e+07	0.294743	-0.384603	-0.367879	-0.914433
P05204_76-P05204_82	P05204	76	P05204	82	HMGN2	HMGN2	loop-link	Intra-protein	29	1.29052e+06	1.90042e+06	3.80871e+06	3.56486e+06	3.65073e+06	2.61873e+06	1.8245e+06	1.4569e+06	945549	2.17772e+06	2.54937e+06	1.5149e+06	1.81788e+06	1.06133e+06	2.59938e+06	1.64255e+06	1.34082e+06	1.61905e+06	2.44711e+06	2.09114e+06	3.80871e+06	3.62148e+06	3.84788e+06	2.90889e+06	2.81038e+06	2.84063e+06	3.93346e+06	2.45417e+06	2.94631e+06	2.85966e+06	2.72153e+06	1.97384e+06	2.69684e+06	2.41262e+06	2.52127e+06	2.61302e+06	-0.225746	-0.452533	0.412479	0.339753
P05783_207-P05783_214	P05783	207	P05783	214	KRT18	KRT18	loop-link	Intra-protein	29	2.13195e+06	8844973	5.44818e+06	1.92987e+06	1.63144e+06	4.24816e+06	3.82995e+06	2.77151e+06	2.40377e+06	7.89878e+06	3.84417e+06	4.29742e+06	4.54179e+06	3.90185e+06	2489077	6.7748e+06	5.76803e+06	5.53215e+06	4.04265e+06	9.73262e+06	5.44818e+06	1.96052e+06	1.71954e+06	4.71885e+06	5.8995e+06	5.40384e+06	9.99964e+06	8.90149e+06	4.44271e+06	8.11221e+06	6.79945e+06	7.2566e+06	2.5824e+06	9.95103e+06	1.08462e+07	8.92842e+06	-0.682001	0.585526	-0.251528	-1.72606
P18206_639-P18206_646	P18206	639	P18206	646	VCL	VCL	loop-link	Intra-protein	29	1.70691e+06	2.78789e+06	3.21147e+06	4.14148e+06	3.92642e+06	3.71463e+06	2847441	2.11314e+06	1.21684e+06	4.43952e+06	2.95104e+06	2.3437e+06	2.69039e+06	1.78674e+06	3.72427e+06	2.51319e+06	1.9116e+06	2.1755e+06	3.23669e+06	3.06767e+06	3.21147e+06	4.20726e+06	4.13846e+06	4.12621e+06	4.38609e+06	4.12015e+06	5.06202e+06	5.0031e+06	3.41052e+06	4.42418e+06	4.02775e+06	3.32295e+06	3.8639e+06	3.69145e+06	3.59457e+06	3.51108e+06	-0.273173	-0.350548	-0.284456	0.105189
P23381_27-P23381_33	P23381	27	P23381	33	WARS1	WARS1	loop-link	Intra-protein	29	2.78329e+06	4.6003e+06	3.79025e+06	4.33609e+06	4.27292e+06	4.06784e+06	3.46237e+06	2.78115e+06	861854	7.90062e+06	2.06617e+06	2.20599e+06	2.63522e+06	1.73183e+06	3.19127e+06	4.17493e+06	3.36221e+06	3.23155e+06	5.27774e+06	5.06197e+06	3.79025e+06	4.40496e+06	4.50367e+06	4.51856e+06	5.33331e+06	5.42264e+06	3.58529e+06	8.90356e+06	2.38787e+06	4.16423e+06	3.94515e+06	3.22082e+06	3.31091e+06	6.13226e+06	6.32229e+06	5.21545e+06	0.151976	0.0917544	-0.325648	-0.108815
P33991_439-P33991_450	P33991	439	P33991	450	MCM4	MCM4	cross-link	Intra-protein	29	1.11216e+06	2.43176e+06	3.67782e+06	5.27484e+06	5.0958e+06	3.6956e+06	2.65412e+06	1.54406e+06	1.2022e+06	3.22094e+06	3.72286e+06	1.82173e+06	2.32327e+06	1.68403e+06	5.34084e+06	2.25338e+06	1.42237e+06	1.63653e+06	2.10889e+06	2.6758e+06	3.67782e+06	5.35862e+06	5.37099e+06	4.10507e+06	4.08831e+06	3.01057e+06	5.00113e+06	3.62982e+06	4.30251e+06	3.43886e+06	3.47814e+06	3.13193e+06	5.54108e+06	3.30983e+06	2.67462e+06	2.64122e+06	-0.831371	-0.487887	-0.0290073	0.514005
P35579_1024-P35579_1020	P35579	1024	P35579	1020	MYH9	MYH9	cross-link	Intra-protein	29	7.98778e+06	1.60636e+07	1.10331e+07	1.82587e+07	1.7732e+07	1.30344e+07	8.86376e+06	4.0843e+06	3.26374e+06	1.64198e+07	1.19262e+07	8.60187e+06	1.14813e+07	1.14669e+07	1.75664e+07	1.02924e+07	5433692	6.60128e+06	1.51466e+07	1.76757e+07	1.10331e+07	1.85487e+07	1.86895e+07	1.44786e+07	1.36534e+07	7.96348e+06	1.35771e+07	1.85042e+07	1.37831e+07	1.62377e+07	1.71884e+07	2.1326e+07	1.8225e+07	1.51177e+07	1.02175e+07	1.06539e+07	0.00327997	0.226055	-0.453876	0.295604
P37802_171-P37802_156	P37802	171	P37802	156	TAGLN2	TAGLN2	cross-link	Intra-protein	29	2.00346e+06	4.16217e+06	3.85954e+06	5.20164e+06	4.85965e+06	4.99661e+06	3.3621e+06	2.52284e+06	829317	2.80377e+06	3.11036e+06	3.45167e+06	4.2616e+06	3.12791e+06	4.33306e+06	2.28559e+06	2.11446e+06	2.56211e+06	3.799e+06	4.57987e+06	3.85954e+06	5.28426e+06	5.12208e+06	5.55023e+06	5.17885e+06	4.91899e+06	3.44994e+06	3.1597e+06	3.59464e+06	6.51568e+06	6.37999e+06	5.81723e+06	4.49551e+06	3.35715e+06	3.97602e+06	4.13502e+06	-0.282509	-0.0128224	-0.259703	0.193571
P61158_53-P61158_42	P61158	53	P61158	42	ACTR3	ACTR3	cross-link	Intra-protein	29	4234627	4.278e+06	9456157	8.58952e+06	8.68883e+06	8.9292e+06	6.32198e+06	3.02578e+06	2.00019e+06	1.19723e+07	1.1382e+07	6.37251e+06	7.88819e+06	6.04451e+06	1.54857e+07	7.19997e+06	6293418	7.90334e+06	8.02979e+06	4.70733e+06	9456157	8.72595e+06	9.15804e+06	9.91855e+06	9.73813e+06	5.8996e+06	8.32076e+06	1.34921e+07	1.31541e+07	1.20293e+07	1.18093e+07	1.12415e+07	1.60663e+07	1.05755e+07	1.18341e+07	1.27553e+07	-0.370928	-1.14138	-0.135036	-0.250978
P62805_9-P62805_17	P62805	9	P62805	17	H4C1; H4C2; H4C3; H4C4; H4C5; H4C6; H4C8; H4C9; H4C11; H4C12; H4C13; H4C14; H4C15; H4C16	H4C1; H4C2; H4C3; H4C4; H4C5; H4C6; H4C8; H4C9; H4C11; H4C12; H4C13; H4C14; H4C15; H4C16	cross-link	Intra-protein	29	1.8641e+07	5.41613e+07	4.22584e+07	3.74067e+07	3.78371e+07	3.06256e+07	1.98792e+07	1.63395e+07	1.43776e+07	2.30479e+07	2.73871e+07	1.52646e+07	2.05993e+07	1.43361e+07	3.59911e+07	1.93904e+07	1.67447e+07	2.53374e+07	3.53475e+07	5.95967e+07	4.22584e+07	3.80008e+07	3.98804e+07	3.40189e+07	3.06211e+07	3.18584e+07	5.98105e+07	2.59737e+07	3.16513e+07	2.88148e+07	3.0839e+07	2.66621e+07	3.73405e+07	2.84812e+07	3.14867e+07	4.08925e+07	-0.0386598	0.714967	0.218972	0.0657652
Q01082_1466-Q01082_1459	Q01082	1466	Q01082	1459	SPTBN1	SPTBN1	cross-link	Intra-protein	29	1.2736e+06	1.56048e+06	2.86846e+06	2.8703e+06	2.86497e+06	4.17552e+06	2.90647e+06	1.18273e+06	636376	1.66694e+06	1.70084e+06	1.50153e+06	1.69399e+06	1.09067e+06	2.80271e+06	2.13331e+06	2.02927e+06	2.90254e+06	2.41502e+06	1.71709e+06	2.86846e+06	2.91589e+06	3.01969e+06	4.63817e+06	4.47702e+06	2.30605e+06	2.64731e+06	1.87855e+06	1.96566e+06	2.83443e+06	2.53605e+06	2.02842e+06	2.90779e+06	3.13347e+06	3.81584e+06	4.68445e+06	-0.280215	-0.772288	-0.0319733	-0.00831596
Q9UL46_74-Q9UL46_82	Q9UL46	74	Q9UL46	82	PSME2	PSME2	loop-link	Intra-protein	29	555377	827946	1.18482e+06	1.09902e+06	1.13052e+06	926355	740961	683452	326801	1.46196e+06	1.05702e+06	678711	810562	722085	1.17834e+06	980484	698023	736064	1.05312e+06	911035	1.18482e+06	1.11647e+06	1.19157e+06	1.02899e+06	1.14135e+06	1.33258e+06	1.35949e+06	1.64755e+06	1.2216e+06	1.2812e+06	1.21348e+06	1.34292e+06	1.22252e+06	1.44017e+06	1.31256e+06	1.18794e+06	-0.227204	-0.436292	-0.0572032	-0.142921
Q9UQ80_311-Q9UQ80_238	Q9UQ80	311	Q9UQ80	238	PA2G4	PA2G4	cross-link	Intra-protein	29	4.3821e+06	6.05146e+06	6.68822e+06	6.64406e+06	6.2764e+06	6.33829e+06	3.69057e+06	3.85694e+06	1.17809e+06	3.64784e+06	4.85379e+06	2.79008e+06	3.88569e+06	3.05769e+06	5.36954e+06	4.11009e+06	3.05386e+06	4.45231e+06	8.30943e+06	6.65876e+06	6.68822e+06	6.74959e+06	6.61534e+06	7.04057e+06	5.6848e+06	7.52018e+06	4.90084e+06	4.11091e+06	5.60953e+06	5.26682e+06	5.81722e+06	5.68663e+06	5.57086e+06	6.03702e+06	5.74247e+06	7.18566e+06	0.427728	0.108233	0.114602	0.127778
Q9Y266_212-Q9Y266_196	Q9Y266	212	Q9Y266	196	NUDC	NUDC	cross-link	Intra-protein	29	7.05633e+06	5.89308e+06	1.03723e+07	1.19903e+07	1.18544e+07	6.63941e+06	5.36998e+06	9.01208e+06	2.55637e+06	8.38881e+06	1.71979e+07	6.74993e+06	8.21647e+06	5.40805e+06	1.23566e+07	7.21796e+06	5.26399e+06	4.57647e+06	1.33804e+07	6.48449e+06	1.03723e+07	1.21808e+07	1.24946e+07	7.37506e+06	8.27171e+06	1.75716e+07	1.06344e+07	9.45373e+06	1.98756e+07	1.27418e+07	1.23008e+07	1.00578e+07	1.28198e+07	1.0602e+07	9.89839e+06	7.38603e+06	0.240244	-0.804809	-0.127134	0.104734
Q15149_1520-Q15149_1508	Q15149	1520	Q15149	1508	PLEC	PLEC	cross-link and loop-link	Intra-protein	28	2.26022e+06	2.77075e+06	3.96046e+06	3.66682e+06	3.62317e+06	4.6465e+06	3.32985e+06	2.74092e+06	2.08728e+06	6.61173e+06	4.93882e+06	2.93548e+06	3.19403e+06	2.09184e+06	4.63323e+06	6.02286e+06	3.93402e+06	4.95914e+06	4.28587e+06	3.04881e+06	3.96046e+06	3.72506e+06	3.81883e+06	5.16133e+06	5.12917e+06	5.34418e+06	8.68302e+06	7.45106e+06	5.7078e+06	5.54127e+06	4.78175e+06	3.89036e+06	4.80694e+06	8.84655e+06	7.39751e+06	8.00363e+06	-0.368323	-0.859665	-0.482243	-0.570647
P17096_15-P17096_23	P17096	15	P17096	23	HMGA1	HMGA1	cross-link and loop-link	Intra-protein	28	2.70123e+06	5.72096e+06	1.09175e+07	6.57982e+06	6.54759e+06	1.02873e+07	7.11481e+06	3.73682e+06	4.7443e+06	6.29355e+06	1.1941e+07	3.43317e+06	4.24193e+06	4.23498e+06	4.84843e+06	6.15644e+06	5.06772e+06	5.03543e+06	5.12212e+06	6.29509e+06	1.09175e+07	6.68433e+06	6.90117e+06	1.14272e+07	1.09594e+07	7.28597e+06	1.97362e+07	7.09248e+06	1.38002e+07	6.48077e+06	6.35054e+06	7.87614e+06	5.03021e+06	9.04276e+06	9.52933e+06	8.12675e+06	-0.78311	-0.485624	0.308714	-0.399069
P22059_246-P22059_254	P22059	246	P22059	254	OSBP	OSBP	cross-link and loop-link	Intra-protein	28	1.02921e+06	1771460	2.51388e+06	2.09631e+06	2.13743e+06	2.30046e+06	1.88149e+06	1.23961e+06	571280	2.43049e+06	2.2874e+06	1.39663e+06	1.58029e+06	905886	2.74418e+06	1.30666e+06	1.41177e+06	1.42325e+06	1.95161e+06	1.94924e+06	2.51388e+06	2.12961e+06	2.25286e+06	2.55536e+06	2.89817e+06	2.41696e+06	2.37651e+06	2.73903e+06	2.64355e+06	2.63641e+06	2.36582e+06	1.68475e+06	2.84707e+06	1.91926e+06	2.65468e+06	2.29701e+06	-0.28602	-0.287775	0.0792305	-0.160096
O43399_55-O43399_70	O43399	55	O43399	70	TPD52L2	TPD52L2	cross-link	Intra-protein	28	1.96402e+06	2.16751e+06	2.88839e+06	2.20337e+06	2.19524e+06	1.48201e+06	1.33561e+06	1.30009e+06	710079	2.1046e+06	1.79577e+06	1.14376e+06	1.24255e+06	3.75588e+06	4.30843e+06	2.97234e+06	3.29904e+06	2.04172e+06	3.72421e+06	2.38504e+06	2.88839e+06	2.23836e+06	2.31379e+06	1.64622e+06	2.05731e+06	2.53489e+06	2.95391e+06	2.37177e+06	2.07537e+06	2.15906e+06	1.8602e+06	6.98513e+06	4.46996e+06	4.36586e+06	6.20351e+06	3.29517e+06	0.245962	-0.39696	-0.120708	-0.488528
P00505_396-P00505_404	P00505	396	P00505	404	GOT2	GOT2	loop-link	Intra-protein	28	677017	2.44848e+06	1.7371e+06	1.54782e+06	1.50752e+06	1.17998e+06	709986	589445	461164	964361	1.16035e+06	635670	783747	719908	971987	714500	651558	904416	1.28377e+06	2.6942e+06	1.7371e+06	1.57241e+06	1.58893e+06	1.31072e+06	1.09363e+06	1.14929e+06	1.91843e+06	1.08678e+06	1.34102e+06	1.19995e+06	1.17334e+06	1.33887e+06	1.00843e+06	1.04948e+06	1.22519e+06	1.45965e+06	-0.12682	0.942645	0.309469	0.165764
P00558_75-P00558_30	P00558	75	P00558	30	PGK1	PGK1	cross-link	Intra-protein	28	2.7339e+06	3.57473e+06	5.73598e+06	4.12984e+06	4.01827e+06	4.10207e+06	2.56751e+06	2.11495e+06	671146	3.27691e+06	2.81988e+06	1.7782e+06	2.20887e+06	2.30977e+06	2.70255e+06	2.55398e+06	2.31619e+06	3.1781e+06	5.18409e+06	3.93348e+06	5.73598e+06	4.19543e+06	4.23526e+06	4.55658e+06	3.95489e+06	4.12369e+06	2.79195e+06	3.6929e+06	3.25893e+06	3.35668e+06	3.30687e+06	4.29566e+06	2.80388e+06	3.75137e+06	4.35536e+06	5.12918e+06	0.360882	-0.0374024	0.506831	0.0556124
P05455_287-P05455_280	P05455	287	P05455	280	SSB	SSB	cross-link	Intra-protein	28	3.79172e+06	4.66706e+06	7.97852e+06	7.96266e+06	7.8745e+06	5.07527e+06	3.09904e+06	2.80729e+06	1385690	6.69932e+06	5.34625e+06	2.62879e+06	3.25264e+06	2.82687e+06	7.9211e+06	3.75303e+06	3.0519e+06	4.05063e+06	7.18994e+06	5.13543e+06	7.97852e+06	8.08914e+06	8.29974e+06	5.63761e+06	4.77364e+06	5.47359e+06	5.76444e+06	7.54976e+06	6.17866e+06	4.96235e+06	4.86948e+06	5.25736e+06	8.21808e+06	5.51257e+06	5.73878e+06	6.53738e+06	0.193603	-0.291892	0.343743	0.363608
P06733_233-P06733_197	P06733	233	P06733	197	ENO1	ENO1	cross-link	Intra-protein	28	1.15733e+07	1.23731e+07	1.69806e+07	1.73997e+07	1.76315e+07	1.97401e+07	1.34021e+07	9.09774e+06	2.35315e+06	1.58399e+07	1.56896e+07	8.73055e+06	1.06266e+07	6.86182e+06	1.72351e+07	9.24206e+06	7.47742e+06	8.77357e+06	2.19455e+07	1.36148e+07	1.69806e+07	1.7676e+07	1.85836e+07	2.19273e+07	2.0644e+07	1.77386e+07	9.78904e+06	1.78507e+07	1.81325e+07	1.64806e+07	1.5909e+07	1.27615e+07	1.78813e+07	1.3575e+07	1.40605e+07	1.41598e+07	0.39835	-0.290395	0.0283168	0.0862208
P11142_531-P11142_535	P11142	531	P11142	535	HSPA8	HSPA8	cross-link	Intra-protein	28	5.87506e+06	8.81582e+06	1.28452e+07	9.94517e+06	1.06301e+07	1.45014e+07	7.42614e+06	4.62685e+06	3.93967e+06	1.07978e+07	14812198	5.74461e+06	7.57248e+06	5.28594e+06	1.01142e+07	9.09122e+06	5.79605e+06	6.56631e+06	1.11404e+07	9.70054e+06	1.28452e+07	1.01031e+07	1.12041e+07	1.61081e+07	1.14389e+07	9.02133e+06	1.63889e+07	1.21686e+07	1.71185e+07	1.08441e+07	1.13367e+07	9.8307e+06	1.04934e+07	1.33535e+07	1.08989e+07	1.05975e+07	-0.0977993	-0.297464	0.107624	-0.238798
P30101_494-P30101_425	P30101	494	P30101	425	PDIA3	PDIA3	cross-link	Intra-protein	28	5.84593e+06	2.26542e+07	5.1275e+06	1.05116e+07	9.08058e+06	8.2125e+06	6.29665e+06	5.49207e+06	1.93646e+06	7.97467e+06	1.11364e+07	4.91455e+06	6.37689e+06	5.77486e+06	6.65292e+06	5.38752e+06	6.92283e+06	8.33996e+06	1.10852e+07	2.49276e+07	5.1275e+06	1.06786e+07	9.57095e+06	9.12244e+06	9.69912e+06	1.07083e+07	8.05562e+06	8.98702e+06	1.28704e+07	9.27716e+06	9.54675e+06	1.074e+07	6.90235e+06	7.91334e+06	1.30177e+07	1.346e+07	0.0578542	1.22697	-1.05445	0.00394132
P48047_73-P48047_98	P48047	73	P48047	98	ATP5PO	ATP5PO	cross-link	Intra-protein	28	4.88396e+06	1.06077e+07	1.03715e+07	1.05952e+07	9.84658e+06	1.00271e+07	6.39491e+06	5.24564e+06	1.56211e+06	7.86167e+06	7.96084e+06	6.93838e+06	8.43541e+06	5.9723e+06	8.3417e+06	3.11619e+06	3.67272e+06	4.54935e+06	9.26107e+06	1.16722e+07	1.03715e+07	1.07635e+07	1.03783e+07	1.11381e+07	9.85046e+06	1.02278e+07	6.49833e+06	8.85967e+06	9.20034e+06	1.30975e+07	1.26286e+07	1.11072e+07	8.65445e+06	4.57715e+06	6.90616e+06	7.34226e+06	-0.0496375	0.284192	0.113729	0.167258
P52209_147-P52209_154	P52209	147	P52209	154	PGD	PGD	loop-link	Intra-protein	28	510416	1.11395e+06	894381	1438926	1.37902e+06	1.2589e+06	786311	580432	254129	749213	912461	561128	709866	534488	724953	542351	482575	679075	967861	1.22574e+06	894381	1.46178e+06	1.45349e+06	1.39838e+06	1.2112e+06	1.13172e+06	1.05717e+06	844321	1.05453e+06	1.05924e+06	1.06273e+06	994031	752133	796622	907433	1.09597e+06	-0.152861	0.187924	-0.266771	0.441994
P60709_215-P60709_238	P60709	215	P60709	238	ACTB	ACTB	loop-link	Intra-protein	28	366271	692587	1.14572e+06	790946	729930	650581	503692	376026	341013	1.20875e+06	773424	442050	506826	385657	902296	665454	385508	592539	694531	762092	1.14572e+06	803509	769348	722665	775867	733168	1.41861e+06	1.3622e+06	893846	834455	758763	717237	936125	977440	724907	956308	-0.354772	-0.220845	0.367369	-0.144496
P62081_155-P62081_147	P62081	155	P62081	147	RPS7	RPS7	cross-link	Intra-protein	28	9.25659e+06	1.24486e+07	2.5987e+07	2.37648e+07	2.38954e+07	2.25243e+07	1.38133e+07	9.04989e+06	7.65622e+06	2.88238e+07	2.07324e+07	1.25008e+07	1.41021e+07	1.03883e+07	2.27075e+07	1.17193e+07	1.03922e+07	1.37145e+07	1.75525e+07	1.36979e+07	2.5987e+07	2.41423e+07	2.51858e+07	2.502e+07	2.12775e+07	1.76453e+07	3.18497e+07	3.24828e+07	2.39604e+07	2.35976e+07	2.11121e+07	1.932e+07	2.35588e+07	1.72137e+07	1.95414e+07	2.2134e+07	-0.359238	-0.716968	0.206872	0.100645
P62851_114-P62851_98	P62851	114	P62851	98	RPS25	RPS25	cross-link	Intra-protein	28	9.72486e+06	2.20526e+07	4.51216e+07	3.93376e+07	3.83395e+07	3.19587e+07	2.08376e+07	1.28068e+07	4.97979e+06	3.40342e+07	3.08425e+07	1.51005e+07	1.90903e+07	1.55616e+07	4.42619e+07	1.57921e+07	1.50009e+07	2.08833e+07	1.84405e+07	2.42657e+07	4.51216e+07	3.99624e+07	4.04099e+07	3.54997e+07	3.20974e+07	2.49705e+07	2.07158e+07	3.83547e+07	3.56447e+07	2.85051e+07	2.85798e+07	2.89412e+07	4.59214e+07	2.31959e+07	2.82077e+07	3.37039e+07	-0.786498	-0.390455	0.504443	0.329268
Q00341_1260-Q00341_1267	Q00341	1260	Q00341	1267	HDLBP	HDLBP	loop-link	Intra-protein	28	925659	1.42102e+06	1.59374e+06	1.44776e+06	1.35043e+06	1.43208e+06	1.0996e+06	1.02764e+06	501406	1.42276e+06	1.47093e+06	1.02709e+06	1.27162e+06	1.0413e+06	1.69417e+06	1387949	1.02201e+06	1.05329e+06	1.75525e+06	1.56363e+06	1.59374e+06	1.47075e+06	1.42335e+06	1.59075e+06	1.69378e+06	2.00368e+06	2.08584e+06	1.60337e+06	1.69995e+06	1.93883e+06	1.90372e+06	1.93658e+06	1.75769e+06	2.03866e+06	1.92179e+06	1.69992e+06	-0.00395497	-0.170737	-0.143219	-0.259081
Q92734_147-Q92734_155	Q92734	147	Q92734	155	TFG	TFG	loop-link	Intra-protein	28	629147	975003	1.5647e+06	1.44534e+06	1.43445e+06	1.23984e+06	1.0638e+06	717276	350464	1.15658e+06	1.15655e+06	797118	935964	884868	1.41842e+06	1.29496e+06	854067	786041	1.193e+06	1.07285e+06	1.5647e+06	1.4683e+06	1.51191e+06	1.37721e+06	1.63864e+06	1.39853e+06	1.45792e+06	1.3034e+06	1.33663e+06	1.50471e+06	1.40122e+06	1.64566e+06	1.4716e+06	1.90207e+06	1.60598e+06	1.2686e+06	-0.282725	-0.435871	0.108563	0.0168241
Q9H2U1_183-Q9H2U1_190	Q9H2U1	183	Q9H2U1	190	DHX36	DHX36	loop-link	Intra-protein	28	106901	200231	574533	479124	481809	336990	291559	199886	175081	487326	538793	234900	264794	256476	490192	311593	223727	201803	202707	220326	574533	486734	507828	374329	449106	389733	728331	549190	622683	443419	396419	476989	508570	457678	420696	325692	-1.15674	-1.0365	0.34625	0.106996
Q9UHK6_87-Q9UHK6_58	Q9UHK6	87	Q9UHK6	58	AMACR	AMACR	cross-link	Intra-protein	28	1.68237e+06	3.16523e+06	1.5602e+07	9.45267e+06	1.00131e+07	3440777	2.72326e+06	2.40478e+06	796653	2.33018e+06	3.89264e+06	4.80844e+06	5.80418e+06	1.53253e+07	6.17586e+06	2.90153e+06	4.03986e+06	4.43959e+06	3.19014e+06	3.48289e+06	1.5602e+07	9.60281e+06	1.05538e+07	3.82201e+06	4.19481e+06	4.68878e+06	3.31406e+06	2.62599e+06	4.49872e+06	9.07686e+06	8.68936e+06	2.85017e+07	6.4074e+06	4.26186e+06	7.59654e+06	7.16511e+06	-1.25738	-1.13072	1.03266	0.332459
P40926_335-P40926_328	P40926	335	P40926	328	MDH2	MDH2	cross-link and loop-link	Intra-protein	27	3.47347e+07	7.87387e+07	5.066e+07	32033607	2.74814e+07	43478711	31129300	3.05878e+07	1.22716e+07	54256632	5.40309e+07	3.88189e+07	4.64609e+07	2.98048e+07	9.11658e+07	3.83093e+07	2.15936e+07	2.69011e+07	6.58646e+07	8.66406e+07	5.066e+07	3.25424e+07	2.89654e+07	4.82961e+07	4.79503e+07	5.96395e+07	5.10494e+07	6.11442e+07	6.24435e+07	7.32781e+07	6.95561e+07	5.54305e+07	9.45837e+07	5.62699e+07	4.06045e+07	4.3416e+07	0.205262	0.600801	-0.173393	-0.81192
P35579_1492-P35579_1500	P35579	1492	P35579	1500	MYH9	MYH9	cross-link and loop-link	Intra-protein	27	1.71068e+06	2.63028e+06	2.7385e+06	3.63012e+06	3.41671e+06	2.55226e+06	1.89441e+06	1.24791e+06	998157	4.40776e+06	2.52817e+06	1.88793e+06	2309848	1.90087e+06	3.29867e+06	2.3946e+06	1.5003e+06	1.76691e+06	3.24383e+06	2.89424e+06	2.7385e+06	3.68778e+06	3.60122e+06	2.83505e+06	2.91807e+06	2.43315e+06	4.15231e+06	4.96731e+06	2.9218e+06	3.56384e+06	3.45804e+06	3.5352e+06	3.42234e+06	3.51726e+06	2.82115e+06	2.85164e+06	-0.0287159	-0.193228	-0.273028	0.15634
Q9NX63_76-Q9NX63_83	Q9NX63	76	Q9NX63	83	CHCHD3	CHCHD3	cross-link and loop-link	Intra-protein	27	3.68185e+06	6.02874e+06	9.65255e+06	1.0403e+07	1.07569e+07	5.97242e+06	4.93392e+06	4.37668e+06	4.50401e+06	1.43369e+07	1.00283e+07	5.94029e+06	7.89174e+06	5.16428e+06	1.55588e+07	8.43045e+06	5.08463e+06	4.35531e+06	6.98159e+06	6.63376e+06	9.65255e+06	1.05683e+07	1.13378e+07	6.63416e+06	7.60001e+06	8.53357e+06	1.87366e+07	1.61569e+07	1.15897e+07	1.12134e+07	1.18146e+07	9.60444e+06	1.61421e+07	1.23829e+07	9.56112e+06	7.0291e+06	-0.612779	-0.686507	-0.145425	-0.0146655
O95831_189-O95831_295	O95831	189	O95831	295	AIFM1	AIFM1	cross-link	Intra-protein	27	4.13832e+06	9.22636e+06	1.58033e+07	1.14485e+07	1.19737e+07	8.03243e+06	5.54211e+06	3.46289e+06	4.24862e+06	1.01535e+07	8.52898e+06	4.47004e+06	5.4041e+06	5.33254e+06	6.52214e+06	5360233	4.9394e+06	6.32391e+06	7.84717e+06	1.01523e+07	1.58033e+07	1.16304e+07	1.26204e+07	8.92242e+06	8.53685e+06	6.75188e+06	1.76742e+07	1.14424e+07	9.85694e+06	8.43806e+06	8.09041e+06	9.91736e+06	6.76667e+06	7.87327e+06	9.28803e+06	1.02062e+07	-0.364256	0.00730511	0.645725	0.203397
P05787_264-P05787_464	P05787	264	P05787	464	KRT8	KRT8	cross-link	Intra-protein	27	6.40212e+06	1.05345e+07	7.27098e+06	4.42361e+06	3.76135e+06	3.39579e+06	2.06477e+06	3.45777e+06	3.85849e+06	6.91344e+06	6.06655e+06	7.12764e+06	9.83847e+06	6.00647e+06	2.47807e+06	1.0324e+07	2.73352e+06	2.40421e+06	1.21398e+07	1.15918e+07	7.27098e+06	4.49387e+06	3.96447e+06	3.77205e+06	3.18049e+06	6.7419e+06	1.60512e+07	7.79107e+06	7.01111e+06	1.34548e+07	1.4729e+07	1.11707e+07	2.57098e+06	1.51643e+07	5.14009e+06	3.88019e+06	0.541639	0.474991	-0.197887	-0.892077
P15924_2326-P15924_2317	P15924	2326	P15924	2317	DSP	DSP	cross-link	Intra-protein	27	2.64693e+06	5932721	1.34652e+07	7.94918e+06	8.26233e+06	8.11048e+06	5.61497e+06	3.01228e+06	2.09621e+06	8.49922e+06	5.7148e+06	4.58076e+06	6.13982e+06	5.60102e+06	1.18671e+07	7.89384e+06	5.24912e+06	6.67548e+06	5.01917e+06	6.52811e+06	1.34652e+07	8.07544e+06	8.70851e+06	9.00912e+06	8.64909e+06	5.87328e+06	8.72019e+06	9.57816e+06	6.60459e+06	8.64707e+06	9.19184e+06	1.04167e+07	1.2312e+07	1.15947e+07	9.87043e+06	1.07737e+07	-0.851684	-0.472468	0.572033	-0.165592
P37837_130-P37837_136	P37837	130	P37837	136	TALDO1	TALDO1	loop-link	Intra-protein	27	205111	302660	493956	416473	421938	459464	350609	239998	116432	443384	376040	233836	283977	321910	619212	327875	266764	279138	388936	333034	493956	423088	444724	510373	540065	467944	484355	499669	434589	441411	425139	598683	642427	481593	501621	450505	-0.290436	-0.514299	0.0544116	-0.169013
P47813_40-P47813_56	P47813	40	P47813	56	EIF1AX	EIF1AX	cross-link	Intra-protein	27	2.50091e+06	2.50368e+06	6.34323e+06	7.47171e+06	6.33742e+06	3.58958e+06	2.74882e+06	2.91101e+06	1317833	3.13893e+06	4.41456e+06	2.12333e+06	2.48033e+06	2.46973e+06	5.69598e+06	3.50044e+06	2.4946e+06	3.4446e+06	4.74227e+06	2.75494e+06	6.34323e+06	7.59039e+06	6.67966e+06	3.98731e+06	4.23417e+06	5.67582e+06	5.48215e+06	3.5374e+06	5.1019e+06	4.00819e+06	3.71327e+06	4.59316e+06	5.90953e+06	5.14155e+06	4.69083e+06	5.55929e+06	-0.0722583	-0.855817	0.347381	0.606338
P49327_2391-P49327_673	P49327	2391	P49327	673	FASN	FASN	cross-link	Intra-protein	27	2.26918e+06	3.65692e+06	3.00615e+06	6.18906e+06	5.91797e+06	5.19542e+06	4.3727e+06	2.31632e+06	999111	2.13193e+06	7.64274e+06	2.85116e+06	4.38647e+06	2.61363e+06	5.87886e+06	2.99197e+06	2.42837e+06	2.62105e+06	4.30287e+06	4.02392e+06	3.00615e+06	6.28736e+06	6.23756e+06	5.77108e+06	6.73554e+06	4.51631e+06	4.15628e+06	2.40256e+06	8.83272e+06	5.38212e+06	6.56693e+06	4.86078e+06	6.09927e+06	4.3947e+06	4.5663e+06	4.23015e+06	-0.254168	-0.350867	-0.771549	0.292987
P60903_47-P60903_54	P60903	47	P60903	54	S100A10	S100A10	loop-link	Intra-protein	27	1.39106e+06	1.28367e+06	1.28832e+06	1.15938e+06	1.0624e+06	1.79428e+06	1.28078e+06	1.0457e+06	539631	1.78321e+06	1.708e+06	1.35993e+06	1.68595e+06	1.21065e+06	1.62624e+06	2.89844e+06	1.78475e+06	2112465	2.63775e+06	1.4125e+06	1.28832e+06	1.17779e+06	1.11977e+06	1.99309e+06	1.97286e+06	2.03888e+06	2.24485e+06	2.00958e+06	1.97393e+06	2.56712e+06	2.52401e+06	2.25154e+06	1.68721e+06	4.25731e+06	3.35603e+06	3.40934e+06	0.250128	-0.650935	-0.783695	-0.913097
P82979_92-P82979_88	P82979	92	P82979	88	SARNP	SARNP	cross-link	Intra-protein	27	6.7294e+06	7.72532e+06	1.01928e+07	8.88803e+06	8.4809e+06	1.04435e+07	8.22236e+06	5.97106e+06	2.59453e+06	1.04904e+07	8.12255e+06	4.82416e+06	5.7993e+06	6.02731e+06	1.08594e+07	5.81083e+06	5.19229e+06	5.99352e+06	1.27604e+07	8.50061e+06	1.01928e+07	9.02921e+06	8.93888e+06	1.16006e+07	1.26654e+07	1.16423e+07	1.07932e+07	1.18221e+07	9.38724e+06	9.10652e+06	8.68206e+06	1.12095e+07	1.12666e+07	8.53513e+06	9.76356e+06	9.67303e+06	0.307717	-0.278322	-0.0164039	-0.191289
Q07020_119-Q07020_97	Q07020	119	Q07020	97	RPL18	RPL18	cross-link	Intra-protein	27	5.22642e+06	1.09049e+07	2.14982e+07	1.93377e+07	2.03888e+07	1.44704e+07	9704387	5.91313e+06	4.60672e+06	2.27369e+07	1.51685e+07	8.39668e+06	10864247	6.92127e+06	1.80455e+07	7720255	7.29903e+06	9.41925e+06	9.91044e+06	1.19993e+07	2.14982e+07	1.96449e+07	2.14898e+07	1.60737e+07	1.49483e+07	1.15293e+07	1.91638e+07	2.56232e+07	1.75302e+07	1.58503e+07	1.62647e+07	1.28721e+07	1.87221e+07	1.13397e+07	1.37251e+07	1.52019e+07	-0.717787	-0.441856	0.399409	0.269345
Q16851_69-Q16851_198	Q16851	69	Q16851	198	UGP2	UGP2	cross-link	Intra-protein	27	8.02612e+06	1.56871e+07	8.72187e+06	1.23827e+07	1.14589e+07	1.47754e+07	1.15489e+07	8.82197e+06	2.75226e+06	1.87677e+07	1.89239e+07	1.17437e+07	1.56644e+07	1.19887e+07	2.3389e+07	1.46423e+07	1.10252e+07	1.29521e+07	1.52193e+07	1.72614e+07	8.72187e+06	1.25794e+07	1.20777e+07	1.64125e+07	1.77895e+07	1.72009e+07	1.14493e+07	2.11502e+07	2.18704e+07	2.21685e+07	2.34509e+07	2.22963e+07	2.42659e+07	2.15071e+07	2.07318e+07	2.09036e+07	-0.255643	-0.0739903	-1.05883	-0.530478
Q92575_294-Q92575_301	Q92575	294	Q92575	301	UBXN4	UBXN4	loop-link	Intra-protein	27	515906	1.30455e+06	1.33949e+06	1.56027e+06	1.43058e+06	1.05232e+06	869920	683600	351148	850460	1.11626e+06	720098	931168	837022	1.59821e+06	939314	873267	904442	978271	1.43547e+06	1.33949e+06	1.58505e+06	1.50783e+06	1.16891e+06	1.33999e+06	1.33287e+06	1.46077e+06	958421	1.29006e+06	1.35932e+06	1.39404e+06	1.55668e+06	1.65813e+06	1.37969e+06	1.64209e+06	1.45969e+06	-0.496755	0.0564586	-0.0433798	0.199471
Q99623_262-P35232_202	Q99623	262	P35232	202	PHB2	PHB1	cross-link	Inter-ptotein	27	1.01704e+07	2.46614e+07	2.66607e+07	2.00048e+07	1.97792e+07	1.56259e+07	1.08461e+07	1.07323e+07	8.3298e+06	16406223	17261454	8.59063e+06	1.07741e+07	9.89032e+06	1.81894e+07	1.32097e+07	1.44412e+07	1.57476e+07	1.92853e+07	2.71363e+07	2.66607e+07	2.03226e+07	2.08473e+07	1.73573e+07	1.67069e+07	2.09256e+07	3.46518e+07	1.84889e+07	1.99491e+07	1.62165e+07	1.61298e+07	1.83938e+07	1.88714e+07	1.94028e+07	2.71552e+07	2.54153e+07	-0.145294	0.347427	0.321921	-0.0697129
P35579_63-P35579_38	P35579	63	P35579	38	MYH9	MYH9	cross-link and loop-link	Intra-protein	26	955987	1.40711e+06	1.47686e+06	1.78312e+06	1.69415e+06	1537305	1.52966e+06	751680	522572	2.41986e+06	2.51827e+06	1.64839e+06	2.00476e+06	1.9553e+06	2.64249e+06	1.99043e+06	1.22948e+06	908141	1.81276e+06	1.54832e+06	1.47686e+06	1.81145e+06	1.78563e+06	1.70764e+06	2.35623e+06	1.46561e+06	2.17389e+06	2.72705e+06	2.91036e+06	3.11164e+06	3.0013e+06	3.63644e+06	2.74156e+06	2.92361e+06	2.31192e+06	1.46566e+06	-0.328309	-0.555796	-0.623965	-0.329356
A5PLL7_257-A5PLL7_264	A5PLL7	257	A5PLL7	264	PEDS1	PEDS1	loop-link	Intra-protein	26	484472	295522	549526	508180	491717	702232	562908	445960	305957	1.30415e+06	646568	460178	563429	385357	689178	1.19148e+06	645501	723646	918665	325179	549526	516252	518271	780040	867082	869523	1.27277e+06	1.46971e+06	747239	868674	843502	716681	715016	1.75008e+06	1.2138e+06	1.1679e+06	0.0376592	-1.46065	-0.703691	-0.793805
O14818_227-O14818_234	O14818	227	O14818	234	PSMA7	PSMA7	loop-link	Intra-protein	26	1.45675e+06	1.91714e+06	3.41679e+06	2.87977e+06	2.82177e+06	2.83566e+06	2.1469e+06	1.66704e+06	739025	4.19117e+06	3.30197e+06	1.93973e+06	2.31787e+06	1.88648e+06	3.40188e+06	2.32726e+06	2.1737e+06	2672191	2.76233e+06	2.10954e+06	3.41679e+06	2.92551e+06	2.97415e+06	3.14985e+06	3.30701e+06	3.25036e+06	3.07433e+06	4.72321e+06	3.81609e+06	3.66161e+06	3.47005e+06	3.50843e+06	3.52942e+06	3.41834e+06	4.08743e+06	4.31269e+06	-0.306638	-0.695596	0.000120766	-0.223833
P04080_39-P04080_91	P04080	39	P04080	91	CSTB	CSTB	cross-link	Intra-protein	26	7.64673e+06	8.0695e+06	5.46067e+06	1.04854e+07	9.72649e+06	1.37655e+07	1.06517e+07	5.38401e+06	1.45693e+06	1.81646e+07	9.3433e+06	6.64972e+06	8.83991e+06	5.8259e+06	1.16982e+07	6.77116e+06	4.93099e+06	5.19805e+06	1.44999e+07	8.87932e+06	5.46067e+06	1.0652e+07	1.02517e+07	1.52907e+07	1.64075e+07	1.04976e+07	6.06081e+06	2.04705e+07	1.0798e+07	1.25526e+07	1.32341e+07	1.08349e+07	1.21368e+07	9.94569e+06	9.27221e+06	8.38921e+06	0.343958	-0.363562	-1.06493	-0.100965
P05787_285-P05787_295	P05787	285	P05787	295	KRT8	KRT8	loop-link	Intra-protein	26	372133	784706	813780	578966	576955	655519	522015	463975	300706	1.12263e+06	678364	499916	603332	464064	713988	737726	506962	551330	705645	863456	813780	588162	608112	728151	804091	904649	1.25093e+06	1.26514e+06	783985	943687	903241	863059	740756	1.08359e+06	953290	889799	-0.305158	-0.0139781	-0.0994615	-0.567887
P05787_295-P05787_304	P05787	295	P05787	304	KRT8	KRT8	cross-link	Intra-protein	26	1.50834e+06	6.67071e+06	3.64696e+06	2.39561e+06	2.0676e+06	2.57821e+06	1.91824e+06	1.66439e+06	1.1921e+06	5.55252e+06	2.96321e+06	2.28122e+06	2.83932e+06	1.9394e+06	2.33106e+06	4.27533e+06	2.28085e+06	2.14819e+06	2.86015e+06	7.34016e+06	3.64696e+06	2.43366e+06	2.17925e+06	2.86387e+06	2.95478e+06	3.24518e+06	4.95909e+06	6.25738e+06	3.42458e+06	4.30624e+06	4.25071e+06	3.60686e+06	2.41846e+06	6.27974e+06	4.2889e+06	3.467e+06	-0.459314	0.900406	-0.108712	-0.692276
P06748_212-P06748_202	P06748	212	P06748	202	NPM1	NPM1	cross-link	Intra-protein	26	1.11687e+06	1.60288e+06	1.63284e+06	1.76072e+06	1.69136e+06	1.76298e+06	1.11568e+06	1.26366e+06	737607	1.49591e+06	2.08249e+06	1.49265e+06	1.8842e+06	1.21421e+06	1.5959e+06	2.01482e+06	1.25819e+06	1.47325e+06	2.11784e+06	1.76374e+06	1.63284e+06	1.78869e+06	1.7827e+06	1.95832e+06	1.71856e+06	2.46387e+06	3.06843e+06	1.68581e+06	2.40674e+06	2.81766e+06	2.82081e+06	2.25816e+06	1.65574e+06	2.95942e+06	2.3659e+06	2.3777e+06	-0.0564754	-0.320429	-0.431687	-0.300162
P09327_237-P09327_158	P09327	237	P09327	158	VIL1	VIL1	cross-link	Intra-protein	26	2.04761e+06	4.83646e+06	1.04639e+07	6.87276e+06	6.91791e+06	6.86517e+06	4.86156e+06	4.40292e+06	1.96114e+06	5.45408e+06	9.06792e+06	7.97314e+06	9.4039e+06	9.69896e+06	1.22706e+07	7.34479e+06	5.88367e+06	6.507e+06	3.88273e+06	5.32183e+06	1.04639e+07	6.98192e+06	7.29149e+06	7.62583e+06	7.48855e+06	8.58472e+06	8.15828e+06	6.14644e+06	1.04798e+07	1.50508e+07	1.40785e+07	1.8038e+07	1.27306e+07	1.07883e+07	1.10636e+07	1.05017e+07	-1.32155	-0.866698	0.108728	-0.474997
P27695_24-P27695_27	P27695	24	P27695	27	APEX1	APEX1	cross-link	Intra-protein	26	5.90924e+06	9.21122e+06	1.60342e+07	1.41769e+07	1.39707e+07	1.19245e+07	1.43763e+07	9.66877e+06	3.2934e+06	9.62775e+06	1.39076e+07	7.07108e+06	9.01809e+06	1.16412e+07	9.19886e+06	8.12952e+06	9.49653e+06	4.53806e+06	1.12052e+07	1.01356e+07	1.60342e+07	1.4402e+07	1.47251e+07	1.32457e+07	2.21447e+07	1.8852e+07	1.37004e+07	1.08499e+07	1.6073e+07	1.3348e+07	1.35009e+07	2.16501e+07	9.54374e+06	1.19409e+07	1.78572e+07	7.32404e+06	-0.346975	-0.491713	0.170007	0.0151259
P27797_209-P27797_215	P27797	209	P27797	215	CALR	CALR	loop-link	Intra-protein	26	1.51198e+06	5239440	4.17566e+06	4.88515e+06	4.83416e+06	3.08175e+06	1.76701e+06	1.45865e+06	781801	2864560	3.29857e+06	1.2867e+06	1.53794e+06	1.73274e+06	2825353	1.65009e+06	1.44535e+06	2.22581e+06	2.86705e+06	5.76525e+06	4.17566e+06	4.96274e+06	5.09521e+06	3.42321e+06	2.72183e+06	2.84404e+06	3.25227e+06	3.2282e+06	3.81216e+06	2.4289e+06	2.30243e+06	3.22252e+06	2.93128e+06	2.4237e+06	2.71784e+06	3.59226e+06	-0.259263	0.748554	0.283175	0.532309
P35237_246-P35237_21	P35237	246	P35237	21	SERPINB6	SERPINB6	cross-link	Intra-protein	26	4.8265e+06	1.67668e+07	2.72628e+06	8.91275e+06	8.04121e+06	1.95647e+07	1.33587e+07	6739183	1.99205e+06	4.75085e+07	1.12938e+07	7.95177e+06	9.74676e+06	5.79253e+06	50092874	8.05783e+06	6.85476e+06	8.59285e+06	9.15211e+06	1.84495e+07	2.72628e+06	9.05431e+06	8.47545e+06	2.17325e+07	2.05772e+07	1.31399e+07	8.28689e+06	5.35395e+07	1.30522e+07	1.50105e+07	1.45918e+07	1.07729e+07	5.19709e+07	1.18356e+07	1.28897e+07	1.38681e+07	-0.908018	0.103384	-2.65519	-0.923518
P40926_78-P40926_91	P40926	78	P40926	91	MDH2	MDH2	loop-link	Intra-protein	26	633976	1.03456e+06	1.03817e+06	869894	856791	874106	742194	674218	366194	1.03953e+06	1.01627e+06	669029	803721	633760	1.18173e+06	787291	638857	700891	1.20216e+06	1.13838e+06	1.03817e+06	883711	903059	970956	1.14325e+06	1.31458e+06	1.52336e+06	1.1715e+06	1.1745e+06	1.26292e+06	1.20324e+06	1.17866e+06	1.22604e+06	1.1564e+06	1.2013e+06	1.13118e+06	0.0554216	-0.0232227	-0.156162	-0.388559
P41250_82-P41250_99	P41250	82	P41250	99	GARS1	GARS1	cross-link	Intra-protein	26	1.35312e+07	1.65442e+07	1.93603e+07	2.20211e+07	2.05231e+07	1.64679e+07	8357199	1.87532e+07	2.50684e+06	1.11508e+07	1.54276e+07	8.2057e+06	1.07348e+07	6.90966e+06	1.25132e+07	1.48055e+07	9.87393e+06	1.5288e+07	2.56581e+07	1.82046e+07	1.93603e+07	2.23709e+07	2.16314e+07	1.82926e+07	1.28731e+07	3.65646e+07	1.04284e+07	1.25663e+07	1.78297e+07	1.54898e+07	1.6071e+07	1.28505e+07	1.29824e+07	2.17467e+07	1.85669e+07	2.46735e+07	0.449703	-0.0454131	0.0433884	0.25191
P53396_471-P53396_468	P53396	471	P53396	468	ACLY	ACLY	cross-link	Intra-protein	26	4.93832e+06	8.09188e+06	1.32662e+07	11377259	1.13031e+07	7.38844e+06	5.63085e+06	4.66921e+06	1.82976e+06	6.57469e+06	1.42945e+07	5.81263e+06	7.53797e+06	3.2597e+06	10013453	7351207	4.21261e+06	4.43352e+06	9.36415e+06	8.90395e+06	1.32662e+07	1.1558e+07	1.19135e+07	8.20708e+06	8.67354e+06	9.10392e+06	7.61177e+06	7.40932e+06	1.65201e+07	1.09724e+07	1.1285e+07	6.06233e+06	1.03889e+07	1.07977e+07	7.92137e+06	7.15533e+06	-0.0714669	-0.144168	0.431073	0.232202
P61604_28-P61604_86	P61604	28	P61604	86	HSPE1	HSPE1	cross-link	Intra-protein	26	7.17825e+06	8.81551e+06	7.25814e+06	1.13245e+07	11041975	6.11974e+06	4379293	5011076	2.05802e+06	5.635e+06	6.76288e+06	3.51647e+06	4.57041e+06	5.23786e+06	1.17242e+07	5.8342e+06	4.41494e+06	5.40793e+06	1.36115e+07	9.7002e+06	7.25814e+06	1.15043e+07	1.16383e+07	6.79781e+06	6.74569e+06	9.77049e+06	8.56129e+06	6.35033e+06	7.81586e+06	6.63801e+06	6.84231e+06	9.74128e+06	1.21638e+07	8.56945e+06	8.30183e+06	8.72794e+06	0.608111	0.119367	-0.299047	0.365458
P61978_219-P61978_405	P61978	219	P61978	405	HNRNPK	HNRNPK	cross-link	Intra-protein	26	1.40217e+06	2.9775e+06	3.66294e+06	3.57758e+06	3391620	3.04212e+06	2.0524e+06	1547372	673639	4.16731e+06	2.57184e+06	1.59047e+06	1833371	1.87638e+06	3.51397e+06	1.98629e+06	1.75531e+06	2.24267e+06	2.65882e+06	3.27631e+06	3.66294e+06	3.63441e+06	3.57477e+06	3.37918e+06	3.16144e+06	3.01703e+06	2.80232e+06	4.69633e+06	2.97228e+06	3.00231e+06	2.74472e+06	3.48965e+06	3.64571e+06	2.91752e+06	3.30067e+06	3.61948e+06	-0.31546	-0.0141757	0.146755	0.135472
P62316_71-P62316_118	P62316	71	P62316	118	SNRPD2	SNRPD2	cross-link	Intra-protein	26	2.13337e+06	3.0228e+06	3.81451e+06	3.82745e+06	3305426	2.83155e+06	2.02911e+06	1.72205e+06	1.20399e+06	2.89384e+06	3.26249e+06	1.63743e+06	2.07387e+06	1.77678e+06	3.03032e+06	2.16061e+06	1665755	2.01218e+06	4.04534e+06	3.32616e+06	3.81451e+06	3.88824e+06	3.48393e+06	3.14529e+06	3.12556e+06	3.35762e+06	5.00856e+06	3.2612e+06	3.77046e+06	3.09095e+06	3.10476e+06	3.30443e+06	3.14393e+06	3.17357e+06	3.13228e+06	3.24749e+06	0.222149	-0.0602526	0.137388	0.165008
P62851_114-P62851_94	P62851	114	P62851	94	RPS25	RPS25	cross-link	Intra-protein	26	1.76752e+06	3.80493e+06	5.34187e+06	4.9999e+06	4.81816e+06	4.04336e+06	2.8786e+06	2.14446e+06	1.04561e+06	4.47015e+06	4.13157e+06	2.39575e+06	2.99159e+06	2.2877e+06	5.31085e+06	2.54798e+06	2.3245e+06	2.93571e+06	3.3516e+06	4.18677e+06	5.34187e+06	5.07931e+06	5.07835e+06	4.49137e+06	4.43408e+06	4.18122e+06	4.34971e+06	5.03761e+06	4.77485e+06	4.52244e+06	4.47868e+06	4.25462e+06	5.50996e+06	3.74254e+06	4.37098e+06	4.73798e+06	-0.441437	-0.12045	0.231057	0.158345
P63104_85-P63104_9	P63104	85	P63104	9	YWHAZ	YWHAZ	cross-link	Intra-protein	26	4.82284e+06	3.04025e+06	6.38401e+06	7.97518e+06	8.07673e+06	7.49902e+06	7664786	5.30152e+06	1.55505e+06	1.61569e+07	8.43833e+06	5.45119e+06	6.22595e+06	2.77318e+06	9.17828e+06	6.4811e+06	3.56673e+06	2.57984e+06	9.14517e+06	3.34536e+06	6.38401e+06	8.10185e+06	8.51289e+06	8.32991e+06	1.18065e+07	1.03368e+07	6.46899e+06	1.82079e+07	9.75218e+06	1.02902e+07	9.32079e+06	5.1575e+06	9.52239e+06	9.51964e+06	6.70686e+06	4.16364e+06	0.0861352	-1.36471	-0.432411	-0.0886238
P63313_26-P63313_39	P63313	26	P63313	39	TMSB10	TMSB10	cross-link	Intra-protein	26	5.62498e+06	3.6145e+06	4624492	6.0909e+06	6.41658e+06	9.48658e+06	5.58229e+06	2.62908e+06	963848	5.05163e+06	5.97781e+06	3.35682e+06	6.49001e+06	4.50242e+06	1.11483e+07	2.67289e+06	2171762	2759668	1.06662e+07	3.97724e+06	4624492	6.18764e+06	6.76309e+06	1.05377e+07	8.59875e+06	5.12612e+06	4.00958e+06	5.6929e+06	6.90856e+06	6.33664e+06	9.7161e+06	8.37351e+06	1.15663e+07	3.92602e+06	4.08377e+06	4.45387e+06	0.659513	-0.763696	-0.546168	-0.126072
Q00839_21-Q00839_28	Q00839	21	Q00839	28	HNRNPU	HNRNPU	cross-link	Intra-protein	26	2.73067e+07	4.6074e+07	5.11414e+07	5.7428e+07	61592973	4.97272e+07	3.147e+07	2.67949e+07	1.39814e+07	3.09304e+07	3.66046e+07	2.23442e+07	3.16508e+07	2.98357e+07	3.76474e+07	2.35921e+07	2.09374e+07	28635120	5.17795e+07	5.06978e+07	5.11414e+07	5.83401e+07	6.49191e+07	5.5237e+07	4.84752e+07	5.22442e+07	5.81622e+07	3.48569e+07	4.2304e+07	4.21789e+07	4.7384e+07	5.54879e+07	3.90589e+07	3.46527e+07	3.93707e+07	4.62146e+07	0.0952153	0.0647574	0.0773261	0.267322
Q01082_1451-Q01082_1459	Q01082	1451	Q01082	1459	SPTBN1	SPTBN1	loop-link	Intra-protein	26	255760	427604	580327	558374	547833	616922	473091	316338	174648	505052	461594	324889	384650	267176	637108	398302	343303	376077	484977	470517	580327	567242	577417	685277	728731	616790	726532	569166	533464	613291	575855	496890	660995	585039	645547	606956	-0.296995	-0.340664	-0.0380437	-0.0709451
Q01469_17-Q01469_112	Q01469	17	Q01469	112	FABP5	FABP5	cross-link	Intra-protein	26	9506906	2.20469e+07	1.43343e+07	2.10989e+07	2.03727e+07	1.71344e+07	8.81892e+06	6.494e+06	1.74579e+06	5.6522e+06	7.04067e+06	3.41405e+06	4.43754e+06	3.03656e+06	6.21267e+06	5.32715e+06	4.05251e+06	7.63769e+06	1.80272e+07	2.42595e+07	1.43343e+07	2.1434e+07	2.14729e+07	1.90329e+07	1.35843e+07	1.26619e+07	7.26242e+06	6.36972e+06	8.1369e+06	6.44468e+06	6.64339e+06	5.64734e+06	6.44559e+06	7.82468e+06	7.62033e+06	1.23266e+07	0.563763	0.992137	0.233059	0.81349
Q14204_2401-Q14204_2239	Q14204	2401	Q14204	2239	DYNC1H1	DYNC1H1	cross-link	Intra-protein	26	4.83935e+06	7.73777e+06	13459383	1.34754e+07	1.41421e+07	9.39265e+06	6.37076e+06	4.6253e+06	2.42054e+06	1.37343e+07	1.19235e+07	5.25549e+06	6.70299e+06	5.92117e+06	7.7985e+06	7.08899e+06	7.17035e+06	8.66455e+06	9.17648e+06	8.51431e+06	13459383	1.36894e+07	1.49058e+07	1.04334e+07	9.81326e+06	9.01831e+06	1.00694e+07	1.54778e+07	1.37799e+07	9.92074e+06	1.0035e+07	1.10121e+07	8.09087e+06	1.04125e+07	1.34831e+07	1.39838e+07	-0.313552	-0.421603	0.239048	0.263493
Q14244_406-Q14244_399	Q14244	406	Q14244	399	MAP7	MAP7	cross-link	Intra-protein	26	1.11929e+06	2.17636e+06	3.34773e+06	5.40822e+06	5171242	3.59431e+06	2.74491e+06	1.79205e+06	726960	2.38385e+06	3.84761e+06	1.6772e+06	2.14845e+06	1.41911e+06	4.22747e+06	1.97063e+06	1796095	2.00509e+06	2.12242e+06	2.39477e+06	3.34773e+06	5.49412e+06	5.4505e+06	3.99256e+06	4.22816e+06	3.4941e+06	3.02414e+06	2.68646e+06	4.44668e+06	3.16604e+06	3.21642e+06	2.63924e+06	4.38597e+06	2.89452e+06	3.37737e+06	3.23604e+06	-0.735258	-0.56108	-0.0777858	0.636922
Q15404_208-Q15404_183	Q15404	208	Q15404	183	RSU1	RSU1	cross-link	Intra-protein	26	4.80039e+06	4.87427e+06	5.33915e+06	4.10866e+06	3.81622e+06	2757689	2.13786e+06	1.94475e+06	655368	2.61235e+06	2813100	2.03459e+06	2.46789e+06	1.36753e+06	2.60467e+06	1.60734e+06	2.15857e+06	2.76811e+06	9.1026e+06	5.36343e+06	5.33915e+06	4.17392e+06	4.02231e+06	3.06324e+06	3.29308e+06	3.79184e+06	2.72632e+06	2.94397e+06	3.2511e+06	3.84068e+06	3.69465e+06	2.5433e+06	2.70233e+06	2.36092e+06	4.05897e+06	4.46749e+06	1.21176	0.448642	0.442095	0.086887
Q15847_48-Q15847_56	Q15847	48	Q15847	56	ADIRF	ADIRF	loop-link	Intra-protein	26	622911	1.73069e+06	598091	676680	573692	1.29917e+06	1.0418e+06	634100	247798	1.04996e+06	613398	382240	433516	398110	890520	671504	1.34465e+06	1.60441e+06	1.18118e+06	1.90438e+06	598091	687427	604673	1.44311e+06	1.60475e+06	1.23636e+06	1.03083e+06	1.18325e+06	708904	721552	649012	740398	923907	986325	2.52848e+06	2.58939e+06	-0.00412084	0.684973	-0.985911	-0.785067
Q92783_178-Q92783_185	Q92783	178	Q92783	185	STAM	STAM	loop-link	Intra-protein	26	498856	552597	1.14081e+06	843562	848212	954379	784760	550753	171620	773535	785335	357634	421943	340047	916559	449809	515591	521499	945942	608054	1.14081e+06	856961	894017	1.06012e+06	1.20881e+06	1.07385e+06	713937	871732	907611	675102	631686	632413	950922	660693	969516	841655	0.122226	-0.515327	0.392459	-0.020296
Q9P2E9_270-Q9P2E9_230	Q9P2E9	270	Q9P2E9	230	RRBP1	RRBP1	cross-link	Intra-protein	26	2.42871e+06	4.04488e+06	1.76221e+06	3.92015e+06	3.42453e+06	2.57307e+06	1.83101e+06	1.9113e+06	1.04891e+06	1.29951e+06	2.38515e+06	3.05901e+06	4.04755e+06	3.62253e+06	3.40354e+06	1.63828e+06	3.61442e+06	3.79768e+06	4.60538e+06	4.45081e+06	1.76221e+06	3.98241e+06	3.60946e+06	2.85816e+06	2.82042e+06	3.72661e+06	4.36342e+06	1.46448e+06	2.75652e+06	5.77447e+06	6.05953e+06	6.73712e+06	3.53115e+06	2.40636e+06	6.79654e+06	6.12913e+06	0.167027	0.117777	-1.2189	-0.0426483
P04406_263-P04406_259	P04406	263	P04406	259	GAPDH	GAPDH	cross-link	Intra-protein	25	6.93422e+06	1.10074e+07	2.00394e+07	1.43828e+07	1.39325e+07	1.36571e+07	9.462e+06	9.60736e+06	2.74904e+06	1.53468e+07	1.59034e+07	7.10105e+06	9.05298e+06	7.27035e+06	1.77215e+07	7.61591e+06	12586451	1.51359e+07	1.31488e+07	1.21121e+07	2.00394e+07	1.46113e+07	1.46848e+07	1.51703e+07	1.45749e+07	1.87322e+07	1.14359e+07	1.7295e+07	1.83795e+07	1.34046e+07	1.35531e+07	1.35213e+07	1.83859e+07	1.11865e+07	2.36675e+07	2.4428e+07	-0.284798	-0.40328	0.323111	-0.132648
P05783_407-P05783_417	P05783	407	P05783	417	KRT18	KRT18	cross-link	Intra-protein	25	981253	2.75529e+06	2.43246e+06	1.11123e+06	1.04765e+06	2.42542e+06	2.08509e+06	1.29452e+06	713858	2.25251e+06	1.96985e+06	1909208	2.00859e+06	1861144	1.16629e+06	3.35076e+06	2.32772e+06	2.52387e+06	1.86067e+06	3.0318e+06	2.43246e+06	1.12888e+06	1.10423e+06	2.69415e+06	3.21179e+06	2.52403e+06	2.96963e+06	2.53845e+06	2.27655e+06	3.604e+06	3.00704e+06	3.46132e+06	1.21001e+06	4.92169e+06	4.37703e+06	4.07331e+06	-0.590378	0.113976	-0.203788	-1.31132
P05787_285-P05787_304	P05787	285	P05787	304	KRT8	KRT8	cross-link	Intra-protein	25	1.85211e+06	4.57182e+06	3.49157e+06	2.25495e+06	1.97602e+06	3.26988e+06	2.19752e+06	1.94059e+06	1.31093e+06	4.26917e+06	2.94614e+06	2.44513e+06	2.9955e+06	2.08358e+06	2.0582e+06	3.92076e+06	2.42945e+06	2.85111e+06	3.512e+06	5.03063e+06	3.49157e+06	2.29076e+06	2.08273e+06	3.63219e+06	3.38497e+06	3.78372e+06	5.45342e+06	4.81111e+06	3.40486e+06	4.61565e+06	4.48452e+06	3.875e+06	2.13537e+06	5.75893e+06	4.56834e+06	4.60144e+06	-0.165844	0.352599	-0.174263	-0.78231
P06733_221-P06733_228	P06733	221	P06733	228	ENO1	ENO1	loop-link	Intra-protein	25	2.95163e+06	4.34769e+06	5.46788e+06	5.82225e+06	5.5353e+06	4.80297e+06	2.46494e+06	1.35625e+06	1.11578e+06	4.19052e+06	3.03587e+06	1.78016e+06	1.96359e+06	1.33975e+06	2.85689e+06	2.03971e+06	1.74666e+06	3.2537e+06	5.59693e+06	4.78401e+06	5.46788e+06	5.91473e+06	5.83422e+06	5.33514e+06	3.7969e+06	2.64438e+06	4.64163e+06	4.72248e+06	3.50856e+06	3.3604e+06	2.93966e+06	2.49165e+06	2.964e+06	2.99598e+06	3.28441e+06	5.2512e+06	0.415505	0.189089	0.38185	0.495179
P06748_202-P06748_215	P06748	202	P06748	215	NPM1	NPM1	cross-link	Intra-protein	25	1.45998e+06	1.85198e+06	3.37179e+06	3.2525e+06	3.16432e+06	3.00918e+06	2.46072e+06	2.56319e+06	1.60995e+06	3.71527e+06	4.28505e+06	3.06118e+06	3.68443e+06	2.44253e+06	3.72979e+06	3.96501e+06	2.5517e+06	1.92992e+06	2.76844e+06	2.03784e+06	3.37179e+06	3.30416e+06	3.3352e+06	3.3426e+06	3.79039e+06	4.99766e+06	6.69737e+06	4.18691e+06	4.95223e+06	5.77856e+06	5.51591e+06	4.54257e+06	3.86963e+06	5.82393e+06	4.7982e+06	3.11472e+06	-0.613252	-1.05529	-0.328812	-0.358042
P07148_57-P07148_31	P07148	57	P07148	31	FABP1	FABP1	cross-link	Intra-protein	25	478252	924192	1.80627e+07	3.71148e+06	3.84736e+06	768593	601379	491509	181558	890510	623208	3.32395e+06	3.34701e+06	547097	1.4759e+06	1.10628e+06	2.01177e+06	2.62273e+06	906871	1.01694e+06	1.80627e+07	3.77043e+06	4.05512e+06	853753	926340	958335	755278	1.00355e+06	720241	6.27459e+06	5.01077e+06	1.01748e+06	1.53123e+06	1.62494e+06	3.78292e+06	4.23286e+06	-1.7914	-1.62613	2.52458	0.264365
P07237_375-P07237_328	P07237	375	P07237	328	P4HB	P4HB	cross-link	Intra-protein	25	1.44596e+06	2.87123e+06	4.15813e+06	4.74291e+06	4.72164e+06	3.11787e+06	2.34203e+06	1.38372e+06	861480	4321368	4621120	1.93999e+06	2.25609e+06	1.58709e+06	3.51473e+06	2.36236e+06	1.58934e+06	1.76019e+06	2.74185e+06	3.15937e+06	4.15813e+06	4.81824e+06	4.97661e+06	3.46334e+06	3.60757e+06	2.69794e+06	3.58373e+06	4.86994e+06	5.34063e+06	3.6621e+06	3.37756e+06	2.95163e+06	3.6465e+06	3.46991e+06	2.98859e+06	2.8408e+06	-0.427046	-0.222557	0.173737	0.386311
P08865_212-P08865_220	P08865	212	P08865	220	RPSA	RPSA	loop-link	Intra-protein	25	235544	413084	678580	592358	578337	514048	452461	314980	204182	710942	590953	385736	441213	327613	744639	375060	326297	319291	446644	454540	678580	601766	609568	571005	696953	614142	849393	801192	682964	728150	660534	609289	772557	550900	613567	515309	-0.511043	-0.48576	0.0923518	-0.080964
P09327_582-P09327_571	P09327	582	P09327	571	VIL1	VIL1	cross-link	Intra-protein	25	1.1033e+06	2262935	8.02089e+06	5.90022e+06	6.0698e+06	4.87988e+06	2.80063e+06	2.45014e+06	909137	3.69442e+06	3.85461e+06	4.58755e+06	5.49573e+06	5.11488e+06	6.78134e+06	4.73016e+06	3.93147e+06	6.43165e+06	2.0921e+06	2.49003e+06	8.02089e+06	5.99393e+06	6.39758e+06	5.42057e+06	4.31398e+06	4.77724e+06	3.78199e+06	4.16341e+06	4.45477e+06	8.65987e+06	8.22758e+06	9.51255e+06	7.03559e+06	6.9478e+06	7.39273e+06	1.03801e+07	-1.54731	-1.29609	0.391505	-0.0287549
P13639_235-P13639_318	P13639	235	P13639	318	EEF2	EEF2	cross-link	Intra-protein	25	4.89944e+06	1.25654e+07	3.79781e+06	4.50402e+06	3.69502e+06	5.35979e+06	4846615	7.47233e+06	1.00479e+06	1.91713e+06	6.22691e+06	3436828	6.14613e+06	7.9214e+06	5.00423e+06	3.84668e+06	2.74345e+06	2.07055e+06	9.29041e+06	1.38264e+07	3.79781e+06	4.57556e+06	3.89456e+06	5.95365e+06	7.46553e+06	1.45694e+07	4.17992e+06	2.1605e+06	7.19644e+06	6.48767e+06	9.20129e+06	1.47321e+07	5.19184e+06	5.65011e+06	5.15877e+06	3.34169e+06	0.400695	0.97431	-0.889881	-0.621101
P20810_565-P20810_573	P20810	565	P20810	573	CAST	CAST	loop-link	Intra-protein	25	185296	224905	290982	280620	259701	275243	208702	209822	128491	343942	305081	208669	259357	185026	326796	221100	166765	160572	351362	247475	290982	285077	273726	305740	321477	409106	534518	387604	352582	393902	388280	344108	339048	324758	313584	259149	0.0468388	-0.458834	-0.225188	-0.254765
P21333_1066-P21333_1071	P21333	1066	P21333	1071	FLNA	FLNA	cross-link	Intra-protein	25	1.04632e+06	3.21419e+06	1.83613e+06	1.32475e+06	1.16574e+06	2.0799e+06	1.60171e+06	1.13128e+06	610661	799252	1.86609e+06	1.07478e+06	1.33771e+06	1.99016e+06	1.23933e+06	1.99889e+06	1.64357e+06	1.89555e+06	1.98406e+06	3.53675e+06	1.83613e+06	1.34579e+06	1.22869e+06	2.31035e+06	2.46721e+06	2.20575e+06	2.54033e+06	900712	2.15664e+06	2.02886e+06	2.00267e+06	3.70126e+06	1.28579e+06	2.93602e+06	3.09057e+06	3.05926e+06	-0.185628	0.648344	-0.297414	-0.74563
P22626_168-P22626_17	P22626	168	P22626	17	HNRNPA2B1	HNRNPA2B1	cross-link	Intra-protein	25	3.07092e+06	4.28908e+06	9.97716e+06	8.19549e+06	8.5327e+06	6.34308e+06	4.499e+06	3.73873e+06	2519210	8.786e+06	5753265	3.54726e+06	4.12681e+06	2.9871e+06	6.79612e+06	4.94264e+06	3150370	3.8817e+06	5.82313e+06	4.71952e+06	9.97716e+06	8.32566e+06	8.99348e+06	7.04589e+06	6.93008e+06	7.2897e+06	1.04799e+07	9.90134e+06	6.64905e+06	6.69613e+06	6.17819e+06	5.55535e+06	7.05092e+06	7.2599e+06	5.92394e+06	6.26473e+06	-0.322408	-0.625564	0.454427	0.193362
P27816_254-P27816_262	P27816	254	P27816	262	MAP4	MAP4	loop-link	Intra-protein	25	365639	549629	479416	537298	530414	634771	516691	371198	176591	541718	621956	313394	401862	430407	832336	453934	360786	381000	693332	604787	479416	545832	559057	705104	795890	723753	734613	610487	718795	591591	601622	800463	863541	666752	678420	614902	0.0579814	-0.139137	-0.474287	-0.287108
P27816_346-P27816_352	P27816	346	P27816	352	MAP4	MAP4	loop-link	Intra-protein	25	407438	577255	528612	618885	597708	715662	571052	421701	215363	681071	687565	376176	474341	441907	886457	467151	406087	421313	772592	635186	528612	628715	629985	794957	879626	822224	895904	767529	794619	710104	710130	821851	919692	686165	763604	679964	0.0490868	-0.233442	-0.498412	-0.248215
P27824_535-P27824_525	P27824	535	P27824	525	CANX	CANX	cross-link	Intra-protein	25	1.85863e+06	4.18362e+06	3.0333e+06	1.02271e+06	813226	2.63765e+06	1.16493e+06	1.67659e+06	706515	2.38751e+06	2.48654e+06	1.6689e+06	2.18997e+06	1.14426e+06	2.1168e+06	2.11087e+06	1.42965e+06	2.26828e+06	3.52438e+06	4.60347e+06	3.0333e+06	1.03896e+06	857141	2.9299e+06	1.79441e+06	3.26897e+06	2.93908e+06	2.69059e+06	2.8737e+06	3.15036e+06	3.27858e+06	2.12808e+06	2.19616e+06	3.10051e+06	2.68831e+06	3.6608e+06	0.350475	0.735827	0.133996	-1.41176
P30101_494-P30101_422	P30101	494	P30101	422	PDIA3	PDIA3	cross-link	Intra-protein	25	2371688	6.47693e+06	2.61789e+06	4.37567e+06	3.95783e+06	3.77778e+06	4.06544e+06	2.91925e+06	1.37302e+06	5.87264e+06	6.49173e+06	3.02173e+06	3.73975e+06	3.12723e+06	5.23225e+06	3.02312e+06	4.4892e+06	3.00481e+06	4.49724e+06	7.12693e+06	2.61789e+06	4.44517e+06	4.17156e+06	4.19636e+06	6.26224e+06	5.69189e+06	5.71175e+06	6.61814e+06	7.50249e+06	5.70409e+06	5.59874e+06	5.81597e+06	5.42842e+06	4.44046e+06	8.44148e+06	4.8495e+06	-0.292143	0.372097	-1.07278	-0.308947
P36776_357-P36776_386	P36776	357	P36776	386	LONP1	LONP1	cross-link	Intra-protein	25	958983	1.74795e+06	2.04415e+06	1.09259e+06	960945	1.03421e+06	604860	853721	425182	1.29899e+06	1.01984e+06	347363	357712	302993	618977	836332	1.31732e+06	1.35882e+06	1.81844e+06	1.92337e+06	2.04415e+06	1.10994e+06	1.01284e+06	1.1488e+06	931703	1.66457e+06	1.76875e+06	1.46389e+06	1.17863e+06	655714	535527	563500	642184	1.22843e+06	2.47707e+06	2.19302e+06	0.426155	0.507088	0.594955	-0.286065
P53621_198-P53621_238	P53621	198	P53621	238	COPA	COPA	cross-link	Intra-protein	25	1329756	2.26067e+06	4723392	3.4945e+06	3.21258e+06	2.71966e+06	1.69582e+06	1.45353e+06	624543	4.99975e+06	2.62842e+06	1.77457e+06	1.98528e+06	1.64004e+06	3.19546e+06	1.91467e+06	1.95163e+06	2.4886e+06	2.52151e+06	2.48755e+06	4723392	3.55e+06	3.38607e+06	3.021e+06	2.61217e+06	2.83406e+06	2.59808e+06	5.63444e+06	3.03766e+06	3.34983e+06	2.97213e+06	3.05012e+06	3.31526e+06	2.81233e+06	3.66984e+06	4.01639e+06	-0.39283	-0.412394	0.512705	0.100701
P56192_663-P56192_729	P56192	663	P56192	729	MARS1	MARS1	cross-link	Intra-protein	25	1.45225e+06	3.4678e+06	3.15612e+06	3.56934e+06	3.48488e+06	2.50356e+06	1.84907e+06	919550	658138	2.34413e+06	2.45023e+06	1.60355e+06	2.0076e+06	2.78194e+06	1544847	2.64406e+06	1.69946e+06	2.081e+06	2.7538e+06	3.81582e+06	3.15612e+06	3.62603e+06	3.67307e+06	2.78095e+06	2.84824e+06	1.79292e+06	2.73784e+06	2.64171e+06	2.83174e+06	3.02702e+06	3.00556e+06	5.1738e+06	1.60277e+06	3.88368e+06	3.19567e+06	3.35856e+06	-0.173566	0.297004	0.0231643	0.223404
P58107_1630-P58107_1636	P58107	1630	P58107	1636	EPPK1	EPPK1	loop-link	Intra-protein	25	633364	1.95522e+06	1.29908e+06	1.94889e+06	1.88261e+06	2.24365e+06	1.64649e+06	857111	468975	2.38772e+06	2.13991e+06	885480	1.0648e+06	776756	1.44891e+06	1.01216e+06	1.03024e+06	1.28413e+06	1.201e+06	2.15143e+06	1.29908e+06	1.97985e+06	1.98427e+06	2.49224e+06	2.53618e+06	1.67118e+06	1.95092e+06	2.69083e+06	2.4731e+06	1.67151e+06	1.5941e+06	1.4446e+06	1.50323e+06	1.48669e+06	1.93727e+06	2.07247e+06	-0.65923	0.181834	-0.545973	0.0619242
P61009_49-P61009_124	P61009	49	P61009	124	SPCS3	SPCS3	cross-link	Intra-protein	25	1.09932e+07	2.25804e+07	1.7456e+07	1.40356e+07	1.30983e+07	1.6456e+07	1.31538e+07	9.70537e+06	7.281e+06	1.28609e+07	2.55791e+07	1.36128e+07	1.82163e+07	1.60941e+07	2.07937e+07	1.56957e+07	1.90095e+07	1.91748e+07	2.08456e+07	2.48465e+07	1.7456e+07	1.42585e+07	1.38057e+07	1.82794e+07	2.02615e+07	1.89233e+07	3.02888e+07	1.44935e+07	2.95618e+07	2.56967e+07	2.72715e+07	2.99315e+07	2.15733e+07	2.30543e+07	3.57454e+07	3.09464e+07	-0.153138	0.100164	-0.409153	-0.701053
P61353_93-P61353_6	P61353	93	P61353	6	RPL27	RPL27	cross-link	Intra-protein	25	4.73082e+06	1.11955e+07	1.0182e+07	8.98784e+06	8.10456e+06	1.04845e+07	7.82896e+06	5.67552e+06	2.95761e+06	8.50712e+06	1.12545e+07	6.10771e+06	8.49694e+06	6.79588e+06	1.27097e+07	6360136	5.93628e+06	6.32967e+06	8.97067e+06	1.23191e+07	1.0182e+07	9.1306e+06	8.54222e+06	1.16461e+07	1.20594e+07	1.1066e+07	1.23036e+07	9.58705e+06	1.30068e+07	1.15295e+07	1.27207e+07	1.26389e+07	1.31862e+07	9.34196e+06	1.11626e+07	1.02156e+07	-0.305891	0.151717	-0.123152	-0.280397
P61604_54-P61604_56	P61604	54	P61604	56	HSPE1	HSPE1	cross-link	Intra-protein	25	1.04347e+07	13848700	8.66724e+06	1.27539e+07	1.17775e+07	7.85826e+06	6.51071e+06	8.7008e+06	2.47049e+06	5.81203e+06	9.06185e+06	5.19074e+06	6.93008e+06	8.34566e+06	1.40526e+07	8.53773e+06	6.82177e+06	6.61693e+06	1.97864e+07	1.52385e+07	8.66724e+06	1.29564e+07	1.24136e+07	8.72896e+06	1.00288e+07	1.69646e+07	1.02772e+07	6.54983e+06	1.04728e+07	9.79851e+06	1.03749e+07	1.55211e+07	1.45794e+07	1.25405e+07	1.28276e+07	1.06792e+07	0.705498	0.328708	-0.485369	0.0946558
P62328_32-P62328_39	P62328	32	P62328	39	TMSB4X	TMSB4X	loop-link	Intra-protein	25	412329	904678	1607070	1.17404e+06	1.17392e+06	1.07266e+06	652265	450870	242141	1.07811e+06	687461	538956	733995	591909	1.16274e+06	667682	524160	734160	781866	995468	1607070	1.19269e+06	1.23732e+06	1.19151e+06	1.00472e+06	879098	1.0073e+06	1.21497e+06	794499	1.01738e+06	1.09885e+06	1.10082e+06	1.20634e+06	980711	985628	1.18487e+06	-0.469085	-0.120632	0.570354	0.140136
P62979_27-P62979_6	P62979	27	P62979	6	RPS27A	RPS27A	cross-link	Intra-protein	25	867137	1.63187e+06	1.44732e+06	1.47443e+06	1.42154e+06	1142583	625906	590804	257427	881896	921352	528694	701566	705577	1.12064e+06	706756	673522	1.1951e+06	1.64428e+06	1.79563e+06	1.44732e+06	1.49785e+06	1.49831e+06	1.26918e+06	964121	1.15194e+06	1.07089e+06	993848	1.06481e+06	998011	1.0503e+06	1.31222e+06	1.16266e+06	1.0381e+06	1.26649e+06	1.92879e+06	0.354146	0.481181	0.170075	0.219578
P63104_68-P63104_75	P63104	68	P63104	75	YWHAZ	YWHAZ	loop-link	Intra-protein	25	4432711	5.43872e+06	4.50244e+06	6909425	5.42118e+06	7.73513e+06	3.46289e+06	3.53959e+06	795575	7888967	6.06475e+06	4.12829e+06	4.21735e+06	2.42336e+06	6.20092e+06	4.8722e+06	3.12156e+06	6.06188e+06	8.4054e+06	5.98453e+06	4.50244e+06	7.01917e+06	5.71394e+06	8.59219e+06	5.3341e+06	6.90142e+06	3.30957e+06	8.89043e+06	7.00903e+06	7.79293e+06	6.31374e+06	4.50693e+06	6.43341e+06	7.15644e+06	5.86976e+06	9.78335e+06	0.340148	-0.149931	-0.560461	0.080132
Q00610_798-Q00610_806	Q00610	798	Q00610	806	CLTC	CLTC	loop-link	Intra-protein	25	1.56627e+06	3.14557e+06	2.45047e+06	2.62408e+06	2.49165e+06	2.59617e+06	1.94802e+06	1.60391e+06	770526	2.31434e+06	2.57716e+06	1.59381e+06	2.05234e+06	1.66667e+06	2.5711e+06	2.01375e+06	1.61537e+06	1.74879e+06	2.96999e+06	3.46125e+06	2.45047e+06	2.66576e+06	2.6262e+06	2.88383e+06	3.00065e+06	3.12728e+06	3.20537e+06	2.60814e+06	2.97842e+06	3.00863e+06	3.07253e+06	3.09963e+06	2.6675e+06	2.95785e+06	3.03753e+06	2.8224e+06	0.022202	0.243036	-0.255199	-0.13371
Q13428_803-Q13428_811	Q13428	803	Q13428	811	TCOF1	TCOF1	loop-link	Intra-protein	25	2.94306e+06	5.31249e+06	4.18109e+06	4.16095e+06	3.9761e+06	4.01111e+06	3.22821e+06	3352916	1.50309e+06	3.27907e+06	4.68202e+06	2.878e+06	3.67322e+06	3.26318e+06	4.47997e+06	4.19164e+06	3074912	3.48729e+06	5.5807e+06	5.84563e+06	4.18109e+06	4.22704e+06	4.19082e+06	4.45554e+06	4.9726e+06	6.53745e+06	6.2528e+06	3.69533e+06	5.41101e+06	5.43278e+06	5.49912e+06	6.06881e+06	4.64793e+06	6.15681e+06	5.78205e+06	5.62819e+06	0.0871249	0.154039	-0.329442	-0.313673
Q14697_210-Q14697_217	Q14697	210	Q14697	217	GANAB	GANAB	loop-link	Intra-protein	25	796454	1.34289e+06	2193708	1.77321e+06	1800405	1.38184e+06	975864	772135	527696	1.46683e+06	1.83665e+06	907618	1110916	643033	2.08496e+06	1.14756e+06	978912	1.15896e+06	1.51025e+06	1.47765e+06	2193708	1.80137e+06	1.89763e+06	1.53495e+06	1.50318e+06	1.50549e+06	2.1952e+06	1.65304e+06	2.12262e+06	1.7133e+06	1.66314e+06	1.1959e+06	2.16313e+06	1.68557e+06	1.84074e+06	1.87047e+06	-0.213817	-0.245298	0.324764	0.0404896
Q8WUM4_209-Q8WUM4_215	Q8WUM4	209	Q8WUM4	215	PDCD6IP	PDCD6IP	loop-link	Intra-protein	25	2.73482e+06	4.77285e+06	2.78606e+06	3.572e+06	3.19102e+06	3.81469e+06	3.28196e+06	2.03832e+06	685056	2.54875e+06	4.31007e+06	2.46488e+06	3.04378e+06	3.07705e+06	3.97083e+06	2.55621e+06	2.28574e+06	2.29163e+06	5.18583e+06	5.25184e+06	2.78606e+06	3.62873e+06	3.36335e+06	4.23736e+06	5.0554e+06	3.97428e+06	2.84982e+06	2.87231e+06	4.98115e+06	4.65293e+06	4.55681e+06	5.72263e+06	4.1197e+06	3.75464e+06	4.2981e+06	3.6985e+06	0.315883	0.334133	-0.580462	-0.199225
Q9HDC9_183-Q9HDC9_179	Q9HDC9	183	Q9HDC9	179	APMAP	APMAP	cross-link	Intra-protein	25	8.23072e+06	1.69618e+07	1.76768e+07	1.22935e+07	1.23871e+07	8.38441e+06	5.05952e+06	4.55196e+06	3.27116e+06	1.11178e+07	7.20162e+06	3.66117e+06	4.7002e+06	5.02712e+06	1.28139e+07	6250380	6.77914e+06	1.05259e+07	1.56073e+07	1.8664e+07	1.76768e+07	1.24888e+07	1.3056e+07	9.3134e+06	7.79348e+06	8.87532e+06	1.3608e+07	1.25291e+07	8.32291e+06	6.91117e+06	7.03661e+06	9.34935e+06	1.32944e+07	9.18075e+06	1.27475e+07	1.69879e+07	0.396365	0.654409	0.576005	0.0747806
Q9P258_320-Q9P258_377	Q9P258	320	Q9P258	377	RCC2	RCC2	cross-link	Intra-protein	25	4.00438e+06	8.81988e+06	7.39229e+06	5.05223e+06	4.55829e+06	3.31466e+06	1.85442e+06	2.95732e+06	801543	3.59095e+06	3.01708e+06	2.4557e+06	3.03157e+06	2.64577e+06	2.71518e+06	2.76681e+06	2.06183e+06	4.04764e+06	7.59319e+06	9.70501e+06	7.39229e+06	5.13247e+06	4.80445e+06	3.68193e+06	2.85647e+06	5.76613e+06	3.3344e+06	4.0468e+06	3.48684e+06	4.63561e+06	4.53852e+06	4.92055e+06	2.81698e+06	4.06397e+06	3.87706e+06	6.53254e+06	0.615898	0.969922	0.577213	0.050846
P38646_600-P38646_612	P38646	600	P38646	612	HSPA9	HSPA9	cross-link and loop-link	Intra-protein	24	2.4431e+06	2.81089e+06	3.43936e+06	3.7893e+06	3.0169e+06	2.66115e+06	1.92557e+06	1.97178e+06	852470	3.68497e+06	2.50456e+06	1.82547e+06	2.12644e+06	1.53449e+06	3.68689e+06	3.01344e+06	1.83882e+06	2.41178e+06	4.63266e+06	3.09298e+06	3.43936e+06	3.84949e+06	3.17982e+06	2.95601e+06	2.96607e+06	3.84453e+06	3.54625e+06	4.15276e+06	2.89452e+06	3.44593e+06	3.18347e+06	2.85382e+06	3.82512e+06	4.42623e+06	3.45771e+06	3.89241e+06	0.389922	-0.192919	-0.0397786	0.12275
O43242_223-O43242_182	O43242	223	O43242	182	PSMD3	PSMD3	cross-link	Intra-protein	24	9.40252e+06	9.45835e+06	2.44555e+07	2.20946e+07	2.24792e+07	20656746	1.51354e+07	1.03016e+07	4.58806e+06	2.23973e+07	2.3469e+07	1.1429e+07	1.45115e+07	9.38778e+06	2.46465e+07	1.20487e+07	1.257e+07	1.35212e+07	1.78292e+07	1.04076e+07	2.44555e+07	2.24455e+07	2.36931e+07	2.29455e+07	2.3314e+07	2.00858e+07	1.90862e+07	2.52405e+07	2.71232e+07	2.15744e+07	2.1725e+07	1.74592e+07	2.55705e+07	1.76975e+07	2.36365e+07	2.18221e+07	-0.266775	-1.04339	0.189138	0.0654071
O60841_8-O60841_14	O60841	8	O60841	14	EIF5B	EIF5B	loop-link	Intra-protein	24	91803.3	156766	160126	175749	167568	240180	186646	158119	80671.3	227200	197809	135781	179152	140108	350709	172594	144066	166306	174079	172498	160126	178540	176617	266791	287502	308298	335591	256041	228608	256313	268206	260571	363858	253511	270900	268404	-0.517835	-0.530999	-0.638373	-0.481329
O75506_69-O75506_75	O75506	69	O75506	75	HSBP1	HSBP1	loop-link	Intra-protein	24	218470	353608	327003	299735	284588	333431	271716	226546	126850	345016	330259	246663	286464	232027	324059	338730	251280	284040	414268	389095	327003	304496	299956	370376	418541	441715	527695	388814	381681	465623	428861	431520	336208	497537	472507	458416	0.0199701	-0.0704699	-0.321287	-0.424172
P00505_227-P00505_234	P00505	227	P00505	234	GOT2	GOT2	loop-link	Intra-protein	24	1.61388e+06	6.05278e+06	3.97544e+06	3.46798e+06	3.04792e+06	2.63879e+06	1.93012e+06	1.48549e+06	930882	2.1019e+06	2.88839e+06	1631136	1.99148e+06	1.7313e+06	2.71592e+06	1.86571e+06	1.51766e+06	1.97452e+06	3.06027e+06	6.66021e+06	3.97544e+06	3.52306e+06	3.21251e+06	2.93117e+06	2.97308e+06	2.89639e+06	3.87245e+06	2.36872e+06	3.33811e+06	3.07908e+06	2.98142e+06	3.21983e+06	2.81775e+06	2.74041e+06	2.8538e+06	3.1867e+06	-0.115842	1.00607	0.261614	0.0873263
P04075_42-P04075_312	P04075	42	P04075	312	ALDOA	ALDOA	cross-link	Intra-protein	24	5.05162e+06	6.35158e+06	6.99063e+06	8.02762e+06	7.91926e+06	8.14154e+06	5.12727e+06	3.28406e+06	1.40298e+06	8.13261e+06	8.67129e+06	4.87775e+06	5.91541e+06	5.06672e+06	6.51668e+06	4.92607e+06	4.00688e+06	5.48613e+06	9.57899e+06	6.98901e+06	6.99063e+06	8.15513e+06	8.34692e+06	9.04362e+06	7.89784e+06	6.40319e+06	5.83636e+06	9.165e+06	1.00214e+07	9.20768e+06	8.85588e+06	9.423e+06	6.761e+06	7.23556e+06	7.53453e+06	8.85415e+06	0.237014	-0.217773	-0.217437	0.00484776
P04083_128-P04083_294	P04083	128	P04083	294	ANXA1	ANXA1	cross-link	Intra-protein	24	3.651e+06	8.71347e+06	1.58331e+06	1.90948e+06	1.36242e+06	3.81073e+06	2.53811e+06	1.64088e+06	719222	1.84577e+07	3.95918e+06	1.92798e+06	1.79847e+06	979304	3.54506e+06	2608355	1.73758e+06	2.2001e+06	6.92311e+06	9.58792e+06	1.58331e+06	1.93981e+06	1.436e+06	4.23296e+06	3.90961e+06	3.19936e+06	2.99194e+06	2.08008e+07	4.57562e+06	3.63943e+06	2.69246e+06	1.82129e+06	3.67797e+06	3.83123e+06	3.26734e+06	3.55077e+06	0.574862	1.04466	-1.55361	-1.26064
P05783_426-P05783_372	P05783	426	P05783	372	KRT18	KRT18	cross-link	Intra-protein	24	2.19827e+06	6.07148e+06	5.55826e+06	3.13241e+06	3.06799e+06	4.89932e+06	3.93282e+06	2.62107e+06	1.43387e+06	4.25728e+06	3788291	3.25088e+06	3568395	3.19497e+06	2.77893e+06	5.09112e+06	3.9058e+06	4428480	4.16841e+06	6.68079e+06	5.55826e+06	3.18216e+06	3.23367e+06	5.44217e+06	6.05796e+06	5.11051e+06	5.96486e+06	4.79772e+06	4.37813e+06	6.13666e+06	5.3422e+06	5.94195e+06	2.88311e+06	7.47799e+06	7.34445e+06	7.14719e+06	-0.368231	0.312292	0.0469052	-0.757721
P05787_117-P05787_130	P05787	117	P05787	130	KRT8	KRT8	cross-link	Intra-protein	24	2.87771e+06	1.1797e+07	6.93156e+06	3.93787e+06	3.32213e+06	7.72603e+06	6.211e+06	3.74864e+06	1.53819e+06	5.85644e+06	5.63326e+06	4.64396e+06	4.74726e+06	4.64545e+06	3.76094e+06	7.92552e+06	6.50678e+06	7.84363e+06	5.45676e+06	1.29809e+07	6.93156e+06	4.00041e+06	3.50154e+06	8.58208e+06	9.56718e+06	7.30903e+06	6.39882e+06	6.59989e+06	6.51036e+06	8.76636e+06	7.10706e+06	8.63952e+06	3.90195e+06	1.16412e+07	1.22353e+07	1.2659e+07	-0.53977	0.710508	-0.194635	-0.987667
P05787_347-P05787_483	P05787	347	P05787	483	KRT8	KRT8	cross-link	Intra-protein	24	1.15974e+06	2.57743e+06	1.97922e+06	1.2842e+06	1195378	1.407e+06	954075	915275	898166	3.38945e+06	1.60432e+06	1.4999e+06	2.03852e+06	1.31317e+06	1.11893e+06	2.51438e+06	928697	944998	2.19913e+06	2.83609e+06	1.97922e+06	1.3046e+06	1.25993e+06	1.5629e+06	1.46962e+06	1.78459e+06	3.73635e+06	3.81972e+06	1.85411e+06	2.83134e+06	3.05184e+06	2.44221e+06	1.16088e+06	3.6932e+06	1.74632e+06	1.52515e+06	-0.0243159	0.342654	-0.176314	-0.777647
P06748_206-P06748_212	P06748	206	P06748	212	NPM1	NPM1	loop-link	Intra-protein	24	1.07162e+06	1.68471e+06	1.41379e+06	1.53101e+06	1.40658e+06	1.47583e+06	828848	1.05364e+06	561740	999623	1.71954e+06	1.23281e+06	1.53123e+06	1.04773e+06	1.28284e+06	1.57524e+06	994108	1.32863e+06	2.03202e+06	1.85378e+06	1.41379e+06	1.55532e+06	1.48254e+06	1.63935e+06	1.27672e+06	2.05436e+06	2.33683e+06	1.12652e+06	1.98727e+06	2.32716e+06	2.29238e+06	1.94854e+06	1.33094e+06	2.31376e+06	1.86932e+06	2.14429e+06	0.149107	0.0166652	-0.374243	-0.236593
P07355_324-P07355_281	P07355	324	P07355	281	ANXA2	ANXA2	cross-link	Intra-protein	24	1.07738e+07	9.56353e+06	6.747e+06	6.51008e+06	6.22946e+06	2.60706e+07	1.42363e+07	7.736e+06	3.16057e+06	1.59905e+07	1.41347e+07	7.34722e+06	1.00557e+07	7.70881e+06	9.82706e+06	1.56182e+07	1.13179e+07	1.4367e+07	2.04296e+07	1.05233e+07	6.747e+06	6.61349e+06	6.56587e+06	2.89592e+07	2.19291e+07	1.50835e+07	1.31479e+07	1.80204e+07	1.63354e+07	1.38693e+07	1.50542e+07	1.43367e+07	1.01955e+07	2.29405e+07	2.12822e+07	2.31871e+07	0.36658	-0.590493	-1.23176	-1.2606
P10809_205-P10809_417	P10809	205	P10809	417	HSPD1	HSPD1	cross-link	Intra-protein	24	3.1126e+06	4.87457e+06	4.65619e+06	5.88778e+06	5.99018e+06	3.9149e+06	2.11821e+06	1.62959e+06	649446	3.22742e+06	1.61966e+06	891356	1.13635e+06	1.44267e+06	4.83446e+06	2.17215e+06	1.75943e+06	2.96213e+06	5.90218e+06	5.36377e+06	4.65619e+06	5.9813e+06	6.31366e+06	4.34868e+06	3.26281e+06	3.17733e+06	2.70168e+06	3.63712e+06	1.87184e+06	1.6826e+06	1.70121e+06	2.68304e+06	5.01571e+06	3.19052e+06	3.30843e+06	4.78063e+06	0.610599	0.472598	0.268501	0.62981
P15311_162-P15311_546	P15311	162	P15311	546	EZR	EZR	cross-link	Intra-protein	24	7.67593e+06	8.45087e+06	8.00158e+06	7.66249e+06	8.00293e+06	1.20619e+07	6.46423e+06	3.55699e+06	2.0169e+06	9.2489e+06	1.07771e+07	4.31234e+06	5.55456e+06	3.91139e+06	9.21978e+06	19462259	2.84713e+06	4.4802e+06	1.45553e+07	9.29896e+06	8.00158e+06	7.7842e+06	8.43511e+06	1.33984e+07	9.95725e+06	6.93534e+06	8.39025e+06	1.0423e+07	1.24551e+07	8.14036e+06	8.31566e+06	7.27434e+06	9.56544e+06	2.85868e+07	5.35373e+06	7.23065e+06	0.509037	-0.137362	-0.354146	-0.393883
P22087_292-P22087_318	P22087	292	P22087	318	FBL	FBL	cross-link	Intra-protein	24	3.75135e+06	5.48518e+06	9.09754e+06	6.50883e+06	6.08866e+06	6.52173e+06	4.59434e+06	4.05309e+06	2.28597e+06	5.87027e+06	8.09941e+06	2.63058e+06	3.30782e+06	4.12122e+06	6.70782e+06	4.3899e+06	3.53853e+06	4.16111e+06	7.11338e+06	6.03565e+06	9.09754e+06	6.61221e+06	6.41746e+06	7.24434e+06	7.07694e+06	7.90262e+06	9.50956e+06	6.61546e+06	9.36049e+06	4.96573e+06	4.95209e+06	7.66456e+06	6.95931e+06	6.44801e+06	6.65385e+06	6.71568e+06	0.00786293	-0.229162	0.362805	-0.0975403
P41091_266-P41091_275	P41091	266	P41091	275	EIF2S3	EIF2S3	loop-link	Intra-protein	24	1.36297e+06	2.53581e+06	3.51526e+06	2.63677e+06	2.35965e+06	1.71758e+06	1450783	1.03344e+06	770592	2.63431e+06	1.97867e+06	1.12228e+06	1.37203e+06	1.15772e+06	2.35039e+06	1.77466e+06	1.23344e+06	1.7068e+06	2.58449e+06	2.79029e+06	3.51526e+06	2.67865e+06	2.48708e+06	1.90789e+06	2.23473e+06	2.01498e+06	3.20564e+06	2.96872e+06	2.28674e+06	2.11852e+06	2.05405e+06	2.15311e+06	2.43851e+06	2.60667e+06	2.31936e+06	2.75462e+06	0.0441331	0.154669	0.487881	0.0957587
P51659_46-P51659_57	P51659	46	P51659	57	HSD17B4	HSD17B4	cross-link	Intra-protein	24	2.04091e+06	1.75645e+06	4.34083e+06	4.48472e+06	4315035	4.30551e+06	3.13251e+06	1.90657e+06	757502	3.81363e+06	4.85005e+06	3.77988e+06	4.15603e+06	2.41889e+06	4.08125e+06	2.81227e+06	3.41438e+06	4.50372e+06	3.87002e+06	1.93272e+06	4.34083e+06	4.55595e+06	4.54806e+06	4.78256e+06	4.82519e+06	3.71739e+06	3.15119e+06	4.29775e+06	5.60521e+06	7.13524e+06	6.22193e+06	4.49861e+06	4.23426e+06	4.13074e+06	6.42039e+06	7.26862e+06	-0.296206	-1.29791	-0.130574	-0.060793
P54727_6-P54727_14	P54727	6	P54727	14	RAD23B	RAD23B	loop-link	Intra-protein	24	973431	1.64039e+06	2.50796e+06	2.28945e+06	2.28458e+06	2.05808e+06	1.67497e+06	1.07846e+06	604204	1.4471e+06	1.9497e+06	1.44262e+06	1.66417e+06	1.19957e+06	2.51378e+06	1.62686e+06	1.29636e+06	1.37767e+06	1.84584e+06	1.80501e+06	2.50796e+06	2.32581e+06	2.40795e+06	2.28612e+06	2.58007e+06	2.10276e+06	2.51347e+06	1.6308e+06	2.25327e+06	2.72322e+06	2.4914e+06	2.23095e+06	2.60803e+06	2.38958e+06	2.43767e+06	2.22344e+06	-0.316079	-0.348347	0.126159	0.0173774
P61604_80-P61604_36	P61604	80	P61604	36	HSPE1	HSPE1	cross-link	Intra-protein	24	6.30423e+06	8.25238e+06	5.49513e+06	8.6423e+06	8.13135e+06	5.2366e+06	3.98699e+06	4.5899e+06	1587256	3.91023e+06	5.73991e+06	3.14573e+06	4.16774e+06	5.07665e+06	9.68628e+06	5.44396e+06	4.06394e+06	4.57091e+06	1.19542e+07	9.08055e+06	5.49513e+06	8.77957e+06	8.57046e+06	5.81682e+06	6.1414e+06	8.94929e+06	6.60295e+06	4.40661e+06	6.63362e+06	5.93817e+06	6.23946e+06	9.44146e+06	1.00494e+07	7.99625e+06	7.64181e+06	7.37706e+06	0.650137	0.253471	-0.471156	0.20484
Q00839_17-Q00839_31	Q00839	17	Q00839	31	HNRNPU	HNRNPU	cross-link	Intra-protein	24	5.28957e+06	9.09087e+06	9.84212e+06	1.08415e+07	1.05765e+07	1.17789e+07	8.27946e+06	5.73852e+06	2.96766e+06	8.04231e+06	9.05355e+06	5.63131e+06	7.52812e+06	7.22189e+06	8.51895e+06	8.76079e+06	5.3404e+06	6.49954e+06	1.00302e+07	1.00032e+07	9.84212e+06	1.10137e+07	1.11476e+07	1.3084e+07	1.27534e+07	1.11888e+07	1.23454e+07	9.06323e+06	1.04632e+07	1.06302e+07	1.12702e+07	1.34311e+07	8.83834e+06	1.28681e+07	1.00421e+07	1.04897e+07	-0.136827	-0.140715	-0.164136	-0.00187301
Q02790_28-Q02790_88	Q02790	28	Q02790	88	FKBP4	FKBP4	cross-link	Intra-protein	24	2.66409e+06	3.79133e+06	4.67987e+06	3.42345e+06	3.42216e+06	3.13415e+06	2.16137e+06	3.2337e+06	982690	3.08387e+06	4.2363e+06	1.94332e+06	2.39009e+06	1.7562e+06	3.61132e+06	2.86559e+06	2.58842e+06	2.55498e+06	5.0517e+06	4.17182e+06	4.67987e+06	3.47782e+06	3.60697e+06	3.48141e+06	3.32928e+06	6.30499e+06	4.08796e+06	3.47535e+06	4.89589e+06	3.66839e+06	3.57817e+06	3.26614e+06	3.74671e+06	4.20906e+06	4.86725e+06	4.12352e+06	0.296805	0.0207129	0.186505	-0.241779
Q02790_354-Q02790_282	Q02790	354	Q02790	282	FKBP4	FKBP4	cross-link	Intra-protein	24	5.64855e+06	1.31777e+07	1.06195e+07	8.01261e+06	7.16792e+06	6.23133e+06	4.52259e+06	6.55371e+06	1.58921e+06	7.2801e+06	9.54247e+06	3.68924e+06	4.79119e+06	3.74616e+06	8.80948e+06	6.47919e+06	4.30546e+06	4.8891e+06	1.07109e+07	1.45002e+07	1.06195e+07	8.13988e+06	7.555e+06	6.92176e+06	6.96642e+06	1.27783e+07	6.61106e+06	8.20427e+06	1.10282e+07	6.96415e+06	7.17283e+06	6.96704e+06	9.13976e+06	9.51683e+06	8.09598e+06	7.89059e+06	0.270966	0.707957	0.258605	-0.125036
Q06830_120-P32119_10	Q06830	120	P32119	10	PRDX1	PRDX2	cross-link	Inter-ptotein	24	5.81348e+06	6.25713e+06	1.03776e+07	1.29991e+07	1.29725e+07	1.07439e+07	7.08892e+06	4.53644e+06	1.63859e+06	8.57503e+06	8.36335e+06	4.85362e+06	5.70811e+06	3.96466e+06	1.01345e+07	3.94801e+06	4.14873e+06	5.69574e+06	1.10236e+07	6.88507e+06	1.03776e+07	1.32056e+07	1.36731e+07	1.19343e+07	1.09195e+07	8.84507e+06	6.81649e+06	9.66359e+06	9.66552e+06	9.16213e+06	8.54553e+06	7.37341e+06	1.05145e+07	5.79896e+06	7.80127e+06	9.19244e+06	0.211249	-0.467807	0.124123	0.471795
Q06830_16-Q06830_109	Q06830	16	Q06830	109	PRDX1	PRDX1	cross-link	Intra-protein	24	5.07947e+06	1.09007e+07	5.70477e+06	8.48485e+06	7.758e+06	7.33434e+06	4.95294e+06	4.45355e+06	1.20351e+06	3.16213e+06	6.89321e+06	3.60393e+06	4.83165e+06	3.55686e+06	4.85997e+06	4.0546e+06	2.70832e+06	3.36674e+06	9.6318e+06	1.19947e+07	5.70477e+06	8.61961e+06	8.17695e+06	8.14699e+06	7.62931e+06	8.68344e+06	5.00658e+06	3.56354e+06	7.96648e+06	6.8031e+06	7.2334e+06	6.61499e+06	5.04218e+06	5.95552e+06	5.09272e+06	5.43363e+06	0.445646	0.762162	-0.30999	0.285463
Q13813_214-Q13813_150	Q13813	214	Q13813	150	SPTAN1	SPTAN1	cross-link	Intra-protein	24	2.67784e+06	3.28495e+06	5768177	5582948	5.57837e+06	1.05656e+07	6.70493e+06	2.90433e+06	1.26957e+06	3.01318e+06	3.60076e+06	3.22136e+06	4.14653e+06	2.5919e+06	4.95747e+06	5.58389e+06	4.17073e+06	3.98163e+06	5.07777e+06	3.61462e+06	5768177	5.67162e+06	5.87962e+06	1.17363e+07	1.0328e+07	5.66281e+06	5.28136e+06	3.39568e+06	4.1614e+06	6.08093e+06	6.20771e+06	4.82037e+06	5.14333e+06	8.20179e+06	7.84262e+06	6.42601e+06	-0.284191	-0.774544	-0.100271	-0.124625
Q14203_68-Q14203_38	Q14203	68	Q14203	38	DCTN1	DCTN1	cross-link	Intra-protein	24	1.9426e+06	4.15535e+06	3.9942e+06	4.18629e+06	3.96093e+06	4.12094e+06	3.00922e+06	2.15092e+06	820052	3.75318e+06	3.79422e+06	2.00596e+06	2.5466e+06	1.93352e+06	5.00184e+06	2.68862e+06	2.24615e+06	2.54573e+06	3.68361e+06	4.57236e+06	3.9942e+06	4.25279e+06	4.17483e+06	4.57754e+06	4.63528e+06	4.19381e+06	3.4114e+06	4.22963e+06	4.38498e+06	3.78664e+06	3.81248e+06	3.59593e+06	5.18937e+06	3.94912e+06	4.22364e+06	4.10859e+06	-0.173464	0.138357	-0.056676	0.0338255
Q14980_708-Q14980_715	Q14980	708	Q14980	715	NUMA1	NUMA1	cross-link	Intra-protein	24	2.16715e+06	4.32448e+06	5.28162e+06	5.33564e+06	5.33904e+06	6.75669e+06	6.70023e+06	3.9142e+06	2.343e+06	5.6819e+06	8.83174e+06	3.36928e+06	4.39631e+06	2.97974e+06	7.93629e+06	4.56135e+06	3.42367e+06	2.49094e+06	4.1094e+06	4.75847e+06	5.28162e+06	5.42039e+06	5.62736e+06	7.50533e+06	1.03208e+07	7.63182e+06	9.74684e+06	6.40319e+06	1.02068e+07	6.36016e+06	6.58165e+06	5.54167e+06	8.23383e+06	6.69984e+06	6.43787e+06	4.02017e+06	-0.708664	-0.497094	-0.346613	-0.309197
Q92614_1532-Q92614_1539	Q92614	1532	Q92614	1539	MYO18A	MYO18A	loop-link	Intra-protein	24	123717	234883	179266	214212	204887	245316	202112	102220	76919.6	328072	293763	183406	209179	124791	225632	238364	166898	167864	234594	258455	179266	217615	215951	272498	311325	199307	319984	369719	339502	346215	313159	232084	234091	350116	313834	270918	-0.237586	-0.0978378	-0.625653	-0.345977
Q9HC38_298-Q9HC38_305	Q9HC38	298	Q9HC38	305	GLOD4	GLOD4	loop-link	Intra-protein	24	1.99787e+06	3.62905e+06	3.00762e+06	3.97214e+06	3.65298e+06	2.94345e+06	2425646	2.08868e+06	598438	2.41406e+06	3.36376e+06	1.87794e+06	2.22125e+06	643105	2.74108e+06	1.37769e+06	1.35322e+06	1.47034e+06	3.7884e+06	3.99325e+06	3.00762e+06	4.03523e+06	3.85025e+06	3.26958e+06	3.73637e+06	4.07246e+06	2.48949e+06	2.72051e+06	3.8875e+06	3.54497e+06	3.32541e+06	1.19603e+06	2.84385e+06	2.0236e+06	2.54459e+06	2.373e+06	0.266183	0.342159	-0.0667852	0.357247
Q9Y266_105-Q9Y266_93	Q9Y266	105	Q9Y266	93	NUDC	NUDC	cross-link	Intra-protein	24	5.86086e+06	7.12918e+06	7.887e+06	9.16341e+06	9.07115e+06	4.73616e+06	3.46208e+06	6.10677e+06	2.13552e+06	6.03986e+06	1.18132e+07	4.18365e+06	5279307	3.40752e+06	8.57319e+06	4.49882e+06	3.33016e+06	4054950	1.11135e+07	7.84464e+06	7.887e+06	9.30896e+06	9.56101e+06	5.26093e+06	5.33285e+06	1.19069e+07	8.88369e+06	6.80658e+06	1.36525e+07	7.89745e+06	7.90358e+06	6.33725e+06	8.89461e+06	6.608e+06	6.26202e+06	6.54434e+06	0.434656	-0.0678774	-0.0601076	0.179035
P27797_368-P27797_360	P27797	368	P27797	360	CALR	CALR	cross-link and loop-link	Intra-protein	23	1.41197e+06	2.25006e+06	7.53761e+06	6.31958e+06	6.78526e+06	4.04866e+06	3.59115e+06	2.28244e+06	1.95692e+06	8.27245e+06	7.87059e+06	2.55671e+06	3.17086e+06	2.81835e+06	5.89764e+06	3.3142e+06	2.97768e+06	1.62059e+06	2.67741e+06	2.47587e+06	7.53761e+06	6.41996e+06	7.15168e+06	4.49726e+06	5.53167e+06	4.45025e+06	8.14074e+06	9.32259e+06	9.09604e+06	4.82628e+06	4.74706e+06	5.24152e+06	6.11875e+06	4.868e+06	5.59922e+06	2.6155e+06	-1.07197	-1.18488	0.421293	0.189751
O43678_98-O43678_13	O43678	98	O43678	13	NDUFA2	NDUFA2	cross-link	Intra-protein	23	6043012	1.0676e+07	1.6027e+07	1.90536e+07	1.88318e+07	1.69167e+07	11720939	7.44392e+06	5.96433e+06	2.12421e+07	1.1185e+07	1.42193e+07	1.77238e+07	1.11126e+07	2.40788e+07	1.27508e+07	1.12512e+07	1.49626e+07	1.14589e+07	1.17474e+07	1.6027e+07	1.93562e+07	1.98488e+07	1.87911e+07	1.80545e+07	1.4514e+07	2.48115e+07	2.39386e+07	1.29265e+07	2.68416e+07	2.6534e+07	2.0667e+07	2.49816e+07	1.87288e+07	2.11567e+07	2.41484e+07	-0.781455	-0.745576	-0.297414	-0.0251251
O43707_625-O43707_632	O43707	625	O43707	632	ACTN4	ACTN4	loop-link	Intra-protein	23	2.22171e+06	4.97217e+06	2959256	2.94724e+06	2.76954e+06	3.79197e+06	1.86601e+06	1.38245e+06	639142	1.43511e+06	1.78745e+06	1.25961e+06	1.49937e+06	1.36727e+06	2.00754e+06	2.57238e+06	1.94903e+06	4.40951e+06	4.21285e+06	5.47116e+06	2959256	2.99406e+06	2.9191e+06	4.21212e+06	2.87433e+06	2.69547e+06	2.65882e+06	1.61729e+06	2.06575e+06	2.37776e+06	2.24468e+06	2.54283e+06	2.0828e+06	3.77838e+06	3.66496e+06	7.11658e+06	0.374647	0.751697	-0.134914	-0.118047
O60841_33-O60841_39	O60841	33	O60841	39	EIF5B	EIF5B	loop-link	Intra-protein	23	101222	161828	179516	185685	179413	217336	197812	166334	91656.9	244906	201644	145853	177275	144728	335219	178672	158061	153838	191938	178068	179516	188634	189102	241417	304702	324315	381290	275995	233040	275326	265396	269163	347787	262439	297218	248282	-0.429717	-0.537931	-0.526246	-0.454767
O60884_33-O60884_39	O60884	33	O60884	39	DNAJA2	DNAJA2	loop-link	Intra-protein	23	2.10202e+06	3.51711e+06	4.4137e+06	5.98812e+06	5.92836e+06	4.27164e+06	3.78765e+06	2962892	1.90883e+06	5.0351e+06	6.05679e+06	2.63939e+06	3.45714e+06	3.07201e+06	5.17194e+06	2.81267e+06	3.18646e+06	2.11142e+06	3.9859e+06	3.87007e+06	4.4137e+06	6.08323e+06	6.2485e+06	4.74493e+06	5.83434e+06	5.77699e+06	7.94068e+06	5.67427e+06	6.99983e+06	4.98236e+06	5.17564e+06	5.71327e+06	5.36584e+06	4.13134e+06	5.99181e+06	3.40765e+06	-0.425239	-0.467782	-0.278153	0.184693
P02545_171-P02545_180	P02545	171	P02545	180	LMNA	LMNA	cross-link	Intra-protein	23	2.10698e+06	4.07841e+06	3.50484e+06	2.79335e+06	2.68627e+06	5.0559e+06	1.04223e+07	4261093	2.69235e+06	9.36076e+06	8.76778e+06	1.02216e+07	1.23577e+07	6.59929e+06	9.25291e+06	6.69633e+06	4346340	1.26543e+06	3.9953e+06	4.48771e+06	3.50484e+06	2.83772e+06	2.83133e+06	5.61609e+06	1.60542e+07	8.30819e+06	1.12001e+07	1.05491e+07	1.01329e+07	1.92952e+07	1.85006e+07	1.22732e+07	9.59982e+06	9.83577e+06	8.17284e+06	2.04229e+06	-1.1468	-0.97913	-1.33576	-1.64038
P04792_198-P04792_205	P04792	198	P04792	205	HSPB1	HSPB1	loop-link	Intra-protein	23	424153	787596	742183	732185	717535	864305	674622	557913	340820	936170	777154	923960	1.09715e+06	1.20382e+06	901196	675599	569006	550699	804288	866636	742183	743814	756284	960070	1.03916e+06	1.08781e+06	1.4178e+06	1.05501e+06	898157	1.74415e+06	1.64253e+06	2.23885e+06	934984	992340	1.06996e+06	888781	-0.457741	-0.350027	-0.573677	-0.570511
P05787_264-P05787_8	P05787	264	P05787	8	KRT8	KRT8	cross-link	Intra-protein	23	4.49845e+06	7.87924e+06	5.62737e+06	3.24435e+06	2.90811e+06	2.60943e+06	1728308	2.68153e+06	2.49768e+06	4.84163e+06	4.36705e+06	4.78536e+06	6.69701e+06	4.22457e+06	1.99981e+06	6.72084e+06	2.22493e+06	1.89162e+06	8.53005e+06	8.66997e+06	5.62737e+06	3.29588e+06	3.06515e+06	2.89856e+06	2.66222e+06	5.22838e+06	1.03903e+07	5.45625e+06	5.047e+06	9.03328e+06	1.0026e+07	7.85679e+06	2.07479e+06	9.87177e+06	4.18376e+06	3.05292e+06	0.521411	0.544884	-0.0786813	-0.85048
P06733_233-P06733_54	P06733	233	P06733	54	ENO1	ENO1	cross-link	Intra-protein	23	6.48253e+06	5.43712e+06	1.02564e+07	1.01783e+07	1.06424e+07	1.1243e+07	6.98046e+06	4.11033e+06	1.48633e+06	9.67362e+06	8.50756e+06	4.65002e+06	5.8781e+06	3.32748e+06	8.41273e+06	5.35505e+06	4.38825e+06	5.03544e+06	1.22923e+07	5.98277e+06	1.02564e+07	1.034e+07	1.12172e+07	1.24887e+07	1.07524e+07	8.01423e+06	6.18309e+06	1.09016e+07	9.83219e+06	8.7778e+06	8.80003e+06	6.1884e+06	8.72814e+06	7.86566e+06	8.25164e+06	8.12677e+06	0.423293	-0.615579	0.162062	0.173769
P07305_82-P07305_97	P07305	82	P07305	97	H1-0	H1-0	cross-link	Intra-protein	23	2634449	3.79548e+06	6.83126e+06	6.49373e+06	6.60256e+06	1.7083e+07	1.22657e+07	5.39449e+06	2.47965e+06	1.74462e+07	2.44953e+06	3.54947e+06	3.62272e+06	4.1972e+06	7.51873e+06	7.34822e+06	4.76998e+06	5.54871e+06	4.9955e+06	4.17638e+06	6.83126e+06	6.59687e+06	6.95911e+06	1.89758e+07	1.88936e+07	1.05181e+07	1.03153e+07	1.96609e+07	2.83092e+06	6.70031e+06	5.42353e+06	7.80587e+06	7.80062e+06	1.07933e+07	8.96946e+06	8.95515e+06	-0.894894	-1.15327	-0.443371	-0.493739
P09622_346-P09622_159	P09622	346	P09622	159	DLD	DLD	cross-link	Intra-protein	23	1.65511e+06	4.89001e+06	3.02125e+06	3.30191e+06	2960882	2.43867e+06	1.31588e+06	1284410	541370	1.0145e+06	2.35321e+06	1.38756e+06	1789056	1.24164e+06	1.89777e+06	1.5393e+06	1.25307e+06	2.08597e+06	3.13844e+06	5.38075e+06	3.02125e+06	3.35435e+06	3.12078e+06	2.70888e+06	2.02693e+06	2.50432e+06	2.25209e+06	1.14328e+06	2.7196e+06	2.61929e+06	2.67837e+06	2.30918e+06	1.96892e+06	2.26097e+06	2.35627e+06	3.36658e+06	0.20732	0.985079	0.152417	0.303305
P09661_179-P09661_172	P09661	179	P09661	172	SNRPA1	SNRPA1	cross-link	Intra-protein	23	7.26542e+06	1.28381e+07	1.37874e+07	1.39895e+07	1.34786e+07	1.22778e+07	9.51574e+06	7.43913e+06	5.18951e+06	1.15043e+07	1.4421e+07	7.30785e+06	8.81558e+06	8.3964e+06	1.3618e+07	9.40178e+06	8.12311e+06	8.95855e+06	1.37768e+07	1.41265e+07	1.37874e+07	1.42117e+07	1.42064e+07	1.36382e+07	1.46577e+07	1.45047e+07	2.15882e+07	1.29647e+07	1.66664e+07	1.3795e+07	1.31977e+07	1.56155e+07	1.41286e+07	1.38096e+07	1.52747e+07	1.44583e+07	-0.0925246	-0.0563652	-0.0914181	-0.0476939
P10809_352-P10809_359	P10809	352	P10809	359	HSPD1	HSPD1	loop-link	Intra-protein	23	548243	1.23378e+06	827905	1.1415e+06	1.06995e+06	770084	628589	607210	230772	716641	979878	474826	592589	591062	870292	821456	426139	458046	1.03959e+06	1.3576e+06	827905	1.15963e+06	1.12773e+06	855409	968254	1.18393e+06	960008	807615	1.13244e+06	896325	887158	1.09925e+06	902920	1.20658e+06	801310	739248	0.0597932	0.444833	-0.268682	0.217451
P10809_75-P10809_82	P10809	75	P10809	82	HSPD1	HSPD1	loop-link	Intra-protein	23	2.43006e+06	6.0918e+06	2912060	4.25083e+06	3.91193e+06	2.85794e+06	2.64631e+06	2.56041e+06	601328	2300388	2.89014e+06	1.37751e+06	1.74445e+06	2.26179e+06	3.80956e+06	2.65872e+06	1.70679e+06	1.67186e+06	4.60792e+06	6.70315e+06	2912060	4.31834e+06	4.12318e+06	3.1746e+06	4.07628e+06	4.99223e+06	2.50151e+06	2.59241e+06	3.34013e+06	2.60032e+06	2.61159e+06	4.20644e+06	3.95239e+06	3.90521e+06	3.20944e+06	2.69824e+06	0.318207	0.858931	-0.343869	0.224569
P10809_96-P10809_125	P10809	96	P10809	125	HSPD1	HSPD1	cross-link	Intra-protein	23	4.06428e+06	8.39389e+06	4.12079e+06	6.07741e+06	5.59634e+06	4.54465e+06	3.4265e+06	2.96014e+06	758344	2.91712e+06	2.41718e+06	1324833	1.64008e+06	2.63008e+06	6.37137e+06	3.13602e+06	2.52319e+06	3.0729e+06	7.70677e+06	9.23627e+06	4.12079e+06	6.17394e+06	5.89856e+06	5.0482e+06	5.27805e+06	5.77161e+06	3.15469e+06	3.28744e+06	2.79353e+06	2.50088e+06	2.45534e+06	4.89138e+06	6.61024e+06	4.60628e+06	4.7446e+06	4.9594e+06	0.636466	0.897649	-0.266738	0.31653
P12532_331-P12532_337	P12532	331	P12532	337	CKMT1A; CKMT1B	CKMT1A; CKMT1B	loop-link	Intra-protein	23	2.35416e+06	2.89458e+06	6.52622e+06	3.48463e+06	3.53798e+06	3.29708e+06	2.45816e+06	2968815	973467	5.72615e+06	7.62266e+06	3.61889e+06	4.51919e+06	2.26266e+06	5.06114e+06	1.77019e+06	2.55407e+06	3.46746e+06	4.464e+06	3.18507e+06	6.52622e+06	3.53998e+06	3.72904e+06	3.6624e+06	3.78645e+06	5.78853e+06	4.0496e+06	6.45305e+06	8.80951e+06	6.83135e+06	6.76562e+06	4.20805e+06	5.25089e+06	2.60011e+06	4.80267e+06	5.59619e+06	-0.164371	-0.651386	0.383539	-0.498968
P18077_54-P18077_95	P18077	54	P18077	95	RPL35A	RPL35A	cross-link	Intra-protein	23	1.50923e+06	3.19702e+06	4.1159e+06	3.99272e+06	3.90247e+06	3.44598e+06	2.20544e+06	1.59078e+06	1.1333e+06	3.67995e+06	3.03407e+06	2.02287e+06	2.46124e+06	1.826e+06	3.52018e+06	2.21682e+06	1.66381e+06	2.03244e+06	2.86183e+06	3.51786e+06	4.1159e+06	4.05614e+06	4.11321e+06	3.82779e+06	3.39717e+06	3.10167e+06	4.71451e+06	4.1471e+06	3.50648e+06	3.81856e+06	3.68469e+06	3.39596e+06	3.65216e+06	3.25613e+06	3.12863e+06	3.28018e+06	-0.348232	-0.0504735	0.176036	0.154938
P24534_139-P24534_147	P24534	139	P24534	147	EEF1B2	EEF1B2	loop-link	Intra-protein	23	1.81403e+06	1.84766e+06	2.55256e+06	2.1329e+06	2.02313e+06	1.81993e+06	1.35976e+06	1307049	575311	2.02608e+06	2.60044e+06	999594	1.29898e+06	1.0695e+06	2.62365e+06	1.56973e+06	1.16554e+06	1.28308e+06	3.43981e+06	2.03309e+06	2.55256e+06	2.16677e+06	2.13239e+06	2.02158e+06	2.09452e+06	2.54846e+06	2.39328e+06	2.28329e+06	3.00533e+06	1.88692e+06	1.94469e+06	1.98903e+06	2.72202e+06	2.30566e+06	2.19167e+06	2.07078e+06	0.567449	-0.191207	0.137066	-0.0993305
P27816_269-P27816_276	P27816	269	P27816	276	MAP4	MAP4	loop-link	Intra-protein	23	323687	473805	419863	546754	524228	625053	499670	355049	167092	628537	562094	296498	352862	394382	831867	449064	337804	366955	613781	521355	419863	555438	552538	694308	769672	692266	695100	708326	649612	559696	528266	733464	863056	659599	635206	592234	-0.0507704	-0.28623	-0.598576	-0.194868
P27824_170-P27824_137	P27824	170	P27824	137	CANX	CANX	cross-link	Intra-protein	23	3.20146e+06	4.68488e+06	8.73763e+06	2.72505e+06	2.78951e+06	6.30882e+06	7.22609e+06	6.07322e+06	3.77459e+06	1.34333e+07	1.3286e+07	8.8494e+06	1.04168e+07	5.26135e+06	1.01401e+07	9.10847e+06	6.60071e+06	3.70839e+06	6.07068e+06	5.15504e+06	8.73763e+06	2.76833e+06	2.94015e+06	7.00784e+06	1.11308e+07	1.18414e+07	1.57022e+07	1.51386e+07	1.53546e+07	1.67049e+07	1.55948e+07	9.78496e+06	1.05203e+07	1.33788e+07	1.2412e+07	5.98502e+06	-0.769143	-1.00502	-0.243759	-1.90199
P27824_87-P27824_103	P27824	87	P27824	103	CANX	CANX	cross-link	Intra-protein	23	4.05635e+06	6.2914e+06	1.01761e+07	3.22692e+06	3.25725e+06	7.35187e+06	5.67089e+06	5.03867e+06	3.31544e+06	13107128	1.08387e+07	8.0107e+06	9.5108e+06	4.81306e+06	8.17701e+06	9.08169e+06	5.75239e+06	5.21626e+06	7.69173e+06	6.92278e+06	1.01761e+07	3.27817e+06	3.43315e+06	8.16645e+06	8.73521e+06	9.82429e+06	1.37921e+07	1.4771e+07	1.25262e+07	1.51217e+07	1.42385e+07	8.95125e+06	8.48358e+06	1.33395e+07	1.08168e+07	8.41859e+06	-0.368059	-0.520016	0.0357457	-1.59848
P29401_622-P29401_553	P29401	622	P29401	553	TKT	TKT	cross-link	Intra-protein	23	7.96749e+06	8654823	1.01215e+07	1.51938e+07	1.5014e+07	1.47039e+07	9.65681e+06	5.89436e+06	2.50647e+06	1.56791e+07	1.3002e+07	5.08636e+06	6.88225e+06	5.48662e+06	1.77463e+07	8.97609e+06	6.63752e+06	8.35916e+06	1.51081e+07	9.52339e+06	1.01215e+07	1.54352e+07	1.58248e+07	1.63331e+07	1.4875e+07	1.14927e+07	1.04269e+07	1.76695e+07	1.50264e+07	9.60149e+06	1.03033e+07	1.02039e+07	1.84116e+07	1.31844e+07	1.24812e+07	1.3491e+07	0.183215	-0.482562	-0.39469	0.214113
P30101_433-P30101_417	P30101	433	P30101	417	PDIA3	PDIA3	cross-link	Intra-protein	23	2.09682e+06	6.8546e+06	2.5563e+06	4.20877e+06	3.87496e+06	3.44238e+06	2.47715e+06	1.99281e+06	897572	3.87296e+06	4.1094e+06	2.03027e+06	2.56726e+06	2.15848e+06	3366920	2.23196e+06	2.97357e+06	3.35197e+06	3.97603e+06	7.5425e+06	2.5563e+06	4.27562e+06	4.08422e+06	3.82379e+06	3.81571e+06	3.88554e+06	3.73388e+06	4.36461e+06	4.74923e+06	3.83252e+06	3.84341e+06	4.0143e+06	3.49315e+06	3.27838e+06	5.59149e+06	5.40979e+06	-0.0917979	0.831916	-0.729068	0.0130056
P34932_53-P34932_272	P34932	53	P34932	272	HSPA4	HSPA4	cross-link	Intra-protein	23	5.31517e+06	5.50737e+06	8.09535e+06	1.21097e+07	1.04575e+07	7.36517e+06	5.16385e+06	4.51294e+06	2.26715e+06	1.39019e+07	9.76354e+06	5.63437e+06	5.94122e+06	3.92319e+06	1.12585e+07	6.40306e+06	5.15359e+06	7.89793e+06	1.00787e+07	6.06007e+06	8.09535e+06	1.2302e+07	1.10222e+07	8.18123e+06	7.95419e+06	8.79924e+06	9.43127e+06	1.56667e+07	1.12837e+07	1.0636e+07	8.89453e+06	7.29628e+06	1.16806e+07	9.405e+06	9.69079e+06	1.27466e+07	0.017544	-0.716365	-0.298604	0.305124
P37837_321-P37837_337	P37837	321	P37837	337	TALDO1	TALDO1	cross-link	Intra-protein	23	1.2872e+06	1.73532e+06	3.23193e+06	2.66276e+06	2.62454e+06	3.02999e+06	2.30624e+06	1.65232e+06	748015	3.2303e+06	2.71816e+06	1.60984e+06	1.95554e+06	2.43222e+06	4.94201e+06	2.21543e+06	1.83101e+06	2.0495e+06	2.44082e+06	1.90947e+06	3.23193e+06	2.70506e+06	2.76627e+06	3.36571e+06	3.55244e+06	3.22167e+06	3.11172e+06	3.64037e+06	3.14138e+06	3.03888e+06	2.92762e+06	4.5234e+06	5.1273e+06	3.25409e+06	3.44302e+06	3.30772e+06	-0.418218	-0.772408	-0.0131862	-0.269923
P50914_177-P50914_171	P50914	177	P50914	171	RPL14	RPL14	cross-link	Intra-protein	23	4.90755e+06	9.75953e+06	10172449	1.02187e+07	9544992	1.00911e+07	7.75846e+06	5.60719e+06	2.98769e+06	7.45167e+06	1.0136e+07	5.62995e+06	7.44671e+06	6219766	1.12154e+07	5.72944e+06	5.56949e+06	5.73677e+06	9.30579e+06	1.0739e+07	10172449	1.0381e+07	1.00604e+07	1.12092e+07	1.19508e+07	1.09328e+07	1.24287e+07	8.39762e+06	1.17141e+07	1.06276e+07	1.11484e+07	1.15674e+07	1.16359e+07	8.41558e+06	1.04728e+07	9.25866e+06	-0.184975	0.0216792	-0.0565084	-0.027229
P50914_187-P50914_177	P50914	187	P50914	177	RPL14	RPL14	cross-link	Intra-protein	23	1.29964e+06	2.45393e+06	2.71724e+06	2.79396e+06	2.57918e+06	2.59718e+06	1.79195e+06	1.39615e+06	721622	1.76586e+06	2.26798e+06	1.29285e+06	1.68796e+06	1.40985e+06	2.63175e+06	1.38495e+06	1.30233e+06	1.49904e+06	2.4644e+06	2.70019e+06	2.71724e+06	2.83834e+06	2.71846e+06	2.88494e+06	2.76025e+06	2.72219e+06	3.00193e+06	1.99003e+06	2.62111e+06	2.44051e+06	2.52703e+06	2.62201e+06	2.73042e+06	2.03425e+06	2.44889e+06	2.41933e+06	-0.0723806	0.0594458	0.0685225	0.131429
Q01105_167-Q01105_132	Q01105	167	Q01105	132	SET	SET	cross-link	Intra-protein	23	1.79095e+06	2.86541e+06	4.12488e+06	3.33744e+06	3.29702e+06	3.24059e+06	2.15862e+06	1.6842e+06	957080	4.88283e+06	3.88403e+06	2283901	3.32455e+06	2.04717e+06	4.8084e+06	3.58614e+06	2.15855e+06	2.5823e+06	3.39603e+06	3.15297e+06	4.12488e+06	3.39045e+06	3.47507e+06	3.59964e+06	3.32506e+06	3.28382e+06	3.98143e+06	5.50268e+06	4.48878e+06	4.3113e+06	4.97714e+06	3.80729e+06	4.98868e+06	5.26742e+06	4.05893e+06	4.16762e+06	-0.261949	-0.369087	0.0185507	-0.264325
Q14204_3774-Q14204_3480	Q14204	3774	Q14204	3480	DYNC1H1	DYNC1H1	cross-link	Intra-protein	23	2.14952e+06	2.51719e+06	6.18268e+06	5.79244e+06	5.71063e+06	3.7794e+06	2.50613e+06	1.69352e+06	1.24157e+06	8.43088e+06	4.25912e+06	2.16525e+06	2.24008e+06	2.06265e+06	3.06407e+06	2.78416e+06	3.19752e+06	3.87647e+06	4.07596e+06	2.76981e+06	6.18268e+06	5.88444e+06	6.01902e+06	4.19816e+06	3.86035e+06	3.30198e+06	5.16489e+06	9.50114e+06	4.92227e+06	4.08733e+06	3.3536e+06	3.83609e+06	3.17895e+06	4.08946e+06	6.01261e+06	6.25629e+06	-0.240813	-0.798168	0.360281	0.288954
Q9NSD9_329-Q9NSD9_92	Q9NSD9	329	Q9NSD9	92	FARSB	FARSB	cross-link	Intra-protein	23	9.205e+06	1.034e+07	1.65416e+07	2.05355e+07	1.97074e+07	1.03836e+07	6.91386e+06	5.76281e+06	3.07722e+06	1.66057e+07	1.09877e+07	7.74959e+06	1.00656e+07	6.51519e+06	2.2591e+07	9.03365e+06	7.07128e+06	9.17991e+06	1.74547e+07	1.13776e+07	1.65416e+07	2.08617e+07	2.07717e+07	1.15341e+07	1.06498e+07	1.12362e+07	1.28012e+07	1.87137e+07	1.26985e+07	1.46288e+07	1.50691e+07	1.21168e+07	2.3438e+07	1.32689e+07	1.32968e+07	1.48156e+07	0.211858	-0.405558	0.134343	0.469097
Q9Y2Q3_144-Q9Y2Q3_116	Q9Y2Q3	144	Q9Y2Q3	116	GSTK1	GSTK1	cross-link	Intra-protein	23	583279	939746	2.10114e+06	2.59572e+06	2.6368e+06	2.2805e+06	1.63895e+06	769605	347239	1.96321e+06	1.26249e+06	1.41936e+06	1.73649e+06	871527	2354858	1.46851e+06	1.11055e+06	1.44448e+06	1.10603e+06	1.03406e+06	2.10114e+06	2.63694e+06	2.77919e+06	2.53318e+06	2.52458e+06	1.50056e+06	1.44451e+06	2.21243e+06	1.45906e+06	2.6793e+06	2.59968e+06	1.62085e+06	2.44315e+06	2.15699e+06	2.08827e+06	2.33126e+06	-0.903903	-1.00097	0.0218851	0.349578
Q9Y399_61-Q9Y399_68	Q9Y399	61	Q9Y399	68	MRPS2	MRPS2	loop-link	Intra-protein	23	505283	729622	1.04019e+06	1.19929e+06	1.19496e+06	968389	616591	495913	287239	890494	810665	615887	769695	630165	1.16086e+06	850076	527385	729362	958127	802844	1.04019e+06	1.21834e+06	1.25949e+06	1.07569e+06	949773	966920	1.19491e+06	1.00354e+06	936886	1.16261e+06	1.1523e+06	1.17197e+06	1.20438e+06	1.24862e+06	991693	1.17713e+06	-0.178326	-0.433425	-0.0597675	0.168297
Q9Y6N5_396-Q9Y6N5_320	Q9Y6N5	396	Q9Y6N5	320	SQOR	SQOR	cross-link	Intra-protein	23	673010	1.05033e+06	1.95165e+06	2.15263e+06	2.16667e+06	1.85844e+06	1.23148e+06	961659	378400	2.16654e+06	976587	1.01369e+06	1.20623e+06	1.30846e+06	1.70557e+06	1.18265e+06	1.39937e+06	1.90095e+06	1.27618e+06	1.15573e+06	1.95165e+06	2.18682e+06	2.28367e+06	2.06435e+06	1.89693e+06	1.87502e+06	1.57413e+06	2.44157e+06	1.12864e+06	1.91354e+06	1.80583e+06	2.43345e+06	1.76951e+06	1.73711e+06	2.63138e+06	3.06797e+06	-0.615486	-0.758502	-0.00261848	0.161524
P15311_412-P15311_400	P15311	412	P15311	400	EZR	EZR	cross-link and loop-link	Intra-protein	22	827496	1.12151e+06	1.11959e+06	1.08486e+06	1.0473e+06	1.53411e+06	1.04129e+06	583484	378195	1.50236e+06	1.49329e+06	710351	889635	663864	1.57933e+06	2.08517e+06	556407	666698	1.56911e+06	1.23406e+06	1.11959e+06	1.10209e+06	1.10386e+06	1.70409e+06	1.60396e+06	1.13766e+06	1.57328e+06	1.69308e+06	1.72579e+06	1.34092e+06	1.33186e+06	1.23464e+06	1.63854e+06	3.06275e+06	1.04627e+06	1.07599e+06	0.103019	-0.243516	-0.383967	-0.406684
P15311_344-P15311_337	P15311	344	P15311	337	EZR	EZR	cross-link and loop-link	Intra-protein	22	3.36188e+06	4.04864e+06	3.34735e+06	3.11468e+06	2.99412e+06	5.46825e+06	3.79986e+06	2.01797e+06	1.26734e+06	4.65077e+06	6.41859e+06	2.6603e+06	3.28535e+06	2.43091e+06	5.76645e+06	1.15115e+07	1.89397e+06	2.3384e+06	6.37486e+06	4.45495e+06	3.34735e+06	3.16415e+06	3.15581e+06	6.07413e+06	5.85315e+06	3.9346e+06	5.27212e+06	5.24116e+06	7.41797e+06	5.02182e+06	4.91845e+06	4.52096e+06	5.98264e+06	1.69084e+07	3.56141e+06	3.77398e+06	0.213284	-0.303702	-0.716089	-0.797294
Q01650_19-Q01650_25	Q01650	19	Q01650	25	SLC7A5	SLC7A5	cross-link and loop-link	Intra-protein	22	5.11684e+06	5.23161e+06	5.0901e+06	7.77504e+06	7.17091e+06	5.89561e+06	4.76284e+06	4.19323e+06	4.17274e+06	8.11729e+06	8.05562e+06	2.59088e+06	2.90748e+06	2.05995e+06	3.36523e+06	7.3111e+06	3.35554e+06	3.32551e+06	9.70265e+06	5.75664e+06	5.0901e+06	7.89853e+06	7.55816e+06	6.54884e+06	7.33649e+06	8.17588e+06	1.73585e+07	9.14774e+06	9.30988e+06	4.89078e+06	4.35276e+06	3.83105e+06	3.4914e+06	1.07388e+07	6.30975e+06	5.36709e+06	0.394486	-0.358666	-0.536198	0.0976925
O00487_264-O00487_273	O00487	264	O00487	273	PSMD14	PSMD14	loop-link	Intra-protein	22	412741	785433	931705	883560	855758	770888	578786	434832	291243	1.03312e+06	855004	557148	684106	482056	865161	594744	508652	608353	782649	864256	931705	897594	901971	856302	891539	847826	1.21156e+06	1.16427e+06	988128	1.05172e+06	1.02417e+06	896519	897597	873578	956467	981829	-0.27277	-0.129676	-0.0212621	-0.0750717
O60664_116-O60664_122	O60664	116	O60664	122	PLIN3	PLIN3	loop-link	Intra-protein	22	365462	517605	815832	490924	504637	665043	538979	388877	168293	450592	672448	453571	574093	559569	801300	599560	474050	609762	692997	569550	815832	498722	531889	738730	830221	758225	700096	507793	777148	856203	859467	1.04068e+06	831342	880652	891402	984104	-0.142093	-0.425118	0.0933315	-0.616706
P05783_370-P05783_426	P05783	370	P05783	426	KRT18	KRT18	cross-link	Intra-protein	22	3.65115e+06	1.31495e+07	8.2119e+06	4.2075e+06	3.61125e+06	1.17144e+07	9.57735e+06	5.42577e+06	2.22436e+06	6.0466e+06	7.29167e+06	7.72488e+06	7.05781e+06	6.92429e+06	4.19585e+06	12259132	1.046e+07	1.10074e+07	6.92338e+06	1.44692e+07	8.2119e+06	4.27433e+06	3.80626e+06	1.30124e+07	1.47526e+07	1.05791e+07	9.25328e+06	6.81418e+06	8.42699e+06	1.45822e+07	1.05662e+07	1.28777e+07	4.35316e+06	1.80066e+07	1.96689e+07	1.7765e+07	-0.670454	0.392979	-0.424214	-1.36623
P06737_724-P06737_467	P06737	724	P06737	467	PYGL	PYGL	cross-link	Intra-protein	22	1.15613e+07	1.87322e+07	4.68001e+06	1.84927e+07	1.71057e+07	3.96279e+06	2.79644e+06	4.25013e+06	1.75943e+06	1.45921e+06	3.85465e+06	5.11567e+06	6.47861e+06	1.73928e+06	8.12809e+06	8.07694e+06	1.52374e+06	1.69071e+06	2.19227e+07	2.06121e+07	4.68001e+06	1.87864e+07	1.80294e+07	4.40187e+06	4.30753e+06	8.28681e+06	7.3192e+06	1.64445e+06	4.45482e+06	9.65681e+06	9.69905e+06	3.23469e+06	8.43282e+06	1.18637e+07	2.86523e+06	2.72866e+06	1.2762	1.18727	-0.951638	1.05347
P07951_213-P07951_220	P07951	213	P07951	220	TPM2	TPM2	loop-link	Intra-protein	22	2.21661e+06	5.29644e+06	1.05937e+07	4.81169e+06	5.05226e+06	6.17962e+06	4.1803e+06	2.92478e+06	1.12238e+06	7.44677e+06	5.48342e+06	3.90479e+06	4.53488e+06	3.09344e+06	6.36846e+06	5.18858e+06	4.02282e+06	5.0093e+06	4.20318e+06	5.82797e+06	1.05937e+07	4.88811e+06	5.32509e+06	6.86432e+06	6.43917e+06	5.70267e+06	4.66908e+06	8.39209e+06	6.33718e+06	7.37105e+06	6.78911e+06	5.75313e+06	6.60722e+06	7.62114e+06	7.5645e+06	8.08458e+06	-0.653814	-0.182302	0.679836	-0.436019
P08865_220-P08865_89	P08865	220	P08865	89	RPSA	RPSA	cross-link	Intra-protein	22	2.09353e+06	2.58331e+06	3.9777e+06	3.30378e+06	3.51703e+06	3.99593e+06	3.85842e+06	2.54316e+06	2.2954e+06	4.78099e+06	3.44135e+06	3.78899e+06	4.30622e+06	2.79508e+06	4.9886e+06	3.58246e+06	2660647	1.97732e+06	3.9698e+06	2.84256e+06	3.9777e+06	3.35626e+06	3.70695e+06	4.43868e+06	5.94335e+06	4.95861e+06	9.54879e+06	5.38792e+06	3.97717e+06	7.15245e+06	6.44678e+06	5.19825e+06	5.17563e+06	5.26203e+06	5.00307e+06	3.19122e+06	-0.325426	-0.807302	-0.322555	-0.567638
P10809_405-P10809_417	P10809	405	P10809	417	HSPD1	HSPD1	loop-link	Intra-protein	22	1.33009e+06	2.92541e+06	2.47878e+06	3.39968e+06	3.21802e+06	2.02251e+06	1.36735e+06	1.33446e+06	473616	1.92032e+06	2.23334e+06	1.00592e+06	1.27818e+06	1.28224e+06	2.03338e+06	1.93155e+06	912004	1.20823e+06	2.52214e+06	3.21899e+06	2.47878e+06	3.45368e+06	3.3918e+06	2.2466e+06	2.10622e+06	2.6019e+06	1.97023e+06	2.16409e+06	2.58107e+06	1.89887e+06	1.91354e+06	2.3847e+06	2.10962e+06	2.83712e+06	1.71493e+06	1.94999e+06	0.0601631	0.412122	0.035144	0.513648
P10809_96-P10809_292	P10809	96	P10809	292	HSPD1	HSPD1	cross-link	Intra-protein	22	4.58738e+06	8.8398e+06	4.23943e+06	6.01395e+06	5.42217e+06	4686566	3.63665e+06	3.54107e+06	900465	3.00073e+06	2.94935e+06	1.56523e+06	2.08672e+06	3.08254e+06	5.79889e+06	3.25815e+06	2.54483e+06	2.8031e+06	8.69869e+06	9.72693e+06	4.23943e+06	6.10947e+06	5.71498e+06	5.20584e+06	5.60175e+06	6.90431e+06	3.74591e+06	3.38166e+06	3.40856e+06	2.95467e+06	3.124e+06	5.73285e+06	6.0163e+06	4.78568e+06	4.78529e+06	4.52397e+06	0.726035	0.887223	-0.310893	0.216286
P14625_537-P14625_593	P14625	537	P14625	593	HSP90B1	HSP90B1	cross-link	Intra-protein	22	5.83788e+06	1.55356e+07	9.85026e+06	1.14087e+07	1.08593e+07	7.99031e+06	4.28643e+06	3.73518e+06	1.41855e+06	4.49141e+06	5.57269e+06	3.38371e+06	4.26631e+06	3.12362e+06	6.1692e+06	4.43835e+06	3.80968e+06	5.45622e+06	1.10699e+07	1.70947e+07	9.85026e+06	1.15899e+07	1.14458e+07	8.87563e+06	6.60265e+06	7.28278e+06	5.90114e+06	5.06157e+06	6.44036e+06	6.38739e+06	6.38703e+06	5.80925e+06	6.4005e+06	6.51919e+06	7.1637e+06	8.80588e+06	0.422357	1.04926	0.253946	0.488578
P19338_79-P19338_87	P19338	79	P19338	87	NCL	NCL	cross-link	Intra-protein	22	5.31114e+06	9.21619e+06	6.05756e+06	8.56553e+06	7.78841e+06	6.83401e+06	5.46103e+06	5.09963e+06	2.07877e+06	3.51389e+06	7.11596e+06	3.52024e+06	4.95123e+06	5.56501e+06	7.95643e+06	5.94063e+06	4.17964e+06	4.61542e+06	1.00711e+07	1.01411e+07	6.05756e+06	8.70158e+06	8.209e+06	7.59122e+06	8.41195e+06	9.94316e+06	8.64765e+06	3.95996e+06	8.22391e+06	6.64513e+06	7.41242e+06	1.03497e+07	8.25473e+06	8.72578e+06	7.85938e+06	7.4489e+06	0.305798	0.315791	-0.427612	0.0949272
P23284_195-P23284_186	P23284	195	P23284	186	PPIB	PPIB	cross-link	Intra-protein	22	1.42866e+07	1.61827e+07	2.34729e+07	1.11734e+07	9.764e+06	1.09714e+07	1.13351e+07	8.99187e+06	3.32175e+06	1.45012e+07	1.73937e+07	9.45411e+06	1.12575e+07	8.35759e+06	1.2515e+07	9.26047e+06	10995787	1.83929e+07	2.70905e+07	1.78067e+07	2.34729e+07	1.13509e+07	1.02913e+07	1.2187e+07	1.74601e+07	1.75322e+07	1.38184e+07	1.6342e+07	2.01019e+07	1.78464e+07	1.68534e+07	1.55433e+07	1.29842e+07	1.36021e+07	2.06764e+07	2.96845e+07	0.632064	0.0266949	0.425271	-0.622921
P23528_73-P23528_144	P23528	73	P23528	144	CFL1	CFL1	cross-link	Intra-protein	22	725607	954185	1.9662e+06	1.37048e+06	1.34721e+06	1.37844e+06	1.22202e+06	720321	353773	1.04042e+06	1.2569e+06	771349	1.05447e+06	789313	1.93603e+06	1.07315e+06	938480	965475	1.37591e+06	1.04994e+06	1.9662e+06	1.39225e+06	1.41996e+06	1.53117e+06	1.88236e+06	1.40447e+06	1.47169e+06	1.1725e+06	1.4526e+06	1.45607e+06	1.57863e+06	1.46795e+06	2.00861e+06	1.57628e+06	1.76471e+06	1.55819e+06	-0.152594	-0.54267	0.362432	-0.135561
P30101_425-P30101_433	P30101	425	P30101	433	PDIA3	PDIA3	loop-link	Intra-protein	22	419865	933476	586177	625296	560949	558413	434571	409370	195194	582876	535436	389550	434830	370476	634892	412593	401030	495921	796156	1.02716e+06	586177	635227	591242	620285	669396	798180	812003	656869	618804	735350	650979	689004	658695	606030	754096	800374	0.173608	0.54114	-0.268108	-0.15217
P31948_109-P31948_92	P31948	109	P31948	92	STIP1	STIP1	cross-link	Intra-protein	22	1.62165e+06	1.91405e+06	4.08467e+06	2.87749e+06	2.92473e+06	2.38755e+06	1.8126e+06	1.77394e+06	868660	3.38868e+06	2.73978e+06	1.43804e+06	1.72451e+06	1.17848e+06	3605748	1.9265e+06	1.41998e+06	1.36897e+06	3.07501e+06	2.10614e+06	4.08467e+06	2.92319e+06	3.08267e+06	2.65209e+06	2.79205e+06	3.4588e+06	3.6136e+06	3.81885e+06	3.16637e+06	2.71457e+06	2.58174e+06	2.19172e+06	3.74093e+06	2.8297e+06	2.67012e+06	2.20939e+06	0.0433521	-0.502636	0.452984	-0.0296927
P35579_1219-P35579_1212	P35579	1219	P35579	1212	MYH9	MYH9	cross-link	Intra-protein	22	6.6847e+06	1.20588e+07	8.28818e+06	1.19723e+07	1.14128e+07	9.18326e+06	5.76671e+06	2.69435e+06	2.33017e+06	1.24155e+07	9.00098e+06	6.11925e+06	7.12131e+06	6.98334e+06	9.41712e+06	8.52572e+06	4.38567e+06	6.01468e+06	1.26757e+07	1.3269e+07	8.28818e+06	1.21625e+07	1.20291e+07	1.02008e+07	8.88282e+06	5.25339e+06	9.69345e+06	1.39916e+07	1.04024e+07	1.15512e+07	1.06612e+07	1.29875e+07	9.77019e+06	1.25228e+07	8.2468e+06	9.70718e+06	0.246731	0.312731	-0.366204	0.187104
P39019_111-P39019_29	P39019	111	P39019	29	RPS19	RPS19	cross-link	Intra-protein	22	1.61873e+06	3860192	7.53685e+06	6.93557e+06	6.62745e+06	5.40192e+06	3.4446e+06	2.25416e+06	882286	5.8603e+06	5.48016e+06	2.5852e+06	3.44151e+06	2.64623e+06	7.3058e+06	2.57068e+06	2.55838e+06	3.30902e+06	3.06947e+06	4.24759e+06	7.53685e+06	7.04573e+06	6.98535e+06	6.00045e+06	5.30592e+06	4.39512e+06	3.67029e+06	6.60424e+06	6.33342e+06	4.88005e+06	5.15224e+06	4.92141e+06	7.57971e+06	3.77589e+06	4.81077e+06	5.34048e+06	-0.821708	-0.353054	0.474265	0.377053
P52907_118-P52907_93	P52907	118	P52907	93	CAPZA1	CAPZA1	cross-link	Intra-protein	22	1794557	2.79005e+06	3.44299e+06	3.05508e+06	3.09702e+06	3.71473e+06	2.4719e+06	1.57019e+06	811343	4.56631e+06	3.42705e+06	2.19784e+06	2.5638e+06	1.64705e+06	3.16727e+06	2.05052e+06	1.68046e+06	2.26645e+06	3.40288e+06	3.07005e+06	3.44299e+06	3.10361e+06	3.26427e+06	4.12632e+06	3.80761e+06	3.06152e+06	3.37517e+06	5.14598e+06	3.96065e+06	4.14885e+06	3.83823e+06	3.06315e+06	3.28602e+06	3.01187e+06	3.15994e+06	3.65786e+06	-0.0616729	-0.210167	-0.0447648	-0.194482
P54819_62-P54819_65	P54819	62	P54819	65	AK2	AK2	cross-link	Intra-protein	22	8.03422e+06	9.50657e+06	1.13627e+07	1.06743e+07	1.04875e+07	1.0054e+07	7.62982e+06	6.00379e+06	2.72723e+06	8.15495e+06	9.41448e+06	6.80822e+06	8.79875e+06	6.20008e+06	9.97837e+06	8.3595e+06	5.7496e+06	6.1215e+06	1.52346e+07	1.04606e+07	1.13627e+07	1.08438e+07	1.10539e+07	1.1168e+07	1.17527e+07	1.17061e+07	1.13452e+07	9.19018e+06	1.08803e+07	1.28518e+07	1.31725e+07	1.15308e+07	1.03525e+07	1.22787e+07	1.08115e+07	9.87959e+06	0.413581	-0.128808	-0.00947057	-0.0769005
P56192_866-P56192_860	P56192	866	P56192	860	MARS1	MARS1	cross-link	Intra-protein	22	1.72682e+06	4.71509e+06	4.95519e+06	5.77562e+06	5.58454e+06	3.70559e+06	3.35815e+06	2.9482e+06	1.1017e+06	4.49707e+06	4.07342e+06	2.62022e+06	3.46409e+06	2.6709e+06	4.90782e+06	2.71653e+06	2.93632e+06	2.22556e+06	3.27444e+06	5.18828e+06	4.95519e+06	5.86735e+06	5.88611e+06	4.11617e+06	5.17277e+06	5.74835e+06	4.58307e+06	5.06795e+06	4.70765e+06	4.94617e+06	5.18604e+06	4.9673e+06	5.09183e+06	3.99012e+06	5.52144e+06	3.59187e+06	-0.575997	0.0880115	0.0216967	0.265466
P61604_28-P61604_70	P61604	28	P61604	70	HSPE1	HSPE1	cross-link	Intra-protein	22	8.57741e+06	1.12779e+07	8.20613e+06	1.20833e+07	1.1355e+07	6.85004e+06	5.21509e+06	6.29208e+06	2.29365e+06	6.07802e+06	8.17714e+06	4.25336e+06	5.80999e+06	6.41541e+06	1.34344e+07	7.67915e+06	5576786	6.30239e+06	1.62647e+07	1.24097e+07	8.20613e+06	1.22752e+07	1.19682e+07	7.60902e+06	8.03312e+06	1.22682e+07	9.54153e+06	6.84959e+06	9.45032e+06	8.02903e+06	8.69805e+06	1.19313e+07	1.39381e+07	1.12794e+07	1.04866e+07	1.01715e+07	0.628229	0.237955	-0.358738	0.222233
P61981_69-P61981_77	P61981	69	P61981	77	YWHAG	YWHAG	loop-link	Intra-protein	22	1.11571e+06	1.60515e+06	2.35115e+06	1.94235e+06	1.93073e+06	1.73441e+06	1.2738e+06	1.33532e+06	542742	1.91297e+06	2.03431e+06	1.23661e+06	1.49632e+06	1.25146e+06	2.28988e+06	1.52116e+06	1.07859e+06	1.25857e+06	2.11564e+06	1.76623e+06	2.35115e+06	1.97321e+06	2.035e+06	1.92658e+06	1.96212e+06	2.60358e+06	2.25779e+06	2.15581e+06	2.35105e+06	2.33433e+06	2.24012e+06	2.32745e+06	2.37573e+06	2.23433e+06	2.02818e+06	2.03122e+06	-0.0369539	-0.297371	0.115322	-0.137506
P62753_46-P62753_119	P62753	46	P62753	119	RPS6	RPS6	cross-link	Intra-protein	22	609567	1.80751e+06	3.26016e+06	2.64909e+06	2.38927e+06	1.62966e+06	1043808	780174	372284	1.23163e+06	1.62444e+06	778221	1.05755e+06	957509	2.37437e+06	928763	913134	1.21378e+06	1.15587e+06	1.98891e+06	3.26016e+06	2.69117e+06	2.5183e+06	1.81022e+06	1.60784e+06	1.52117e+06	1.54869e+06	1.38798e+06	1.87736e+06	1.46904e+06	1.58325e+06	1.78076e+06	2.46339e+06	1.3642e+06	1.71705e+06	1.95893e+06	-0.695952	0.0870414	0.800009	0.523297
P78371_263-P78371_250	P78371	263	P78371	250	CCT2	CCT2	cross-link	Intra-protein	22	2469245	3.82017e+06	4.72274e+06	4.11301e+06	3910871	4.0768e+06	3.68922e+06	3.7634e+06	1.16053e+06	4.05471e+06	5.17303e+06	2.78643e+06	3.61286e+06	3.25256e+06	4.5779e+06	3.66477e+06	2.5253e+06	2.2061e+06	4.68223e+06	4.20355e+06	4.72274e+06	4.17834e+06	4.12207e+06	4.52851e+06	5.68273e+06	7.3378e+06	4.82776e+06	4.56944e+06	5.97848e+06	5.25992e+06	5.40876e+06	6.04906e+06	4.74954e+06	5.38293e+06	4.74856e+06	3.56045e+06	-0.0946169	-0.250207	-0.0821891	-0.258884
Q00839_31-Q00839_12	Q00839	31	Q00839	12	HNRNPU	HNRNPU	cross-link	Intra-protein	22	2.45274e+06	4.24517e+06	5.01089e+06	5.27857e+06	5.10115e+06	4.61694e+06	4.09766e+06	3186828	1.91495e+06	4.29465e+06	5.04916e+06	2.94843e+06	3.97214e+06	3.50911e+06	5.14257e+06	3.27734e+06	2789159	2.4455e+06	4.65094e+06	4.6712e+06	5.01089e+06	5.36241e+06	5.37662e+06	5.1285e+06	6.31187e+06	6.21361e+06	7.96613e+06	4.83983e+06	5.83531e+06	5.56573e+06	5.94665e+06	6.52617e+06	5.33538e+06	4.81385e+06	5.24472e+06	3.94683e+06	-0.238212	-0.23194	-0.130669	-0.0328523
Q07666_194-Q07666_155	Q07666	194	Q07666	155	KHDRBS1	KHDRBS1	cross-link	Intra-protein	22	8.54778e+06	2.03669e+07	2.64376e+07	1.56625e+07	1.56218e+07	1.8347e+07	1.41111e+07	1.00474e+07	7.48954e+06	2.15279e+07	1.79156e+07	1.06586e+07	1.23608e+07	1.23028e+07	25999035	1.33475e+07	11767677	1.3333e+07	1.62085e+07	2.24108e+07	2.64376e+07	1.59112e+07	1.64654e+07	2.03799e+07	2.17362e+07	1.95902e+07	3.11563e+07	2.42607e+07	2.0705e+07	2.01202e+07	1.85051e+07	2.28805e+07	2.69738e+07	1.96052e+07	2.21279e+07	2.15183e+07	-0.407562	0.0598839	0.298279	-0.434264
Q13228_448-Q13228_379	Q13228	448	Q13228	379	SELENBP1	SELENBP1	cross-link	Intra-protein	22	1.32349e+06	1.36235e+07	3.4275e+06	7.18271e+06	6.28713e+06	4.95594e+06	3.05963e+06	1.92243e+06	551121	1.99365e+06	2.39302e+06	2.86624e+06	3.56263e+06	5.10847e+06	3.358e+06	2.01756e+06	1.92894e+06	2.77372e+06	2.50963e+06	1.49907e+07	3.4275e+06	7.29679e+06	6.62665e+06	5.50506e+06	4.71294e+06	3.74831e+06	2.29265e+06	2.24673e+06	2.76561e+06	5.41057e+06	5.33357e+06	9.50063e+06	3.4839e+06	2.96345e+06	3.62717e+06	4.47654e+06	-1.0091	1.56942	-0.559419	0.530688
Q13813_871-Q13813_878	Q13813	871	Q13813	878	SPTAN1	SPTAN1	cross-link	Intra-protein	22	3.24498e+06	4941475	7.5216e+06	6876728	6.84482e+06	1.0381e+07	7.13612e+06	3.21763e+06	1.72365e+06	5.27614e+06	4.68183e+06	3.84818e+06	5.07958e+06	2.91661e+06	7.41542e+06	6.06094e+06	4.58673e+06	5.79388e+06	6.1532e+06	5.43738e+06	7.5216e+06	6.98595e+06	7.21445e+06	1.15312e+07	1.09922e+07	6.27367e+06	7.17033e+06	5.94592e+06	5.41079e+06	7.26418e+06	7.60457e+06	5.42426e+06	7.69344e+06	8.9025e+06	8.62487e+06	9.35082e+06	-0.290902	-0.469326	-0.00119933	-0.107782
Q15149_2189-Q15149_2182	Q15149	2189	Q15149	2182	PLEC	PLEC	cross-link	Intra-protein	22	2.35706e+06	2.07038e+06	2.84382e+06	5.44166e+06	5.52172e+06	4.92956e+06	2.94636e+06	2.43739e+06	710895	1.15185e+07	5.76822e+06	5.02331e+06	6.15662e+06	1.83835e+06	3.77774e+06	8.24591e+06	2.67358e+06	2.96302e+06	4.4695e+06	2.27815e+06	2.84382e+06	5.5281e+06	5.81991e+06	5.47575e+06	4.53846e+06	4.75237e+06	2.95731e+06	1.29807e+07	6.66633e+06	9.48245e+06	9.217e+06	3.41892e+06	3.91937e+06	1.21118e+07	5.0274e+06	4.78206e+06	-0.401544	-1.37379	-1.05383	-0.094875
Q15459_30-Q15459_37	Q15459	30	Q15459	37	SF3A1	SF3A1	loop-link	Intra-protein	22	185797	293918	354860	313468	330696	301559	237723	211848	120702	325363	298197	171039	214161	188614	387210	223313	191269	213249	352313	323414	354860	318447	348554	334972	366180	413056	502118	366666	344626	322869	320617	350782	401727	328008	359662	344166	-0.0251246	-0.148598	-0.0147297	-0.170929
Q53GQ0_95-Q53GQ0_99	Q53GQ0	95	Q53GQ0	99	HSD17B12	HSD17B12	cross-link	Intra-protein	22	5.78984e+06	1.08023e+07	1.96151e+07	1.42326e+07	1.399e+07	1.21713e+07	7.67155e+06	5.19571e+06	3.62779e+06	1.56048e+07	1.1784e+07	5.77091e+06	6.51966e+06	9.40779e+06	1.24084e+07	8.1962e+06	6.56961e+06	1.04967e+07	1.09788e+07	1.18864e+07	1.96151e+07	1.44586e+07	1.47455e+07	1.35199e+07	1.1817e+07	1.01305e+07	1.50915e+07	1.75857e+07	1.36188e+07	1.08937e+07	9.76049e+06	1.74964e+07	1.28736e+07	1.20388e+07	1.23535e+07	1.69407e+07	-0.314796	-0.200211	0.522449	0.0824122
Q86VP6_577-Q86VP6_574	Q86VP6	577	Q86VP6	574	CAND1	CAND1	cross-link	Intra-protein	22	1.00718e+07	1.35331e+07	3.14523e+07	2.34025e+07	2.21481e+07	1.79052e+07	1.21752e+07	8.1423e+06	2.9898e+06	2.17569e+07	1.73943e+07	7.55288e+06	8.1722e+06	8.13589e+06	2.35495e+07	9.04283e+06	9.03899e+06	1.20323e+07	1.90983e+07	1.48912e+07	3.14523e+07	2.37742e+07	2.33441e+07	1.98891e+07	1.87541e+07	1.58757e+07	1.24375e+07	2.45189e+07	2.01026e+07	1.42575e+07	1.22345e+07	1.5131e+07	2.44324e+07	1.32824e+07	1.69969e+07	1.94192e+07	0.0163647	-0.342619	0.736087	0.332316
Q9UQE7_350-Q9UQE7_820	Q9UQE7	350	Q9UQE7	820	SMC3	SMC3	cross-link	Intra-protein	22	3.16959e+06	6.77673e+06	8.96538e+06	6.62306e+06	6.20679e+06	4.752e+06	3.81314e+06	4.24094e+06	2.58653e+06	5.27775e+06	5.17903e+06	3.18743e+06	3.84938e+06	3.21206e+06	7.28318e+06	5.7552e+06	3.18754e+06	3.44185e+06	6.01023e+06	7.45682e+06	8.96538e+06	6.72825e+06	6.54197e+06	5.27852e+06	5.87362e+06	8.2689e+06	1.07599e+07	5.94773e+06	5.98541e+06	6.01689e+06	5.76285e+06	5.97373e+06	7.55624e+06	8.45341e+06	5.99384e+06	5.55485e+06	-0.186675	0.124465	0.390269	-0.0238641
Q9Y5Z4_76-Q9Y5Z4_82	Q9Y5Z4	76	Q9Y5Z4	82	HEBP2	HEBP2	cross-link	Intra-protein	22	6.09779e+06	9.15674e+06	2.0764e+07	1.89388e+07	1.93805e+07	1.38731e+07	9.1379e+06	5.49821e+06	2.09168e+06	1.12485e+07	1.35791e+07	8.43627e+06	1.08108e+07	7.88693e+06	2.28797e+07	1.16887e+07	6.79507e+06	8.67512e+06	1.15628e+07	1.00757e+07	2.0764e+07	1.92396e+07	2.04271e+07	1.54103e+07	1.40757e+07	1.07203e+07	8.70133e+06	1.26765e+07	1.56934e+07	1.59251e+07	1.61848e+07	1.4668e+07	2.37375e+07	1.71687e+07	1.27774e+07	1.40009e+07	-0.395687	-0.594296	0.448909	0.338907
P35579_1716-P35579_1716	P35579	1716	P35579	1716	MYH9	MYH9	cross-link	Homodimer	21	959208	1.19831e+06	2.30456e+06	2.2444e+06	2.2689e+06	1.76684e+06	1.84481e+06	806550	811492	4.92991e+06	3.04541e+06	1.949e+06	2.03536e+06	1.73075e+06	2.60249e+06	2.1897e+06	1.40117e+06	828268	1.81887e+06	1.31857e+06	2.30456e+06	2.28004e+06	2.39143e+06	1.9626e+06	2.84168e+06	1.57259e+06	3.37579e+06	5.55573e+06	3.51958e+06	3.67911e+06	3.04711e+06	3.21882e+06	2.70006e+06	3.2163e+06	2.63476e+06	1.33675e+06	-0.575084	-1.03915	-0.233634	-0.249064
P06748_206-P06748_215	P06748	206	P06748	215	NPM1	NPM1	cross-link and loop-link	Intra-protein	21	1.21535e+06	1.32671e+06	2.20987e+06	2218655	2.27324e+06	2.1881e+06	1.65468e+06	1.76483e+06	1.07466e+06	2128637	2.83527e+06	2.06153e+06	2.60536e+06	1.60318e+06	2.07696e+06	2.84481e+06	1.76686e+06	1.40289e+06	2.30457e+06	1.45986e+06	2.20987e+06	2.25389e+06	2.396e+06	2.43054e+06	2.54881e+06	3.44103e+06	4.47055e+06	2.39886e+06	3.27672e+06	3.89152e+06	3.90045e+06	2.98156e+06	2.15483e+06	4.17855e+06	3.32239e+06	2.26414e+06	-0.3228	-0.981471	-0.383333	-0.354877
O60888_112-O60888_91	O60888	112	O60888	91	CUTA	CUTA	cross-link	Intra-protein	21	2.0441e+06	2.15258e+06	5242431	7.97565e+06	7.65358e+06	7.04123e+06	3.8153e+06	2.35082e+06	854428	2.70124e+06	3.11998e+06	3.43846e+06	4.06476e+06	2.7455e+06	5.45639e+06	2.19529e+06	2.86006e+06	3.70198e+06	3.87606e+06	2.3686e+06	5242431	8.10233e+06	8.06689e+06	7.8214e+06	5.87693e+06	4.58358e+06	3.5544e+06	3.04415e+06	3.60576e+06	6.49075e+06	6.0853e+06	5.10603e+06	5.66096e+06	3.22451e+06	5.37804e+06	5.97468e+06	-0.431037	-1.14159	0.00460865	0.632709
O75369_349-O75369_272	O75369	349	O75369	272	FLNB	FLNB	cross-link	Intra-protein	21	6.56308e+06	5.89821e+06	5.53665e+06	7.03732e+06	6.95937e+06	1.06202e+07	8.94944e+06	3.81666e+06	1.87099e+06	1.74668e+07	8.27627e+06	4.50997e+06	5.14831e+06	4.02562e+06	6.93853e+06	7.79591e+06	5.39893e+06	4.9336e+06	1.24451e+07	6.49014e+06	5.53665e+06	7.14909e+06	7.3352e+06	1.1797e+07	1.37854e+07	7.44164e+06	7.78328e+06	1.96841e+07	9.56489e+06	8.51342e+06	7.70747e+06	7.48678e+06	7.19867e+06	1.14509e+07	1.01521e+07	7.9624e+06	0.40242	-0.536832	-0.766068	-0.39732
P06396_360-P06396_368	P06396	360	P06396	368	GSN	GSN	loop-link	Intra-protein	21	1.02699e+06	1.60144e+06	2.05029e+06	1.749e+06	1.65546e+06	2.39188e+06	1.85637e+06	1.24946e+06	416383	1.84016e+06	1.39938e+06	1.63043e+06	2.0353e+06	2.35396e+06	3.7858e+06	2.54198e+06	1.71596e+06	1.96263e+06	1.9474e+06	1.76216e+06	2.05029e+06	1.77678e+06	1.74486e+06	2.6569e+06	2.85948e+06	2.43618e+06	1.73214e+06	2.07376e+06	1.61727e+06	3.07774e+06	3.04702e+06	4.37785e+06	3.92774e+06	3.73373e+06	3.22668e+06	3.16751e+06	-0.429718	-0.573922	-0.355433	-0.562
P06733_420-P06733_434	P06733	420	P06733	434	ENO1	ENO1	cross-link	Intra-protein	21	5.07593e+06	4.73537e+06	9.36883e+06	9.31028e+06	9.45686e+06	8.97665e+06	6.1456e+06	3.5251e+06	1.95197e+06	1.01951e+07	7.07407e+06	4.08174e+06	4.67107e+06	2.82175e+06	7.49214e+06	4.21619e+06	3.38887e+06	4.58282e+06	9.62509e+06	5.2106e+06	9.36883e+06	9.45816e+06	9.96755e+06	9.97126e+06	9.46644e+06	6.87318e+06	8.12013e+06	1.14893e+07	8.17551e+06	7.70506e+06	6.99299e+06	5.24784e+06	7.77303e+06	6.19287e+06	6.37242e+06	7.39627e+06	0.252776	-0.632575	0.213845	0.227536
P07237_130-P07237_69	P07237	130	P07237	69	P4HB	P4HB	cross-link	Intra-protein	21	6.5327e+06	15354776	1.49366e+07	1.96171e+07	1.94771e+07	13254461	9.43226e+06	5.0257e+06	2894580	15210418	1.94116e+07	7.50783e+06	9.43986e+06	6.45422e+06	1.48233e+07	9.78557e+06	6.31889e+06	7.82103e+06	1.23874e+07	1.68957e+07	1.49366e+07	1.99286e+07	2.05289e+07	1.47231e+07	1.45291e+07	9.799e+06	1.20414e+07	1.71413e+07	2.2434e+07	1.41725e+07	1.41323e+07	1.20034e+07	1.5379e+07	1.43733e+07	1.1882e+07	1.26225e+07	-0.275604	0.172175	-0.00562709	0.41036
P09972_111-P04075_111	P09972	111	P04075	111	ALDOC	ALDOA	cross-link	Inter-ptotein	21	4.72374e+06	4.19963e+06	6.04328e+06	5.6819e+06	6.03661e+06	8.17993e+06	4.89244e+06	2.96978e+06	955361	8.83689e+06	8.56619e+06	4.64254e+06	5.81318e+06	4.02442e+06	6.72162e+06	4.25561e+06	3.53004e+06	4.30414e+06	8.95726e+06	4.62109e+06	6.04328e+06	5.77215e+06	6.3626e+06	9.08626e+06	7.53612e+06	5.79041e+06	3.97428e+06	9.95868e+06	9.89994e+06	8.76367e+06	8.70284e+06	7.48454e+06	6.97362e+06	6.25077e+06	6.63788e+06	6.94651e+06	0.313259	-0.641564	-0.254467	-0.32069
P10809_396-P10809_359	P10809	396	P10809	359	HSPD1	HSPD1	cross-link	Intra-protein	21	4.55253e+06	1.16974e+07	5.54932e+06	8.87377e+06	7.67801e+06	5.88262e+06	4.97486e+06	4.94469e+06	1612762	4.34881e+06	8.1171e+06	3.69753e+06	4.84647e+06	5.06332e+06	5.86602e+06	7.25532e+06	3.10781e+06	3319713	8.63261e+06	1.28713e+07	5.54932e+06	9.01472e+06	8.09263e+06	6.53441e+06	7.66308e+06	9.64106e+06	6.70905e+06	4.90087e+06	9.38093e+06	6.9798e+06	7.25558e+06	9.41667e+06	6.08594e+06	1.06568e+07	5.84392e+06	5.35773e+06	0.144408	0.720699	-0.493079	0.206894
P12956_461-P12956_468	P12956	461	P12956	468	XRCC6	XRCC6	cross-link	Intra-protein	21	2.59778e+06	6.74154e+06	4.37134e+06	5.94115e+06	5.62066e+06	4.88792e+06	3.48025e+06	3.16001e+06	1.67431e+06	6.73928e+06	4.42015e+06	2.88491e+06	3.53907e+06	2.82627e+06	6030840	3.47795e+06	2.57559e+06	2.96766e+06	4.92596e+06	7.41809e+06	4.37134e+06	6.03552e+06	5.92419e+06	5.42951e+06	5.36084e+06	6.16133e+06	6.96511e+06	7.5948e+06	5.10836e+06	5.44582e+06	5.2983e+06	5.25625e+06	6.25695e+06	5.10852e+06	4.84314e+06	4.78955e+06	-0.206241	0.384402	-0.378571	0.086831
P17301_330-P17301_323	P17301	330	P17301	323	ITGA2	ITGA2	cross-link	Intra-protein	21	2.9037e+06	4.93024e+06	1.15469e+07	9.58404e+06	9.67908e+06	1.00206e+07	7.14259e+06	3.36932e+06	1.30607e+06	3.80409e+06	7.51708e+06	8.5198e+06	1.00439e+07	3.33125e+06	4.62429e+06	6.29073e+06	4.48473e+06	5.6568e+06	5.50606e+06	5.42502e+06	1.15469e+07	9.73627e+06	1.02018e+07	1.11308e+07	1.10022e+07	6.56943e+06	5.43321e+06	4.287e+06	8.68748e+06	1.60827e+07	1.50366e+07	6.19539e+06	4.79766e+06	9.24001e+06	8.43308e+06	9.12959e+06	-0.676859	-0.698251	0.391553	0.145489
P18206_784-P18206_768	P18206	784	P18206	768	VCL	VCL	cross-link	Intra-protein	21	4.79506e+06	5.10541e+06	7.13187e+06	9.90798e+06	9.64829e+06	8.97207e+06	7.32028e+06	5.67362e+06	3.0145e+06	9.56888e+06	6.41361e+06	6.14309e+06	6.81127e+06	4.34073e+06	7.97958e+06	6.27119e+06	4.72327e+06	5.11348e+06	9.09249e+06	5.61777e+06	7.13187e+06	1.00654e+07	1.01693e+07	9.96617e+06	1.12759e+07	1.10623e+07	1.25402e+07	1.07836e+07	7.4122e+06	1.15963e+07	1.01971e+07	8.07281e+06	8.27875e+06	9.21132e+06	8.88161e+06	8.25272e+06	-0.0514577	-0.746135	-0.401853	0.0951933
P26640_552-P26640_560	P26640	552	P26640	560	VARS1	VARS1	cross-link	Intra-protein	21	3.61226e+06	4.58221e+06	2.56708e+07	1.18014e+07	1.27219e+07	1.42915e+07	9.36009e+06	5.03957e+06	3.17972e+06	1.10897e+07	1.71506e+07	8.31823e+06	1.03296e+07	6.96754e+06	1.71353e+07	7512896	7.19937e+06	1.00347e+07	6.84964e+06	5.04206e+06	2.56708e+07	1.19888e+07	1.34089e+07	1.5875e+07	1.44179e+07	9.82604e+06	1.32275e+07	1.24975e+07	1.9821e+07	1.57022e+07	1.54643e+07	1.29581e+07	1.77777e+07	1.10352e+07	1.35377e+07	1.61952e+07	-1.02729	-1.4693	0.878741	-0.219696
P28066_239-P28066_192	P28066	239	P28066	192	PSMA5	PSMA5	cross-link	Intra-protein	21	420720	537289	1.20059e+06	918296	906052	947661	713556	519282	243828	1.51693e+06	1.0796e+06	633847	693410	519547	1.10217e+06	723244	676929	730413	797778	591209	1.20059e+06	932882	954981	1.05266e+06	1.09913e+06	1.01249e+06	1.01432e+06	1.7095e+06	1.2477e+06	1.19651e+06	1.03809e+06	966245	1.14349e+06	1.06232e+06	1.27289e+06	1.17882e+06	-0.439315	-0.871635	0.150371	-0.213609
P38646_73-P38646_234	P38646	73	P38646	234	HSPA9	HSPA9	cross-link	Intra-protein	21	1.89555e+06	2.09441e+06	2.72487e+06	2.52837e+06	2.39165e+06	2.15127e+06	1.79413e+06	1.7219e+06	721896	2.21707e+06	2.22515e+06	1.59274e+06	1.98482e+06	1.50068e+06	2.27317e+06	2.41241e+06	1.54571e+06	1.92332e+06	3.59437e+06	2.30459e+06	2.72487e+06	2.56853e+06	2.5208e+06	2.38963e+06	2.76361e+06	3.35733e+06	3.00307e+06	2.49851e+06	2.5716e+06	3.0066e+06	2.97144e+06	2.79094e+06	2.35839e+06	3.54342e+06	2.90655e+06	3.10408e+06	0.343852	-0.297376	-0.0557004	-0.140947
P46459_427-P46459_401	P46459	427	P46459	401	NSF	NSF	cross-link	Intra-protein	21	2.19456e+06	3.34246e+06	6.06231e+06	7.00978e+06	6888335	3.11659e+06	2.25489e+06	2.21201e+06	881326	5.73385e+06	5.05863e+06	2.58043e+06	3.04996e+06	2.3663e+06	3.18552e+06	2.4176e+06	2.1529e+06	2646754	4.16137e+06	3.6779e+06	6.06231e+06	7.12112e+06	7.26032e+06	3.46191e+06	3.47335e+06	4.31293e+06	3.6663e+06	6.46173e+06	5.84626e+06	4.87106e+06	4.56606e+06	4.4008e+06	3.30495e+06	3.55104e+06	4.04831e+06	4.27163e+06	-0.174227	-0.352403	0.368582	0.600819
P50395_153-P50395_164	P50395	153	P50395	164	GDI2	GDI2	cross-link	Intra-protein	21	2.1554e+06	3.85819e+06	3.98021e+06	3.77188e+06	3.56108e+06	3.90812e+06	2.81769e+06	2.44449e+06	723516	2.4928e+06	3.38361e+06	2.1327e+06	2.73457e+06	1.98863e+06	2.81518e+06	2161666	2.30372e+06	2.76928e+06	4.08711e+06	4.24539e+06	3.98021e+06	3.83179e+06	3.75339e+06	4.34114e+06	4.34025e+06	4.76621e+06	3.00981e+06	2.80925e+06	3.91044e+06	4.02588e+06	4.09389e+06	3.69842e+06	2.92072e+06	3.17512e+06	4.33191e+06	4.46939e+06	0.0760516	0.130866	0.0378141	-0.0170106
P51572_190-P51572_192	P51572	190	P51572	192	BCAP31	BCAP31	cross-link	Intra-protein	21	1.00571e+07	2.23923e+07	3.1726e+07	6.12756e+07	5.94118e+07	2.16486e+07	1.36626e+07	1.00102e+07	4.9766e+06	1.27233e+07	1.66641e+07	9.80127e+06	1.19664e+07	1.94548e+07	1.38578e+07	1.98988e+07	1.55153e+07	2.04766e+07	1.90704e+07	2.46395e+07	3.1726e+07	6.22488e+07	6.26202e+07	2.40473e+07	2.10453e+07	1.95178e+07	2.07025e+07	1.43385e+07	1.92587e+07	1.85018e+07	1.79148e+07	3.61817e+07	1.43774e+07	2.92279e+07	2.91749e+07	3.30475e+07	-0.535771	-0.166134	0.198556	1.17094
P55011_1095-P55011_1143	P55011	1095	P55011	1143	SLC12A2	SLC12A2	cross-link	Intra-protein	21	1.65348e+06	2.6146e+06	3.06338e+06	2.42173e+06	2.37189e+06	5.48592e+06	4.17082e+06	2.85805e+06	680311	4.02448e+06	3.38631e+06	2.76371e+06	3.62418e+06	3.17115e+06	2.36803e+06	2.09103e+06	3.65897e+06	4.03236e+06	3.13537e+06	2.87699e+06	3.06338e+06	2.46019e+06	2.49998e+06	6.09376e+06	6.42457e+06	5.57258e+06	2.83008e+06	4.53536e+06	3.91355e+06	5.21702e+06	5.42571e+06	5.89764e+06	2.45681e+06	3.07137e+06	6.88032e+06	6.50788e+06	-0.482709	-0.606785	-0.516221	-0.832573
P55072_651-P55072_658	P55072	651	P55072	658	VCP	VCP	cross-link	Intra-protein	21	2.82403e+06	5.4649e+06	1.01412e+07	4.19196e+06	4.42365e+06	3.65973e+06	2.49206e+06	2.49405e+06	1.45468e+06	7.91203e+06	5.14866e+06	3742288	4.33112e+06	4.40211e+06	4.56194e+06	3.69648e+06	3.45691e+06	4.93634e+06	5.35498e+06	6.01334e+06	1.01412e+07	4.25854e+06	4.66253e+06	4.06523e+06	3.83867e+06	4.86285e+06	6.05141e+06	8.91642e+06	5.95031e+06	7.06429e+06	6.48406e+06	8.18697e+06	4.73297e+06	5.4295e+06	6.50036e+06	7.96684e+06	-0.196841	-0.029556	0.72443	-0.527363
P60903_37-P60903_47	P60903	37	P60903	47	S100A10	S100A10	loop-link	Intra-protein	21	356160	479652	443519	373163	369385	464983	360107	305892	194065	690078	467128	354664	408677	299257	549945	563535	412473	550268	675358	527788	443519	379090	389332	516503	554695	596422	807304	777680	539860	669496	611825	556552	570563	827737	775613	888086	0.130197	-0.225496	-0.47646	-0.702913
P61158_75-P61158_42	P61158	75	P61158	42	ACTR3	ACTR3	cross-link	Intra-protein	21	2.36096e+06	2419414	4.6663e+06	4.45696e+06	4.39994e+06	4665116	3.35048e+06	1.69513e+06	1.03242e+06	5.59769e+06	6.02728e+06	3.38533e+06	4.25297e+06	3.51767e+06	7.84671e+06	3.83817e+06	3298055	4.10967e+06	4.4769e+06	2.66222e+06	4.6663e+06	4.52776e+06	4.63755e+06	5.18201e+06	5.16095e+06	3.30513e+06	4.29483e+06	6.30829e+06	6.96573e+06	6.39046e+06	6.36707e+06	6.5421e+06	8.1409e+06	5.63762e+06	6.20165e+06	6.63266e+06	-0.283759	-1.03363	-0.22398	-0.267462
P61604_54-P61604_99	P61604	54	P61604	99	HSPE1	HSPE1	cross-link	Intra-protein	21	2.72154e+06	3.39364e+06	2.94605e+06	3.92135e+06	3.7325e+06	2.73837e+06	2.21452e+06	2.43475e+06	911594	2.48594e+06	3.10874e+06	1.88912e+06	2.29118e+06	2.46111e+06	4.35095e+06	2.8552e+06	2.35828e+06	2.44573e+06	5.16064e+06	3.73421e+06	2.94605e+06	3.98363e+06	3.93406e+06	3.04178e+06	3.41116e+06	4.74723e+06	3.79221e+06	2.80151e+06	3.59277e+06	3.56608e+06	3.43009e+06	4.57713e+06	4.51407e+06	4.19381e+06	4.4345e+06	3.9472e+06	0.412152	-0.0545953	-0.396616	0.0386865
P62244_12-P62244_19	P62244	12	P62244	19	RPS15A	RPS15A	loop-link	Intra-protein	21	575052	1.34616e+06	1.07965e+06	1.10932e+06	1094310	930212	684847	590853	406472	1.05303e+06	975471	671640	797896	584162	1.03507e+06	670440	498766	592004	1.09043e+06	1.48126e+06	1.07965e+06	1.12694e+06	1.15341e+06	1.03328e+06	1.05491e+06	1.15203e+06	1.69092e+06	1.1867e+06	1.12735e+06	1.26785e+06	1.19452e+06	1.08641e+06	1.07387e+06	984762	937877	955443	-0.0751809	0.36675	-0.0895113	-0.0276574
P62937_133-P62937_28	P62937	133	P62937	28	PPIA	PPIA	cross-link	Intra-protein	21	1.59622e+06	2.23563e+06	3.61013e+06	3.16184e+06	3.09029e+06	2.80128e+06	1.99914e+06	1.90866e+06	674602	3.35618e+06	3.9961e+06	2.38355e+06	2.62669e+06	1.44659e+06	4.31399e+06	2.22564e+06	1.55683e+06	2.06523e+06	3.02679e+06	2.45999e+06	3.61013e+06	3.21206e+06	3.25717e+06	3.11167e+06	3.07939e+06	3.72146e+06	2.80633e+06	3.78223e+06	4.61829e+06	4.49941e+06	3.93238e+06	2.69035e+06	4.47573e+06	3.26908e+06	2.92747e+06	3.3331e+06	-0.182127	-0.481262	0.0721367	-0.0964145
P62942_53-P62942_18	P62942	53	P62942	18	FKBP1A	FKBP1A	cross-link	Intra-protein	21	6.16269e+06	9.80783e+06	1.41826e+07	9.05742e+06	8.86995e+06	1.04815e+07	7.58626e+06	4.93426e+06	2.60925e+06	9.87913e+06	7.6497e+06	5.52947e+06	7.05784e+06	5.61714e+06	1.09118e+07	6.83912e+06	6.5703e+06	7.37694e+06	1.16858e+07	1.07921e+07	1.41826e+07	9.20128e+06	9.34894e+06	1.16428e+07	1.16856e+07	9.62072e+06	1.08544e+07	1.11332e+07	8.84076e+06	1.04379e+07	1.05662e+07	1.04467e+07	1.13209e+07	1.00455e+07	1.23548e+07	1.19058e+07	0.101416	-0.0133664	0.380778	-0.243437
P78417_188-P78417_136	P78417	188	P78417	136	GSTO1	GSTO1	cross-link	Intra-protein	21	1.82207e+06	3.42664e+06	7.39563e+06	7.02699e+06	5.85857e+06	7.22469e+06	4.37045e+06	4.34582e+06	624060	4.32851e+06	3.85231e+06	2934991	3.77852e+06	2.97849e+06	4.07176e+06	4.76023e+06	1.51974e+06	2.01422e+06	3.45504e+06	3.77052e+06	7.39563e+06	7.13861e+06	6.17495e+06	8.02518e+06	6.73207e+06	8.47339e+06	2.59607e+06	4.87799e+06	4.45211e+06	5.54036e+06	5.65677e+06	5.53935e+06	4.22441e+06	6.99197e+06	2.85772e+06	3.25079e+06	-0.643558	-0.517495	0.454412	0.403382
Q09666_3029-Q09666_3036	Q09666	3029	Q09666	3036	AHNAK	AHNAK	loop-link	Intra-protein	21	586587	1.04054e+06	760454	774177	743094	1.18766e+06	976659	637972	331482	954337	1.07414e+06	657168	844653	704892	1.12712e+06	1.25905e+06	738461	816059	1.1123e+06	1.14497e+06	760454	786473	783223	1.31925e+06	1.50441e+06	1.2439e+06	1.37896e+06	1.07548e+06	1.24138e+06	1.24053e+06	1.26452e+06	1.31095e+06	1.16938e+06	1.84933e+06	1.3886e+06	1.31705e+06	-0.128809	-0.0870439	-0.677418	-0.628882
Q15847_56-Q15847_70	Q15847	56	Q15847	70	ADIRF	ADIRF	loop-link	Intra-protein	21	1.24925e+06	3.38765e+06	959556	1.08422e+06	895976	2.47426e+06	2.02467e+06	1.18224e+06	441824	2.07037e+06	1071267	636808	809468	694299	1.80505e+06	1.26984e+06	2.64875e+06	3.2745e+06	2.36885e+06	3.72762e+06	959556	1.10144e+06	944360	2.74841e+06	3.11872e+06	2.3051e+06	1.83798e+06	2.33319e+06	1.23806e+06	1.2021e+06	1.21184e+06	1.29124e+06	1.87272e+06	1.86518e+06	4.9807e+06	5.28477e+06	0.0781174	0.732189	-1.22563	-1.02667
Q8NC51_52-Q8NC51_68	Q8NC51	52	Q8NC51	68	SERBP1	SERBP1	loop-link	Intra-protein	21	369702	636401	635601	607312	602243	595763	435188	387747	212373	557779	620839	368189	458576	337803	642201	435772	380961	427073	701036	700268	635601	616958	634766	661773	670346	756021	883465	628586	717503	695028	686528	628239	666279	640076	716358	689260	0.0336086	0.0320264	-0.10776	-0.150707
Q8WUD4_87-Q8WUD4_94	Q8WUD4	87	Q8WUD4	94	CCDC12	CCDC12	loop-link	Intra-protein	21	136012	238006	267167	233233	220882	209128	175009	152022	93656.9	247444	223633	155936	181655	209977	281231	173386	150340	177761	257909	261892	267167	236937	232810	232300	269577	296410	389610	278856	258453	294360	271954	390512	291775	254675	282699	286891	-0.122793	-0.100683	-0.0719113	-0.245148
Q8WXF1_14-Q8WXF1_8	Q8WXF1	14	Q8WXF1	8	PSPC1	PSPC1	cross-link	Intra-protein	21	5.58242e+06	6.14768e+06	1.12825e+07	7.41832e+06	7.45369e+06	1.13902e+07	7.83658e+06	4.73915e+06	2.25477e+06	1.00446e+07	1.08335e+07	5.66398e+06	7.24986e+06	5.41133e+06	1.9816e+07	6.56637e+06	4.8278e+06	5.16553e+06	1.05855e+07	6.76464e+06	1.12825e+07	7.53615e+06	7.8562e+06	1.26523e+07	1.20712e+07	9.2403e+06	9.37978e+06	1.13198e+07	1.25202e+07	1.06918e+07	1.08537e+07	1.00639e+07	2.0559e+07	9.64488e+06	9.07818e+06	8.33672e+06	0.000774627	-0.645229	0.0927675	-0.489415
Q96A49_147-Q96A49_191	Q96A49	147	Q96A49	191	SYAP1	SYAP1	cross-link	Intra-protein	21	519241	1110608	1.73555e+06	1.94736e+06	1.90228e+06	1.04729e+06	981242	1.03152e+06	354920	973307	1.90392e+06	861341	1.07869e+06	1.54131e+06	2.91935e+06	1.34765e+06	1.36136e+06	940447	984596	1.22206e+06	1.73555e+06	1.97829e+06	2.005e+06	1.16333e+06	1.51147e+06	2.01123e+06	1.47646e+06	1.09686e+06	2.20036e+06	1.62595e+06	1.61489e+06	2.86651e+06	3.0288e+06	1.97947e+06	2.55989e+06	1.5178e+06	-0.878321	-0.566604	-0.0605289	0.128332
Q9HCC0_495-Q9HCC0_70	Q9HCC0	495	Q9HCC0	70	MCCC2	MCCC2	cross-link	Intra-protein	21	3.14343e+06	2.65356e+06	7.76317e+06	5.62371e+06	5.67346e+06	3.75082e+06	3.75776e+06	2.94486e+06	2.52035e+06	8.77554e+06	9.96303e+06	4.5491e+06	5.92868e+06	2.91573e+06	9.60588e+06	5.64584e+06	2.34299e+06	1.68402e+06	5.96063e+06	2.91986e+06	7.76317e+06	5.71304e+06	5.97984e+06	4.16641e+06	5.78831e+06	5.74182e+06	1.04846e+07	9.88954e+06	1.15143e+07	8.5873e+06	8.87575e+06	5.42263e+06	9.96602e+06	8.29277e+06	4.40574e+06	2.71786e+06	-0.21101	-1.24058	0.17017	-0.272217
Q9NTK5_11-Q9NTK5_326	Q9NTK5	11	Q9NTK5	326	OLA1	OLA1	cross-link	Intra-protein	21	3.53404e+06	5.21885e+06	4.61031e+06	5.27211e+06	4.85976e+06	4.66363e+06	3.85987e+06	3.29396e+06	1.35493e+06	2.77837e+06	6.19972e+06	3.41842e+06	4.53767e+06	4.19149e+06	7.05689e+06	4.98367e+06	3.19888e+06	3.4477e+06	6.70132e+06	5.7426e+06	4.61031e+06	5.35585e+06	5.1222e+06	5.18036e+06	5.94559e+06	6.42249e+06	5.63649e+06	3.13107e+06	7.16502e+06	6.45293e+06	6.79329e+06	7.79526e+06	7.32147e+06	7.32017e+06	6.01516e+06	5.5643e+06	0.155803	-0.0669398	-0.383779	-0.167528
Q9UKY7_80-Q9UKY7_86	Q9UKY7	80	Q9UKY7	86	CDV3	CDV3	loop-link	Intra-protein	21	328552	526666	767739	745605	732153	555143	425158	394274	178428	480943	530414	358050	432102	381886	694611	531243	405799	445940	623007	579520	767739	757447	771690	616652	654897	768748	742256	541996	612999	675889	646894	710225	720653	780306	763063	719708	-0.151255	-0.255646	0.150112	0.130641
Q9Y673_169-Q9Y673_175	Q9Y673	169	Q9Y673	175	ALG5	ALG5	loop-link	Intra-protein	21	279218	595292	697810	512531	486795	411433	314663	307812	166015	509727	534559	442274	531074	324943	613622	366674	348561	405600	529459	655033	697810	520672	513083	457020	484694	600165	690617	574434	617790	834876	795064	604323	636628	538582	655433	654604	-0.214801	0.0922481	0.183515	-0.238946
Q99829_157-Q99829_151	Q99829	157	Q99829	151	CPNE1	CPNE1	cross-link and loop-link	Intra-protein	20	3.05933e+06	3.93613e+06	8.48514e+06	6.67491e+06	6.91455e+06	6.95436e+06	5.96467e+06	2.08029e+06	1.30548e+06	7.61215e+06	4.8044e+06	1.86692e+06	2.37965e+06	3.82366e+06	9.27363e+06	8.19261e+06	4.51013e+06	3.95334e+06	5.80117e+06	4.33115e+06	8.48514e+06	6.78093e+06	7.28795e+06	7.72491e+06	9.18775e+06	4.05611e+06	5.43077e+06	8.57848e+06	5.55244e+06	3.52418e+06	3.56255e+06	7.11118e+06	9.62131e+06	1.20336e+07	8.48084e+06	6.38036e+06	-0.247121	-0.668716	0.301473	-0.0219814
P12270_925-P12270_931	P12270	925	P12270	931	TPR	TPR	cross-link and loop-link	Intra-protein	20	410607	844774	1.02339e+06	1.0388e+06	1.02342e+06	812657	617826	476755	299973	832399	769862	521071	608260	525468	871163	626247	467849	552280	778601	929552	1.02339e+06	1.0553e+06	1.07869e+06	902700	951675	929567	1.24788e+06	938068	889729	983621	910618	977256	903824	919851	879743	891333	-0.294734	-0.0390815	0.0996706	0.143958
O15212_122-O15212_128	O15212	122	O15212	128	PFDN6	PFDN6	loop-link	Intra-protein	20	308141	479108	757343	679479	658599	526874	380535	313726	172991	566818	488288	304316	379899	394679	610428	406096	355827	437818	584303	527189	757343	690271	694165	585251	586161	611696	719637	638773	564314	574454	568743	734017	633314	596486	669096	706601	-0.121529	-0.269927	0.2527	0.118916
O75368_104-O75368_111	O75368	104	O75368	111	SH3BGRL	SH3BGRL	loop-link	Intra-protein	20	373056	768572	732059	627920	593175	682001	525921	476133	274608	617693	620538	420221	489708	436667	642267	500310	445655	521643	707396	845703	732059	637893	625208	757567	810109	928355	1.14236e+06	696106	717155	793248	733136	812105	666347	734870	838008	841887	-0.138849	0.118784	-0.0894081	-0.288052
O75822_106-O75822_117	O75822	106	O75822	117	EIF3J	EIF3J	loop-link	Intra-protein	20	173120	263130	267744	293832	281202	278050	206087	195230	110243	438267	243682	179191	207080	189869	323497	217041	214542	279506	328273	289537	267744	298499	296387	308858	317448	380655	458607	493903	281623	338258	310017	353116	335625	318796	403423	451099	-0.0767724	-0.257919	-0.370811	-0.213943
P04179_130-P04179_122	P04179	130	P04179	122	SOD2	SOD2	cross-link	Intra-protein	20	1.69006e+07	3.20171e+07	2.07046e+07	4.8084e+07	4.70009e+07	1.765e+07	1.17314e+07	8.92765e+06	4.61236e+06	3.48104e+07	1.28565e+07	9.86205e+06	1.09818e+07	9.60444e+06	2.25956e+07	1.32103e+07	6.81292e+06	8.77774e+06	3.20473e+07	3.52303e+07	2.07046e+07	4.88478e+07	4.9539e+07	1.96057e+07	1.80706e+07	1.74069e+07	1.91873e+07	3.92294e+07	1.48582e+07	1.86165e+07	1.64407e+07	1.78622e+07	2.34427e+07	1.94036e+07	1.2811e+07	1.41665e+07	0.399016	0.535627	-0.231238	1.0071
P04406_139-P04406_219	P04406	139	P04406	219	GAPDH	GAPDH	cross-link	Intra-protein	20	2.24837e+06	3.84117e+06	5.62539e+06	4.6113e+06	4.4873e+06	4.38326e+06	2.94728e+06	2.97904e+06	863591	3.79031e+06	5.20935e+06	2.20713e+06	2.97418e+06	2.45575e+06	5.30817e+06	2.48907e+06	4.22444e+06	5.10189e+06	4.2634e+06	4.22666e+06	5.62539e+06	4.68455e+06	4.72962e+06	4.86892e+06	4.53988e+06	5.80847e+06	3.59252e+06	4.27147e+06	6.02045e+06	4.16638e+06	4.4526e+06	4.56717e+06	5.50718e+06	3.65603e+06	7.94361e+06	8.23402e+06	-0.248372	-0.26086	0.151575	-0.112468
P05787_285-P35900_258	P05787	285	P35900	258	KRT8	KRT20	cross-link	Inter-ptotein	20	454027	946630	2.47842e+06	1.36702e+06	1.35067e+06	696272	563178	651612	276144	1.52275e+06	2.33787e+06	2.1062e+06	2.36277e+06	2.29106e+06	2.68666e+06	8.95176e+06	2.94561e+06	3.50632e+06	860936	1.04163e+06	2.47842e+06	1.38873e+06	1.42361e+06	773419	867498	1.2705e+06	1.14875e+06	1.71606e+06	2.70187e+06	3.97585e+06	3.53728e+06	4.26087e+06	2.78739e+06	1.31486e+07	5.53891e+06	5.65891e+06	-1.81638	-1.54151	-0.290935	-1.12659
P05787_325-P05787_483	P05787	325	P05787	483	KRT8	KRT8	cross-link	Intra-protein	20	750860	1.38106e+06	1.14337e+06	849120	777168	847037	596018	621023	573726	1.67351e+06	942875	939244	1.32427e+06	768850	704867	1226481	539904	511625	1.4238e+06	1.51966e+06	1.14337e+06	862607	819137	940889	918083	1.21086e+06	2.38669e+06	1.88595e+06	1.08968e+06	1.773e+06	1.98255e+06	1.42989e+06	731293	1.80149e+06	1.01523e+06	825719	0.10921	0.203219	-0.207245	-0.613757
P07355_47-P07355_81	P07355	47	P07355	81	ANXA2	ANXA2	cross-link	Intra-protein	20	2.45117e+07	1.49505e+07	9.04777e+06	9.42272e+06	8.46031e+06	3.86272e+07	1.33577e+07	1.04033e+07	2.62043e+06	7.04045e+06	1.3241e+07	7.83587e+06	1.1015e+07	1.09467e+07	7.11821e+06	2.49935e+07	1.51881e+07	3.87919e+07	4.64796e+07	1.64509e+07	9.04777e+06	9.57239e+06	8.91718e+06	4.2907e+07	2.05756e+07	2.02841e+07	1.09009e+07	7.9342e+06	1.53026e+07	1.47917e+07	1.64905e+07	2.03585e+07	7.38508e+06	3.67112e+07	2.85597e+07	6.26069e+07	1.08173	-0.416698	-1.27923	-1.19791
P07900_539-P07900_546	P07900	539	P07900	546	HSP90AA1	HSP90AA1	loop-link	Intra-protein	20	182707	519335	316915	354435	309872	256232	229963	239916	141574	331794	213160	159757	200180	165097	326833	231701	167563	154315	346454	571453	316915	360065	326606	284622	354226	467783	588944	373914	246349	301571	299688	307045	339087	340330	315085	249052	-0.034974	0.687	-0.163538	0.02062
P09327_250-P09327_143	P09327	250	P09327	143	VIL1	VIL1	cross-link	Intra-protein	20	1.53313e+06	3.61314e+06	7.43288e+06	7.67335e+06	7538858	6.47711e+06	4.93258e+06	3.75886e+06	1.49391e+06	5.55714e+06	9.05941e+06	7.1386e+06	9.34377e+06	7.39812e+06	1.03999e+07	7.12985e+06	5.0665e+06	6.72346e+06	2.90716e+06	3.97574e+06	7.43288e+06	7.79522e+06	7.94597e+06	7.19478e+06	7.59795e+06	7.32895e+06	6.21464e+06	6.26258e+06	1.047e+07	1.34755e+07	1.39884e+07	1.37589e+07	1.07898e+07	1.04725e+07	9.52703e+06	1.08511e+07	-1.59415	-1.14253	-0.239836	-0.171166
P09525_213-P09525_218	P09525	213	P09525	218	ANXA4	ANXA4	cross-link	Intra-protein	20	2.26107e+06	2.62667e+06	7.50855e+06	9.003e+06	8.99082e+06	5.59333e+06	3.57551e+06	3.53309e+06	998182	8.81862e+06	6.10924e+06	4.66246e+06	6.18317e+06	2.90075e+06	1.07363e+07	9.86319e+06	4280441	5.91766e+06	4.28749e+06	2.89027e+06	7.50855e+06	9.146e+06	9.47634e+06	6.21307e+06	5.50758e+06	6.88874e+06	4.15241e+06	9.9381e+06	7.06045e+06	8.80128e+06	9.25674e+06	5.39476e+06	1.11388e+07	1.44873e+07	8.04893e+06	9.55059e+06	-0.856619	-1.42555	-0.0482184	0.236388
P10809_352-P10809_361	P10809	352	P10809	361	HSPD1	HSPD1	cross-link	Intra-protein	20	3.9582e+06	9.75538e+06	5.56314e+06	8.40807e+06	7.69251e+06	4.88383e+06	4.15874e+06	4.13433e+06	1.17396e+06	3.87054e+06	6.99854e+06	2.83727e+06	3.90379e+06	4210035	5.7047e+06	6.05881e+06	2.39004e+06	2.71366e+06	7.50562e+06	1.07344e+07	5.56314e+06	8.54162e+06	8.10792e+06	5.42496e+06	6.40596e+06	8.06103e+06	4.88363e+06	4.36189e+06	8.08821e+06	5.35589e+06	5.84431e+06	7.82975e+06	5.91858e+06	8.89937e+06	4.49423e+06	4.37962e+06	0.166204	0.682401	-0.265867	0.352741
P11717_511-P11717_527	P11717	511	P11717	527	IGF2R	IGF2R	cross-link	Intra-protein	20	415498	5.41869e+06	3.28812e+06	1.06369e+06	879794	2.45479e+06	1785917	1.06303e+06	1.18497e+06	3951165	3.90693e+06	1.88045e+06	2.36394e+06	1.55629e+06	3.41647e+06	3.04107e+06	1461927	1.76099e+06	787876	5.96249e+06	3.28812e+06	1.08059e+06	927304	2.72678e+06	2.75096e+06	2.07268e+06	4.92944e+06	4.45274e+06	4.51524e+06	3.54971e+06	3.53902e+06	2.89435e+06	3.54456e+06	4.46681e+06	2.749e+06	2.84209e+06	-2.00894	0.910932	0.0522794	-1.55316
P13667_533-P13667_511	P13667	533	P13667	511	PDIA4	PDIA4	cross-link	Intra-protein	20	3.03353e+06	5.19244e+06	4.903e+06	6.48244e+06	5.98948e+06	4.33442e+06	3.61208e+06	2.654e+06	1.13764e+06	2.51318e+06	6.91784e+06	3.39709e+06	4.59948e+06	3.29027e+06	4.29889e+06	3.60045e+06	2.67949e+06	2.86966e+06	5.75224e+06	5.71353e+06	4.903e+06	6.5854e+06	6.31292e+06	4.81467e+06	5.56391e+06	5.17472e+06	4.73255e+06	2.83221e+06	7.99495e+06	6.41265e+06	6.88582e+06	6.11918e+06	4.46006e+06	5.28844e+06	5.0385e+06	4.63138e+06	0.0615467	0.0518047	-0.168912	0.256693
P18583_1686-P18583_1699	P18583	1686	P18583	1699	SON	SON	loop-link	Intra-protein	20	154971	305238	323975	320468	311554	309066	241874	177057	155614	374951	359252	192876	220281	209195	342698	256310	204192	221690	293859	335871	323975	325558	328378	343311	372573	345222	647351	422549	415187	364089	329780	389057	355547	376476	383962	357789	-0.343308	-0.150523	-0.202548	-0.195515
P19338_398-P19338_429	P19338	398	P19338	429	NCL	NCL	cross-link	Intra-protein	20	1.32969e+07	2.02948e+07	2.66736e+07	3.12334e+07	3.21527e+07	2.30818e+07	1.57686e+07	1.16612e+07	6303877	2.12419e+07	2.10982e+07	9.62256e+06	1.29178e+07	1.45918e+07	2.94287e+07	18394218	1.20158e+07	1.43775e+07	2.52139e+07	2.23316e+07	2.66736e+07	3.17295e+07	3.38891e+07	2.56393e+07	2.42894e+07	2.27368e+07	2.6224e+07	2.39384e+07	2.43832e+07	1.81644e+07	1.93391e+07	2.71375e+07	3.05321e+07	2.7018e+07	2.25946e+07	2.32041e+07	-0.00377242	-0.178907	0.0774211	0.327833
P22234_30-P22234_36	P22234	30	P22234	36	PAICS	PAICS	loop-link	Intra-protein	20	236190	412860	291194	413747	384412	344419	229291	192791	97902.1	229409	317140	196564	249733	183845	314349	210804	202644	283358	447868	454293	291194	420318	405171	382580	353191	375899	407270	258531	366519	371052	373872	341913	326135	309636	381052	457315	0.26179	0.282342	-0.359302	0.170201
P23284_67-P23284_129	P23284	67	P23284	129	PPIB	PPIB	cross-link	Intra-protein	20	1.42009e+06	2.93039e+06	2.18364e+06	1.74082e+06	1.55616e+06	1.83697e+06	1517359	1.53293e+06	527617	1.45047e+06	2.34593e+06	1.46926e+06	1.89099e+06	1.79326e+06	1.86478e+06	1.28659e+06	1.87609e+06	2101596	2.69281e+06	3.22447e+06	2.18364e+06	1.76847e+06	1.6402e+06	2.04051e+06	2.33728e+06	2.98888e+06	2.19487e+06	1.6346e+06	2.7112e+06	2.77352e+06	2.83097e+06	3.33508e+06	1.93469e+06	1.88978e+06	3.5278e+06	3.3918e+06	0.103962	0.363914	-0.19841	-0.502648
P24666_113-P24666_156	P24666	113	P24666	156	ACP1	ACP1	cross-link	Intra-protein	20	2.35318e+06	4.26893e+06	3.90136e+06	5.45248e+06	5126026	4.213e+06	2.89164e+06	2.46588e+06	802699	4.46242e+06	3.55489e+06	2.34361e+06	2.94522e+06	3.03142e+06	7.68766e+06	3.08152e+06	2.99681e+06	3.48309e+06	4.46216e+06	4.69735e+06	3.90136e+06	5.53909e+06	5.40284e+06	4.6798e+06	4.45417e+06	4.80793e+06	3.33921e+06	5.0289e+06	4.10838e+06	4.42401e+06	4.40925e+06	5.63777e+06	7.97588e+06	4.52623e+06	5.63519e+06	5.62141e+06	-0.142398	-0.0682922	-0.336161	0.169509
P26639_12-P26639_18	P26639	12	P26639	18	TARS1	TARS1	loop-link	Intra-protein	20	480924	1.19062e+06	1.35477e+06	1.21328e+06	1.23337e+06	902946	682234	704438	318780	882296	849717	627416	798114	497890	1.10504e+06	753984	527114	574584	911938	1.31011e+06	1.35477e+06	1.23255e+06	1.29998e+06	1.00299e+06	1.05089e+06	1.3735e+06	1.32612e+06	994299	982018	1.18437e+06	1.19485e+06	925966	1.14647e+06	1.10747e+06	991183	927330	-0.307668	0.215008	0.263371	0.126972
P27797_232-P27797_238	P27797	232	P27797	238	CALR	CALR	loop-link	Intra-protein	20	380484	2.1788e+06	816188	1.00989e+06	904351	703512	497567	505206	261045	760268	945877	459288	530695	565142	960293	570346	430988	446500	721482	2.39746e+06	816188	1.02593e+06	953188	781462	766433	985040	1.08594e+06	856780	1.09315e+06	866994	794497	1.05104e+06	996296	837741	810428	720613	-0.435315	1.29715	-0.257376	0.0725817
P27816_490-P27816_498	P27816	490	P27816	498	MAP4	MAP4	loop-link	Intra-protein	20	306501	461879	406452	518195	475786	594820	477009	335721	145240	509870	553605	266284	348922	381380	768441	391403	286598	304561	581193	508231	406452	526426	501480	660725	734766	654581	604197	574595	639801	502662	522367	709283	797251	574904	538917	491535	-0.00933198	-0.202866	-0.525264	-0.15212
P30101_129-P30101_75	P30101	129	P30101	75	PDIA3	PDIA3	cross-link	Intra-protein	20	8.93457e+06	2.53382e+07	8.46495e+06	1.71088e+07	1.44908e+07	1.24545e+07	7.40682e+06	5.60788e+06	2631891	1.40269e+07	1.41286e+07	5.71947e+06	7.09798e+06	6.62954e+06	1.02211e+07	6.94845e+06	9.48027e+06	1.48248e+07	1.69419e+07	2.78811e+07	8.46495e+06	1.73806e+07	1.52734e+07	1.38344e+07	1.14092e+07	1.09341e+07	1.09486e+07	1.58075e+07	1.63284e+07	1.07966e+07	1.06263e+07	1.23295e+07	1.06043e+07	1.02061e+07	1.78267e+07	2.39259e+07	0.221675	0.940364	-0.779348	0.258555
P35579_613-P35579_435	P35579	613	P35579	435	MYH9	MYH9	cross-link	Intra-protein	20	7.20944e+06	1.22729e+07	1.25753e+07	1.77433e+07	1.74962e+07	1.21677e+07	8.75145e+06	3.49426e+06	3.03657e+06	22327541	1.44201e+07	9.45676e+06	1.12749e+07	1.05505e+07	1.46843e+07	1.12322e+07	6.18239e+06	7.27399e+06	1.36707e+07	1.35045e+07	1.25753e+07	1.80252e+07	1.8441e+07	1.35159e+07	1.34804e+07	6.81303e+06	1.2632e+07	2.51619e+07	1.66653e+07	1.78514e+07	1.68795e+07	1.96216e+07	1.52349e+07	1.64983e+07	1.16253e+07	1.17396e+07	-0.154756	-0.172399	-0.275249	0.244171
P35579_637-P35579_656	P35579	637	P35579	656	MYH9	MYH9	cross-link	Intra-protein	20	669605	2.13622e+06	875337	2.11376e+06	2.13864e+06	1.29504e+06	869054	569156	284984	758248	965701	863778	1.22393e+06	1.11934e+06	1.25565e+06	794300	616198	893048	1.26972e+06	2.3506e+06	875337	2.14734e+06	2.25413e+06	1.43853e+06	1.33866e+06	1.10973e+06	1.18553e+06	854504	1.11606e+06	1.63055e+06	1.83233e+06	2.08172e+06	1.30272e+06	1.16669e+06	1.1587e+06	1.4413e+06	-0.216431	0.672091	-0.75303	0.541609
P36542_262-P36542_49	P36542	262	P36542	49	ATP5F1C	ATP5F1C	cross-link	Intra-protein	20	4.72911e+06	1.86421e+07	1.47513e+07	1.74307e+07	1.67629e+07	1.41866e+07	9.56065e+06	5.99991e+06	3.01246e+06	1.11675e+07	1.35635e+07	1.12204e+07	1.4834e+07	9.80528e+06	1.69158e+07	6.42948e+06	8.83403e+06	9.39056e+06	8.96743e+06	2.05129e+07	1.47513e+07	1.77076e+07	1.76681e+07	1.57584e+07	1.47268e+07	1.16985e+07	1.25317e+07	1.25851e+07	1.56754e+07	2.11807e+07	2.22079e+07	1.82357e+07	1.755e+07	9.44382e+06	1.66115e+07	1.51556e+07	-0.809878	0.383889	-0.091805	0.171723
P41252_1061-P41252_844	P41252	1061	P41252	844	IARS1	IARS1	cross-link	Intra-protein	20	2.15245e+06	4.50094e+06	5.22559e+06	5.32924e+06	5.07205e+06	5.14487e+06	3.65913e+06	2.71798e+06	959872	5.31222e+06	4345804	3.08495e+06	3.79488e+06	2.31923e+06	4.64781e+06	3.3462e+06	2.93785e+06	3.16769e+06	4.08152e+06	4.95264e+06	5.22559e+06	5.41388e+06	5.34595e+06	5.71492e+06	5.63639e+06	5.29945e+06	3.99304e+06	5.98657e+06	5.02245e+06	5.82343e+06	5.68127e+06	4.31326e+06	4.82207e+06	4.915e+06	5.52433e+06	5.11239e+06	-0.338018	-0.0589276	0.018469	0.0695386
P46459_462-P46459_469	P46459	462	P46459	469	NSF	NSF	loop-link	Intra-protein	20	100435	160044	144270	186773	170888	166233	134399	118937	75053.5	184363	148292	115212	126267	105405	153044	139745	161717	154900	190447	176105	144270	189740	180116	184651	207023	231900	312221	207767	171381	217484	189033	196031	158782	205262	304092	249995	-0.116481	-0.229433	-0.517098	-0.12185
P50914_193-P50914_199	P50914	193	P50914	199	RPL14	RPL14	cross-link	Intra-protein	20	3.17263e+06	5.60641e+06	6.19134e+06	6.50379e+06	5.85916e+06	6.33349e+06	4.4105e+06	3.17236e+06	1.86821e+06	4317917	5.56672e+06	3.07019e+06	4.0663e+06	3.22646e+06	5.79933e+06	3.17865e+06	3.23915e+06	3.56537e+06	6.01601e+06	6.16905e+06	6.19134e+06	6.60709e+06	6.17557e+06	7.03524e+06	6.79376e+06	6.18541e+06	7.77171e+06	4.86605e+06	6.43346e+06	5.79557e+06	6.0876e+06	6.00051e+06	6.01675e+06	4.6689e+06	6.0909e+06	5.7542e+06	-0.0312455	0.00499525	0.0101981	0.103962
P50914_204-P50914_193	P50914	204	P50914	193	RPL14	RPL14	cross-link	Intra-protein	20	3.50006e+06	6859230	6.99869e+06	6.83117e+06	6.30404e+06	6.77693e+06	5261409	3.77648e+06	2.10514e+06	4484318	6.86604e+06	3.40451e+06	4.65452e+06	4.17781e+06	7.09506e+06	3.77439e+06	3.67888e+06	3.95536e+06	6.63688e+06	7.5476e+06	6.99869e+06	6.93967e+06	6.64447e+06	7.52781e+06	8.10447e+06	7.36331e+06	8.75735e+06	5.05358e+06	7.93509e+06	6.42666e+06	6.96822e+06	7.76982e+06	7.36107e+06	5.54393e+06	6.91775e+06	6.38361e+06	-0.0868903	0.0986219	-0.0103115	-0.0225284
P50990_260-P50990_270	P50990	260	P50990	270	CCT8	CCT8	loop-link	Intra-protein	20	1.457e+06	2.33491e+06	2894367	2.54595e+06	2.38859e+06	2.4073e+06	1.7468e+06	1.50779e+06	531595	2.53746e+06	1.77933e+06	1.44344e+06	1680390	1.28208e+06	2.14823e+06	1.88224e+06	1.20822e+06	1.52428e+06	2.7628e+06	2.56924e+06	2894367	2.58639e+06	2.51758e+06	2.67402e+06	2.69071e+06	2.93987e+06	2.21142e+06	2.85958e+06	2.05637e+06	2.72477e+06	2.51569e+06	2.38438e+06	2.22877e+06	2.76469e+06	2.27193e+06	2.46005e+06	0.108966	0.00417496	0.176083	0.0137736
P60842_146-P60842_174	P60842	146	P60842	174	EIF4A1	EIF4A1	cross-link	Intra-protein	20	3.70812e+06	8.08654e+06	1.12299e+07	8.41585e+06	7982793	8.07698e+06	5.16546e+06	4.32977e+06	1.84792e+06	8.58826e+06	7156285	3.73482e+06	4.36853e+06	3.93384e+06	9.98007e+06	4.78355e+06	3.80244e+06	5.54844e+06	7.03142e+06	8.89807e+06	1.12299e+07	8.54952e+06	8.41388e+06	8.97191e+06	7.95667e+06	8.44209e+06	7.6873e+06	9.67849e+06	8.27052e+06	7.05019e+06	6.54007e+06	7.31608e+06	1.03542e+07	7.02623e+06	7.1501e+06	8.9547e+06	-0.240467	0.09921	0.434991	0.04156
P61088_68-P61088_92	P61088	68	P61088	92	UBE2N	UBE2N	cross-link	Intra-protein	20	2.37834e+06	2.65512e+06	3303262	2.72737e+06	2.61795e+06	2.30688e+06	2.14611e+06	1.62271e+06	569757	1.81141e+06	1.80711e+06	1.35947e+06	1.73583e+06	1.89417e+06	3.36812e+06	2.33492e+06	1.68939e+06	1.83753e+06	4.50986e+06	2.92158e+06	3303262	2.77069e+06	2.75932e+06	2.56248e+06	3.30578e+06	3.16393e+06	2.37018e+06	2.04136e+06	2.08847e+06	2.56627e+06	2.59868e+06	3.52275e+06	3.49439e+06	3.4296e+06	3.17673e+06	2.96561e+06	0.600168	-0.0261674	0.150977	-0.102669
P62081_49-P62081_103	P62081	49	P62081	103	RPS7	RPS7	cross-link	Intra-protein	20	1.92891e+06	2.94155e+06	4.49423e+06	4.34075e+06	4.32644e+06	4.24437e+06	3.00142e+06	2.24046e+06	1.87775e+06	5.16015e+06	4.17472e+06	2.70155e+06	3.16145e+06	2.25225e+06	4.39249e+06	2.86813e+06	2.39656e+06	2.75363e+06	3.65763e+06	3.23675e+06	4.49423e+06	4.4097e+06	4.56008e+06	4.71465e+06	4.62327e+06	4.36841e+06	7.81138e+06	5.81521e+06	4.82472e+06	5.09968e+06	4.73297e+06	4.18869e+06	4.55718e+06	4.21279e+06	4.50649e+06	4.44413e+06	-0.355907	-0.532268	-0.0587422	-0.0861358
P62258_50-P62258_123	P62258	50	P62258	123	YWHAE	YWHAE	cross-link	Intra-protein	20	1.97746e+06	4.46093e+06	3.92426e+06	3.15432e+06	2.90446e+06	4.01949e+06	1853193	1.87109e+06	564550	2.21655e+06	2.57928e+06	1.43786e+06	1.99946e+06	1.58987e+06	2.91786e+06	1.8691e+06	1.41358e+06	2.02256e+06	3.7497e+06	4.90861e+06	3.92426e+06	3.20442e+06	3.06131e+06	4.46484e+06	2.85459e+06	3.64822e+06	2.34851e+06	2.49793e+06	2.98087e+06	2.71424e+06	2.99336e+06	2.95681e+06	3.02726e+06	2.74538e+06	2.65809e+06	3.26423e+06	0.218652	0.607192	0.284301	-0.00805718
P68104_439-P68104_450	P68104	439	P68104	450	EEF1A1	EEF1A1	cross-link	Intra-protein	20	2437019	9.40406e+06	5.32467e+06	5.90867e+06	5.00749e+06	4.7934e+06	4.36757e+06	5.65521e+06	1450399	2.45111e+06	7.93793e+06	3.56691e+06	5.04573e+06	4.58281e+06	6.3257e+06	3.50793e+06	3.54726e+06	2.74808e+06	4.62113e+06	1.03478e+07	5.32467e+06	6.00252e+06	5.2779e+06	5.32451e+06	6.72763e+06	1.10264e+07	6.03362e+06	2.76227e+06	9.17386e+06	6.73322e+06	7.5539e+06	8.52302e+06	6.56286e+06	5.15256e+06	6.67025e+06	4.43517e+06	-0.507568	0.655442	-0.303119	-0.130243
Q01082_1179-Q01082_1249	Q01082	1179	Q01082	1249	SPTBN1	SPTBN1	cross-link	Intra-protein	20	1.12605e+06	1.32768e+06	3.24309e+06	3446990	3.37813e+06	4.36895e+06	3.58288e+06	1.45871e+06	1.42257e+06	2.35358e+06	1.95246e+06	1897286	2187708	1.1594e+06	3.41209e+06	2441752	2.30839e+06	1.9947e+06	2.13525e+06	1.46092e+06	3.24309e+06	3.50174e+06	3.56056e+06	4.85303e+06	5.51893e+06	2.84416e+06	5.91786e+06	2.65236e+06	2.25646e+06	3.58149e+06	3.27519e+06	2.15624e+06	3.54002e+06	3.58652e+06	4.34069e+06	3.21927e+06	-0.681556	-1.22908	-0.0785875	0.0321135
Q01469_55-Q01469_61	Q01469	55	Q01469	61	FABP5	FABP5	loop-link	Intra-protein	20	2.00791e+06	3.1631e+06	2.74957e+06	2.73148e+06	2.44648e+06	2.67192e+06	2.04474e+06	1.59553e+06	801227	1.86197e+06	2.40757e+06	1.38175e+06	1747956	1.32166e+06	2.26835e+06	1.76632e+06	1.46196e+06	1.69793e+06	3.80745e+06	3.48054e+06	2.74957e+06	2.77486e+06	2.5786e+06	2.96797e+06	3.14964e+06	3.11093e+06	3.33308e+06	2.09833e+06	2.78243e+06	2.60832e+06	2.61684e+06	2.458e+06	2.3534e+06	2.59442e+06	2.74906e+06	2.74031e+06	0.427632	0.298119	-0.0419872	-0.0287746
Q04323_83-Q04323_105	Q04323	83	Q04323	105	UBXN1	UBXN1	cross-link	Intra-protein	20	1.02264e+06	1.52209e+06	2.84065e+06	1.45098e+06	1.4432e+06	1.5703e+06	1.22406e+06	1.09513e+06	512321	1.9182e+06	1.69565e+06	1.01167e+06	1.21779e+06	918926	2.42032e+06	1.35959e+06	968228	1.16206e+06	1.93914e+06	1.67484e+06	2.84065e+06	1.47403e+06	1.52113e+06	1.74429e+06	1.8855e+06	2.13526e+06	2.13124e+06	2.1617e+06	1.95967e+06	1.90972e+06	1.82314e+06	1.709e+06	2.51106e+06	1.99701e+06	1.82065e+06	1.87547e+06	-0.00861095	-0.220007	0.542193	-0.404264
Q14697_191-Q14697_220	Q14697	191	Q14697	220	GANAB	GANAB	cross-link	Intra-protein	20	634697	1.06008e+06	1.81413e+06	1.53287e+06	1.5765e+06	1.28574e+06	993842	771586	531656	1.18494e+06	1.51529e+06	781739	978715	687920	2.07392e+06	1036790	914717	913920	1.20353e+06	1.16646e+06	1.81413e+06	1.55722e+06	1.66163e+06	1.4282e+06	1.53087e+06	1.50442e+06	2.21168e+06	1.33536e+06	1.75123e+06	1.47568e+06	1.46522e+06	1.27938e+06	2.15167e+06	1.52287e+06	1.72003e+06	1.47499e+06	-0.38322	-0.428347	0.208791	-0.0115138
Q15181_176-Q15181_288	Q15181	176	Q15181	288	PPA1	PPA1	cross-link	Intra-protein	20	1.07969e+06	1591193	1.99934e+06	1.44954e+06	1.40218e+06	1.36104e+06	1.14885e+06	1.20959e+06	503143	2.81391e+06	2.04331e+06	1.17707e+06	1.45787e+06	1.42025e+06	3.01163e+06	1.79531e+06	1.40567e+06	1.27065e+06	2.04733e+06	1.75088e+06	1.99934e+06	1.47257e+06	1.4779e+06	1.51185e+06	1.76965e+06	2.35844e+06	2.09306e+06	3.17112e+06	2.36145e+06	2.22194e+06	2.18256e+06	2.64136e+06	3.12454e+06	2.637e+06	2.64322e+06	2.05073e+06	-0.100659	-0.326321	-0.134874	-0.576067
Q5H9R7_809-Q5H9R7_816	Q5H9R7	809	Q5H9R7	816	PPP6R3	PPP6R3	loop-link	Intra-protein	20	389286	542274	654825	576512	567375	571350	443741	446101	247897	471931	788621	360849	456416	352096	839263	501765	386702	438063	738172	596694	654825	585669	598015	634655	683521	869799	1.03124e+06	531840	911409	681172	683295	654822	870728	737008	727153	706996	0.0429884	-0.263977	-0.129859	-0.290884
Q86UP2_443-Q86UP2_450	Q86UP2	443	Q86UP2	450	KTN1	KTN1	loop-link	Intra-protein	20	708918	975928	1.04215e+06	1.14776e+06	1.1545e+06	1.15864e+06	887817	610786	403665	905857	1.1061e+06	740789	931527	738437	991012	1.02233e+06	792212	800982	1.34427e+06	1.07387e+06	1.04215e+06	1.16599e+06	1.21685e+06	1.28702e+06	1.36756e+06	1.1909e+06	1.67924e+06	1.02085e+06	1.27832e+06	1.39838e+06	1.39458e+06	1.37333e+06	1.02817e+06	1.50163e+06	1.48967e+06	1.29272e+06	0.0640847	-0.259917	-0.303166	-0.141176
Q8NC51_122-Q8NC51_140	Q8NC51	122	Q8NC51	140	SERBP1	SERBP1	cross-link	Intra-protein	20	2598896	3.88475e+06	5.41183e+06	5.04005e+06	4.92445e+06	5.14931e+06	3.65065e+06	2.46165e+06	1546824	5.59726e+06	5.01055e+06	2.92358e+06	3.38996e+06	2.36376e+06	5.06767e+06	2.71854e+06	2.32375e+06	2.68973e+06	4.92808e+06	4.27461e+06	5.41183e+06	5.1201e+06	5.19038e+06	5.71985e+06	5.62332e+06	4.79967e+06	6.43475e+06	6.3078e+06	5.79069e+06	5.51881e+06	5.07506e+06	4.39609e+06	5.25767e+06	3.99307e+06	4.36958e+06	4.34099e+06	-0.0612469	-0.266481	0.0738427	-0.00609963
Q8NC51_294-Q8NC51_303	Q8NC51	294	Q8NC51	303	SERBP1	SERBP1	cross-link	Intra-protein	20	3811988	5.77047e+06	5.31294e+06	5.06997e+06	4.77067e+06	6.16566e+06	4.57486e+06	3.19407e+06	2.07312e+06	4.91782e+06	5730354	3.67028e+06	4.48254e+06	3.00889e+06	4.82995e+06	3.87711e+06	2.73322e+06	3.21911e+06	7.22837e+06	6.34958e+06	5.31294e+06	5.1505e+06	5.0283e+06	6.84882e+06	7.04694e+06	6.22774e+06	8.62411e+06	5.54212e+06	6.62257e+06	6.92835e+06	6.71075e+06	5.59587e+06	5.01103e+06	5.69482e+06	5.13953e+06	5.19536e+06	0.23886	0.0518496	-0.2053	-0.250098
Q9BVJ6_519-Q9BVJ6_526	Q9BVJ6	519	Q9BVJ6	526	UTP14A	UTP14A	loop-link	Intra-protein	20	77982	113556	144588	157084	147674	119137	102206	90756.4	78469.9	145548	123678	78961.5	95247.8	81787.2	159033	107440	84176.5	79194.9	147871	124952	144588	159579	155649	132338	157433	176955	326433	164024	142934	149055	142594	152106	164995	157811	158285	127814	-0.116444	-0.359404	-0.148831	-0.00650967
Q9UHB6_500-Q9UHB6_511	Q9UHB6	500	Q9UHB6	511	LIMA1	LIMA1	loop-link	Intra-protein	20	351040	577729	726189	975851	939794	822339	713834	655203	278418	1.25646e+06	1.25214e+06	694199	840517	601140	1.35217e+06	1.30175e+06	489608	441066	665650	635708	726189	991351	990545	913454	1.09956e+06	1.2775e+06	1.15821e+06	1.41597e+06	1.4471e+06	1.31043e+06	1.25833e+06	1.11799e+06	1.40287e+06	1.91204e+06	920658	711843	-0.735946	-0.802346	-0.610365	-0.161314
Q9UIJ7_64-Q9UIJ7_171	Q9UIJ7	64	Q9UIJ7	171	AK3	AK3	cross-link	Intra-protein	20	3.00052e+06	4.50086e+06	1.59019e+07	5.00687e+06	5.27835e+06	4.22229e+06	3.16273e+06	2113722	857446	2.85971e+06	2.66751e+06	3.56326e+06	3.95254e+06	4.88552e+06	5.5319e+06	2.87451e+06	2.96614e+06	4.26052e+06	5.68965e+06	4.95255e+06	1.59019e+07	5.08639e+06	5.56339e+06	4.69012e+06	4.87174e+06	4.12129e+06	3.56695e+06	3.22273e+06	3.08284e+06	6.72633e+06	5.9173e+06	9.086e+06	5.7393e+06	4.22217e+06	5.57752e+06	6.87612e+06	-0.0345264	-0.234695	1.44826	-0.196224
Q9UMS4_244-Q9UMS4_265	Q9UMS4	244	Q9UMS4	265	PRPF19	PRPF19	cross-link	Intra-protein	20	8.99266e+06	2.17724e+07	2.00289e+07	1.89785e+07	1.70361e+07	1.54583e+07	1.19642e+07	8.67216e+06	4.93939e+06	1.2174e+07	1.77357e+07	8.41469e+06	1.09687e+07	1.2027e+07	2.13494e+07	1.18169e+07	8.79648e+06	9.91952e+06	1.70521e+07	2.39574e+07	2.00289e+07	1.928e+07	1.79561e+07	1.71711e+07	1.84292e+07	1.69088e+07	2.05477e+07	1.37194e+07	2.04971e+07	1.58843e+07	1.64211e+07	2.23675e+07	2.21498e+07	1.7357e+07	1.65409e+07	1.60093e+07	-0.114446	0.37608	0.11769	0.0627097
Q9UN86_210-Q9UN86_216	Q9UN86	210	Q9UN86	216	G3BP2	G3BP2	loop-link	Intra-protein	20	212273	527630	754308	619567	622255	531370	424682	315358	314029	964073	761031	383032	435115	390188	750930	385718	372290	339786	402517	580581	754308	629407	655858	590246	654164	614879	1.30635e+06	1.08646e+06	879524	723045	651405	725666	779084	566554	700053	548386	-0.82648	-0.298031	0.0796237	-0.181536
Q9Y2X3_30-Q9Y2X3_37	Q9Y2X3	30	Q9Y2X3	37	NOP58	NOP58	loop-link	Intra-protein	20	426872	643904	1.00194e+06	752740	719073	667704	480971	427048	270870	668507	713362	333427	396574	431332	683157	494442	412006	538780	809443	708524	1.00194e+06	764696	757904	741685	740868	832649	1.12681e+06	753370	824433	629408	593705	802184	708770	726251	774734	869545	0.0404722	-0.151642	0.348273	-0.0415711
Q9Y383_154-Q9Y383_161	Q9Y383	154	Q9Y383	161	LUC7L2	LUC7L2	loop-link	Intra-protein	20	166868	266273	323232	293543	288091	293797	207258	194496	118504	350734	296056	189700	214649	169619	371701	210090	169460	192147	316419	292996	323232	298206	303649	326350	319253	379224	492972	395258	342152	358094	321349	315454	385637	308586	318652	310109	-0.100771	-0.211727	-0.0700367	-0.186299
Q00610_456-Q00610_450	Q00610	456	Q00610	450	CLTC	CLTC	cross-link and loop-link	Intra-protein	19	1.32501e+06	1.4948e+06	3.73534e+06	2.90475e+06	2.56513e+06	2.3894e+06	2.52393e+06	1.2949e+06	777300	3.66477e+06	3.8539e+06	1.93819e+06	2.06698e+06	1.29454e+06	3.81233e+06	2.29116e+06	1.63946e+06	1.45026e+06	2.51251e+06	1.64482e+06	3.73534e+06	2.95088e+06	2.70366e+06	2.65414e+06	3.88777e+06	2.52476e+06	3.23355e+06	4.12999e+06	4.45395e+06	3.65871e+06	3.09445e+06	2.40757e+06	3.95526e+06	3.36533e+06	3.08283e+06	2.3406e+06	-0.316934	-0.928135	0.255178	-0.0849162
Q9P2E9_864-Q9P2E9_858	Q9P2E9	864	Q9P2E9	858	RRBP1	RRBP1	cross-link and loop-link	Intra-protein	19	1.12985e+06	2.40265e+06	2082889	2.1859e+06	2.02601e+06	1.62896e+06	1.42588e+06	1.23892e+06	598721	1.78288e+06	1.97057e+06	1.4808e+06	1.91874e+06	2.02335e+06	2.24888e+06	1.53802e+06	1.44799e+06	1508693	2.14244e+06	2.64377e+06	2082889	2.22062e+06	2.13541e+06	1.80944e+06	2.19637e+06	2.41562e+06	2.49066e+06	2.00921e+06	2.27738e+06	2.79528e+06	2.87252e+06	3.763e+06	2.33319e+06	2.25909e+06	2.72279e+06	2.4349e+06	-0.177228	0.126111	-0.217897	-0.125521
O14980_686-O14980_693	O14980	686	O14980	693	XPO1	XPO1	loop-link	Intra-protein	19	782754	1.66983e+06	1.2148e+06	1287899	1.23673e+06	1.14843e+06	937366	898844	415271	973287	1.06116e+06	754652	942943	856172	1.40325e+06	986024	793025	895400	1.48427e+06	1.83741e+06	1.2148e+06	1.30836e+06	1.30352e+06	1.27567e+06	1.44388e+06	1.75255e+06	1.72752e+06	1.09684e+06	1.22639e+06	1.42455e+06	1.41167e+06	1.59229e+06	1.45586e+06	1.4483e+06	1.4912e+06	1.4451e+06	0.0425665	0.35048	-0.246476	-0.139437
O75874_58-O75874_93	O75874	58	O75874	93	IDH1	IDH1	cross-link	Intra-protein	19	1.37488e+06	2.40198e+06	3.48221e+06	8.66871e+06	9.31683e+06	4.18189e+06	2.88164e+06	1.60933e+06	564356	3.94612e+06	2.82534e+06	1.47458e+06	1.80045e+06	1.51903e+06	4.61848e+06	2.01282e+06	1.854e+06	1.87049e+06	2.60707e+06	2.64303e+06	3.48221e+06	8.80639e+06	9.81995e+06	4.64524e+06	4.43877e+06	3.13784e+06	2.34771e+06	4.44706e+06	3.26524e+06	2.78355e+06	2.69543e+06	2.82507e+06	4.79163e+06	2.9565e+06	3.48626e+06	3.01881e+06	-0.621529	-0.601763	-0.203954	1.13459
P04843_599-P04843_553	P04843	599	P04843	553	RPN1	RPN1	cross-link	Intra-protein	19	1.99576e+06	6.63216e+06	4.96827e+06	6.27575e+06	5.84807e+06	3.81525e+06	2.36937e+06	1.66851e+06	917233	2.44316e+06	3.6599e+06	1.76608e+06	2.38734e+06	2.38988e+06	3.88614e+06	2.96932e+06	2.21334e+06	2.96923e+06	3.7844e+06	7.29774e+06	4.96827e+06	6.37543e+06	6.16387e+06	4.23797e+06	3.64969e+06	3.25323e+06	3.81567e+06	2.75331e+06	4.22975e+06	3.33381e+06	3.57405e+06	4.44465e+06	4.03184e+06	4.36143e+06	4.16196e+06	4.79209e+06	-0.217971	0.729414	0.174708	0.534487
P05787_264-P05787_304	P05787	264	P05787	304	KRT8	KRT8	cross-link	Intra-protein	19	994546	2.04708e+06	1.93278e+06	1.069e+06	982405	1.02943e+06	739894	858395	835625	1.67197e+06	1.61164e+06	1.44664e+06	1.97781e+06	1.21002e+06	970795	2.5495e+06	1.238e+06	1.47576e+06	1.88588e+06	2.25251e+06	1.93278e+06	1.08597e+06	1.03546e+06	1.14349e+06	1.1397e+06	1.67368e+06	3.47618e+06	1.88422e+06	1.86257e+06	2.73082e+06	2.96096e+06	2.25038e+06	1.00719e+06	3.74478e+06	2.32792e+06	2.38174e+06	-0.11554	0.140759	-0.0801008	-0.911787
P05787_264-P35900_245	P05787	264	P35900	245	KRT8	KRT20	cross-link	Inter-ptotein	19	389385	923832	3.79287e+06	1.79243e+06	1.85722e+06	646907	529099	639418	293187	1.08918e+06	2.94065e+06	2.88649e+06	3.12656e+06	3.02317e+06	3.48997e+06	1.21004e+07	4.24274e+06	5.48975e+06	738360	1.01654e+06	3.79287e+06	1.8209e+06	1.95752e+06	718584	815003	1.24672e+06	1.21965e+06	1.22745e+06	3.39851e+06	5.44881e+06	4.68073e+06	5.62244e+06	3.62081e+06	1.77735e+07	7.97804e+06	8.85999e+06	-2.43633	-1.97505	-0.0754364	-1.13407
P05787_483-P05787_304	P05787	483	P05787	304	KRT8	KRT8	cross-link	Intra-protein	19	2.18492e+06	4.44997e+06	2.95091e+06	2.28214e+06	2.07382e+06	2.12379e+06	1.53458e+06	1.70371e+06	1.63e+06	4.79278e+06	2.41904e+06	2.6543e+06	3.76274e+06	2.1445e+06	1.92062e+06	3.72214e+06	1.34412e+06	1.15896e+06	4.1431e+06	4.89655e+06	2.95091e+06	2.31839e+06	2.18581e+06	2.35911e+06	2.36381e+06	3.32186e+06	6.78078e+06	5.4012e+06	2.79568e+06	5.0105e+06	5.63315e+06	3.98831e+06	1.99263e+06	5.46719e+06	2.52748e+06	1.87047e+06	0.17609	0.417146	-0.313459	-0.661498
P07148_80-P07148_96	P07148	80	P07148	96	FABP1	FABP1	cross-link	Intra-protein	19	1.56297e+06	7.02718e+06	2.54345e+06	2.10976e+07	1.99442e+07	4.48291e+06	3.11396e+06	2.35588e+06	797509	7.05732e+06	3.58484e+06	2.32191e+07	2.61118e+07	3.13674e+06	2.65379e+06	5.21607e+06	1.47868e+06	1.65764e+06	2.96374e+06	7.7324e+06	2.54345e+06	2.14327e+07	2.10212e+07	4.97962e+06	4.79662e+06	4.59345e+06	3.31762e+06	7.95321e+06	4.14299e+06	4.38305e+07	3.90917e+07	5.83365e+06	2.75329e+06	7.66153e+06	2.7805e+06	2.67529e+06	-1.8333	-0.4498	-2.05393	1.02103
P07737_54-P07737_108	P07737	54	P07737	108	PFN1	PFN1	cross-link	Intra-protein	19	1.53755e+06	2.36759e+06	3.73901e+06	2.62828e+06	2.54279e+06	2.7374e+06	1.72308e+06	1.18817e+06	572353	3.04037e+06	2.6e+06	1.60408e+06	1.95283e+06	1082436	3.84136e+06	1.32015e+06	1.23914e+06	1.72009e+06	2.91552e+06	2.60519e+06	3.73901e+06	2.67003e+06	2.6801e+06	3.04071e+06	2.65417e+06	2.31667e+06	2.38098e+06	3.42633e+06	3.00483e+06	3.02801e+06	2.92355e+06	2.0131e+06	3.98538e+06	1.93908e+06	2.33007e+06	2.77608e+06	0.0575048	-0.10486	0.416405	-0.0693963
P09525_259-P09525_293	P09525	259	P09525	293	ANXA4	ANXA4	cross-link	Intra-protein	19	1.88262e+06	2.07804e+06	2.81351e+06	3.82883e+06	3676662	3.38821e+06	1.88605e+06	2.39434e+06	503002	2.15662e+06	4.06628e+06	2.32259e+06	3.61254e+06	1.88774e+06	3320497	5.55068e+06	2.43489e+06	3.31094e+06	3.56986e+06	2.28659e+06	2.81351e+06	3.88965e+06	3.87521e+06	3.76362e+06	2.9052e+06	4.66844e+06	2.09248e+06	2.43039e+06	4.6994e+06	4.38434e+06	5.40829e+06	3.51079e+06	3.44499e+06	8.15301e+06	4.57856e+06	5.34358e+06	-0.16048	-0.803152	-0.503975	-0.0367062
P10809_292-P10809_75	P10809	292	P10809	75	HSPD1	HSPD1	cross-link	Intra-protein	19	8.03361e+06	2.16829e+07	5.41604e+06	8.16818e+06	6.79629e+06	6.3661e+06	5.64307e+06	6.75984e+06	1.04967e+06	3.33609e+06	3.72897e+06	2.03844e+06	2.82183e+06	5.36455e+06	8.30416e+06	4.81621e+06	3.77661e+06	3.84915e+06	1.52335e+07	2.3859e+07	5.41604e+06	8.29791e+06	7.1633e+06	7.07146e+06	8.69237e+06	1.31802e+07	4.36659e+06	3.75959e+06	4.30957e+06	3.84794e+06	4.22452e+06	9.9769e+06	8.6155e+06	7.0742e+06	7.10153e+06	6.2122e+06	0.885732	1.53301	-0.606206	0.00930431
P10809_396-P10809_389	P10809	396	P10809	389	HSPD1	HSPD1	cross-link	Intra-protein	19	2.15972e+06	3.83844e+06	5.39461e+06	6.39859e+06	6.35493e+06	3.80614e+06	4.0547e+06	3.27504e+06	1.56651e+06	7.92595e+06	7.57507e+06	3.07926e+06	3.7043e+06	3.33124e+06	7784264	5.45811e+06	2.33855e+06	1.6798e+06	4.0953e+06	4.22365e+06	5.39461e+06	6.50022e+06	6.69811e+06	4.22786e+06	6.24571e+06	6.38562e+06	6.51664e+06	8.93211e+06	8.75451e+06	5.8127e+06	5.54566e+06	6.19539e+06	8.07611e+06	8.01703e+06	4.39739e+06	2.71105e+06	-0.560706	-0.516188	-0.163157	0.105812
P11021_294-P11021_287	P11021	294	P11021	287	HSPA5	HSPA5	cross-link	Intra-protein	19	4.9157e+06	1.65515e+07	7.80226e+06	1.15331e+07	1.02385e+07	7.59421e+06	4.28192e+06	2.91043e+06	1.94013e+06	1.25933e+07	6.83328e+06	4.63213e+06	5.25379e+06	3.01164e+06	5.35499e+06	3.65385e+06	3.94713e+06	5.83155e+06	9.32124e+06	1.82126e+07	7.80226e+06	1.17162e+07	1.07914e+07	8.43565e+06	6.5957e+06	5.67469e+06	8.0709e+06	1.4192e+07	7.89722e+06	8.74404e+06	7.86538e+06	5.60099e+06	5.55576e+06	5.36688e+06	7.42216e+06	9.41162e+06	0.0805011	1.04684	-0.176129	0.410416
P11142_583-P11142_589	P11142	583	P11142	589	HSPA8	HSPA8	loop-link	Intra-protein	19	1.25331e+06	1.35836e+06	2.02215e+06	1550572	1.33852e+06	1.63623e+06	1.15428e+06	700668	630695	1.66233e+06	1.84644e+06	770475	1.06544e+06	766634	1.64135e+06	1.26416e+06	655012	1.03147e+06	2.37656e+06	1.49468e+06	2.02215e+06	1.5752e+06	1.4108e+06	1.81753e+06	1.778e+06	1.36615e+06	2.62367e+06	1.87335e+06	2.13393e+06	1.45442e+06	1.59506e+06	1.42577e+06	1.70289e+06	1.85684e+06	1.23168e+06	1.66471e+06	0.445951	-0.223089	0.212965	-0.147388
P14625_161-P14625_455	P14625	161	P14625	455	HSP90B1	HSP90B1	cross-link	Intra-protein	19	7.07819e+06	1.87255e+07	1.0461e+07	1.28358e+07	1.10712e+07	8.17536e+06	6.17405e+06	5.77491e+06	1.75502e+06	5.56725e+06	7.0197e+06	3.98219e+06	5.00487e+06	4.18852e+06	7.28487e+06	5.16174e+06	4.40129e+06	5.7147e+06	1.34218e+07	2.06047e+07	1.0461e+07	1.30396e+07	1.1669e+07	9.08119e+06	9.51027e+06	1.12598e+07	7.30084e+06	6.27398e+06	8.11266e+06	7.51715e+06	7.49272e+06	7.78973e+06	7.55799e+06	7.58172e+06	8.27617e+06	9.22303e+06	0.455581	1.07397	0.0960156	0.413904
P14866_493-P14866_538	P14866	493	P14866	538	HNRNPL	HNRNPL	cross-link	Intra-protein	19	3.24704e+06	5.52684e+06	7.50702e+06	5.86307e+06	5.96781e+06	7.05521e+06	5.21285e+06	3831414	1.84509e+06	4.65765e+06	6.03729e+06	3.51936e+06	4.31628e+06	3.93617e+06	6.77091e+06	5.50524e+06	4.54235e+06	4.98357e+06	6.15711e+06	6.0815e+06	7.50702e+06	5.9562e+06	6.29009e+06	7.83693e+06	8.02968e+06	7.47041e+06	7.67553e+06	5.24891e+06	6.9773e+06	6.64347e+06	6.46185e+06	7.32042e+06	7.02477e+06	8.08627e+06	8.54141e+06	8.04305e+06	-0.200499	-0.218325	0.0854883	-0.24836
P22234_235-P22234_110	P22234	235	P22234	110	PAICS	PAICS	cross-link	Intra-protein	19	5.74567e+06	9.74996e+06	7.90896e+06	1.33974e+07	1.23614e+07	9482340	6.47115e+06	3.80544e+06	2.07644e+06	3.60252e+06	1.0551e+07	4.9962e+06	6.60102e+06	3.7651e+06	9.3536e+06	4.37038e+06	5.69601e+06	6.8834e+06	1.08951e+07	1.07284e+07	7.90896e+06	1.36102e+07	1.3029e+07	1.0533e+07	9.9679e+06	7.41978e+06	8.63796e+06	4.05984e+06	1.21938e+07	9.43129e+06	9.8823e+06	7.00227e+06	9.70429e+06	6.41935e+06	1.07108e+07	1.11092e+07	0.17887	0.156636	-0.283242	0.499887
P22234_235-P22234_116	P22234	235	P22234	116	PAICS	PAICS	cross-link	Intra-protein	19	7.00163e+06	1.20152e+07	8.46919e+06	1.36845e+07	1.28725e+07	1.04656e+07	8.46859e+06	5.47197e+06	2.54225e+06	4.10855e+06	1.31587e+07	6.51082e+06	8.99123e+06	5.18548e+06	1.15898e+07	5.14465e+06	7056531	6.84675e+06	1.32766e+07	1.3221e+07	8.46919e+06	1.39018e+07	1.35677e+07	1.16252e+07	1.30447e+07	1.06691e+07	1.05757e+07	4.63011e+06	1.52075e+07	1.22904e+07	1.34606e+07	9.64386e+06	1.20244e+07	7.55662e+06	1.32691e+07	1.10501e+07	0.203888	0.197828	-0.444706	0.270272
P27797_55-P27797_368	P27797	55	P27797	368	CALR	CALR	cross-link	Intra-protein	19	2.4123e+06	4.18368e+06	8.51146e+06	8.85776e+06	8.63982e+06	6034883	4.20426e+06	3.42816e+06	1.80194e+06	7.0444e+06	9.15555e+06	3.4053e+06	4.10647e+06	4.60309e+06	7.44741e+06	3.96841e+06	3499272	3113175	4.57425e+06	4.60353e+06	8.51146e+06	8.99845e+06	9.10639e+06	6.70355e+06	6.47608e+06	6.68415e+06	7.49605e+06	7.93865e+06	1.05811e+07	6.42816e+06	6.14774e+06	8.56074e+06	7.72662e+06	5.82892e+06	6.58002e+06	5.0244e+06	-0.636203	-0.626998	0.259668	0.339937
P27816_361-P27816_368	P27816	361	P27816	368	MAP4	MAP4	loop-link	Intra-protein	19	1.1702e+06	1.8782e+06	1.68271e+06	2002961	1.82019e+06	2.13181e+06	1.78274e+06	1.25051e+06	532569	2.22596e+06	2.22146e+06	1.04199e+06	1.30117e+06	1.40383e+06	3.0645e+06	1.46001e+06	1.13738e+06	1.21387e+06	2.21896e+06	2.06669e+06	1.68271e+06	2.03477e+06	1.91848e+06	2.36801e+06	2.74607e+06	2.43821e+06	2.21548e+06	2.50853e+06	2.56734e+06	1.96696e+06	1.94797e+06	2.61081e+06	3.1794e+06	2.14451e+06	2.13873e+06	1.95907e+06	-0.0275967	-0.130157	-0.426695	-0.152613
P30050_83-P30050_54	P30050	83	P30050	54	RPL12	RPL12	cross-link	Intra-protein	19	963959	2.09485e+06	2.35891e+06	2.29121e+06	2269240	2.12425e+06	1.39738e+06	992723	553115	1.93597e+06	1.89548e+06	1.19304e+06	1.51981e+06	1.12111e+06	2.09268e+06	1.17059e+06	1.13147e+06	1.33106e+06	1.82788e+06	2.30508e+06	2.35891e+06	2.3276e+06	2.39178e+06	2.35961e+06	2.15248e+06	1.93559e+06	2.30095e+06	2.18173e+06	2.19061e+06	2.25208e+06	2.2753e+06	2.08502e+06	2.17114e+06	1.71939e+06	2.12761e+06	2.14822e+06	-0.249406	0.0852422	0.118542	0.0992675
P40925_220-P40925_312	P40925	220	P40925	312	MDH1	MDH1	cross-link	Intra-protein	19	1.71059e+06	2.06151e+06	2.51115e+06	3.69162e+06	3.41306e+06	2.79785e+06	2.3685e+06	1.39333e+06	657477	5.22401e+06	3.36101e+06	1.86083e+06	2.16966e+06	1.37372e+06	4.0854e+06	1.81021e+06	1.49871e+06	1.51879e+06	3.24365e+06	2.2684e+06	2.51115e+06	3.75025e+06	3.59737e+06	3.10786e+06	3.64835e+06	2.71669e+06	2.73509e+06	5.88717e+06	3.88432e+06	3.51268e+06	3.24816e+06	2.55483e+06	4.23857e+06	2.6589e+06	2.81817e+06	2.4512e+06	-0.011007	-0.526949	-0.380276	0.198363
P46060_251-P46060_279	P46060	251	P46060	279	RANGAP1	RANGAP1	cross-link	Intra-protein	19	2.20585e+06	3.08498e+06	4.11434e+06	4.4733e+06	4241334	4.47533e+06	3097101	2.74963e+06	1.44752e+06	4.47193e+06	4.00054e+06	2.12487e+06	2.18923e+06	2.27296e+06	6.02716e+06	3.04239e+06	2.19451e+06	2.73834e+06	4.18278e+06	3.39458e+06	4.11434e+06	4.54435e+06	4.47037e+06	4.9712e+06	4.77065e+06	5.36118e+06	6.02167e+06	5.03962e+06	4.62342e+06	4.0111e+06	3.27746e+06	4.22722e+06	6.25313e+06	4.46875e+06	4.12654e+06	4.41945e+06	-0.128045	-0.429274	-0.151844	-0.00843342
P49189_303-P49189_310	P49189	303	P49189	310	ALDH9A1	ALDH9A1	loop-link	Intra-protein	19	551557	1.08493e+06	1.39157e+06	2.15464e+06	2.03651e+06	931428	629762	494886	177702	1.30283e+06	820238	745785	832704	551669	1.09095e+06	437480	469716	611904	1.04587e+06	1.19381e+06	1.39157e+06	2.18886e+06	2.14648e+06	1.03463e+06	970061	964918	739237	1.46822e+06	947949	1.40781e+06	1.24663e+06	1.02598e+06	1.13185e+06	642584	883253	987561	-0.186071	0.0047911	0.225934	0.879403
P52815_125-P52815_178	P52815	125	P52815	178	MRPL12	MRPL12	cross-link	Intra-protein	19	706483	1.36393e+06	1.61899e+06	1.18532e+06	1132283	1.44021e+06	1.05096e+06	757145	482912	796978	1.36031e+06	727747	915858	389874	1.58966e+06	1.14549e+06	842995	983684	1.33965e+06	1.50081e+06	1.61899e+06	1.20415e+06	1.19343e+06	1.59979e+06	1.61886e+06	1.47627e+06	2.0089e+06	898150	1.57211e+06	1.37376e+06	1.37112e+06	725081	1.64926e+06	1.68252e+06	1.58517e+06	1.58758e+06	-0.10897	0.0549126	0.164269	-0.26281
P53999_53-P53999_68	P53999	53	P53999	68	SUB1	SUB1	cross-link	Intra-protein	19	8.11668e+06	1.26217e+07	2.48401e+07	1.82759e+07	1.84776e+07	1.31839e+07	8.86407e+06	9.8616e+06	3.53714e+06	2.32389e+07	1.32732e+07	9.6222e+06	1.22019e+07	6126463	2.16415e+07	9.63763e+06	6.08071e+06	7.00597e+06	1.5391e+07	1.38884e+07	2.48401e+07	1.85662e+07	1.94754e+07	1.46447e+07	1.36539e+07	1.92279e+07	1.47144e+07	2.6189e+07	1.53398e+07	1.81637e+07	1.82673e+07	1.13939e+07	2.24529e+07	1.4156e+07	1.14341e+07	1.1307e+07	-0.129735	-0.277946	0.560846	0.140856
P62249_60-P39019_143	P62249	60	P39019	143	RPS16	RPS19	cross-link	Inter-ptotein	19	1.45807e+06	3.35699e+06	4.33656e+06	4.21905e+06	3.97188e+06	3.61475e+06	2484011	1.82143e+06	737759	3.08941e+06	3.67216e+06	2.01667e+06	2.54916e+06	2.05537e+06	4.4745e+06	2.12895e+06	2.01418e+06	2523157	2.76483e+06	3.69388e+06	4.33656e+06	4.28606e+06	4.18637e+06	4.01527e+06	3.82627e+06	3.55138e+06	3.06906e+06	3.4816e+06	4.24392e+06	3.80686e+06	3.81632e+06	3.82254e+06	4.64225e+06	3.12707e+06	3.78746e+06	4.07216e+06	-0.461547	-0.0435983	0.187816	0.170916
P62851_66-P62851_114	P62851	66	P62851	114	RPS25	RPS25	cross-link	Intra-protein	19	784726	1.74353e+06	2.53738e+06	2.39927e+06	2.2563e+06	2.1782e+06	1.50664e+06	1.02084e+06	483168	2.04249e+06	2.30432e+06	1.23047e+06	1.57347e+06	1.12878e+06	2.89631e+06	1.26248e+06	1.13461e+06	1.39637e+06	1.48801e+06	1.91851e+06	2.53738e+06	2.43738e+06	2.37814e+06	2.41955e+06	2.32076e+06	1.99042e+06	2.00997e+06	2.30177e+06	2.6631e+06	2.32275e+06	2.35563e+06	2.09928e+06	3.0049e+06	1.85437e+06	2.13352e+06	2.25362e+06	-0.596147	-0.229551	0.173803	0.115794
P62917_60-P62917_21	P62917	60	P62917	21	RPL8	RPL8	cross-link	Intra-protein	19	4.01716e+06	8.17956e+06	1.39922e+07	1.26904e+07	1.2696e+07	1.05731e+07	7.12767e+06	4.96527e+06	3.12987e+06	1.19078e+07	1.06516e+07	6.2747e+06	8.63571e+06	5.56378e+06	1.21976e+07	5.90375e+06	5.48582e+06	5.78089e+06	7.61742e+06	9.00043e+06	1.39922e+07	1.2892e+07	1.33817e+07	1.17446e+07	1.09792e+07	9.68118e+06	1.30202e+07	1.34194e+07	1.23101e+07	1.18447e+07	1.29284e+07	1.03474e+07	1.26549e+07	8.6716e+06	1.03155e+07	9.32986e+06	-0.574123	-0.333431	0.303126	0.184979
P68104_172-P68104_179	P68104	172	P68104	179	EEF1A1	EEF1A1	loop-link	Intra-protein	19	1.6833e+06	1.02478e+07	5.26725e+06	5.57925e+06	4.48553e+06	3.75037e+06	2592439	3.09426e+06	827484	2.63678e+06	5.28747e+06	2217960	3.0942e+06	2.70574e+06	5.77337e+06	2.30249e+06	2.41255e+06	2.87186e+06	3.19191e+06	1.12762e+07	5.26725e+06	5.66787e+06	4.72775e+06	4.16591e+06	3.99329e+06	6.03313e+06	3.44231e+06	2.97151e+06	6.11072e+06	4.18682e+06	4.63229e+06	5.03209e+06	5.98983e+06	3.38197e+06	4.53655e+06	4.63493e+06	-0.635312	1.18548	0.0873183	0.193074
P78371_263-P78371_272	P78371	263	P78371	272	CCT2	CCT2	loop-link	Intra-protein	19	3.0355e+06	3.98768e+06	7.75597e+06	6.05851e+06	5.83882e+06	5.55624e+06	4.20955e+06	3.87976e+06	1.3591e+06	8.39433e+06	6.96759e+06	3.34692e+06	3.60462e+06	3.15143e+06	5.97751e+06	4.19061e+06	3.06e+06	3.64945e+06	5.75598e+06	4.38787e+06	7.75597e+06	6.15474e+06	6.15413e+06	6.17188e+06	6.48422e+06	7.56469e+06	5.65381e+06	9.45994e+06	8.05244e+06	6.31796e+06	5.39643e+06	5.86097e+06	6.20162e+06	6.15529e+06	5.75401e+06	5.8899e+06	-0.152658	-0.544198	0.277587	-0.0560213
P78527_3669-P78527_3642	P78527	3669	P78527	3642	PRKDC	PRKDC	cross-link	Intra-protein	19	2.96553e+06	7.00591e+06	3.37038e+06	3.46774e+06	2.95294e+06	4.93345e+06	4.21474e+06	3165131	852562	3.24955e+06	3.14992e+06	2.07976e+06	3.48086e+06	3.09623e+06	4.63795e+06	3.51625e+06	2.13989e+06	2.18184e+06	5.62329e+06	7.709e+06	3.37038e+06	3.52282e+06	3.1124e+06	5.48008e+06	6.49222e+06	6.17131e+06	3.54664e+06	3.66206e+06	3.64036e+06	3.92594e+06	5.21116e+06	5.75831e+06	4.81184e+06	5.16478e+06	4.02385e+06	3.5213e+06	0.256237	0.711365	-0.482265	-0.418446
Q00059_62-Q00059_69	Q00059	62	Q00059	69	TFAM	TFAM	loop-link	Intra-protein	19	1.11892e+06	3.58882e+06	1.96954e+06	2.27976e+06	2.0261e+06	1.67869e+06	1.34631e+06	1.11193e+06	813832	1.78124e+06	2.03507e+06	1.0671e+06	1.3746e+06	1.35256e+06	2.27189e+06	1848411	1.14845e+06	1.38192e+06	2.12173e+06	3.94898e+06	1.96954e+06	2.31597e+06	2.13552e+06	1.86469e+06	2.07381e+06	2.16803e+06	3.38552e+06	2.00736e+06	2.35193e+06	2.01435e+06	2.05789e+06	2.51547e+06	2.35707e+06	2.715e+06	2.15955e+06	2.23029e+06	-0.150581	0.745663	-0.257963	-0.0242022
Q06830_16-Q06830_27	Q06830	16	Q06830	27	PRDX1	PRDX1	loop-link	Intra-protein	19	1.54821e+06	2.64998e+06	2.35068e+06	3.05211e+06	2.8821e+06	2.32871e+06	1.48231e+06	1.28042e+06	465543	1.56909e+06	2.2541e+06	1.11411e+06	1.34669e+06	959041	1.73443e+06	1.26458e+06	931809	1.29663e+06	2.93575e+06	2.91592e+06	2.35068e+06	3.10059e+06	3.03774e+06	2.58673e+06	2.28329e+06	2.49653e+06	1.93665e+06	1.76828e+06	2.60506e+06	2.1031e+06	2.01611e+06	1.78361e+06	1.79946e+06	1.85746e+06	1.75217e+06	2.09265e+06	0.351335	0.341558	0.0306848	0.43015
Q07065_332-Q07065_339	Q07065	332	Q07065	339	CKAP4	CKAP4	loop-link	Intra-protein	19	284132	534427	488872	499327	458103	482655	348265	283121	148490	582112	318050	263893	316410	279640	604900	298118	277875	328498	538777	588061	488872	507258	482841	536133	536454	552024	617714	656008	367571	498149	473694	520069	627578	437884	522516	530168	0.0325297	0.158805	-0.107703	-0.0544391
Q13428_393-Q13428_400	Q13428	393	Q13428	400	TCOF1	TCOF1	loop-link	Intra-protein	19	2.02107e+06	2.59914e+06	2.5884e+06	2.58652e+06	2.42632e+06	2.39641e+06	1.48044e+06	1832073	732633	1.49754e+06	2.3128e+06	1.31624e+06	1.7014e+06	1.52417e+06	2.06657e+06	2.21824e+06	1.60328e+06	2.28553e+06	3.83239e+06	2.85997e+06	2.5884e+06	2.6276e+06	2.55735e+06	2.66194e+06	2.28042e+06	3.57214e+06	3.04774e+06	1.68765e+06	2.67291e+06	2.48465e+06	2.54715e+06	2.83463e+06	2.14405e+06	3.25822e+06	3.01479e+06	3.68865e+06	0.453944	0.0317031	-0.11224	-0.0905528
Q13442_172-Q13442_181	Q13442	172	Q13442	181	PDAP1	PDAP1	cross-link	Intra-protein	19	3.71213e+06	2.80785e+06	3.19274e+06	4.87041e+06	4.54428e+06	4.82182e+06	3.01e+06	3.73552e+06	1.31273e+06	3.36908e+06	4.69753e+06	3.19989e+06	3.70622e+06	2.2376e+06	4.49094e+06	3.7053e+06	2.30155e+06	2.93799e+06	7.03902e+06	3.08963e+06	3.19274e+06	4.94777e+06	4.78968e+06	5.35607e+06	4.63648e+06	7.28343e+06	5.46094e+06	3.79677e+06	5.42893e+06	6.04041e+06	5.54853e+06	4.16145e+06	4.65931e+06	5.44246e+06	4.32782e+06	4.74166e+06	0.494359	-0.69358	-0.646219	-0.0142373
Q13813_602-Q13813_673	Q13813	602	Q13813	673	SPTAN1	SPTAN1	cross-link	Intra-protein	19	3.42359e+06	4.49368e+06	9.44049e+06	7971775	8.48034e+06	1.48216e+07	1.06966e+07	3.69661e+06	2.20787e+06	7.00521e+06	5.41485e+06	4.96843e+06	6.3871e+06	3.3788e+06	1.01054e+07	8.40627e+06	6.22322e+06	5.64548e+06	6.49188e+06	4.94465e+06	9.44049e+06	8.09839e+06	8.93829e+06	1.64638e+07	1.64766e+07	7.20757e+06	9.18469e+06	7.89448e+06	6.25794e+06	9.37887e+06	9.56204e+06	6.28384e+06	1.04843e+07	1.23474e+07	1.17021e+07	9.11132e+06	-0.543108	-0.935876	-0.00288292	-0.224109
Q14103_110-Q14103_114	Q14103	110	Q14103	114	HNRNPD	HNRNPD	cross-link	Intra-protein	19	2.67394e+06	4.57006e+06	4.51293e+06	3.86436e+06	3615488	3.71578e+06	2621583	1.32839e+06	1.12468e+06	3.58505e+06	2.16475e+06	1.77801e+06	2.3481e+06	2.87028e+06	4.58376e+06	2.40116e+06	2.23769e+06	2.52149e+06	5.07038e+06	5.02869e+06	4.51293e+06	3.92574e+06	3.81073e+06	4.12748e+06	4.03818e+06	2.59006e+06	4.67863e+06	4.04016e+06	2.5018e+06	3.35633e+06	3.51532e+06	5.3381e+06	4.75561e+06	3.5269e+06	4.20775e+06	4.06946e+06	0.320332	0.308422	0.152303	-0.0487973
Q15843_11-Q15843_33	Q15843	11	Q15843	33	NEDD8	NEDD8	cross-link	Intra-protein	19	734048	893477	1.71995e+06	1.48725e+06	1.47214e+06	1.32365e+06	1.08857e+06	767747	395678	1.67583e+06	1.27065e+06	823202	949196	866773	1.63497e+06	946601	806114	773624	1.39192e+06	983143	1.71995e+06	1.51087e+06	1.55164e+06	1.47031e+06	1.67678e+06	1.49694e+06	1.64601e+06	1.88857e+06	1.46849e+06	1.55395e+06	1.42103e+06	1.61201e+06	1.69627e+06	1.3904e+06	1.51581e+06	1.24856e+06	-0.120798	-0.622398	0.184497	-0.00248899
Q53GQ0_117-Q53GQ0_84	Q53GQ0	117	Q53GQ0	84	HSD17B12	HSD17B12	cross-link	Intra-protein	19	1.88895e+06	3.06818e+06	6.71252e+06	6.6792e+06	6.70944e+06	4.55061e+06	2.49539e+06	1.64499e+06	876901	3.31313e+06	3.83353e+06	1.67398e+06	2026519	2.9142e+06	3.15634e+06	2.48607e+06	2.04375e+06	3.31791e+06	3.58187e+06	3.37609e+06	6.71252e+06	6.78529e+06	7.07176e+06	5.05482e+06	3.8438e+06	3.20736e+06	3.64789e+06	3.73371e+06	4.43041e+06	3.15996e+06	3.03388e+06	5.41977e+06	3.27468e+06	3.65162e+06	3.84306e+06	5.35483e+06	-0.296486	-0.381847	0.609656	0.625211
Q86UP2_888-Q86UP2_895	Q86UP2	888	Q86UP2	895	KTN1	KTN1	loop-link	Intra-protein	19	220655	316073	403519	456759	429714	406614	312696	190102	124799	338698	323997	207774	248514	190824	322166	323803	238592	231256	418410	347793	403519	464014	452920	451667	481665	370657	519160	381693	374444	392214	372048	354891	334245	475611	448649	373228	0.0221119	-0.244578	-0.0301673	0.171363
Q8NC51_122-Q8NC51_102	Q8NC51	122	Q8NC51	102	SERBP1	SERBP1	cross-link	Intra-protein	19	2.55234e+06	3.79281e+06	4.24485e+06	4.01523e+06	3.79887e+06	4.41291e+06	3.60782e+06	2.48377e+06	1.23185e+06	3.7682e+06	4478922	2.57739e+06	3.18755e+06	2.31557e+06	4.44853e+06	2.44844e+06	1.96482e+06	2.09729e+06	4.83979e+06	4.17345e+06	4.24485e+06	4.07901e+06	4.00401e+06	4.90186e+06	5.55734e+06	4.84281e+06	5.12445e+06	4.24656e+06	5.17629e+06	4.86532e+06	4.77204e+06	4.30646e+06	4.61531e+06	3.59634e+06	3.69465e+06	3.38484e+06	0.115291	-0.0984143	-0.0739411	-0.131435
Q8TCS8_456-Q8TCS8_126	Q8TCS8	456	Q8TCS8	126	PNPT1	PNPT1	cross-link	Intra-protein	19	1.74219e+06	5.48831e+06	1.30081e+06	4.33297e+06	4.1259e+06	2.3998e+06	1.79689e+06	2.03243e+06	1.75707e+06	6.16518e+06	1.16019e+06	995645	1.0508e+06	2.72902e+06	4.33213e+06	1052320	1.75745e+06	1.91646e+06	3.30358e+06	6.03909e+06	1.30081e+06	4.40179e+06	4.3487e+06	2.6657e+06	2.76785e+06	3.96279e+06	7.30935e+06	6.94782e+06	1.34083e+06	1.87947e+06	1.57314e+06	5.07539e+06	4.49455e+06	1.54568e+06	3.3047e+06	3.09301e+06	-0.136255	0.734048	-1.48088	0.277806
Q8WUM4_285-Q8WUM4_298	Q8WUM4	285	Q8WUM4	298	PDCD6IP	PDCD6IP	cross-link	Intra-protein	19	2.27961e+06	4.04573e+06	4.70205e+06	5.10305e+06	4.81246e+06	4.82096e+06	3.1821e+06	2.24923e+06	850877	6.22832e+06	4.57226e+06	2.51039e+06	2.74075e+06	2.31531e+06	5289891	2.85257e+06	2.38661e+06	3.19738e+06	4.32265e+06	4.45174e+06	4.70205e+06	5.1841e+06	5.07234e+06	5.35512e+06	4.90159e+06	4.3855e+06	3.53963e+06	7.01898e+06	5.28416e+06	4.73884e+06	4.10315e+06	4.30597e+06	5.48822e+06	4.18995e+06	4.48777e+06	5.1603e+06	-0.155987	-0.113533	-0.034614	0.106191
Q99832_55-Q99832_67	Q99832	55	Q99832	67	CCT7	CCT7	loop-link	Intra-protein	19	1.29883e+06	2.16829e+06	3.67343e+06	2.908e+06	2.82813e+06	2.38051e+06	1.63659e+06	1.40637e+06	814150	4.37849e+06	3.15213e+06	1.48919e+06	1.62918e+06	1.27256e+06	2.59172e+06	1.74198e+06	1281242	1.74994e+06	2.46286e+06	2.38589e+06	3.67343e+06	2.95419e+06	2.98085e+06	2.64427e+06	2.52094e+06	2.74212e+06	3.38684e+06	4.93432e+06	3.64292e+06	2.81114e+06	2.43903e+06	2.36669e+06	2.68889e+06	2.55867e+06	2.40924e+06	2.82425e+06	-0.241966	-0.287773	0.334826	0.0204604
Q9BQE3_326-Q9BQE3_336	Q9BQE3	326	Q9BQE3	336	TUBA1C	TUBA1C	loop-link	Intra-protein	19	1.13275e+06	3.22283e+06	2.90531e+06	3.23648e+06	2.95313e+06	2.77743e+06	2.09276e+06	1.46035e+06	688863	2.40477e+06	3.40891e+06	1430566	1.88521e+06	1.61546e+06	3.07713e+06	1.85818e+06	1.56541e+06	1.67267e+06	2.14795e+06	3.54626e+06	2.90531e+06	3.28788e+06	3.11261e+06	3.08517e+06	3.2236e+06	2.84736e+06	2.86565e+06	2.71005e+06	3.93967e+06	2.70047e+06	2.82233e+06	3.0044e+06	3.1925e+06	2.72935e+06	2.9436e+06	2.69954e+06	-0.475678	0.247661	-0.0399409	0.138523
Q9H3R2_468-Q9H3R2_486	Q9H3R2	468	Q9H3R2	486	MUC13	MUC13	cross-link	Intra-protein	19	351974	626306	1.83373e+06	1.58521e+06	1.63969e+06	875649	657653	475831	204752	995844	1.84589e+06	790253	966669	630126	1.1375e+06	1.09099e+06	528786	599260	667421	689159	1.83373e+06	1.61039e+06	1.72824e+06	972671	1.01302e+06	927766	851763	1.12226e+06	2.13329e+06	1.49175e+06	1.44719e+06	1.1719e+06	1.18015e+06	1.60247e+06	994328	967154	-0.899133	-0.852892	0.558979	0.37161
P06703_47-P06703_35	P06703	47	P06703	35	S100A6	S100A6	cross-link and loop-link	Intra-protein	18	2.89663e+07	5.76114e+06	2.1115e+07	6.3936e+06	7.09501e+06	2.59576e+07	1.72132e+07	10887256	2.28063e+06	1.7823e+07	1.15448e+07	1.95596e+07	2.59776e+07	7.44511e+06	8.08283e+06	5.98819e+06	7.21634e+06	1.04167e+07	5.49265e+07	6.33931e+06	2.1115e+07	6.49515e+06	7.47816e+06	2.88337e+07	2.65145e+07	2.12277e+07	9.48736e+06	2.00855e+07	1.33423e+07	3.69226e+07	3.88908e+07	1.38463e+07	8.38587e+06	8.79563e+06	1.35696e+07	1.68117e+07	1.48555	-1.62955	0.106323	-1.59451
P15924_245-P15924_239	P15924	245	P15924	239	DSP	DSP	cross-link and loop-link	Intra-protein	18	442090	978292	2.27737e+06	1317887	1.33395e+06	1.63405e+06	1.11222e+06	558240	314900	1.14501e+06	1.07004e+06	643274	829385	833897	2.60318e+06	1.22169e+06	1.00402e+06	1.21042e+06	838299	1.07647e+06	2.27737e+06	1.33882e+06	1.40599e+06	1.8151e+06	1.71322e+06	1.08845e+06	1.30998e+06	1.29036e+06	1.23664e+06	1.2143e+06	1.24166e+06	1.55087e+06	2.70078e+06	1.79446e+06	1.88796e+06	1.95352e+06	-0.878135	-0.517363	0.563698	-0.20271
Q08945_39-Q08945_33	Q08945	39	Q08945	33	SSRP1	SSRP1	cross-link and loop-link	Intra-protein	18	2.26268e+06	5.48289e+06	8.74665e+06	6.67036e+06	7.26113e+06	3.93935e+06	2.76916e+06	2.82388e+06	1985217	7.28025e+06	5.72545e+06	2.94215e+06	3.37332e+06	2.69044e+06	4.52199e+06	3.72278e+06	3.27694e+06	3.99045e+06	4.29053e+06	6.03313e+06	8.74665e+06	6.77631e+06	7.65325e+06	4.37583e+06	4.26551e+06	5.50595e+06	8.25845e+06	8.20444e+06	6.6169e+06	5.55387e+06	5.05016e+06	5.00363e+06	4.69152e+06	5.46814e+06	6.16194e+06	6.44024e+06	-0.498378	-0.00662848	0.529195	0.160964
O00515_316-O00515_323	O00515	316	O00515	323	LAD1	LAD1	loop-link	Intra-protein	18	1.02768e+06	2.0646e+06	1.86109e+06	1.97293e+06	1.89959e+06	2.26785e+06	1.95032e+06	1.55509e+06	619119	1.3816e+06	2.71677e+06	1.08954e+06	1.43008e+06	1.47086e+06	2.51724e+06	1.55775e+06	1.55397e+06	1679232	1.9487e+06	2.27179e+06	1.86109e+06	2.00427e+06	2.00218e+06	2.51913e+06	3.0042e+06	3.03208e+06	2.57552e+06	1.55699e+06	3.13977e+06	2.05672e+06	2.14096e+06	2.73548e+06	2.61161e+06	2.28806e+06	2.92209e+06	2.71014e+06	-0.306545	-0.0852278	-0.372913	-0.265983
O14617_808-O14617_815	O14617	808	O14617	815	AP3D1	AP3D1	loop-link	Intra-protein	18	174826	234240	254268	305772	281501	259307	203629	156736	89146.6	250536	290463	182748	208606	183505	326799	194152	191074	215026	331509	257748	254268	310628	296703	288038	313662	305601	370848	282341	335688	344973	312301	341280	339051	285177	359296	347033	0.0721321	-0.290955	-0.310562	-0.0217253
O14737_20-O14737_33	O14737	20	O14737	33	PDCD5	PDCD5	loop-link	Intra-protein	18	850694	1.03779e+06	1.84394e+06	1.58204e+06	1.57827e+06	1.22676e+06	972894	961676	441513	1.57978e+06	1.6362e+06	704764	834660	819235	1.8694e+06	876641	955715	1.16212e+06	1.6131e+06	1.14194e+06	1.84394e+06	1.60717e+06	1.6635e+06	1.36268e+06	1.49861e+06	1.87506e+06	1.83668e+06	1.78032e+06	1.89096e+06	1.33038e+06	1.24956e+06	1.5236e+06	1.93948e+06	1.28764e+06	1.79712e+06	1.87556e+06	-0.0040406	-0.502394	0.188912	-0.00935707
O15143_367-O15143_289	O15143	367	O15143	289	ARPC1B	ARPC1B	cross-link	Intra-protein	18	1.94327e+06	2.83357e+06	4.04248e+06	3.95949e+06	3870877	3786459	2.81527e+06	1.83663e+06	980379	4.07843e+06	5.4405e+06	3.08931e+06	3.8534e+06	3.17537e+06	4.90169e+06	3.50932e+06	2.50918e+06	3.0054e+06	3.68487e+06	3.11794e+06	4.04248e+06	4.02238e+06	4.07991e+06	4.206e+06	4.33653e+06	3.58102e+06	4.07835e+06	4.59617e+06	6.28758e+06	5.83167e+06	5.76888e+06	5.90549e+06	5.08546e+06	5.1546e+06	4.71825e+06	4.85046e+06	-0.329537	-0.57056	-0.19591	-0.203101
O60716_146-O60716_142	O60716	146	O60716	142	CTNND1	CTNND1	cross-link	Intra-protein	18	3.01989e+06	4.2398e+06	8.17732e+06	3.3376e+06	3.41446e+06	1.26272e+06	1.04549e+06	4.08727e+06	1.04513e+06	9.90557e+06	7.57413e+06	3803247	4.62424e+06	3.42894e+06	1.18357e+07	6.50483e+06	5.95334e+06	4.47686e+06	5.72638e+06	4.66529e+06	8.17732e+06	3.39061e+06	3.59885e+06	1.40263e+06	1.61044e+06	7.96928e+06	4.3477e+06	1.1163e+07	8.75342e+06	7.17936e+06	6.92289e+06	6.37708e+06	1.22794e+07	9.55449e+06	1.11946e+07	7.22527e+06	-0.237716	-0.533374	0.276288	-0.993795
O75533_240-O75533_252	O75533	240	O75533	252	SF3B1	SF3B1	loop-link	Intra-protein	18	361786	678368	717206	708188	709589	593105	486080	430206	248369	632203	675771	410655	515490	414082	732170	493757	411381	475370	686026	746447	717206	719437	747908	658821	748738	838807	1.03321e+06	712458	780989	775190	771734	770103	759620	725245	773559	767207	-0.153283	-0.0315075	-0.0891593	-0.0846786
O94760_34-O94760_144	O94760	34	O94760	144	DDAH1	DDAH1	cross-link	Intra-protein	18	2.48959e+06	4.82686e+06	6750687	1.05583e+07	1.05739e+07	6.7896e+06	4.64514e+06	2.75421e+06	928992	6.79422e+06	6.33536e+06	3.00796e+06	3.68622e+06	1.74992e+06	6.35136e+06	2.71574e+06	1.5817e+06	1.88726e+06	4.72081e+06	5.31127e+06	6750687	1.0726e+07	1.1145e+07	7.54189e+06	7.15519e+06	5.37011e+06	3.86458e+06	7.65671e+06	7.32178e+06	5.6781e+06	5.51859e+06	3.25447e+06	6.58948e+06	3.98896e+06	2.97423e+06	3.04587e+06	-0.354104	-0.18408	0.161897	0.829904
P04083_166-P04083_161	P04083	166	P04083	161	ANXA1	ANXA1	cross-link	Intra-protein	18	5.47506e+06	1.57135e+07	2.20139e+06	2.6148e+06	1.75748e+06	5.26164e+06	2.05128e+06	1293108	532059	7.50895e+06	3.19182e+06	1.35811e+06	1494855	850047	2.56932e+06	2.46773e+06	1.74065e+06	3.57737e+06	1.03819e+07	1.72904e+07	2.20139e+06	2.65634e+06	1.85239e+06	5.84462e+06	3.1597e+06	2.52128e+06	2.21335e+06	8.46218e+06	3.68879e+06	2.5637e+06	2.23793e+06	1.5809e+06	2.66565e+06	3.62468e+06	3.27311e+06	5.77357e+06	1.18852	1.92441	-1.04907	-0.778047
P05787_122-P05783_247	P05787	122	P05783	247	KRT8	KRT18	cross-link	Inter-ptotein	18	1.57599e+06	5.46392e+06	3.65114e+06	1.82685e+06	1.50725e+06	3.62108e+06	2.55445e+06	1.75966e+06	737947	2.42448e+06	2582273	2652373	2.65029e+06	2.47181e+06	1.53073e+06	4.39326e+06	3.57026e+06	4.6307e+06	2.98842e+06	6.01226e+06	3.65114e+06	1.85586e+06	1.58865e+06	4.02229e+06	3.93478e+06	3.43095e+06	3.06984e+06	2.73226e+06	2.98433e+06	5.00686e+06	3.96771e+06	4.59702e+06	1.58812e+06	6.45296e+06	6.7135e+06	7.47356e+06	-0.42203	0.586495	-0.133067	-1.10932
P05787_325-P05783_372	P05787	325	P05783	372	KRT8	KRT18	cross-link	Inter-ptotein	18	5.64957e+06	6.65038e+06	10410503	4.19797e+06	3984039	6.50924e+06	3.35273e+06	4.1197e+06	4.76366e+06	9.57097e+06	6.18256e+06	6.37267e+06	9.69162e+06	4.95997e+06	2.9625e+06	8.55313e+06	3305517	3.49704e+06	1.07128e+07	7.31779e+06	10410503	4.26465e+06	4.19919e+06	7.23047e+06	5.16442e+06	8.03251e+06	1.98167e+07	1.0786e+07	7.14519e+06	1.20296e+07	1.45092e+07	9.22446e+06	3.07357e+06	1.25631e+07	6.21568e+06	5.64393e+06	0.284314	-0.265548	0.243013	-1.04453
P05787_352-P05787_483	P05787	352	P05787	483	KRT8	KRT8	cross-link	Intra-protein	18	642085	1056889	1.01587e+06	699685	627776	820417	542601	513579	489016	1.47274e+06	512796	779705	1.01024e+06	664071	584653	1.13078e+06	470360	494600	1.21754e+06	1.16295e+06	1.01587e+06	710798	661677	911319	835802	1.00137e+06	2.03429e+06	1.65969e+06	592638	1.47184e+06	1.51242e+06	1.23503e+06	606572	1.66093e+06	884463	798242	0.133877	0.0677086	-0.127365	-0.642574
P06748_215-P06748_223	P06748	215	P06748	223	NPM1	NPM1	cross-link	Intra-protein	18	708520	959022	1.5914e+06	1.44568e+06	1.42045e+06	1.34931e+06	1.09739e+06	1.17985e+06	608422	1.72994e+06	1.85055e+06	1.25689e+06	1.46892e+06	1.1658e+06	1.57967e+06	1.89248e+06	924667	780728	1.34351e+06	1.05527e+06	1.5914e+06	1.46865e+06	1.49716e+06	1.49882e+06	1.69037e+06	2.30044e+06	2.53102e+06	1.94954e+06	2.13868e+06	2.37263e+06	2.1991e+06	2.16813e+06	1.6389e+06	2.77974e+06	1.73874e+06	1.26003e+06	-0.458139	-0.806541	-0.213854	-0.32966
P06748_250-P06748_257	P06748	250	P06748	257	NPM1	NPM1	loop-link	Intra-protein	18	5.33104e+06	9.25001e+06	9.04778e+06	9354324	8856375	8.13139e+06	6313648	6.80458e+06	2.99743e+06	7.63011e+06	1.03146e+07	6.66049e+06	8.87866e+06	7.13718e+06	8.87943e+06	9.83846e+06	5.26455e+06	5.90143e+06	1.01088e+07	1.01783e+07	9.04778e+06	9.5029e+06	9.33464e+06	9.03235e+06	9.72529e+06	1.32674e+07	1.24692e+07	8.59871e+06	1.19206e+07	1.25729e+07	1.32921e+07	1.32736e+07	9.21233e+06	1.4451e+07	9.89943e+06	9.52441e+06	-0.102906	-0.0930234	-0.262886	-0.192081
P07900_585-P07900_576	P07900	585	P07900	576	HSP90AA1	HSP90AA1	cross-link	Intra-protein	18	4.86723e+06	7.53583e+06	8.51675e+06	9.41799e+06	9.1432e+06	6.15637e+06	4.31167e+06	4.87709e+06	1.30314e+06	6.6655e+06	3.84497e+06	3.05209e+06	3.64708e+06	3.03307e+06	4.85718e+06	4.09732e+06	2.87506e+06	3.60686e+06	9.22935e+06	8.2921e+06	8.51675e+06	9.56758e+06	9.63695e+06	6.8385e+06	6.64152e+06	9.50924e+06	5.42103e+06	7.51165e+06	4.44363e+06	5.7614e+06	5.46e+06	5.64084e+06	5.03928e+06	6.01826e+06	5.40624e+06	5.82117e+06	0.413194	0.258702	0.297268	0.465119
P07910_216-P07910_223	P07910	216	P07910	223	HNRNPC	HNRNPC	loop-link	Intra-protein	18	925146	1.30924e+06	2.09719e+06	2.02671e+06	1.94487e+06	1.5988e+06	976126	869004	574817	1.28822e+06	1.53109e+06	780509	935001	929840	1.15659e+06	1.03539e+06	870098	1.02498e+06	1.75428e+06	1.44063e+06	2.09719e+06	2.0589e+06	2.04989e+06	1.77594e+06	1.50359e+06	1.69437e+06	2.39123e+06	1.45175e+06	1.76949e+06	1.47336e+06	1.39978e+06	1.7293e+06	1.19995e+06	1.52082e+06	1.63613e+06	1.65423e+06	0.0453056	-0.238873	0.302887	0.276303
P08727_208-P08727_215	P08727	208	P08727	215	KRT19	KRT19	loop-link	Intra-protein	18	2.12339e+06	4.77026e+06	3.55598e+06	1.48867e+06	1.32963e+06	2.70144e+06	2.67808e+06	1.53509e+06	1.99422e+06	1.11753e+07	4602455	2.57097e+06	2.74022e+06	1.58811e+06	1.94534e+06	4.14146e+06	3395234	3.70197e+06	4.02641e+06	5.24899e+06	3.55598e+06	1.51232e+06	1.40144e+06	3.00076e+06	4.1252e+06	2.9931e+06	8.29592e+06	1.2594e+07	5.31906e+06	4.8532e+06	4.10234e+06	2.95355e+06	2.01827e+06	6.0831e+06	6.38439e+06	5.97467e+06	-0.22048	0.162064	-0.39973	-1.63321
P09012_268-P09012_276	P09012	268	P09012	276	SNRPA	SNRPA	loop-link	Intra-protein	18	1.43e+06	2.62655e+06	2.16688e+06	2.32513e+06	2.27104e+06	2.07594e+06	1707474	1.56808e+06	759886	1.70006e+06	2.33885e+06	1.39366e+06	1.81437e+06	1.5773e+06	2.37717e+06	1.709e+06	1.56137e+06	1.58099e+06	2.71159e+06	2.89015e+06	2.16688e+06	2.36206e+06	2.39368e+06	2.30596e+06	2.63013e+06	3.05741e+06	3.16111e+06	1.91587e+06	2.70301e+06	2.6308e+06	2.71627e+06	2.93344e+06	2.4663e+06	2.51023e+06	2.93599e+06	2.55158e+06	0.053172	0.145176	-0.270345	-0.145921
P09327_699-P09327_671	P09327	699	P09327	671	VIL1	VIL1	cross-link	Intra-protein	18	586310	1.73516e+06	3.19772e+06	2827260	2.85726e+06	2.27429e+06	1.81701e+06	1.36153e+06	496452	1.44281e+06	3.11326e+06	2.67884e+06	4.70713e+06	4.52821e+06	3.95525e+06	3.4303e+06	2.99727e+06	4.42075e+06	1.11177e+06	1.90929e+06	3.19772e+06	2.87217e+06	3.01156e+06	2.52628e+06	2.79886e+06	2.65469e+06	2.06523e+06	1.62596e+06	3.59799e+06	5.05682e+06	7.04698e+06	8.42148e+06	4.10354e+06	5.03853e+06	5.63605e+06	7.13471e+06	-1.80257	-1.02239	-0.278386	-0.43329
P09429_172-P09429_177	P09429	172	P09429	177	HMGB1	HMGB1	cross-link	Intra-protein	18	1.20168e+07	2.23739e+07	2.1946e+07	2.0347e+07	2.06422e+07	1.93605e+07	1.60861e+07	15436031	2458350	7.64381e+06	1.75343e+07	1.2378e+07	2.07956e+07	1.56771e+07	2.49908e+07	1.71377e+07	1.11393e+07	9.91044e+06	2.27864e+07	2.46192e+07	2.1946e+07	2.06702e+07	2.1757e+07	2.15057e+07	2.47784e+07	3.00969e+07	1.02267e+07	8.61415e+06	2.02644e+07	2.33658e+07	3.11328e+07	2.9156e+07	2.59277e+07	2.51723e+07	2.09462e+07	1.59946e+07	0.0399271	0.151537	-0.0142909	-0.100696
P10809_359-P10809_364	P10809	359	P10809	364	HSPD1	HSPD1	cross-link	Intra-protein	18	1.07437e+07	1.96293e+07	1.67626e+07	2.57463e+07	2.45026e+07	1.54394e+07	1.04305e+07	9.29543e+06	4.1713e+06	1.54294e+07	1.30543e+07	5.5511e+06	6.74997e+06	8.06946e+06	2.17237e+07	1.23027e+07	7.44477e+06	9220433	2.03725e+07	2.15992e+07	1.67626e+07	2.61553e+07	2.58258e+07	1.71501e+07	1.60667e+07	1.8124e+07	1.73525e+07	1.7388e+07	1.50869e+07	1.04788e+07	1.01053e+07	1.50074e+07	2.25382e+07	1.80706e+07	1.39991e+07	1.4881e+07	0.210299	0.294655	-0.0710748	0.57078
P13639_512-P13639_498	P13639	512	P13639	498	EEF2	EEF2	cross-link	Intra-protein	18	2.92583e+06	5.45179e+06	6.4218e+06	6.59831e+06	6.15018e+06	5.5173e+06	3.93093e+06	3.41015e+06	1.47835e+06	4434446	8.32058e+06	3.83612e+06	4.75554e+06	3.71498e+06	5.78984e+06	3.67152e+06	2.45454e+06	3.21519e+06	5.54801e+06	5.99891e+06	6.4218e+06	6.70312e+06	6.48231e+06	6.12862e+06	6.05505e+06	6.64903e+06	6.14988e+06	4.99738e+06	9.61609e+06	7.24142e+06	7.11945e+06	6.90905e+06	6.00691e+06	5.39284e+06	4.61552e+06	5.18905e+06	-0.181145	-0.0684153	0.0298614	0.0917155
P14625_597-P14625_605	P14625	597	P14625	605	HSP90B1	HSP90B1	cross-link	Intra-protein	18	5.61918e+06	1.24566e+07	1.26226e+07	1.33327e+07	12648647	8.36688e+06	5.40137e+06	4.54211e+06	1.84276e+06	9.66948e+06	7.36684e+06	4.18121e+06	5.03674e+06	3.16219e+06	7.9074e+06	5.48224e+06	4.62711e+06	5298726	1.06552e+07	1.37067e+07	1.26226e+07	1.35444e+07	1.33317e+07	9.29394e+06	8.32006e+06	8.85611e+06	7.66583e+06	1.0897e+07	8.51386e+06	7.89284e+06	7.54044e+06	5.88098e+06	8.20386e+06	8.05248e+06	8.7008e+06	8.55169e+06	0.155215	0.518534	0.39967	0.501357
P18206_862-P18206_881	P18206	862	P18206	881	VCL	VCL	loop-link	Intra-protein	18	152705	223958	260552	328577	323791	307746	223010	162118	92375.6	350679	228668	198432	226154	148015	285956	191187	159855	189281	289562	246433	260552	333796	341276	341845	343516	316095	384280	395196	264271	374579	338573	275276	296677	280822	300590	305483	-0.126262	-0.358937	-0.278564	0.0788321
P19338_297-P19338_324	P19338	297	P19338	324	NCL	NCL	cross-link	Intra-protein	18	2.23884e+06	4.06958e+06	2.80837e+06	3.96089e+06	3.70915e+06	3.12557e+06	1.60778e+06	1.48943e+06	529607	1.06781e+06	2106091	1.10769e+06	1.62217e+06	1.78543e+06	2.04721e+06	1.94782e+06	1.50385e+06	2.16806e+06	4.24533e+06	4.47798e+06	2.80837e+06	4.0238e+06	3.90946e+06	3.47188e+06	2.47656e+06	2.90406e+06	2.20315e+06	1.20336e+06	2.43401e+06	2.09097e+06	2.42852e+06	3.32052e+06	2.12396e+06	2.86102e+06	2.82783e+06	3.49906e+06	0.519471	0.596444	-0.0766731	0.442153
P19404_68-P19404_75	P19404	68	P19404	75	NDUFV2	NDUFV2	loop-link	Intra-protein	18	369521	725706	708184	737578	689234	673570	514048	453695	276146	688487	638129	518812	663832	499328	865946	581318	472577	510044	700694	798535	708184	749293	726454	748201	791819	884605	1.14876e+06	775887	737486	979357	993814	928641	898412	853858	888631	823168	-0.263112	-0.0745406	-0.247772	-0.166365
P22087_121-P22087_102	P22087	121	P22087	102	FBL	FBL	cross-link	Intra-protein	18	2.02319e+06	3.25341e+06	6645334	4.21124e+06	4.26016e+06	3.80879e+06	2.54261e+06	2.21258e+06	1.66142e+06	4951875	4.83776e+06	1.61588e+06	2.05156e+06	2.26577e+06	4504628	2.80774e+06	1.98859e+06	2.73406e+06	3.83642e+06	3.57991e+06	6645334	4.27813e+06	4.49022e+06	4.2308e+06	3.91654e+06	4.31404e+06	6.91147e+06	5.58049e+06	5.59099e+06	3.05029e+06	3.07136e+06	4.21384e+06	4.67351e+06	4.1241e+06	3.73933e+06	4.41254e+06	-0.224084	-0.323923	0.568498	-0.0668639
P23229_986-P23229_913	P23229	986	P23229	913	ITGA6	ITGA6	cross-link	Intra-protein	18	6.56845e+06	3.02216e+06	1.08136e+07	6.2045e+06	6.63595e+06	1.33779e+07	1.00807e+07	5.38546e+06	2.80067e+06	7.99201e+06	8.34623e+06	4.81259e+06	5.73128e+06	6.47848e+06	8.14566e+06	4.78862e+06	7.22415e+06	7.55319e+06	1.24552e+07	3.32545e+06	1.08136e+07	6.30305e+06	6.9943e+06	1.48602e+07	1.55279e+07	1.05005e+07	1.16507e+07	9.00655e+06	9.64573e+06	9.08468e+06	8.58023e+06	1.20486e+07	8.45106e+06	7.03367e+06	1.35843e+07	1.21902e+07	0.300368	-1.60476	0.0964576	-0.682263
P23284_171-P23284_215	P23284	171	P23284	215	PPIB	PPIB	cross-link	Intra-protein	18	2.29632e+06	4.19773e+06	3.90166e+06	2.97444e+06	2.74317e+06	3.50082e+06	2.49731e+06	2.5564e+06	821305	2.54045e+06	3.92904e+06	2.40997e+06	3.07502e+06	2.70094e+06	3.05686e+06	2.32796e+06	3.41652e+06	4.16101e+06	4.35433e+06	4.61899e+06	3.90166e+06	3.02168e+06	2.89131e+06	3.88871e+06	3.84676e+06	4.98441e+06	3.41661e+06	2.86295e+06	4.5408e+06	4.54929e+06	4.60357e+06	5.02317e+06	3.17147e+06	3.41937e+06	6.42441e+06	6.71552e+06	0.039995	0.125122	-0.118367	-0.487106
P25705_261-P06576_350	P25705	261	P06576	350	ATP5F1A	ATP5F1B	cross-link	Inter-ptotein	18	9.4915e+06	2.47918e+07	3.51114e+07	3.63314e+07	3.71073e+07	2.57654e+07	1.72156e+07	1.38366e+07	8.59403e+06	3.61444e+07	2.83175e+07	2.55099e+07	29898060	1.84363e+07	3.33805e+07	1.40216e+07	1.92063e+07	2.06647e+07	1.7998e+07	2.72798e+07	3.51114e+07	3.69084e+07	3.91112e+07	2.86203e+07	2.65183e+07	2.69784e+07	3.5751e+07	4.07328e+07	3.27265e+07	4.81548e+07	4.476e+07	3.42876e+07	3.4632e+07	2.05953e+07	3.61155e+07	3.33511e+07	-0.888246	-0.288246	0.0758598	0.147869
P25815_30-P25815_51	P25815	30	P25815	51	S100P	S100P	cross-link	Intra-protein	18	1.41171e+06	7173036	1.98261e+06	1.94831e+06	1.61459e+06	3.51436e+06	3.51217e+06	2.65126e+06	463722	7.47941e+06	1.03381e+06	2.19262e+06	2.43249e+06	1.21827e+06	3.04836e+06	3.53304e+06	3.73118e+06	2.85885e+06	2.67691e+06	7.89289e+06	1.98261e+06	1.97926e+06	1.70178e+06	3.90375e+06	5.41e+06	5.16938e+06	1.92907e+06	8.42888e+06	1.19477e+06	4.13898e+06	3.64165e+06	2.26571e+06	3.16265e+06	5.18944e+06	7.01609e+06	4.61394e+06	-0.585383	0.9746	-1.01855	-1.021
P33991_858-P33991_819	P33991	858	P33991	819	MCM4	MCM4	cross-link	Intra-protein	18	806574	1.91104e+06	3.20055e+06	5.00418e+06	4.8609e+06	3.70327e+06	2.82522e+06	1.61693e+06	1.12325e+06	2.39888e+06	3.66793e+06	1.79508e+06	2.32164e+06	1.88764e+06	5.94752e+06	2.23319e+06	1.13598e+06	1.18391e+06	1.52944e+06	2.10282e+06	3.20055e+06	5.08366e+06	5.1234e+06	4.11359e+06	4.35186e+06	3.15266e+06	4.6727e+06	2.70341e+06	4.23903e+06	3.38856e+06	3.47569e+06	3.51061e+06	6.17051e+06	3.28017e+06	2.13609e+06	1.91073e+06	-1.22034	-0.761023	-0.155031	0.512517
P35579_860-P35579_856	P35579	860	P35579	856	MYH9	MYH9	cross-link	Intra-protein	18	4.59566e+06	6.10939e+06	8.96922e+06	1.1719e+07	1.2195e+07	7.96914e+06	5.13421e+06	2362937	2.39439e+06	1.60945e+07	8.34633e+06	5.82527e+06	6.67868e+06	6.06008e+06	9.19143e+06	6.52612e+06	3.66877e+06	4.09625e+06	8.71438e+06	6.7225e+06	8.96922e+06	1.19051e+07	1.28536e+07	8.85212e+06	7.90854e+06	4.60721e+06	9.96061e+06	1.81376e+07	9.64585e+06	1.09963e+07	9.99856e+06	1.12704e+07	9.53603e+06	9.58577e+06	6.89875e+06	6.61101e+06	-0.142752	-0.517152	-0.101167	0.30736
P36578_157-P36578_14	P36578	157	P36578	14	RPL4	RPL4	cross-link	Intra-protein	18	462735	856333	1.81726e+06	1.57373e+06	1.58555e+06	1.24882e+06	878464	614652	448693	2.1906e+06	1.47875e+06	812444	1.09949e+06	680875	1701675	813302	676050	643410	877448	942272	1.81726e+06	1.59872e+06	1.67117e+06	1.38719e+06	1.35315e+06	1.19844e+06	1.86655e+06	2.46868e+06	1.70899e+06	1.53364e+06	1.64603e+06	1.26628e+06	1.76547e+06	1.1946e+06	1.27124e+06	1.03841e+06	-0.752344	-0.649515	0.298035	0.113189
P41250_108-P41250_229	P41250	108	P41250	229	GARS1	GARS1	cross-link	Intra-protein	18	6.02607e+06	8.49923e+06	9.08451e+06	9.15617e+06	8.41188e+06	6.71813e+06	5.58204e+06	1.24648e+07	1.58227e+06	1.04945e+07	1.06169e+07	5.28415e+06	8.3398e+06	4.36623e+06	1.10264e+07	9.51481e+06	5.96206e+06	5.13051e+06	1.14268e+07	9.35218e+06	9.08451e+06	9.3016e+06	8.86613e+06	7.4625e+06	8.59835e+06	2.43036e+07	6.58221e+06	1.18268e+07	1.22699e+07	9.97484e+06	1.24854e+07	8.12024e+06	1.14398e+07	1.39756e+07	1.1211e+07	8.28021e+06	0.0801852	-0.208857	-0.25075	-0.21668
P46926_264-P46926_273	P46926	264	P46926	273	GNPDA1	GNPDA1	loop-link	Intra-protein	18	1.40811e+06	2.92401e+06	1.94366e+06	2.76622e+06	2.59142e+06	2.21214e+06	1.77959e+06	1.52956e+06	617918	1557757	2.78774e+06	1.87821e+06	2.38132e+06	1.87187e+06	2.07652e+06	2.19661e+06	1.85729e+06	1.89767e+06	2.67009e+06	3.21746e+06	1.94366e+06	2.81015e+06	2.73136e+06	2.45725e+06	2.74121e+06	2.98231e+06	2.57053e+06	1.75551e+06	3.22179e+06	3.54548e+06	3.56504e+06	3.48128e+06	2.15437e+06	3.22644e+06	3.49245e+06	3.06268e+06	-0.103295	0.165735	-0.561409	-0.0295374
P50502_160-P50502_190	P50502	160	P50502	190	ST13	ST13	cross-link	Intra-protein	18	3.03057e+06	6.90771e+06	4.5841e+06	7.12529e+06	6.74481e+06	4339241	2.47277e+06	2.08742e+06	798408	1.84794e+06	3.63873e+06	1.658e+06	2.10698e+06	1.76341e+06	3.33348e+06	2.04828e+06	1.71014e+06	2.47391e+06	5.74663e+06	7.60094e+06	4.5841e+06	7.23846e+06	7.10905e+06	4.82003e+06	3.80896e+06	4.07e+06	3.32136e+06	2.08252e+06	4.20528e+06	3.12979e+06	3.15434e+06	3.27955e+06	3.45846e+06	3.00857e+06	3.21575e+06	3.99267e+06	0.410453	0.813913	0.0843751	0.743419
P55011_1118-P55011_1125	P55011	1118	P55011	1125	SLC12A2	SLC12A2	loop-link	Intra-protein	18	626477	1.38259e+06	1.64121e+06	1.05619e+06	1.12619e+06	2.01811e+06	1.2444e+06	909595	347828	2922806	1.37308e+06	1.30783e+06	1.68098e+06	1.15439e+06	1.07521e+06	1.08969e+06	1.78052e+06	2.47658e+06	1.18794e+06	1.52134e+06	1.64121e+06	1.07297e+06	1.18701e+06	2.24172e+06	1.91683e+06	1.77351e+06	1.44695e+06	3.29384e+06	1.58687e+06	2.46879e+06	2.51657e+06	2.14692e+06	1.11552e+06	1.60056e+06	3.34809e+06	3.99698e+06	-0.754087	-0.397208	-0.287786	-0.900941
P60660_56-P60660_63	P60660	56	P60660	63	MYL6	MYL6	loop-link	Intra-protein	18	2.11926e+06	4.12628e+06	3.42986e+06	3915353	3.72819e+06	3.08754e+06	2.08767e+06	1.12494e+06	622799	4.02616e+06	3.17495e+06	2.03131e+06	2.35604e+06	2.57823e+06	2.72796e+06	2.93477e+06	1.86011e+06	2.72794e+06	4.01859e+06	4.54038e+06	3.42986e+06	3.97754e+06	3.92952e+06	3.42963e+06	3.21577e+06	2.19339e+06	2.59083e+06	4.53726e+06	3.66929e+06	3.83448e+06	3.5272e+06	4.79494e+06	2.83024e+06	4.31068e+06	3.49774e+06	4.40266e+06	0.116352	0.292473	-0.112187	0.101538
P62826_71-P62826_99	P62826	71	P62826	99	RAN	RAN	cross-link	Intra-protein	18	3.0904e+06	5.47145e+06	4.93169e+06	4.91865e+06	4.41699e+06	4.33256e+06	3.16759e+06	2.71116e+06	990025	3.23568e+06	4.72436e+06	2.49536e+06	3.35255e+06	2.55063e+06	4.82148e+06	3.12792e+06	2.59055e+06	2.85825e+06	5.86008e+06	6.02054e+06	4.93169e+06	4.99678e+06	4.65552e+06	4.81261e+06	4.87922e+06	5.28617e+06	4.11848e+06	3.64644e+06	5.45994e+06	4.71046e+06	5.01906e+06	4.74362e+06	5.00224e+06	4.59439e+06	4.87127e+06	4.61297e+06	0.257786	0.29676	0.00894884	0.0278648
P62937_44-P62937_31	P62937	44	P62937	31	PPIA	PPIA	cross-link	Intra-protein	18	2.32311e+06	4726484	5.93841e+06	5.43024e+06	5158128	4236530	2.5711e+06	2.68539e+06	1.12389e+06	6.23018e+06	5.34094e+06	3.00662e+06	3.7433e+06	2.24384e+06	7.03331e+06	2.99176e+06	2.14785e+06	2.84656e+06	4.40513e+06	5.20082e+06	5.93841e+06	5.51649e+06	5.43668e+06	4.70594e+06	3.96042e+06	5.23592e+06	4.67534e+06	7.02107e+06	6.17252e+06	5.67556e+06	5.60405e+06	4.17306e+06	7.297e+06	4.39438e+06	4.03881e+06	4.5941e+06	-0.24618	-0.00662721	0.184712	0.0783854
P78371_431-P78371_119	P78371	431	P78371	119	CCT2	CCT2	cross-link	Intra-protein	18	3.19814e+06	5.09601e+06	5.4554e+06	3.9537e+06	3.69996e+06	4.48674e+06	3.6424e+06	3.99101e+06	937419	4.16213e+06	4.31067e+06	2.97993e+06	2.91292e+06	3.27238e+06	4.4376e+06	3.55065e+06	2.23341e+06	2.88194e+06	6.06437e+06	5.60742e+06	5.4554e+06	4.0165e+06	3.89976e+06	4.98387e+06	5.61061e+06	7.78158e+06	3.89964e+06	4.69049e+06	4.98184e+06	5.62519e+06	4.3609e+06	6.08591e+06	4.60397e+06	5.2153e+06	4.1997e+06	4.65121e+06	0.250903	0.137883	0.0982302	-0.343515
Q00839_626-Q00839_635	Q00839	626	Q00839	635	HNRNPU	HNRNPU	loop-link	Intra-protein	18	1.20871e+06	3.21301e+06	2584700	2.90319e+06	2.60361e+06	2.27627e+06	1.79355e+06	1.41253e+06	774839	2.3035e+06	2.1827e+06	1.33045e+06	1.71769e+06	1.62701e+06	2.83417e+06	1.56318e+06	1.2357e+06	1.35811e+06	2.29198e+06	3.53546e+06	2584700	2.94931e+06	2.74421e+06	2.52848e+06	2.76271e+06	2.75413e+06	3.22331e+06	2.59591e+06	2.52254e+06	2.51148e+06	2.57153e+06	3.02589e+06	2.94043e+06	2.29605e+06	2.3236e+06	2.19188e+06	-0.229031	0.39627	-0.0556297	0.13475
Q02878_260-Q02878_207	Q02878	260	Q02878	207	RPL6	RPL6	cross-link	Intra-protein	18	3.52451e+06	6.85562e+06	1.18193e+07	1.06471e+07	1.05469e+07	8.62737e+06	5.84246e+06	3.67739e+06	2.81438e+06	1.13164e+07	8.53708e+06	4.27274e+06	5.67299e+06	4.32292e+06	1.0195e+07	4.12156e+06	4.26976e+06	5.94555e+06	6.68326e+06	7.54362e+06	1.18193e+07	1.08162e+07	1.11164e+07	9.58328e+06	8.9995e+06	7.1701e+06	1.17078e+07	1.27529e+07	9.8663e+06	8.06562e+06	8.49296e+06	8.03969e+06	1.05773e+07	6.05387e+06	8.02884e+06	9.59561e+06	-0.472472	-0.297766	0.350047	0.222097
Q09666_1677-Q09666_1683	Q09666	1677	Q09666	1683	AHNAK	AHNAK	loop-link	Intra-protein	18	314816	416259	454416	449593	439062	780771	652941	332458	223036	811554	733000	422678	519413	372533	835359	849149	466798	479062	596960	458033	454416	456735	462772	867281	1.00576e+06	648220	927823	914576	847128	797886	777607	692830	866678	1.24726e+06	877766	773165	-0.347616	-0.729799	-0.741235	-0.733894
Q15149_2189-Q15149_2198	Q15149	2189	Q15149	2198	PLEC	PLEC	loop-link	Intra-protein	18	146859	191384	252650	312617	296497	297028	232653	200182	88159.4	651764	449262	285821	294336	145144	335765	475552	251290	311893	278476	210591	252650	317582	312508	329938	358369	390310	366741	734502	519212	539542	440647	269936	348353	698505	472525	503368	-0.550966	-0.954079	-0.691383	-0.361392
Q15843_48-Q15843_54	Q15843	48	Q15843	54	NEDD8	NEDD8	loop-link	Intra-protein	18	1.00219e+06	1.49069e+06	1.6881e+06	1.58566e+06	1.59518e+06	1.47203e+06	1.17449e+06	950340	474227	1.41924e+06	1.4149e+06	926785	1.1324e+06	1.02626e+06	1639060	1.07289e+06	926019	1.02871e+06	1.90038e+06	1.64029e+06	1.6881e+06	1.61084e+06	1.68132e+06	1.63513e+06	1.80914e+06	1.85295e+06	1.97277e+06	1.59941e+06	1.6352e+06	1.74948e+06	1.69529e+06	1.90861e+06	1.70051e+06	1.57589e+06	1.74128e+06	1.66025e+06	0.139374	-0.0729668	-0.0315154	-0.0990981
Q15847_41-Q15847_48	Q15847	41	Q15847	48	ADIRF	ADIRF	loop-link	Intra-protein	18	634951	2.07287e+06	294049	430344	258467	1.52773e+06	1.1568e+06	569193	144317	933064	350264	210954	225327	205826	680204	518050	1.68054e+06	1.85701e+06	1.20401e+06	2.2809e+06	294049	437179	272424	1.697e+06	1.78189e+06	1.1098e+06	600357	1.05151e+06	404800	398216	337334	382791	705706	760927	3.16009e+06	2.99706e+06	0.124811	1.04657	-1.9089	-1.33674
Q16822_108-Q16822_100	Q16822	108	Q16822	100	PCK2	PCK2	cross-link	Intra-protein	18	1.31998e+06	3.02954e+06	9.87615e+06	6.01952e+06	6.48109e+06	3.57124e+06	2.5622e+06	1.44185e+06	846943	1.00285e+07	2.21109e+06	1.64688e+06	1.76434e+06	1.35265e+06	2424515	2.84226e+06	3.09822e+06	3925684	2.50297e+06	3.33358e+06	9.87615e+06	6.11513e+06	6.83108e+06	3.96693e+06	3.94671e+06	2.81129e+06	3.52326e+06	1.13016e+07	2.55535e+06	3.10881e+06	2.64137e+06	2.51563e+06	2.51541e+06	4.1748e+06	5.82588e+06	6.33572e+06	-0.896721	-0.483289	1.08359	0.392025
Q8NI27_419-Q8NI27_415	Q8NI27	419	Q8NI27	415	THOC2	THOC2	cross-link	Intra-protein	18	1.70574e+06	3.96856e+06	6.78913e+06	7.30491e+06	7.7583e+06	4.33482e+06	3.56308e+06	3.13323e+06	1.90994e+06	9.42282e+06	5.3819e+06	2.9316e+06	3.74081e+06	2.84896e+06	4.89051e+06	3.38202e+06	2.52694e+06	2.27411e+06	3.23447e+06	4.36683e+06	6.78913e+06	7.42093e+06	8.17727e+06	4.81512e+06	5.48843e+06	6.1091e+06	7.94531e+06	1.0619e+07	6.21986e+06	5.53396e+06	5.60032e+06	5.29845e+06	5.07386e+06	4.96762e+06	4.75164e+06	3.67023e+06	-0.865576	-0.43252	0.204122	0.332496
Q99832_144-Q99832_148	Q99832	144	Q99832	148	CCT7	CCT7	cross-link	Intra-protein	18	4.9282e+06	1.18516e+07	9636685	9.3212e+06	8.36931e+06	8.25767e+06	6.27728e+06	6.86861e+06	1.70499e+06	8.30225e+06	1.05792e+07	4.30128e+06	6.41732e+06	5008329	8.81352e+06	6.8267e+06	4.66254e+06	4.94661e+06	9.34495e+06	1.3041e+07	9636685	9.46925e+06	8.82127e+06	9.17262e+06	9.66928e+06	1.33923e+07	7.09271e+06	9.35618e+06	1.22264e+07	8.1195e+06	9.60729e+06	9.3144e+06	9.14396e+06	1.00273e+07	8.76743e+06	7.98341e+06	-0.050371	0.430427	-0.00602179	-0.0313085
Q9H1E3_184-Q9H1E3_188	Q9H1E3	184	Q9H1E3	188	NUCKS1	NUCKS1	cross-link	Intra-protein	18	5.58374e+06	7.64283e+06	6.84953e+06	1.0113e+07	9.73585e+06	8.04053e+06	6.17869e+06	5.49218e+06	1.19286e+06	6.02979e+06	5.27424e+06	5.5484e+06	8.15543e+06	4.78947e+06	6.82698e+06	3801393	4.43778e+06	4.70307e+06	1.0588e+07	8.40983e+06	6.84953e+06	1.02737e+07	1.02616e+07	8.93142e+06	9.51742e+06	1.07085e+07	4.96225e+06	6.79524e+06	6.09543e+06	1.04737e+07	1.22094e+07	8.90737e+06	7.08293e+06	5.5836e+06	8.34479e+06	7.59036e+06	0.31139	-0.020892	-0.316963	0.267912
Q9NQ29_154-Q9NQ29_161	Q9NQ29	154	Q9NQ29	161	LUC7L	LUC7L	loop-link	Intra-protein	18	95588.6	95468.6	123076	119781	115730	153055	123079	76810.2	61851.3	112592	106404	86137.8	112455	105258	114567	98242.5	85032.7	109837	181257	105049	123076	121684	121979	170014	189586	149763	257300	126884	122971	162602	168354	195757	118862	144302	159895	177268	0.222358	-0.56461	-0.336125	-0.352543
Q9NTJ3_946-Q9NTJ3_953	Q9NTJ3	946	Q9NTJ3	953	SMC4	SMC4	loop-link	Intra-protein	18	171500	363434	252214	471155	448930	242691	159962	170338	149700	319100	296712	182302	216646	171260	520175	214899	171328	213560	325201	399907	252214	478638	473173	269582	246399	332122	622750	359608	342910	344130	324338	318507	539678	315650	322165	344667	-0.175679	0.122652	-0.542363	0.381925
Q9NY27_246-Q9NY27_252	Q9NY27	246	Q9NY27	252	PPP4R2	PPP4R2	cross-link	Intra-protein	18	1.75309e+06	3.69719e+06	2.80018e+06	3.31554e+06	3052173	2.43484e+06	1.78243e+06	1.54182e+06	762156	2.08449e+06	2.96e+06	1.47536e+06	1.84612e+06	1.80993e+06	2.81218e+06	1.95329e+06	1.46495e+06	1.75509e+06	3.32425e+06	4.06823e+06	2.80018e+06	3.3682e+06	3.217e+06	2.70462e+06	2.74558e+06	3.00621e+06	3.17055e+06	2.34911e+06	3.42088e+06	2.78503e+06	2.7638e+06	3.36608e+06	2.91762e+06	2.86906e+06	2.75468e+06	2.83257e+06	0.135733	0.427105	-0.111774	0.154682
Q9UHB6_738-Q9UHB6_747	Q9UHB6	738	Q9UHB6	747	LIMA1	LIMA1	loop-link	Intra-protein	18	42288.5	65139.6	66026.6	72580.1	67929.3	65399.9	53260.4	53623.9	24901.7	74381.3	69818.1	45044.9	58889.3	48563.7	80427	68269.3	43049.4	47543.8	80188.3	71676.8	66026.6	73732.9	71597.6	72646.2	82040.2	104555	103590	83823.6	80688.8	85030.9	88162.4	90317.9	83442.3	100276	80949.9	76731.6	-0.0511452	-0.213032	-0.33149	-0.172229
Q9UKV3_506-Q9UKV3_516	Q9UKV3	506	Q9UKV3	516	ACIN1	ACIN1	loop-link	Intra-protein	18	169570	293132	331326	279971	262565	242284	190204	162726	122205	333089	304962	184726	226033	165062	295257	245203	188323	228071	321543	322549	331326	284418	276744	269129	292983	317279	508370	375372	352444	348705	338392	306978	306326	360162	354121	368087	-0.0603284	-0.0558217	-0.0170906	-0.237328
Q9Y4L1_774-Q9Y4L1_797	Q9Y4L1	774	Q9Y4L1	797	HYOU1	HYOU1	cross-link	Intra-protein	18	530658	1.06971e+06	1.78971e+06	1.0344e+06	979014	406188	319936	789088	363791	2.39412e+06	2030615	1.15502e+06	1.35786e+06	1.00297e+06	1.73995e+06	830783	1.23741e+06	823171	1.00624e+06	1.17706e+06	1.78971e+06	1.05083e+06	1.03188e+06	451194	492816	1.53855e+06	1.51336e+06	2.69804e+06	2.34678e+06	2.18032e+06	2.03283e+06	1.86531e+06	1.80519e+06	1.22028e+06	2.32682e+06	1.32853e+06	-0.620997	-0.394793	0.209751	-0.558443
Q9Y696_212-Q9Y696_199	Q9Y696	212	Q9Y696	199	CLIC4	CLIC4	cross-link	Intra-protein	18	3.74046e+06	7.42183e+06	3.38583e+06	4820897	4.1969e+06	5.89573e+06	4.76233e+06	3.68163e+06	813543	1.29165e+06	1.80283e+06	1.81282e+06	2.87748e+06	2.62466e+06	6.4322e+06	3.82078e+06	2.43172e+06	2.72766e+06	7.09273e+06	8.16665e+06	3.38583e+06	4.89747e+06	4.42354e+06	6.54897e+06	7.33571e+06	7.17837e+06	3.38432e+06	1.45562e+06	2.08353e+06	3.42205e+06	4.30783e+06	4.88129e+06	6.67335e+06	5.61208e+06	4.57259e+06	4.40221e+06	0.507235	0.710639	-0.559598	-0.0270697
P05067_510-P05067_503	P05067	510	P05067	503	APP	APP	cross-link and loop-link	Intra-protein	17	612842	1.272e+06	1.46729e+06	1.06219e+06	1.04243e+06	967296	685623	670045	366924	969916	1.41034e+06	713208	885873	875617	1.35754e+06	1.15509e+06	1.20412e+06	1.38102e+06	1.16208e+06	1.39966e+06	1.46729e+06	1.07906e+06	1.09872e+06	1.07447e+06	1.05611e+06	1.30644e+06	1.52639e+06	1.09304e+06	1.62993e+06	1.34632e+06	1.32623e+06	1.62846e+06	1.40843e+06	1.69663e+06	2.26421e+06	2.22885e+06	-0.30223	-0.0338722	0.0342124	-0.409173
P84098_186-P84098_180	P84098	186	P84098	180	RPL19	RPL19	cross-link and loop-link	Intra-protein	17	3.2959e+06	4.30107e+06	1.01717e+07	9.25075e+06	9.07377e+06	8.66449e+06	7.30843e+06	4754897	3.65516e+06	1.11197e+07	1.00703e+07	5.8829e+06	7355894	5.40591e+06	1.20126e+07	5.83042e+06	5.38871e+06	3.94893e+06	6.24975e+06	4.73271e+06	1.01717e+07	9.39769e+06	9.56377e+06	9.62452e+06	1.12576e+07	9.271e+06	1.52054e+07	1.25313e+07	1.16382e+07	1.11051e+07	1.10124e+07	1.00538e+07	1.2463e+07	8.56389e+06	1.01329e+07	6.37323e+06	-0.672894	-1.07403	0.0298008	-0.0843875
O60763_858-O60763_865	O60763	858	O60763	865	USO1	USO1	cross-link and loop-link	Intra-protein	17	1.21473e+06	1.82555e+06	2.60578e+06	2542504	2.66731e+06	2.11249e+06	2.0101e+06	1.25952e+06	578275	2.90188e+06	2.75661e+06	1.6699e+06	1.93452e+06	1.06186e+06	2.37833e+06	1.37343e+06	1.52813e+06	1.06275e+06	2.3034e+06	2.00876e+06	2.60578e+06	2.58289e+06	2.81135e+06	2.34656e+06	3.09627e+06	2.45579e+06	2.40561e+06	3.27026e+06	3.18582e+06	3.15226e+06	2.89614e+06	1.97483e+06	2.4675e+06	2.01733e+06	2.8735e+06	1.71519e+06	-0.15517	-0.352631	0.0227791	0.0100505
P13667_103-P13667_111	P13667	103	P13667	111	PDIA4	PDIA4	cross-link and loop-link	Intra-protein	17	1.23217e+06	1.9232e+06	4.04082e+06	4.56158e+06	4.57706e+06	2.89834e+06	2.26916e+06	1.37401e+06	775345	2.35794e+06	5.67792e+06	2.43452e+06	3.08596e+06	1.77504e+06	2.60872e+06	2.2992e+06	1.46526e+06	1.55803e+06	2.33647e+06	2.11621e+06	4.04082e+06	4.63404e+06	4.82423e+06	3.21948e+06	3.49532e+06	2.67902e+06	3.22542e+06	2.65727e+06	6.56198e+06	4.59562e+06	4.61995e+06	3.30118e+06	2.70653e+06	3.37714e+06	2.75528e+06	2.51453e+06	-0.598073	-0.740918	0.192246	0.389868
O00299_238-O00299_119	O00299	238	O00299	119	CLIC1	CLIC1	cross-link	Intra-protein	17	272113	467057	491491	352472	308712	444264	383563	291027	98308.4	367382	505366	365264	515575	419326	617575	420034	249234	351412	515986	513929	491491	358071	325384	493488	590825	567438	408961	414019	584052	689506	771861	779855	640729	616958	468659	567149	-0.0772106	-0.0829754	-0.147378	-0.604298
O43390_120-O43390_126	O43390	120	O43390	126	HNRNPR	HNRNPR	loop-link	Intra-protein	17	1.06872e+06	2.08057e+06	2.51466e+06	2.13481e+06	2.06917e+06	2.18883e+06	1832360	1.08418e+06	796875	2.41164e+06	2.33768e+06	1.47194e+06	1.71567e+06	1.08691e+06	1.93471e+06	1.69187e+06	1.04171e+06	1.26029e+06	2.02653e+06	2.28936e+06	2.51466e+06	2.16872e+06	2.18091e+06	2.43135e+06	2.8225e+06	2.11391e+06	3.31498e+06	2.71778e+06	2.70166e+06	2.77856e+06	2.56851e+06	2.02142e+06	2.00725e+06	2.48507e+06	1.95882e+06	2.034e+06	-0.241886	-0.0659477	0.0694703	-0.144053
O43491_195-O43491_191	O43491	195	O43491	191	EPB41L2	EPB41L2	cross-link	Intra-protein	17	2.88677e+06	1.33531e+06	6.58113e+06	6.41076e+06	6.62086e+06	5.77065e+06	5.09864e+06	5.94638e+06	863520	2.54218e+06	4.46751e+06	5.16457e+06	6708185	6.74715e+06	1.2481e+07	4.80136e+06	3.45446e+06	2.71683e+06	5.47395e+06	1.46932e+06	6.58113e+06	6.51259e+06	6.9784e+06	6.41004e+06	7.85374e+06	1.15941e+07	3.59222e+06	2.8649e+06	5.1631e+06	9.74911e+06	1.00427e+07	1.25482e+07	1.29489e+07	7.05239e+06	6.49575e+06	4.38473e+06	-0.374283	-2.27172	-0.108528	-0.123633
O43707_701-O43707_98	O43707	701	O43707	98	ACTN4	ACTN4	cross-link	Intra-protein	17	1.8147e+06	2.08818e+06	4.06657e+06	3.37178e+06	3.60084e+06	4.02033e+06	2.6677e+06	1.42948e+06	1137991	4.19183e+06	3.12692e+06	1.81909e+06	2.04479e+06	1719617	4.18786e+06	4.05144e+06	2910549	3.50272e+06	3.44107e+06	2.29774e+06	4.06657e+06	3.42533e+06	3.79529e+06	4.46578e+06	4.10922e+06	2.78718e+06	4.73401e+06	4.72396e+06	3.61378e+06	3.43387e+06	3.06122e+06	3.19811e+06	4.34487e+06	5.95087e+06	5.47299e+06	5.65309e+06	-0.228619	-0.811259	0.0123388	-0.235232
O75367_134-O75367_137	O75367	134	O75367	137	MACROH2A1	MACROH2A1	cross-link	Intra-protein	17	3.33057e+06	6.34909e+06	7.76732e+06	6.46311e+06	5.92417e+06	5.44272e+06	3.36837e+06	3.26136e+06	1.46315e+06	4.09954e+06	5.28164e+06	4.47758e+06	5.5745e+06	3.64562e+06	4.80841e+06	5.53143e+06	3.85325e+06	5.37376e+06	6.3155e+06	6.98626e+06	7.76732e+06	6.56576e+06	6.24408e+06	6.04577e+06	5.18851e+06	6.35893e+06	6.08668e+06	4.61996e+06	6.10399e+06	8.45229e+06	8.34551e+06	6.78006e+06	4.98869e+06	8.12473e+06	7.24563e+06	8.6728e+06	-0.0887579	0.0568638	0.209762	-0.0326934
O95202_566-O95202_573	O95202	566	O95202	573	LETM1	LETM1	loop-link	Intra-protein	17	249278	814588	355979	334283	262558	318348	184421	148424	82381.7	314429	257078	126993	163979	119253	215250	225047	135756	219233	472686	896337	355979	339593	276736	353621	284075	289394	342706	354345	297105	239723	245491	221785	223320	330556	255276	353824	0.472393	1.39555	0.0633032	-0.00468583
O95994_95-O95994_34	O95994	95	O95994	34	AGR2	AGR2	cross-link	Intra-protein	17	1.39662e+07	2.04148e+07	3.57405e+06	4.8041e+06	3.40623e+06	7.59456e+06	6.33773e+06	6.64012e+06	793215	2.30184e+06	2.03441e+06	4.26889e+06	6.52622e+06	1.63882e+06	2.7454e+06	1.34471e+06	2.30474e+06	2.25282e+06	2.6483e+07	2.24635e+07	3.57405e+06	4.88041e+06	3.59017e+06	8.43604e+06	9.7624e+06	1.29468e+07	3.29976e+06	2.59404e+06	2.35117e+06	8.05835e+06	9.77032e+06	3.04785e+06	2.84833e+06	1.97515e+06	4.33382e+06	3.63585e+06	1.83028	1.5928	-1.05915	-0.609711
P00558_267-P00558_275	P00558	267	P00558	275	PGK1	PGK1	cross-link	Intra-protein	17	2.98625e+06	2.93848e+06	7.99802e+06	4.67996e+06	4.62925e+06	4.93464e+06	2.63413e+06	2.41634e+06	757456	5.37062e+06	3.42224e+06	2.15991e+06	2.49699e+06	2.63949e+06	3.71068e+06	3.0911e+06	3.0529e+06	4116301	5.66259e+06	3.23338e+06	7.99802e+06	4.7543e+06	4.87924e+06	5.48139e+06	4.0575e+06	4.71133e+06	3.151e+06	6.05239e+06	3.95508e+06	4.07724e+06	3.73822e+06	4.90888e+06	3.8498e+06	4.5403e+06	5.74066e+06	6.64336e+06	0.221253	-0.587167	0.719435	-0.0309763
P00966_209-P00966_215	P00966	209	P00966	215	ASS1	ASS1	loop-link	Intra-protein	17	274375	391100	354353	610008	573450	542575	387660	304542	117536	651335	464528	418696	483849	308218	440834	747994	314893	381990	520276	430349	354353	619697	604418	602692	597137	593790	488946	734019	536855	790369	724364	573218	457362	1.09868e+06	592125	616499	-0.223626	-0.497396	-0.777717	0.0286593
P05783_407-P05783_317	P05783	407	P05783	317	KRT18	KRT18	cross-link	Intra-protein	17	684876	1.04715e+06	1.29068e+06	868653	810365	1.07431e+06	704551	662298	538569	1.37556e+06	995652	942104	1.23741e+06	780774	761142	1.16995e+06	649344	823893	1.29867e+06	1.15224e+06	1.29068e+06	882450	854126	1.19335e+06	1.08526e+06	1.29134e+06	2.24043e+06	1.55018e+06	1.15067e+06	1.7784e+06	1.85251e+06	1.45207e+06	789679	1.71846e+06	1.22102e+06	1.32969e+06	-0.0458648	-0.218465	-0.0547732	-0.603319
P05783_407-P05783_370	P05783	407	P05783	370	KRT18	KRT18	cross-link	Intra-protein	17	364641	994719	1.03755e+06	540080	510530	1.12393e+06	863819	501143	235662	911471	809762	703618	650048	627699	593849	1.1002e+06	982263	1.13125e+06	691440	1.09455e+06	1.03755e+06	548659	538100	1.24847e+06	1.33059e+06	977119	980348	1.02718e+06	935842	1.32821e+06	973178	1.16738e+06	616114	1.61601e+06	1.84704e+06	1.82574e+06	-0.668626	-0.00597	-0.0831256	-1.00232
P05783_407-P05783_372	P05783	407	P05783	372	KRT18	KRT18	cross-link	Intra-protein	17	369537	1.03589e+06	984429	477734	429577	966522	711160	450432	229476	973967	707299	580308	655168	532486	462133	1.06889e+06	804537	1.07958e+06	700724	1.13984e+06	984429	485322	452775	1.07361e+06	1.09544e+06	878243	954613	1.09761e+06	817425	1.09544e+06	980843	990308	479459	1.57002e+06	1.51285e+06	1.74235e+06	-0.517187	0.184731	-0.0267468	-1.04709
P05787_122-P05787_464	P05787	122	P05787	464	KRT8	KRT8	cross-link	Intra-protein	17	3.91491e+06	8.4741e+06	3.8213e+06	3025320	2.51651e+06	2824246	1.82105e+06	2.5244e+06	1.32201e+06	4.55976e+06	3.72477e+06	3.7043e+06	5.31749e+06	4.0002e+06	1.90228e+06	6.17234e+06	1.92008e+06	1.65655e+06	7.42353e+06	9.32453e+06	3.8213e+06	3.07337e+06	2.65241e+06	3.13717e+06	2.80507e+06	4.92202e+06	5.49954e+06	5.1386e+06	4.30471e+06	6.99258e+06	7.96074e+06	7.4395e+06	1.9736e+06	9.06612e+06	3.61052e+06	2.67352e+06	0.541312	0.870237	-0.416731	-0.730971
P05787_325-P05783_317	P05787	325	P05783	317	KRT8	KRT18	cross-link	Inter-ptotein	17	3.46558e+06	1.18053e+07	1.22805e+07	4.25157e+06	4.11059e+06	9.75108e+06	6.26194e+06	3.97083e+06	3.4067e+06	1.68896e+07	6.38234e+06	8.95991e+06	1.09928e+07	7.10382e+06	3.19281e+06	1.288e+07	7.00795e+06	1.01203e+07	6.5715e+06	1.29901e+07	1.22805e+07	4.3191e+06	4.33257e+06	1.08315e+07	9.64564e+06	7.74225e+06	1.41718e+07	1.90337e+07	7.37607e+06	1.69135e+07	1.64572e+07	1.32116e+07	3.31251e+06	1.89185e+07	1.31777e+07	1.63333e+07	-0.811647	0.171466	0.0904225	-1.41714
P05787_325-P05787_8	P05787	325	P05787	8	KRT8	KRT8	cross-link	Intra-protein	17	6.19275e+06	1.10154e+07	8.26391e+06	4.86617e+06	4.46066e+06	5.12121e+06	3.19763e+06	4.05579e+06	3872127	1.26448e+07	6.08512e+06	7.61347e+06	1.02601e+07	6.82045e+06	2.77639e+06	1.16173e+07	3.27861e+06	2.57223e+06	1.17428e+07	1.21208e+07	8.26391e+06	4.94346e+06	4.70154e+06	5.68864e+06	4.92551e+06	7.90789e+06	1.6108e+07	1.425e+07	7.03258e+06	1.43719e+07	1.53602e+07	1.26846e+07	2.88048e+06	1.70638e+07	6.1651e+06	4.15136e+06	0.311167	0.356879	-0.195714	-0.937017
P07237_409-P07237_467	P07237	409	P07237	467	P4HB	P4HB	cross-link	Intra-protein	17	2.33566e+06	6.37292e+06	4.50066e+06	5.94353e+06	5.67709e+06	5.02424e+06	3.45348e+06	2.34133e+06	1.0475e+06	3.10035e+06	6.50921e+06	2.79767e+06	3.60292e+06	2.82981e+06	4.20456e+06	3.45388e+06	2.332e+06	2.66934e+06	4.42892e+06	7.01248e+06	4.50066e+06	6.03793e+06	5.98366e+06	5.58093e+06	5.3196e+06	4.56508e+06	4.35758e+06	3.49393e+06	7.5227e+06	5.28115e+06	5.39389e+06	5.26282e+06	4.3622e+06	5.07316e+06	4.38509e+06	4.30809e+06	-0.220258	0.442712	-0.197078	0.226841
P09525_293-P09525_300	P09525	293	P09525	300	ANXA4	ANXA4	loop-link	Intra-protein	17	735898	1.33541e+06	1.42945e+06	1.34467e+06	1.32602e+06	1.17928e+06	865157	927637	383246	1.66424e+06	1.65259e+06	1.0025e+06	1.28228e+06	840279	1.671e+06	1.57162e+06	926015	1.06951e+06	1.39542e+06	1.46943e+06	1.42945e+06	1.36603e+06	1.39763e+06	1.30994e+06	1.33265e+06	1.80869e+06	1.59429e+06	1.87551e+06	1.9099e+06	1.89242e+06	1.91968e+06	1.56274e+06	1.73365e+06	2.30844e+06	1.74128e+06	1.7261e+06	-0.245316	-0.170763	-0.210555	-0.276035
P09622_320-P09622_155	P09622	320	P09622	155	DLD	DLD	cross-link	Intra-protein	17	2.53396e+06	7.87409e+06	4.6835e+06	4.77601e+06	4.35056e+06	4.04584e+06	2.99183e+06	2.82807e+06	1121343	2.13343e+06	5.04422e+06	2.9857e+06	3.97033e+06	2.49701e+06	4.66451e+06	2.98255e+06	2.51491e+06	2952001	4.80494e+06	8.6643e+06	4.6835e+06	4.85187e+06	4.5855e+06	4.49412e+06	4.6085e+06	5.51412e+06	4.66476e+06	2.40426e+06	5.8296e+06	5.63608e+06	5.94393e+06	4.64389e+06	4.83939e+06	4.38086e+06	4.72903e+06	4.76428e+06	-0.0580971	0.792468	-0.0950291	-0.0440747
P09960_573-P09960_609	P09960	573	P09960	609	LTA4H	LTA4H	cross-link	Intra-protein	17	1.13959e+06	1.7755e+06	1.20425e+06	1.56341e+06	1.40179e+06	1.42045e+06	998873	814059	307404	1.2613e+06	1.62958e+06	713882	948359	709809	1.40613e+06	1.06813e+06	922250	1.13529e+06	2.16091e+06	1.95368e+06	1.20425e+06	1.58824e+06	1.47749e+06	1.57784e+06	1.53862e+06	1.58724e+06	1.27879e+06	1.42142e+06	1.88331e+06	1.34759e+06	1.41978e+06	1.32009e+06	1.45884e+06	1.5689e+06	1.7342e+06	1.83227e+06	0.456111	0.310669	-0.387393	0.0119038
P10809_405-P10809_359	P10809	405	P10809	359	HSPD1	HSPD1	cross-link	Intra-protein	17	2.29525e+06	3.36704e+06	3.15124e+06	4.29972e+06	4.23167e+06	3.16851e+06	2.25334e+06	1.99526e+06	1.1229e+06	3.08449e+06	2.06689e+06	1.17302e+06	1.55778e+06	1.5616e+06	4.51358e+06	2.27411e+06	1.92524e+06	2.05308e+06	4.3523e+06	3.70494e+06	3.15124e+06	4.36802e+06	4.46019e+06	3.51958e+06	3.47095e+06	3.89031e+06	4.67125e+06	3.47605e+06	2.38871e+06	2.21429e+06	2.33213e+06	2.90423e+06	4.6828e+06	3.34028e+06	3.62022e+06	3.3135e+06	0.294839	0.0625125	-0.171019	0.300041
P10809_96-P10809_133	P10809	96	P10809	133	HSPD1	HSPD1	cross-link	Intra-protein	17	1.62752e+06	3.48484e+06	2.13772e+06	2.96354e+06	2.68059e+06	2.17894e+06	1.66871e+06	1.55855e+06	520247	1.84851e+06	1.84928e+06	1.01846e+06	1.23599e+06	1.34995e+06	2.79043e+06	1.68203e+06	1.27738e+06	1.49984e+06	3.08614e+06	3.83457e+06	2.13772e+06	3.01061e+06	2.82534e+06	2.42037e+06	2.57041e+06	3.03883e+06	2.16422e+06	2.08317e+06	2.13722e+06	1.92254e+06	1.85039e+06	2.5106e+06	2.89505e+06	2.47061e+06	2.40198e+06	2.42061e+06	0.27907	0.592331	-0.25066	0.243322
P11021_138-P11021_122	P11021	138	P11021	122	HSPA5	HSPA5	cross-link	Intra-protein	17	7.70394e+06	2.36513e+07	8.61782e+06	1.20832e+07	1.04687e+07	9.31058e+06	5.41508e+06	4.35974e+06	1.762e+06	9.78518e+06	9.79686e+06	6.0336e+06	7.82353e+06	5.59118e+06	7053811	5.25584e+06	5466943	7.80379e+06	1.46084e+07	2.60249e+07	8.61782e+06	1.22751e+07	1.10341e+07	1.03422e+07	8.34118e+06	8.50052e+06	7.32988e+06	1.10274e+07	1.13222e+07	1.13896e+07	1.17125e+07	1.03984e+07	7.31827e+06	7.71994e+06	1.028e+07	1.25947e+07	0.388767	1.22186	-0.372633	0.137708
P11021_326-P11021_268	P11021	326	P11021	268	HSPA5	HSPA5	cross-link	Intra-protein	17	1.79942e+06	5.00142e+06	1.41268e+06	2.02939e+06	1.56763e+06	1589676	1.25413e+06	987371	402493	1460704	1.63803e+06	1.21982e+06	1.796e+06	1.1646e+06	1.45137e+06	1.12659e+06	1.17341e+06	1.57283e+06	3.41211e+06	5.50335e+06	1.41268e+06	2.06163e+06	1.65229e+06	1.76581e+06	1.93182e+06	1.92516e+06	1.67436e+06	1.64613e+06	1.89307e+06	2.30264e+06	2.68877e+06	2.16591e+06	1.50578e+06	1.65476e+06	2.20647e+06	2.53842e+06	0.620784	1.31043	-0.651447	-0.106095
P11021_547-P11021_553	P11021	547	P11021	553	HSPA5	HSPA5	loop-link	Intra-protein	17	738238	1.06748e+06	956121	1.01945e+06	995243	877547	569578	485408	289710	1.28114e+06	816827	606946	755207	420022	845415	540871	523866	695227	1.39986e+06	1.17461e+06	956121	1.03564e+06	1.04899e+06	974779	877356	946438	1.20519e+06	1.44378e+06	944007	1.14573e+06	1.13061e+06	781150	877111	794448	985077	1.12204e+06	0.419259	0.166151	-0.13076	-0.0155054
P11142_589-P11142_531	P11142	589	P11142	531	HSPA8	HSPA8	cross-link	Intra-protein	17	672052	1.09988e+06	2.49947e+06	1.62846e+06	1.69488e+06	2.00667e+06	2.29019e+06	1.17538e+06	932994	3.78503e+06	4.25266e+06	1.67738e+06	1.97502e+06	1.43397e+06	4.27724e+06	1.91119e+06	1.40058e+06	730645	1.27436e+06	1.21026e+06	2.49947e+06	1.65432e+06	1.78641e+06	2.22901e+06	3.52771e+06	2.29173e+06	3.88123e+06	4.26552e+06	4.9148e+06	3.16638e+06	2.95678e+06	2.66687e+06	4.4376e+06	2.80721e+06	2.63365e+06	1.1792e+06	-1.10623	-1.18069	-0.134383	-0.729763
P11387_239-P11387_248	P11387	239	P11387	248	TOP1	TOP1	cross-link	Intra-protein	17	1.96122e+06	4.23821e+06	5.70803e+06	4.16324e+06	3.9941e+06	3.42635e+06	2.10865e+06	1.5796e+06	1.13103e+06	2.58465e+06	3.24765e+06	1.43898e+06	1912241	1.56034e+06	4.4764e+06	2.58067e+06	1.86175e+06	2.50565e+06	3.7189e+06	4.66354e+06	5.70803e+06	4.22937e+06	4.20979e+06	3.80599e+06	3.24807e+06	3.07988e+06	4.70504e+06	2.91276e+06	3.75331e+06	2.71634e+06	2.86279e+06	2.90189e+06	4.64422e+06	3.79056e+06	3.50084e+06	4.0439e+06	-0.0331292	0.293419	0.584986	0.152436
P11586_21-P11586_28	P11586	21	P11586	28	MTHFD1	MTHFD1	loop-link	Intra-protein	17	720080	1.4629e+06	1.09265e+06	1.1728e+06	1.10824e+06	1.04899e+06	886850	787230	370415	1.05691e+06	1.17686e+06	737393	929906	739098	1.18797e+06	891426	752405	805253	1.36543e+06	1.60971e+06	1.09265e+06	1.19142e+06	1.16808e+06	1.16522e+06	1.36607e+06	1.53492e+06	1.54092e+06	1.19108e+06	1.3601e+06	1.39197e+06	1.39215e+06	1.37456e+06	1.23251e+06	1.30935e+06	1.41482e+06	1.29961e+06	0.0342825	0.271731	-0.287245	-0.162386
P11766_233-P11766_226	P11766	233	P11766	226	ADH5	ADH5	cross-link	Intra-protein	17	1.26478e+06	2.13604e+06	4269904	4.25452e+06	3.82649e+06	3.43989e+06	3.44275e+06	1.6537e+06	811624	5.20102e+06	5.08083e+06	1.62687e+06	2.01187e+06	1.52928e+06	4.35432e+06	1.66951e+06	2.34721e+06	1.81518e+06	2.3983e+06	2.3504e+06	4269904	4.3221e+06	4.03313e+06	3.82103e+06	5.30308e+06	3.22436e+06	3.37633e+06	5.86126e+06	5.87191e+06	3.07103e+06	3.01195e+06	2.84413e+06	4.51757e+06	2.45223e+06	4.41368e+06	2.92955e+06	-0.657049	-0.686156	0.17514	0.192668
P12532_416-P12532_343	P12532	416	P12532	343	CKMT1A; CKMT1B	CKMT1A; CKMT1B	cross-link	Intra-protein	17	1.02762e+06	1.9932e+06	2.72274e+06	1.63995e+06	1.65126e+06	1.44291e+06	1.09787e+06	1.29287e+06	467854	2.50808e+06	3.1105e+06	1.60011e+06	1.92784e+06	949456	2.26024e+06	794705	1.15588e+06	1.50585e+06	1.94859e+06	2.19323e+06	2.72274e+06	1.666e+06	1.74043e+06	1.60279e+06	1.69112e+06	2.52081e+06	1.94626e+06	2.82647e+06	3.5948e+06	3.02051e+06	2.88614e+06	1.76578e+06	2.34498e+06	1.16729e+06	2.17352e+06	2.43031e+06	-0.198268	-0.027639	0.284362	-0.424311
P14314_196-P14314_206	P14314	196	P14314	206	PRKCSH	PRKCSH	loop-link	Intra-protein	17	350438	644395	866836	757170	729156	570927	437723	394146	218379	657519	675104	409288	451980	380837	769843	472789	404208	462554	664508	709064	866836	769196	768532	634186	674252	768498	908451	740988	780218	772610	676654	708275	798706	694446	760072	746522	-0.168394	-0.074765	0.215078	0.0426709
P15311_427-P15311_357	P15311	427	P15311	357	EZR	EZR	cross-link	Intra-protein	17	407496	536481	474591	452983	438512	613812	434862	278162	172605	618852	692172	334240	435909	299026	722328	1.01841e+06	244287	294027	772702	590321	474591	460178	462192	681823	669845	542354	718031	697412	799943	630942	652593	556124	749409	1.49587e+06	459356	474535	0.226448	-0.161966	-0.476781	-0.521273
P19338_9-P19338_3	P19338	9	P19338	3	NCL	NCL	cross-link	Intra-protein	17	9.64408e+06	9.24394e+06	8.14337e+06	1.47802e+07	1.35717e+07	1.06529e+07	7.82927e+06	6.68448e+06	4.65157e+06	6.21644e+06	1.15962e+07	5.56266e+06	7.97592e+06	5.33317e+06	1.24324e+07	8.08163e+06	7.96566e+06	8.00605e+06	1.82873e+07	1.01716e+07	8.14337e+06	1.5015e+07	1.43046e+07	1.18332e+07	1.20599e+07	1.30333e+07	1.93504e+07	7.00559e+06	1.34017e+07	1.05006e+07	1.19407e+07	9.91854e+06	1.28986e+07	1.18705e+07	1.49786e+07	1.29211e+07	0.53212	-0.314172	-0.635024	0.24768
P22059_756-P22059_768	P22059	756	P22059	768	OSBP	OSBP	loop-link	Intra-protein	17	83494.1	163595	183422	177024	174406	163250	124852	97647.8	54596.8	173454	162939	96812.4	112732	81006.5	194674	103308	103029	124072	158323	180013	183422	179836	183824	181338	192318	190392	227121	195473	188309	182752	168769	150654	201972	151742	193736	200241	-0.216063	-0.030838	-0.00376891	-0.0322543
P26447_57-P26447_48	P26447	57	P26447	48	S100A4	S100A4	cross-link	Intra-protein	17	828990	1.52259e+06	8.31048e+06	1.47797e+06	1.82594e+06	2.68896e+06	2.17506e+06	1310942	2.57953e+06	1.53351e+06	1357611	1.84082e+06	2.05093e+06	2.67958e+06	1.7341e+06	5.02579e+06	9.74449e+06	1.01466e+07	1.57195e+06	1.67539e+06	8.31048e+06	1.50145e+06	1.92454e+06	2.9869e+06	3.35038e+06	2.55605e+06	1.07308e+07	1.72818e+06	1.56899e+06	3.4749e+06	3.07041e+06	4.98344e+06	1.79912e+06	7.38204e+06	1.83235e+07	1.63757e+07	-1.72155	-1.6296	0.680832	-1.78775
P26641_241-P26641_235	P26641	241	P26641	235	EEF1G	EEF1G	cross-link	Intra-protein	17	6.86898e+06	8.64581e+06	8.58351e+06	7.81531e+06	7.40896e+06	6.35841e+06	4651128	4.85817e+06	1.88779e+06	4.46558e+06	8.40186e+06	2.7055e+06	3.99891e+06	3.63949e+06	7.0135e+06	5.78087e+06	3.91083e+06	4.1113e+06	1.30251e+07	9.51348e+06	8.58351e+06	7.93944e+06	7.80906e+06	7.06293e+06	7.16441e+06	9.47237e+06	7.85315e+06	5.03246e+06	9.71003e+06	5.10715e+06	5.98671e+06	6.76866e+06	7.27645e+06	8.49111e+06	7.3539e+06	6.63529e+06	0.735796	0.282545	0.13414	0.0216106
P27216_168-P27216_203	P27216	168	P27216	203	ANXA13	ANXA13	cross-link	Intra-protein	17	558746	684434	1.21102e+06	2.14395e+06	2.26875e+06	1.26826e+06	851431	825535	1.5039e+06	1.13874e+07	3.43959e+07	9778432	1.13337e+07	985093	1.88587e+06	1.89911e+06	895858	1.1356e+06	1.05951e+06	753122	1.21102e+06	2.17801e+06	2.39127e+06	1.40878e+06	1.31151e+06	1.60961e+06	6.25617e+06	1.2833e+07	3.97513e+07	1.84587e+07	1.69676e+07	1.83206e+06	1.95658e+06	2.78947e+06	1.68457e+06	1.83276e+06	-2.6082	-3.10064	-2.41538	-1.56859
P27797_224-P27797_276	P27797	224	P27797	276	CALR	CALR	cross-link	Intra-protein	17	2.43408e+06	4.95871e+06	8.75028e+06	9.35738e+06	9670179	5.96574e+06	3.63576e+06	2.40716e+06	1.63966e+06	6.88801e+06	7.73812e+06	2.56303e+06	3.09093e+06	3.39253e+06	6.6113e+06	3.10576e+06	2.55983e+06	3.69788e+06	4.61556e+06	5.45635e+06	8.75028e+06	9.50601e+06	1.01924e+07	6.62675e+06	5.60038e+06	4.69343e+06	6.82095e+06	7.76241e+06	8.94295e+06	4.83821e+06	4.62739e+06	6.30938e+06	6.85917e+06	4.56184e+06	4.8135e+06	5.96807e+06	-0.493256	-0.251826	0.429568	0.549078
P27816_476-P27816_490	P27816	476	P27816	490	MAP4	MAP4	loop-link	Intra-protein	17	223006	314334	257892	305147	287343	374950	284682	221156	110576	359437	355724	192972	233015	264226	442410	263670	189469	198583	422868	345880	257892	309994	302860	416495	438512	431205	459993	405066	411110	364272	348844	491404	458997	387287	356276	320496	0.135464	-0.154473	-0.577978	-0.312504
P27816_933-P27816_938	P27816	933	P27816	938	MAP4	MAP4	cross-link	Intra-protein	17	4.26692e+06	7.40269e+06	4.47244e+06	7.28284e+06	6.86014e+06	8.54257e+06	6.67569e+06	5.01736e+06	1470912	5.67239e+06	7.64714e+06	3.20023e+06	4.38021e+06	5.7988e+06	1.26791e+07	4.82155e+06	4.5134e+06	4.86899e+06	8.09101e+06	8.1456e+06	4.47244e+06	7.39851e+06	7.2306e+06	9.48909e+06	1.0283e+07	9.78275e+06	6.11896e+06	6.39247e+06	8.8378e+06	6.04104e+06	6.55755e+06	1.07845e+07	1.31545e+07	7.08203e+06	8.48698e+06	7.85813e+06	-0.00562233	0.00407793	-0.860879	-0.134707
P30040_237-P30040_230	P30040	237	P30040	230	ERP29	ERP29	cross-link	Intra-protein	17	1.06658e+07	2.35221e+07	8.98355e+06	1.2239e+07	1.08135e+07	8.87276e+06	6.37397e+06	7.33529e+06	1435693	4.43311e+06	1.26211e+07	4.80791e+06	7.49446e+06	6.16904e+06	8483291	6.35017e+06	5.45021e+06	6.23937e+06	2.02248e+07	2.58827e+07	8.98355e+06	1.24334e+07	1.13974e+07	9.85586e+06	9.81822e+06	1.43022e+07	5.97245e+06	4.99587e+06	1.45862e+07	9.07585e+06	1.12199e+07	1.14731e+07	8.80134e+06	9.32732e+06	1.02486e+07	1.00698e+07	0.802908	1.15877	-0.367858	0.101008
P31153_88-P31153_81	P31153	88	P31153	81	MAT2A	MAT2A	cross-link	Intra-protein	17	903995	2.04658e+06	3.66198e+06	3.31887e+06	3.29901e+06	2.26846e+06	1.46444e+06	1.29319e+06	552159	2.4554e+06	2.7124e+06	1.60292e+06	1.87997e+06	1.58072e+06	2.78199e+06	1.76824e+06	1.30248e+06	1.73212e+06	1.71417e+06	2.25197e+06	3.66198e+06	3.37158e+06	3.47717e+06	2.5198e+06	2.25577e+06	2.52144e+06	2.29697e+06	2.7671e+06	3.13472e+06	3.02581e+06	2.81447e+06	2.93979e+06	2.88629e+06	2.59724e+06	2.44919e+06	2.7955e+06	-0.681364	-0.287689	0.413747	0.29455
P33176_656-P33176_726	P33176	656	P33176	726	KIF5B	KIF5B	cross-link	Intra-protein	17	1.84446e+06	3.32133e+06	4.32288e+06	3.18086e+06	3.04691e+06	3.67608e+06	3.74642e+06	2.3967e+06	998812	5.10737e+06	5.95955e+06	2.5095e+06	3.26306e+06	2.42599e+06	5.60101e+06	2.42612e+06	2.97527e+06	2.11008e+06	3.49751e+06	3.65464e+06	4.32288e+06	3.23139e+06	3.21145e+06	4.08339e+06	5.77084e+06	4.67303e+06	4.15504e+06	5.75572e+06	6.88745e+06	4.73717e+06	4.88508e+06	4.51182e+06	5.811e+06	3.56356e+06	5.59468e+06	3.40549e+06	-0.376931	-0.313529	-0.0712652	-0.491106
P34932_679-P34932_686	P34932	679	P34932	686	HSPA4	HSPA4	loop-link	Intra-protein	17	2.90929e+06	4.10657e+06	2.30017e+06	3.5137e+06	3.38754e+06	3.23956e+06	2.38196e+06	2.5074e+06	822961	4.08262e+06	3.26282e+06	2.26733e+06	2.60733e+06	1.69701e+06	2.80052e+06	2.2049e+06	1.98778e+06	2.44919e+06	5.51665e+06	4.51869e+06	2.30017e+06	3.56951e+06	3.57047e+06	3.59851e+06	3.66908e+06	4.88888e+06	3.4235e+06	4.60088e+06	3.77084e+06	4.28002e+06	3.9034e+06	3.15607e+06	2.90551e+06	3.23862e+06	3.73781e+06	3.95278e+06	0.533552	0.245664	-0.728498	-0.0945161
P35579_14-P35579_29	P35579	14	P35579	29	MYH9	MYH9	loop-link	Intra-protein	17	1.1167e+06	1.91276e+06	1.2309e+06	1350756	1.19576e+06	1.31402e+06	1.11119e+06	854693	404757	1.13432e+06	1.50324e+06	913284	1.24461e+06	1237127	1.29567e+06	1.3427e+06	941989	904124	2.11751e+06	2.10472e+06	1.2309e+06	1.37221e+06	1.26033e+06	1.45962e+06	1.71163e+06	1.66646e+06	1.68378e+06	1.27831e+06	1.73729e+06	1.724e+06	1.86329e+06	2.30079e+06	1.34425e+06	1.9722e+06	1.77131e+06	1.45918e+06	0.342625	0.333887	-0.440033	-0.28324
P35579_1614-P35579_1620	P35579	1614	P35579	1620	MYH9	MYH9	loop-link	Intra-protein	17	1.98172e+06	322666	1.93151e+06	1.75278e+06	1.64433e+06	1.99551e+06	841158	528532	329432	734159	1.36992e+06	177889	238763	192945	1.20564e+06	1.43504e+06	148849	146371	3.75777e+06	355047	1.93151e+06	1.78062e+06	1.73312e+06	2.21662e+06	1.29569e+06	1.03052e+06	1.37043e+06	827356	1.58322e+06	335800	357449	358836	1.25084e+06	2.10783e+06	279896	236230	1.56828	-1.83551	0.608134	0.490786
P41252_375-P41252_382	P41252	375	P41252	382	IARS1	IARS1	cross-link	Intra-protein	17	4.74981e+06	11205150	1.30387e+07	1.24127e+07	1.24815e+07	1.09335e+07	7.44395e+06	5.27629e+06	1.96414e+06	1.25844e+07	7.83997e+06	5.90302e+06	7.26567e+06	3.99864e+06	1.11058e+07	5948300	5.8262e+06	6.9448e+06	9.00669e+06	1.23297e+07	1.30387e+07	1.26099e+07	1.31555e+07	1.21449e+07	1.14664e+07	1.02876e+07	8.17078e+06	1.41819e+07	9.06066e+06	1.11431e+07	1.08773e+07	7.4366e+06	1.15222e+07	8.73704e+06	1.09556e+07	1.12083e+07	-0.283565	0.169498	0.250165	0.20192
P49755_127-P49755_133	P49755	127	P49755	133	TMED10	TMED10	loop-link	Intra-protein	17	493476	1.16573e+06	996791	945296	899026	777620	519740	405174	235035	809517	770335	521741	616036	481776	806901	747375	521956	675882	935740	1.28272e+06	996791	960310	947575	863780	800587	790000	977739	912281	890276	984887	922259	895998	837153	1.09777e+06	981484	1.09082e+06	-0.0275594	0.427465	0.0636241	0.00983421
P50990_528-P50990_534	P50990	528	P50990	534	CCT8	CCT8	loop-link	Intra-protein	17	1.65348e+06	2.96439e+06	2.448e+06	2.61561e+06	2.44909e+06	2.36462e+06	1.93553e+06	1.6845e+06	805550	2.07241e+06	2.61739e+06	1.60415e+06	2.00055e+06	1.60754e+06	2.50963e+06	1.93025e+06	1.42762e+06	1.55001e+06	3.13537e+06	3.26188e+06	2.448e+06	2.65716e+06	2.58134e+06	2.62662e+06	2.98141e+06	3.28441e+06	3.35107e+06	2.33549e+06	3.02492e+06	3.02814e+06	2.995e+06	2.98967e+06	2.60372e+06	2.83521e+06	2.68449e+06	2.50158e+06	0.136957	0.194027	-0.220074	-0.101795
P51858_148-P51858_155	P51858	148	P51858	155	HDGF	HDGF	cross-link	Intra-protein	17	6.3851e+06	7.87641e+06	1.81178e+07	1.27882e+07	1.3263e+07	1.20679e+07	9.3866e+06	6.07222e+06	1.85492e+06	1.07518e+07	1.00634e+07	7.56513e+06	1.0044e+07	8.19151e+06	15576041	6.06923e+06	7.27126e+06	6.17388e+06	1.21076e+07	8.66685e+06	1.81178e+07	1.29914e+07	1.39792e+07	1.34051e+07	1.44587e+07	1.18395e+07	7.71642e+06	1.21166e+07	1.16303e+07	1.42806e+07	1.50368e+07	1.52344e+07	1.616e+07	8.91467e+06	1.36729e+07	9.96412e+06	-0.0795649	-0.561893	0.501938	0.0220787
P52272_48-P52272_52	P52272	48	P52272	52	HNRNPM	HNRNPM	cross-link	Intra-protein	17	4.70607e+06	1.20542e+07	7.08447e+06	9.65772e+06	8.85979e+06	7.58555e+06	4.86481e+06	4.02655e+06	1.8954e+06	3.49005e+06	6.12524e+06	3.03122e+06	3985882	4.20006e+06	4.96763e+06	4.29661e+06	3.96539e+06	4.88043e+06	8.92375e+06	1.32639e+07	7.08447e+06	9.81112e+06	9.33823e+06	8.42603e+06	7.49357e+06	7.85089e+06	7.88481e+06	3.93309e+06	7.07893e+06	5.72201e+06	5.96721e+06	7.8112e+06	5.15388e+06	6.311e+06	7.4565e+06	7.8766e+06	0.225472	0.797253	-0.10752	0.362239
P55072_18-P55072_60	P55072	18	P55072	60	VCP	VCP	cross-link	Intra-protein	17	2.73807e+06	3.32131e+06	8.96122e+06	3.31148e+06	3.54824e+06	2.74394e+06	2.34671e+06	2.79056e+06	1.21858e+06	6.82658e+06	5.73674e+06	3.73072e+06	4.47124e+06	5.07438e+06	3.96599e+06	4.06376e+06	3.52122e+06	3.64988e+06	5.19198e+06	3.65462e+06	8.96122e+06	3.36408e+06	3.73985e+06	3.04797e+06	3.61478e+06	5.44097e+06	5.06927e+06	7.69318e+06	6.62996e+06	7.04244e+06	6.69384e+06	9.43725e+06	4.11469e+06	5.96898e+06	6.62128e+06	5.8906e+06	-0.128717	-0.635278	0.658695	-0.75479
P62249_109-P62249_105	P62249	109	P62249	105	RPS16	RPS16	cross-link	Intra-protein	17	2.92671e+06	4.95542e+06	8597132	7.19002e+06	7.40908e+06	6.39401e+06	3.83806e+06	2.53199e+06	2.32582e+06	1.30715e+07	6060190	4.0326e+06	4.986e+06	2.77111e+06	7.98246e+06	3887402	2.69623e+06	3.73822e+06	5.54968e+06	5.45272e+06	8597132	7.30422e+06	7.80919e+06	7.10247e+06	5.912e+06	4.93682e+06	9.67534e+06	1.47308e+07	7.00376e+06	7.61231e+06	7.46447e+06	5.15367e+06	8.28174e+06	5.70993e+06	5.06998e+06	6.03316e+06	-0.373358	-0.398786	0.258093	0.0229685
P62277_34-P62277_70	P62277	34	P62277	70	RPS13	RPS13	cross-link	Intra-protein	17	3.32503e+06	7.32411e+06	7299232	7.81032e+06	6.98231e+06	7.24051e+06	4.38904e+06	3.42508e+06	1.49104e+06	5.60285e+06	5.84806e+06	3.22915e+06	4.65737e+06	3.79505e+06	6.14756e+06	3.98032e+06	3.04605e+06	3.89767e+06	6.305e+06	8.05913e+06	7299232	7.93437e+06	7.35937e+06	8.04276e+06	6.7607e+06	6.67816e+06	6.20271e+06	6.3141e+06	6.7586e+06	6.09564e+06	6.97249e+06	7.05797e+06	6.37804e+06	5.84642e+06	5.72778e+06	6.29051e+06	-0.105298	0.248831	0.105952	0.226323
P67809_304-P67809_296	P67809	304	P67809	296	YBX1	YBX1	cross-link	Intra-protein	17	227639	295013	374353	400951	405637	446332	311808	281599	285776	518969	575127	319306	372898	241822	435553	311363	245334	236381	431653	324620	374353	407319	427542	495786	480296	549056	1.18882e+06	584850	664675	602752	558261	449737	451883	457340	461324	381498	-0.258082	-0.669205	-0.463555	-0.341795
Q02790_313-Q02790_274	Q02790	313	Q02790	274	FKBP4	FKBP4	cross-link	Intra-protein	17	1.03576e+06	1.89578e+06	2.21891e+06	1.60287e+06	1521233	1.39797e+06	984083	1.37397e+06	417856	1.58467e+06	2.03432e+06	842156	1.08033e+06	864129	1.87187e+06	1.42529e+06	1.00082e+06	983455	1.96402e+06	2.08603e+06	2.21891e+06	1.62833e+06	1.60338e+06	1.55287e+06	1.51584e+06	2.67895e+06	1.73827e+06	1.78584e+06	2.35106e+06	1.58973e+06	1.61734e+06	1.60709e+06	1.94205e+06	2.09351e+06	1.88195e+06	1.58721e+06	0.0801312	0.167078	0.256169	-0.190288
Q06830_178-Q06830_185	Q06830	178	Q06830	185	PRDX1	PRDX1	loop-link	Intra-protein	17	1.58253e+06	2.37442e+06	1.50204e+06	1.74567e+06	1.71159e+06	1.55731e+06	1.59585e+06	1.20191e+06	368500	1010926	1.64145e+06	857555	1.19668e+06	908735	1.60226e+06	1.0154e+06	796170	857784	3.00082e+06	2.61271e+06	1.50204e+06	1.7734e+06	1.80402e+06	1.72986e+06	2.45819e+06	2.34346e+06	1.53295e+06	1.13926e+06	1.89702e+06	1.6188e+06	1.79154e+06	1.69005e+06	1.66233e+06	1.49146e+06	1.49712e+06	1.38439e+06	0.71398	0.514165	-0.28446	-0.0448643
Q09666_2603-Q09666_2609	Q09666	2603	Q09666	2609	AHNAK	AHNAK	loop-link	Intra-protein	17	339930	468717	504743	457780	438591	846464	836235	405574	299267	1.08494e+06	871523	543943	680890	489343	996168	1.11946e+06	575417	572033	644582	515756	504743	465051	462276	940253	1.2881e+06	790780	1.24494e+06	1.22267e+06	1.00722e+06	1.0268e+06	1.01935e+06	910071	1.03352e+06	1.6443e+06	1.08201e+06	923213	-0.527628	-0.849303	-0.880443	-0.998602
Q13085_1316-Q13085_1363	Q13085	1316	Q13085	1363	ACACA	ACACA	cross-link	Intra-protein	17	922036	1.90252e+06	3.02307e+06	2.70472e+06	2.84204e+06	2.05995e+06	1.6748e+06	1.23796e+06	810884	3.20793e+06	3.28193e+06	1.44154e+06	1.74111e+06	1.08532e+06	3.41313e+06	2.1847e+06	1.88517e+06	1.87618e+06	1.74838e+06	2.09345e+06	3.02307e+06	2.74768e+06	2.99551e+06	2.2882e+06	2.57979e+06	2.41375e+06	3.37326e+06	3.61516e+06	3.79293e+06	2.72118e+06	2.60659e+06	2.01846e+06	3.54109e+06	3.20895e+06	3.54486e+06	3.02799e+06	-0.706073	-0.446212	0.0839183	-0.0538788
Q13435_268-Q13435_280	Q13435	268	Q13435	280	SF3B2	SF3B2	cross-link	Intra-protein	17	1458070	2.4735e+06	2.77784e+06	2.81434e+06	2.71785e+06	2263282	1.76666e+06	1.48414e+06	932969	2.23572e+06	2.55735e+06	1.49262e+06	1.85059e+06	1.43493e+06	2.80153e+06	1.76833e+06	1.4947e+06	1.66685e+06	2.76482e+06	2.72173e+06	2.77784e+06	2.85904e+06	2.86462e+06	2.51405e+06	2.72129e+06	2.89375e+06	3.88113e+06	2.51954e+06	2.95553e+06	2.81761e+06	2.7705e+06	2.66866e+06	2.90657e+06	2.59738e+06	2.81063e+06	2.69015e+06	-0.0277933	-0.0504543	-0.0210142	0.0205508
Q13564_363-Q13564_317	Q13564	363	Q13564	317	NAE1	NAE1	cross-link	Intra-protein	17	1.51246e+06	3.44007e+06	3.70389e+06	4.13339e+06	3.92504e+06	3043240	2.19528e+06	1.80897e+06	634809	4.49721e+06	2.52417e+06	1.71228e+06	2.12453e+06	1.75521e+06	4.08836e+06	1.86954e+06	1.76852e+06	1.96526e+06	2.86795e+06	3.7853e+06	3.70389e+06	4.19904e+06	4.137e+06	3.38043e+06	3.38152e+06	3.52709e+06	2.64079e+06	5.0681e+06	2.91718e+06	3.23226e+06	3.18061e+06	3.2643e+06	4.24164e+06	2.74603e+06	3.32553e+06	3.17176e+06	-0.282067	0.118319	0.0869533	0.267971
Q14978_118-Q14978_110	Q14978	118	Q14978	110	NOLC1	NOLC1	cross-link	Intra-protein	17	2.83641e+06	4783242	6.05925e+06	6.77612e+06	6.53512e+06	5.28129e+06	3.92587e+06	3.67899e+06	1.97635e+06	5.31917e+06	6818922	2.91812e+06	3.57447e+06	3.43427e+06	5.82745e+06	5.02934e+06	3.02644e+06	3268260	5.37845e+06	5.26327e+06	6.05925e+06	6.88375e+06	6.88803e+06	5.86645e+06	6.04726e+06	7.17322e+06	8.22157e+06	5.99441e+06	7.88063e+06	5.50852e+06	5.35129e+06	6.387e+06	6.04593e+06	7.38724e+06	5.69091e+06	5.27469e+06	-0.226912	-0.258144	-0.0549633	0.129091
Q15459_80-Q15459_55	Q15459	80	Q15459	55	SF3A1	SF3A1	cross-link	Intra-protein	17	2.26693e+06	5.35163e+06	3.37005e+06	4.02998e+06	4.02634e+06	3.64671e+06	2.11862e+06	2.01429e+06	829395	1.9376e+06	3.03594e+06	1.75205e+06	2.30062e+06	2.13125e+06	2.53255e+06	2.38239e+06	1.89629e+06	2.51887e+06	4.29859e+06	5.8887e+06	3.37005e+06	4.09399e+06	4.24377e+06	4.05077e+06	3.26344e+06	3.92742e+06	3.45026e+06	2.18357e+06	3.50863e+06	3.30734e+06	3.44423e+06	3.96367e+06	2.6275e+06	3.49932e+06	3.56578e+06	4.06525e+06	0.213043	0.667129	-0.138048	0.142687
Q16186_379-Q16186_386	Q16186	379	Q16186	386	ADRM1	ADRM1	loop-link	Intra-protein	17	1.14872e+06	1.97132e+06	2.59265e+06	2.35829e+06	2.28674e+06	2.27404e+06	1.69475e+06	1.28933e+06	705885	2.16634e+06	2.42532e+06	1.36182e+06	1.72197e+06	1.5471e+06	2.53739e+06	1.90641e+06	1.43915e+06	1.63601e+06	2.17822e+06	2.16916e+06	2.59265e+06	2.39574e+06	2.41023e+06	2.52601e+06	2.61053e+06	2.5139e+06	2.93647e+06	2.44135e+06	2.80294e+06	2.5707e+06	2.57794e+06	2.87727e+06	2.63252e+06	2.8002e+06	2.70617e+06	2.64038e+06	-0.24243	-0.248445	0.00884536	-0.105106
Q7L2E3_830-Q7L2E3_838	Q7L2E3	830	Q7L2E3	838	DHX30	DHX30	loop-link	Intra-protein	17	621058	1.03354e+06	894860	1.35298e+06	1.30726e+06	884861	681563	604875	407238	765662	1.26797e+06	569990	674331	775296	1.04048e+06	652857	558894	657607	1.17766e+06	1.13726e+06	894860	1.37446e+06	1.37785e+06	982903	1.04985e+06	1.17937e+06	1.6941e+06	862859	1.46539e+06	1.07596e+06	1.00953e+06	1.44188e+06	1.07949e+06	958936	1.05094e+06	1.06132e+06	0.0221724	-0.0281881	-0.374021	0.245115
Q7Z406_1048-Q7Z406_1298	Q7Z406	1048	Q7Z406	1298	MYH14	MYH14	cross-link	Intra-protein	17	1.12008e+06	1.58481e+06	4.67047e+06	5.97584e+06	4869875	2.82055e+06	1.81127e+06	1.43086e+06	458054	4.97366e+06	3.75873e+06	2.43577e+06	2.54644e+06	2.17264e+06	3.45275e+06	5.20045e+06	2.49023e+06	4.77039e+06	2.12392e+06	1.74385e+06	4.67047e+06	6.07076e+06	5.13286e+06	3.13306e+06	2.79001e+06	2.78986e+06	1.90549e+06	5.60504e+06	4.34396e+06	4.59798e+06	3.81225e+06	4.04064e+06	3.5822e+06	7.63858e+06	4.68263e+06	7.699e+06	-0.998142	-1.28259	0.138698	0.517007
Q7Z406_1325-Q7Z406_1428	Q7Z406	1325	Q7Z406	1428	MYH14	MYH14	cross-link	Intra-protein	17	171237	344103	489563	758818	858775	431275	344625	300297	135517	1.6393e+06	770286	719728	865657	602729	412623	1.48166e+06	643208	657417	324703	378636	489563	770871	905151	479060	530847	585514	563747	1.8474e+06	890219	1.35862e+06	1.29596e+06	1.12095e+06	428093	2.17631e+06	1.20949e+06	1.06102e+06	-1.48993	-1.26823	-0.897554	-0.242559
Q7Z4H8_73-Q7Z4H8_91	Q7Z4H8	73	Q7Z4H8	91	POGLUT3	POGLUT3	cross-link	Intra-protein	17	1.98164e+06	5.69278e+06	5.81357e+06	4.82407e+06	4.54453e+06	3.51199e+06	2.6735e+06	2.51849e+06	1.32925e+06	1.83938e+06	2.30246e+06	2.04945e+06	2.97387e+06	2.06276e+06	9.71845e+06	3.26006e+06	2.5265e+06	3.00327e+06	3.75763e+06	6.26409e+06	5.81357e+06	4.90069e+06	4.78995e+06	3.90111e+06	4.11815e+06	4.91051e+06	5.52966e+06	2.07288e+06	2.66095e+06	3.86874e+06	4.45214e+06	3.83629e+06	1.00828e+07	4.78847e+06	4.75083e+06	4.84702e+06	-0.335496	0.401787	0.294107	0.0476674
Q8N4H5_10-Q8N4H5_17	Q8N4H5	10	Q8N4H5	17	TOMM5	TOMM5	loop-link	Intra-protein	17	398710	783490	843101	766591	738941	591139	451128	379064	346628	742829	632410	420216	546306	405314	956172	525063	535008	593895	756043	862119	843101	778767	778846	656638	694900	739091	1.44196e+06	837127	730876	793238	817867	753796	992020	771228	1.00603e+06	958495	-0.160687	0.0287318	-0.00344883	-0.117963
Q92575_287-Q92575_294	Q92575	287	Q92575	294	UBXN4	UBXN4	loop-link	Intra-protein	17	260348	637669	635863	774557	749920	587915	517987	366870	204057	388100	572591	367346	478646	411017	822556	493585	432778	457420	493678	701663	635863	786860	790417	653056	797887	715316	848873	437367	661744	693435	716574	764401	853395	724992	813794	738237	-0.529607	-0.0223993	-0.164461	0.142929
Q9HC38_205-Q9HC38_185	Q9HC38	205	Q9HC38	185	GLOD4	GLOD4	cross-link	Intra-protein	17	1.88466e+06	2.99088e+06	4.12857e+06	4.53632e+06	4.26202e+06	3.4416e+06	2.56675e+06	1.79255e+06	562926	3.48505e+06	3.22913e+06	1.59607e+06	2.04432e+06	1160980	3.31093e+06	1.41418e+06	1.2617e+06	1.45506e+06	3.57374e+06	3.29103e+06	4.12857e+06	4.60837e+06	4.49218e+06	3.82293e+06	3.95372e+06	3.49508e+06	2.34176e+06	3.92746e+06	3.73191e+06	3.01288e+06	3.06052e+06	2.15917e+06	3.43506e+06	2.0772e+06	2.3725e+06	2.34834e+06	0.104503	-0.0143921	0.312711	0.471326
Q9NZ01_12-Q9NZ01_55	Q9NZ01	12	Q9NZ01	55	TECR	TECR	cross-link	Intra-protein	17	1.74057e+06	8.4512e+06	7.29197e+06	7.17261e+06	6.57678e+06	6388957	4.17335e+06	2.74324e+06	1.34404e+06	4.53709e+06	5.33776e+06	3.16107e+06	3.90849e+06	2.70901e+06	8.71008e+06	3.8132e+06	3.20615e+06	3.68832e+06	3.30051e+06	9.29933e+06	7.29197e+06	7.28653e+06	6.93194e+06	7.09685e+06	6.42846e+06	5.34872e+06	5.59117e+06	5.11305e+06	6.16885e+06	5.96712e+06	5.85135e+06	5.03818e+06	9.03664e+06	5.60094e+06	6.02884e+06	5.95263e+06	-0.931812	0.562626	0.211808	0.210733
Q9UHD8_262-Q9UHD8_490	Q9UHD8	262	Q9UHD8	490	SEPTIN9	SEPTIN9	cross-link	Intra-protein	17	1.58505e+06	3.30477e+06	7.70367e+06	4.32425e+06	4.58904e+06	5.05586e+06	3.61784e+06	2.00071e+06	984018	4.85509e+06	6975588	3.33184e+06	4.41005e+06	3638394	1.10905e+07	5.49496e+06	3.03116e+06	2.96973e+06	3.0056e+06	3.63643e+06	7.70367e+06	4.39294e+06	4.83686e+06	5.61605e+06	5.57278e+06	3.90094e+06	4.09349e+06	5.47141e+06	8.06169e+06	6.28949e+06	6.60222e+06	6.76662e+06	1.15063e+07	8.07116e+06	5.69978e+06	4.79289e+06	-0.970621	-0.69575	0.387273	-0.423086
Q9UHV9_136-Q9UHV9_145	Q9UHV9	136	Q9UHV9	145	PFDN2	PFDN2	loop-link	Intra-protein	17	620434	985675	816309	964860	909675	831372	666187	599187	337016	1.00012e+06	876994	613067	682763	616099	838630	705360	618088	664160	1.17648e+06	1.08459e+06	816309	980186	958799	923488	1.02617e+06	1.16828e+06	1.40198e+06	1.12708e+06	1.01354e+06	1.15728e+06	1.02216e+06	1.14581e+06	870072	1.03605e+06	1.16225e+06	1.0719e+06	0.145699	0.0283779	-0.38159	-0.11765
Q9Y3I0_465-Q9Y3I0_504	Q9Y3I0	465	Q9Y3I0	504	RTCB	RTCB	cross-link	Intra-protein	17	1766257	3.41781e+06	3.88259e+06	4.05372e+06	3.91354e+06	3.79526e+06	2.67458e+06	2.07175e+06	1.12337e+06	2.41431e+06	3.40891e+06	2.0875e+06	2.64099e+06	2.09049e+06	3.70703e+06	2.48185e+06	2.13277e+06	2.54835e+06	3.34921e+06	3.76081e+06	3.88259e+06	4.11811e+06	4.12488e+06	4.21578e+06	4.11981e+06	4.03945e+06	4.67318e+06	2.72079e+06	3.93967e+06	3.94055e+06	3.95379e+06	3.88786e+06	3.84601e+06	3.64542e+06	4.01046e+06	4.11282e+06	-0.222551	-0.0553289	-0.00935339	0.0756085
Q9Y4P3_440-Q9Y4P3_446	Q9Y4P3	440	Q9Y4P3	446	TBL2	TBL2	loop-link	Intra-protein	17	758321	1.40243e+06	1335900	1.45703e+06	1.38647e+06	959440	757700	734917	384000	1.06696e+06	1.23588e+06	748199	929655	818345	1.32715e+06	895322	732461	855787	1.43794e+06	1.54317e+06	1335900	1.48017e+06	1.46135e+06	1.06575e+06	1.16713e+06	1.43293e+06	1.59743e+06	1.20241e+06	1.42831e+06	1.41237e+06	1.39177e+06	1.52194e+06	1.37691e+06	1.31508e+06	1.37732e+06	1.38117e+06	0.0541766	0.156068	-0.0520181	0.0959327
Q9Y617_33-Q9Y617_51	Q9Y617	33	Q9Y617	51	PSAT1	PSAT1	cross-link	Intra-protein	17	888415	1.30502e+06	1.78958e+06	1.88883e+06	1.83211e+06	1.43394e+06	1.03607e+06	982278	408606	2.77186e+06	930585	759431	897379	661856	1.30101e+06	739619	839464	938068	1.68463e+06	1.43599e+06	1.78958e+06	1.91883e+06	1.93105e+06	1.59283e+06	1.59593e+06	1.91523e+06	1.69979e+06	3.12374e+06	1.07548e+06	1.43357e+06	1.34345e+06	1.23091e+06	1.34979e+06	1.08638e+06	1.57852e+06	1.51396e+06	0.0495461	-0.180841	0.136735	0.237341
Q9Y6N5_125-Q9Y6N5_135	Q9Y6N5	125	Q9Y6N5	135	SQOR	SQOR	loop-link	Intra-protein	17	335835	489755	881174	950995	903540	785357	564740	455239	228253	871513	510206	439987	526050	473572	809810	610479	578044	762725	636817	538905	881174	966100	952333	872375	869904	887616	949526	982147	589645	830559	787543	880740	840171	896690	1.08695e+06	1.23097e+06	-0.451994	-0.692841	0.0165553	0.149301
O15212_32-O15212_25	O15212	32	O15212	25	PFDN6	PFDN6	cross-link and loop-link	Intra-protein	16	1.1531e+06	2.00874e+06	2.95162e+06	2.4847e+06	2.41159e+06	2.04384e+06	1.69379e+06	1.41173e+06	702840	2.21962e+06	2.44981e+06	1.4754e+06	1.8661e+06	2.03742e+06	3.11428e+06	1.75927e+06	1.70258e+06	1.3952e+06	2.18652e+06	2.21033e+06	2.95162e+06	2.52417e+06	2.54183e+06	2.2703e+06	2.60905e+06	2.75256e+06	2.9238e+06	2.50139e+06	2.83125e+06	2.7851e+06	2.79371e+06	3.78916e+06	3.23104e+06	2.58407e+06	3.20153e+06	2.25174e+06	-0.314354	-0.298731	0.118514	-0.107185
O00515_193-O00515_199	O00515	193	O00515	199	LAD1	LAD1	loop-link	Intra-protein	16	891253	1.62368e+06	1.28247e+06	1.47382e+06	1.36147e+06	1484487	1.19895e+06	1.15322e+06	446189	1.15007e+06	1.67104e+06	1.24859e+06	1.67114e+06	1.10509e+06	1.61242e+06	1.10026e+06	1.0026e+06	1.1519e+06	1.69001e+06	1.78662e+06	1.28247e+06	1.49723e+06	1.43499e+06	1.64897e+06	1.84681e+06	2.24852e+06	1.85614e+06	1.29606e+06	1.93122e+06	2.35696e+06	2.50184e+06	2.05522e+06	1.67288e+06	1.61609e+06	1.88529e+06	1.85907e+06	-0.0939165	-0.0137143	-0.492027	-0.26865
O00515_211-O00515_217	O00515	211	O00515	217	LAD1	LAD1	loop-link	Intra-protein	16	767944	1.40914e+06	990536	1.04397e+06	941935	1.08118e+06	941769	910513	355336	896555	1.27046e+06	889230	1.13747e+06	867744	1.27524e+06	820370	803393	866388	1.45619e+06	1.55056e+06	990536	1.06055e+06	992801	1.20097e+06	1.45066e+06	1.7753e+06	1.47819e+06	1.01037e+06	1.46827e+06	1.67859e+06	1.70288e+06	1.61382e+06	1.32306e+06	1.20498e+06	1.5107e+06	1.39828e+06	0.075982	0.166567	-0.479937	-0.38141
O15144_179-O15144_186	O15144	179	O15144	186	ARPC2	ARPC2	loop-link	Intra-protein	16	153473	176987	479853	353951	380031	334497	360546	199895	174373	1.11111e+06	650449	390876	440896	303782	1.03251e+06	380071	330920	196110	291018	194749	479853	359573	400553	371559	555371	389752	725389	1.25216e+06	751724	737853	660059	564969	1.07123e+06	558259	622261	316505	-0.975863	-1.55536	-0.25438	-0.670688
O15382_321-O15382_353	O15382	321	O15382	353	BCAT2	BCAT2	cross-link	Intra-protein	16	7.4793e+06	2.93157e+07	1.98927e+07	1.38058e+07	1.31336e+07	18121887	1.24034e+07	6.74224e+06	2.8334e+06	8.83279e+06	7.51089e+06	4.98051e+06	6.27466e+06	8.13215e+06	1.21246e+07	5.88416e+06	6.72153e+06	8416671	1.41824e+07	3.22577e+07	1.98927e+07	1.40251e+07	1.38429e+07	2.01298e+07	1.91057e+07	1.31459e+07	1.17869e+07	9.95407e+06	8.68034e+06	9.40166e+06	9.39371e+06	1.5124e+07	1.25791e+07	8.64283e+06	1.26391e+07	1.35838e+07	-0.0173278	1.16822	0.470808	-0.0334163
O43707_323-O43707_331	O43707	323	O43707	331	ACTN4	ACTN4	loop-link	Intra-protein	16	328753	444558	576660	505868	468073	620966	450807	314725	331596	478281	413251	273210	354347	284216	782317	554228	375922	490096	623389	489172	576660	513903	493350	689769	694406	613645	1.37943e+06	538996	477594	515736	530488	528580	811647	814068	706882	790972	-0.0712028	-0.420992	-0.183615	-0.34984
O60506_111-O60506_117	O60506	111	O60506	117	SYNCRIP	SYNCRIP	loop-link	Intra-protein	16	356238	876446	1.25171e+06	1099569	1.15778e+06	988664	672452	575537	317170	963811	657178	505342	648795	499658	1.00455e+06	641562	539814	609693	675506	964403	1.25171e+06	1.11703e+06	1.2203e+06	1.09821e+06	1.03582e+06	1.12217e+06	1.31942e+06	1.08616e+06	759501	953930	971303	929255	1.04221e+06	942346	1.01506e+06	983992	-0.604577	-0.0909105	0.285281	0.121055
O60610_954-O60610_1103	O60610	954	O60610	1103	DIAPH1	DIAPH1	cross-link	Intra-protein	16	349461	387029	612861	420971	387615	437560	392192	301128	131423	534501	450341	347452	367605	321006	620294	544621	337725	399120	662655	425870	612861	427658	408547	486042	604117	587134	546718	602354	520459	655883	550337	597002	643550	799956	635058	644146	0.19631	-0.441538	0.0836103	-0.435492
O75844_429-O75844_470	O75844	429	O75844	470	ZMPSTE24	ZMPSTE24	cross-link	Intra-protein	16	2.63485e+06	4.30341e+06	4.60142e+06	5.67583e+06	5.21141e+06	3.831e+06	2.87654e+06	1.88099e+06	1.05939e+06	2.77283e+06	5.28045e+06	2.44922e+06	3.12016e+06	2.71019e+06	3.03692e+06	2.85543e+06	2.87477e+06	2.86943e+06	4.99625e+06	4.73528e+06	4.60142e+06	5.76598e+06	5.49284e+06	4.25547e+06	4.43091e+06	3.66752e+06	4.40705e+06	3.12483e+06	6.10261e+06	4.62337e+06	4.67114e+06	5.04035e+06	3.15078e+06	4.19414e+06	5.4057e+06	4.63101e+06	0.110584	0.0331886	-0.00818268	0.317305
O95359_447-O95359_458	O95359	447	O95359	458	TACC2	TACC2	loop-link	Intra-protein	16	85376.3	116832	123023	106465	110515	141496	107125	84826.2	47286	144891	91378.8	74375.5	91249.9	73748.1	139715	80169.3	90665.7	92312.6	161892	128557	123023	108156	116483	157174	165012	165392	196709	163285	105606	140398	136609	137155	144953	117755	170487	148985	0.171399	-0.16123	-0.224709	-0.410519
P00558_291-P00558_297	P00558	291	P00558	297	PGK1	PGK1	loop-link	Intra-protein	16	697244	677583	1.57359e+06	876081	849854	824208	739450	524309	215143	839256	707685	467969	540211	540848	714236	692231	569030	676772	1.32213e+06	745582	1.57359e+06	889996	895748	915530	1.13902e+06	1.02229e+06	894988	945795	817871	883381	808743	1.00586e+06	741014	1.01677e+06	1.07e+06	1.09225e+06	0.420558	-0.405864	0.67176	-0.150433
P04843_564-P04843_592	P04843	564	P04843	592	RPN1	RPN1	cross-link	Intra-protein	16	5.96079e+06	1.74351e+07	1.4336e+07	1.73749e+07	1.66537e+07	1.0822e+07	8.10723e+06	5.18217e+06	3.62043e+06	8.70973e+06	1.19419e+07	6.0491e+06	7.71195e+06	7.77206e+06	14374331	9.38881e+06	7.60502e+06	8.49793e+06	1.1303e+07	1.91848e+07	1.4336e+07	1.76509e+07	1.7553e+07	1.20211e+07	1.24881e+07	1.01041e+07	1.50609e+07	9.81539e+06	1.38013e+07	1.14188e+07	1.15455e+07	1.44543e+07	1.49132e+07	1.37906e+07	1.43005e+07	1.37149e+07	-0.282474	0.480785	0.0604667	0.360564
P05787_285-P05787_483	P05787	285	P05787	483	KRT8	KRT8	cross-link	Intra-protein	16	356998	547449	493733	402802	366881	410034	280352	285801	239635	622713	422558	403696	539188	356076	375785	519515	243806	256140	676948	602388	493733	409200	386694	455466	431844	557250	996878	701763	488350	762053	807211	662224	389874	763079	458452	413388	0.220673	0.0523222	-0.234639	-0.505565
P05787_472-P05787_483	P05787	472	P05787	483	KRT8	KRT8	cross-link	Intra-protein	16	1.15857e+06	1.73318e+06	1.27568e+06	980912	893888	931269	644768	718965	789524	1.82873e+06	1.01986e+06	1153464	1.64047e+06	978425	838257	1.49809e+06	520360	505223	2.19691e+06	1.90711e+06	1.27568e+06	996492	942160	1.03445e+06	993175	1.40182e+06	3.2844e+06	2.06088e+06	1.17866e+06	2.17738e+06	2.45592e+06	1.81966e+06	869685	2.20045e+06	978484	815386	0.468028	0.263942	-0.316178	-0.672518
P06748_150-P06748_202	P06748	150	P06748	202	NPM1	NPM1	cross-link	Intra-protein	16	1138255	1.65962e+06	2.47928e+06	2.25798e+06	2.26759e+06	2140602	1.4863e+06	1.55651e+06	843849	2.06405e+06	2.53518e+06	1.60442e+06	2.00533e+06	1.48433e+06	2.14407e+06	2.37495e+06	1.34561e+06	1.38692e+06	2.15838e+06	1.82617e+06	2.47928e+06	2.29384e+06	2.39004e+06	2.37778e+06	2.28944e+06	3.03484e+06	3.51039e+06	2.32607e+06	2.9299e+06	3.02865e+06	3.00215e+06	2.76052e+06	2.22446e+06	3.4884e+06	2.53027e+06	2.23837e+06	-0.271301	-0.51243	-0.0713323	-0.183487
P07355_119-P07355_286	P07355	119	P07355	286	ANXA2	ANXA2	cross-link	Intra-protein	16	7.33337e+06	2.48654e+06	3.85322e+06	2.55732e+06	2.5643e+06	9.06316e+06	8.3572e+06	3.27568e+06	2.20933e+06	1.4468e+07	7.90908e+06	4.12034e+06	4.44494e+06	2.961e+06	4.33237e+06	9.97186e+06	5.56686e+06	8.86502e+06	1.39057e+07	2.73607e+06	3.85322e+06	2.59794e+06	2.70278e+06	1.00674e+07	1.28731e+07	6.38686e+06	9.19077e+06	1.63046e+07	9.14052e+06	7.77793e+06	6.65446e+06	5.50682e+06	4.49479e+06	1.4647e+07	1.04679e+07	1.43074e+07	0.704352	-1.64114	-1.14719	-1.71589
P07900_573-P07900_585	P07900	573	P07900	585	HSP90AA1	HSP90AA1	cross-link	Intra-protein	16	4.55144e+06	5.78755e+06	1.1137e+07	8.74614e+06	7.39307e+06	5.44088e+06	4.63592e+06	4.74122e+06	1737394	9.76421e+06	5.08062e+06	3.5267e+06	4.27048e+06	3.3672e+06	6.70293e+06	4.8355e+06	3.04111e+06	3.04213e+06	8.63052e+06	6.36836e+06	1.1137e+07	8.88506e+06	7.79231e+06	6.04373e+06	7.14099e+06	9.24434e+06	7.22752e+06	1.10037e+07	5.87167e+06	6.65732e+06	6.39329e+06	6.26226e+06	6.95424e+06	7.10253e+06	5.71849e+06	4.90974e+06	0.220374	-0.218152	0.58822	0.262307
P09429_82-P09429_7	P09429	82	P09429	7	HMGB1	HMGB1	cross-link	Intra-protein	16	1.22691e+06	2.68821e+06	3.05864e+06	2.90903e+06	2.74607e+06	2.48618e+06	1.95021e+06	1.77798e+06	521099	1.47916e+06	2.36968e+06	1.62325e+06	2.33894e+06	1.89331e+06	3.59772e+06	1.9418e+06	1.44523e+06	1.39476e+06	2.3265e+06	2.95799e+06	3.05864e+06	2.95524e+06	2.89437e+06	2.76165e+06	3.00403e+06	3.46667e+06	2.16776e+06	1.66694e+06	2.73864e+06	3.06419e+06	3.5016e+06	3.52115e+06	3.73261e+06	2.85218e+06	2.71761e+06	2.25103e+06	-0.302296	0.0441595	0.0924343	0.0428163
P10809_473-P10809_125	P10809	473	P10809	125	HSPD1	HSPD1	cross-link	Intra-protein	16	7.22724e+06	16060222	7.20582e+06	1.07718e+07	9.84863e+06	7.79472e+06	5.80775e+06	6.03628e+06	2.04573e+06	5.41887e+06	5.11744e+06	2.61377e+06	3.64335e+06	4.89617e+06	1.11829e+07	5623379	4.6496e+06	5.33337e+06	1.37044e+07	1.7672e+07	7.20582e+06	1.09429e+07	1.03805e+07	8.65837e+06	8.94602e+06	1.17694e+07	8.51017e+06	6.10676e+06	5.91423e+06	4.93399e+06	5.45441e+06	9.10581e+06	1.16022e+07	8.25979e+06	8.74309e+06	8.60761e+06	0.566967	0.933786	-0.360442	0.242322
P11142_159-P11142_512	P11142	159	P11142	512	HSPA8	HSPA8	cross-link	Intra-protein	16	2.22734e+06	3.71614e+06	5.41229e+06	4.06959e+06	4.16745e+06	4.73416e+06	3.28071e+06	2.125e+06	1.98462e+06	5.50647e+06	5.92164e+06	2.55158e+06	3.15632e+06	2.37193e+06	5.39025e+06	3.36026e+06	2.25912e+06	2.76358e+06	4.22353e+06	4.08907e+06	5.41229e+06	4.13423e+06	4.3925e+06	5.25871e+06	5.05348e+06	4.14328e+06	8.25597e+06	6.20549e+06	6.84363e+06	4.81659e+06	4.72529e+06	4.41127e+06	5.59234e+06	4.93566e+06	4.24804e+06	4.46018e+06	-0.262612	-0.309287	0.0951783	-0.293444
P13667_111-P13667_119	P13667	111	P13667	119	PDIA4	PDIA4	loop-link	Intra-protein	16	245204	338447	458781	435616	414758	385099	286884	219570	135388	371234	334071	210593	272807	222624	462529	284627	261491	270360	464960	372412	458781	442535	437156	427768	441905	428113	563213	418361	386086	397535	408416	414033	479870	418068	491707	436338	0.0855801	-0.234626	0.0662804	0.0142648
P16435_311-P16435_273	P16435	311	P16435	273	POR	POR	cross-link	Intra-protein	16	1.89208e+06	2.40535e+06	2.91777e+06	3.49488e+06	3.42576e+06	3.27102e+06	2.38746e+06	2058426	982054	3.9516e+06	5.13618e+06	2.69377e+06	3.2332e+06	2.0109e+06	6.22028e+06	3.60932e+06	2.66357e+06	3.20315e+06	3.5878e+06	2.64674e+06	2.91777e+06	3.55039e+06	3.61076e+06	3.63345e+06	3.67755e+06	4.01348e+06	4.08532e+06	4.45324e+06	5.93588e+06	5.085e+06	4.84039e+06	3.73983e+06	6.45349e+06	5.30148e+06	5.00857e+06	5.16962e+06	-0.267018	-0.705898	-0.565253	-0.282138
P16949_119-P16949_100	P16949	119	P16949	100	STMN1	STMN1	cross-link	Intra-protein	16	3.27476e+06	4.99687e+06	3.37999e+06	3.95993e+06	3.62338e+06	4.0897e+06	3.5069e+06	3.30914e+06	801643	1.9649e+06	2.74147e+06	1.98222e+06	2.86438e+06	3.31222e+06	3.71882e+06	2.10394e+06	1494250	1.4614e+06	6.20966e+06	5.49834e+06	3.37999e+06	4.02283e+06	3.81905e+06	4.54284e+06	5.40189e+06	6.4521e+06	3.33481e+06	2.21433e+06	3.16832e+06	3.74181e+06	4.28822e+06	6.16001e+06	3.85824e+06	3.09033e+06	2.80978e+06	2.35858e+06	0.588156	0.412637	-0.28934	-0.0381486
P19338_132-P19338_124	P19338	132	P19338	124	NCL	NCL	cross-link	Intra-protein	16	3630288	6.19511e+06	4.41975e+06	6.21967e+06	5.51981e+06	5.04714e+06	4.12895e+06	3.58196e+06	1.58715e+06	2.92952e+06	5.44464e+06	2.81995e+06	3.54312e+06	4.09679e+06	5.84642e+06	4.4516e+06	3.33001e+06	3.67957e+06	6.88383e+06	6.81682e+06	4.41975e+06	6.31846e+06	5.81789e+06	5.60636e+06	6.36007e+06	6.98402e+06	6.6025e+06	3.30141e+06	6.29237e+06	5.3232e+06	5.30436e+06	7.61915e+06	6.06561e+06	6.53865e+06	6.26174e+06	5.93852e+06	0.192187	0.178076	-0.44706	0.0685482
P19338_610-P19338_577	P19338	610	P19338	577	NCL	NCL	cross-link	Intra-protein	16	800834	900219	2.28649e+06	2.55708e+06	2.57773e+06	1.65055e+06	1.15181e+06	908738	709825	2413412	1.5874e+06	831906	928705	921696	2.06498e+06	1.35609e+06	931731	1.0267e+06	1.51856e+06	990562	2.28649e+06	2.59769e+06	2.71693e+06	1.83344e+06	1.77421e+06	1.77184e+06	2.95286e+06	2.71978e+06	1.83456e+06	1.57038e+06	1.39035e+06	1.71415e+06	2.1424e+06	1.99187e+06	1.75202e+06	1.65701e+06	-0.365495	-0.981878	0.224938	0.409033
P22626_120-P22626_17	P22626	120	P22626	17	HNRNPA2B1	HNRNPA2B1	cross-link	Intra-protein	16	1.03322e+06	1.45333e+06	2.76124e+06	2.19212e+06	2.18355e+06	1.82002e+06	1.4282e+06	1.27619e+06	717142	2.48574e+06	1.68504e+06	1.15999e+06	1.42188e+06	1.0158e+06	2.09717e+06	1.422e+06	1.09353e+06	1.12051e+06	1.95921e+06	1.59918e+06	2.76124e+06	2.22694e+06	2.30146e+06	2.02168e+06	2.19994e+06	2.48828e+06	2.9833e+06	2.80129e+06	1.94741e+06	2.18971e+06	2.12869e+06	1.88916e+06	2.1758e+06	2.08867e+06	2.05628e+06	1.80842e+06	-0.168199	-0.461138	0.326842	0.0165872
P22626_173-P22626_17	P22626	173	P22626	17	HNRNPA2B1	HNRNPA2B1	cross-link	Intra-protein	16	1.66471e+06	3.31393e+06	4.67398e+06	4.27206e+06	4.05762e+06	3.40715e+06	2.08159e+06	2.02516e+06	1.01802e+06	3.92051e+06	2.87437e+06	1.81176e+06	2041407	1.70915e+06	3.52271e+06	2.68992e+06	1.72313e+06	2.44333e+06	3.15665e+06	3.6465e+06	4.67398e+06	4.33991e+06	4.27674e+06	3.78467e+06	3.2064e+06	3.94861e+06	4.23493e+06	4.41819e+06	3.32191e+06	3.42004e+06	3.05616e+06	3.17864e+06	3.65478e+06	3.95104e+06	3.24016e+06	3.94332e+06	-0.247482	-0.0393649	0.318775	0.211788
P25815_51-P25815_34	P25815	51	P25815	34	S100P	S100P	cross-link	Intra-protein	16	3.82752e+06	2.46767e+07	2.69565e+06	4.36672e+06	2.56129e+06	6.56056e+06	3.63739e+06	3.56993e+06	522853	4.13375e+06	1.30042e+06	2.06674e+06	2.5809e+06	1.57395e+06	2.34075e+06	3.51552e+06	3.61115e+06	7.30536e+06	7.25782e+06	2.71532e+07	2.69565e+06	4.43608e+06	2.6996e+06	7.28746e+06	5.60289e+06	6.96058e+06	2.17506e+06	4.65851e+06	1.5029e+06	3.90137e+06	3.86383e+06	2.92721e+06	2.42851e+06	5.1637e+06	6.7904e+06	1.17902e+07	0.257377	2.16089	-1.17153	-0.452874
P27635_188-P27635_145	P27635	188	P27635	145	RPL10	RPL10	cross-link	Intra-protein	16	874705	1.99474e+06	2.26694e+06	2.23309e+06	2.07828e+06	2.24245e+06	1.68961e+06	1.15355e+06	673813	2.19624e+06	1.9985e+06	1.22037e+06	1.52785e+06	1.30606e+06	2.45226e+06	1.20307e+06	1.22517e+06	1.29027e+06	1.65863e+06	2.19493e+06	2.26694e+06	2.26856e+06	2.19051e+06	2.49091e+06	2.60261e+06	2.24917e+06	2.80305e+06	2.47504e+06	2.30967e+06	2.30367e+06	2.28732e+06	2.42899e+06	2.5442e+06	1.7671e+06	2.30381e+06	2.08239e+06	-0.465615	-0.0614374	-0.0148615	-0.0138338
P27816_283-P27816_290	P27816	283	P27816	290	MAP4	MAP4	loop-link	Intra-protein	16	344968	435842	466015	574956	547084	614344	426798	279570	128287	559466	569321	242217	289298	334356	788641	323445	290432	351207	654136	479582	466015	584088	576627	682413	657423	545100	533670	630488	657964	457231	433105	621828	818208	475086	546127	566818	0.181031	-0.266782	-0.308182	0.0176278
P27816_464-P27816_476	P27816	464	P27816	476	MAP4	MAP4	loop-link	Intra-protein	16	290713	368151	320942	484434	442889	594049	439628	284183	109371	500970	502788	205896	257361	360167	693706	332228	216710	236936	551257	405097	320942	492129	466806	659869	677186	554094	454982	564565	581072	388667	385291	669832	719715	487987	407501	382395	0.113896	-0.330561	-0.666516	-0.0497931
P30050_48-P30050_54	P30050	48	P30050	54	RPL12	RPL12	loop-link	Intra-protein	16	1.25364e+06	2.38011e+06	2.8439e+06	3.06031e+06	2.95428e+06	2.63514e+06	1.4878e+06	1059826	552394	1.6324e+06	1.5911e+06	1.03868e+06	1.28095e+06	1.02664e+06	1.6309e+06	1.19381e+06	1.03245e+06	2.01188e+06	2.37718e+06	2.61897e+06	2.8439e+06	3.10892e+06	3.11381e+06	2.92711e+06	2.29174e+06	2.06643e+06	2.29794e+06	1.83962e+06	1.83883e+06	1.96071e+06	1.91769e+06	1.90932e+06	1.69205e+06	1.75351e+06	1.94142e+06	3.247e+06	0.0356023	0.175354	0.294226	0.422768
P34896_27-P34896_38	P34896	27	P34896	38	SHMT1	SHMT1	loop-link	Intra-protein	16	719865	1.2486e+06	1.38058e+06	1.11849e+06	1.05944e+06	1.21941e+06	891434	791662	287755	784615	920155	557330	726594	528143	1.20338e+06	632628	588717	680972	1.36502e+06	1.3739e+06	1.38058e+06	1.13625e+06	1.11665e+06	1.35452e+06	1.37313e+06	1.54357e+06	1.19705e+06	884218	1.06342e+06	1.05207e+06	1.08777e+06	982231	1.2485e+06	929223	1.10702e+06	1.09903e+06	0.206463	0.215821	0.222814	-0.0581798
P34932_773-P34932_766	P34932	773	P34932	766	HSPA4	HSPA4	cross-link	Intra-protein	16	4.62295e+06	2544826	3.16844e+06	4551353	3.75884e+06	2.98342e+06	2.96838e+06	3.15056e+06	1.00616e+06	5.72691e+06	5.16627e+06	3137674	3.96986e+06	2.30046e+06	4.57277e+06	4.2337e+06	2749109	3.61621e+06	8.76613e+06	2.80022e+06	3.16844e+06	4.62364e+06	3.96183e+06	3.31398e+06	4.57238e+06	6.14289e+06	4.18558e+06	6.45391e+06	5.97066e+06	5.92296e+06	5.94323e+06	4.27836e+06	4.74421e+06	6.21859e+06	5.16942e+06	5.83626e+06	0.777164	-0.869239	-0.691005	-0.145746
P35579_1024-P35579_1274	P35579	1024	P35579	1274	MYH9	MYH9	cross-link	Intra-protein	16	2.59306e+06	2.3227e+06	3.99546e+06	4.03553e+06	3.71335e+06	3.45477e+06	3.36047e+06	1.44628e+06	1.11427e+06	6.56015e+06	6.77154e+06	3.99509e+06	4.1411e+06	4.2818e+06	4.29876e+06	6.124e+06	3.4637e+06	2.42173e+06	4.91702e+06	2.5558e+06	3.99546e+06	4.09963e+06	3.91388e+06	3.83756e+06	5.17634e+06	2.81992e+06	4.63532e+06	7.39292e+06	7.82587e+06	7.54149e+06	6.19959e+06	7.96321e+06	4.45992e+06	8.99511e+06	6.51313e+06	3.90847e+06	-0.128491	-1.0725	-0.427912	-0.390782
P38606_301-P38606_307	P38606	301	P38606	307	ATP6V1A	ATP6V1A	loop-link	Intra-protein	16	221102	338974	450019	424124	406282	359370	272973	235900	121020	437572	398615	221570	265581	225844	411267	269805	241867	260953	419258	372992	450019	430861	428222	399189	420477	459953	503442	493119	460679	418255	397598	420021	426686	396298	454806	421155	-0.0426434	-0.211334	0.0595057	-0.00325806
P45974_318-P45974_406	P45974	318	P45974	406	USP5	USP5	cross-link	Intra-protein	16	326786	470237	1.30502e+06	631133	688728	628083	548762	439071	205289	1.02676e+06	750755	473352	551626	397511	945888	476607	809290	696265	619658	517428	1.30502e+06	641157	725921	697674	845291	856091	853998	1.1571e+06	867648	893542	825832	739283	981351	700055	1.52179e+06	1.12371e+06	-0.508992	-0.769106	0.565534	-0.459786
P49591_62-P49591_55	P49591	62	P49591	55	SARS1	SARS1	cross-link	Intra-protein	16	4.09922e+06	3.73238e+06	7.89123e+06	6.07582e+06	5.26067e+06	6.70548e+06	5.26168e+06	3.2083e+06	1.14831e+06	1.59856e+07	5.70704e+06	2903845	3.19819e+06	1.74748e+06	4.64619e+06	2.72787e+06	4.51328e+06	6.4067e+06	7.77303e+06	4.10694e+06	7.89123e+06	6.17233e+06	5.54476e+06	7.44845e+06	8.10488e+06	6.25547e+06	4.77695e+06	1.80149e+07	6.59562e+06	5.48156e+06	4.78796e+06	3.24993e+06	4.82039e+06	4.00678e+06	8.48676e+06	1.03399e+07	0.175861	-0.744551	0.197633	-0.156802
P51858_138-P51858_146	P51858	138	P51858	146	HDGF	HDGF	loop-link	Intra-protein	16	429501	778697	914048	803579	766918	702699	504324	410149	184959	739759	663030	447893	553773	431590	853276	463603	424726	487992	814429	856844	914048	816343	808334	780558	776841	799699	769425	833667	766264	845483	829047	802664	885267	680954	798654	787577	0.0092439	0.0824874	0.175724	0.0126293
P51858_146-P51858_151	P51858	146	P51858	151	HDGF	HDGF	cross-link	Intra-protein	16	4.95492e+06	5.51172e+06	1.66677e+07	1.10604e+07	1.18168e+07	1.05975e+07	1.16147e+07	6.02697e+06	2.20959e+06	1.37623e+07	1.16716e+07	8.64656e+06	1.13502e+07	8.7367e+06	20232996	6.19e+06	7.88661e+06	4.64335e+06	9.39563e+06	6.06485e+06	1.66677e+07	1.1236e+07	1.24549e+07	1.17717e+07	1.78909e+07	1.17513e+07	9.19184e+06	1.55093e+07	1.34888e+07	1.6322e+07	1.69922e+07	1.62484e+07	2.09916e+07	9.09206e+06	1.483e+07	7.49397e+06	-0.489219	-1.12074	0.337771	-0.231146
P62244_12-P62244_71	P62244	12	P62244	71	RPS15A	RPS15A	cross-link	Intra-protein	16	812117	1317517	1.79152e+06	1.49366e+06	1.3913e+06	1.3197e+06	970415	661712	439635	1.57867e+06	1.33983e+06	759642	947545	746056	1.49927e+06	946840	740306	959993	1.53995e+06	1.44974e+06	1.79152e+06	1.51739e+06	1.46643e+06	1.46592e+06	1.49479e+06	1.29019e+06	1.82887e+06	1.77907e+06	1.54844e+06	1.43397e+06	1.41856e+06	1.3875e+06	1.55548e+06	1.39075e+06	1.39207e+06	1.54935e+06	0.0219829	-0.0651113	0.240283	0.000685208
P82650_81-P82650_123	P82650	81	P82650	123	MRPS22	MRPS22	cross-link	Intra-protein	16	1.93407e+06	3.16108e+06	4.06326e+06	5.10091e+06	5.32168e+06	3.91199e+06	2.49152e+06	2.12205e+06	1.35355e+06	3.44259e+06	3.43544e+06	2995302	3.467e+06	2955822	5067490	2.88345e+06	2.22307e+06	2833079	3.66742e+06	3.47831e+06	4.06326e+06	5.18193e+06	5.60907e+06	4.34544e+06	3.83783e+06	4.13754e+06	5.63072e+06	3.8796e+06	3.97034e+06	5.65421e+06	5.1904e+06	5.49718e+06	5.25748e+06	4.2353e+06	4.18026e+06	4.57235e+06	-0.319684	-0.396061	-0.17181	0.17904
Q01105_68-Q01105_132	Q01105	68	Q01105	132	SET	SET	cross-link	Intra-protein	16	939879	944649	2.33325e+06	1.79347e+06	1.85254e+06	1.87751e+06	1.3494e+06	1.04349e+06	577180	2.71911e+06	2.07552e+06	1.56497e+06	1.81877e+06	1.28748e+06	2.51502e+06	2.09795e+06	1.25565e+06	1.24311e+06	1.78222e+06	1.03945e+06	2.33325e+06	1.82195e+06	1.95258e+06	2.08554e+06	2.07856e+06	2.03458e+06	2.40106e+06	3.06429e+06	2.39868e+06	2.95419e+06	2.72286e+06	2.39444e+06	2.60931e+06	3.08153e+06	2.36113e+06	2.00627e+06	-0.358235	-1.13609	0.0304311	-0.326424
Q02790_274-Q02790_282	Q02790	274	Q02790	282	FKBP4	FKBP4	cross-link	Intra-protein	16	3.58657e+06	8.27417e+06	7.33259e+06	5.4256e+06	4.91301e+06	4.18112e+06	3.3536e+06	5.21283e+06	1.06512e+06	4.81262e+06	6.54483e+06	2.58e+06	3.63791e+06	2.83508e+06	6.4441e+06	4.53366e+06	3.12925e+06	2.52883e+06	6.80093e+06	9.10454e+06	7.33259e+06	5.51178e+06	5.17832e+06	4.64439e+06	5.16575e+06	1.01639e+07	4.43088e+06	5.42356e+06	7.56386e+06	4.87024e+06	5.44627e+06	5.27263e+06	6.6857e+06	6.65918e+06	5.88423e+06	4.08132e+06	0.151415	0.572268	0.260006	-0.151799
Q07666_194-Q07666_185	Q07666	194	Q07666	185	KHDRBS1	KHDRBS1	cross-link	Intra-protein	16	2.62715e+06	6.65645e+06	6.26053e+06	4.56064e+06	4.26055e+06	4.68889e+06	3.11909e+06	3.04928e+06	1.49074e+06	3.07861e+06	4.05204e+06	2.55123e+06	3.10261e+06	2.87149e+06	4.04033e+06	3.43658e+06	2.82637e+06	4.66331e+06	4.98166e+06	7.32446e+06	6.26053e+06	4.63308e+06	4.49063e+06	5.20842e+06	4.80452e+06	5.94543e+06	6.20145e+06	3.46942e+06	4.68294e+06	4.81594e+06	4.64487e+06	5.34035e+06	4.19181e+06	5.04775e+06	5.3147e+06	7.52619e+06	-0.0815424	0.474553	0.248114	-0.1862
Q09666_2342-Q09666_2349	Q09666	2342	Q09666	2349	AHNAK	AHNAK	loop-link	Intra-protein	16	555368	764893	726018	707420	693470	1.39788e+06	1.0815e+06	589960	399386	1.55513e+06	1.19518e+06	714162	812278	654290	1.29896e+06	1.51244e+06	774146	948419	1.0531e+06	841655	726018	718657	730919	1.55277e+06	1.6659e+06	1.15029e+06	1.66144e+06	1.75254e+06	1.38127e+06	1.34812e+06	1.21605e+06	1.21684e+06	1.34766e+06	2.22152e+06	1.4557e+06	1.53067e+06	-0.31438	-0.637723	-0.850947	-0.865649
Q09666_3317-Q09666_3323	Q09666	3317	Q09666	3323	AHNAK	AHNAK	loop-link	Intra-protein	16	503742	790475	712976	692613	665510	1.02823e+06	822456	537804	304104	988443	940647	524297	664268	575318	1.01616e+06	1.05238e+06	658667	759068	955207	869804	712976	703614	701449	1.14216e+06	1.26688e+06	1.0486e+06	1.26506e+06	1.11392e+06	1.08711e+06	989711	994467	1.06997e+06	1.05426e+06	1.54576e+06	1.23855e+06	1.22507e+06	-0.142946	-0.278069	-0.564905	-0.583975
Q10567_282-Q10567_318	Q10567	282	Q10567	318	AP1B1	AP1B1	cross-link	Intra-protein	16	2.62197e+06	3.761e+06	5.02881e+06	4.69015e+06	4.62016e+06	4.68702e+06	3730920	2.57459e+06	1.1285e+06	6.12681e+06	5.84709e+06	3.24682e+06	3.8397e+06	3.16861e+06	5.29141e+06	3315915	3.10197e+06	2.93211e+06	4.97184e+06	4.13843e+06	5.02881e+06	4.76464e+06	4.86966e+06	5.20635e+06	5.74696e+06	5.01987e+06	4.69454e+06	6.90458e+06	6.75748e+06	6.12899e+06	5.74837e+06	5.89293e+06	5.4898e+06	4.87052e+06	5.83293e+06	4.73218e+06	-0.113214	-0.377908	-0.0967768	-0.174625
Q12874_489-Q12874_496	Q12874	489	Q12874	496	SF3A3	SF3A3	cross-link	Intra-protein	16	1.80244e+06	3.75923e+06	4.72783e+06	4.7062e+06	4.9e+06	3.5501e+06	2.37559e+06	1.91067e+06	1.15651e+06	4.61967e+06	3.53472e+06	1.91415e+06	2.26854e+06	1.76232e+06	3.53904e+06	2.17139e+06	1.78311e+06	2.17686e+06	3.41782e+06	4.13649e+06	4.72783e+06	4.78095e+06	5.16461e+06	3.94345e+06	3.65927e+06	3.72538e+06	4.81104e+06	5.20612e+06	4.08508e+06	3.61332e+06	3.39621e+06	3.27754e+06	3.67173e+06	3.18941e+06	3.35295e+06	3.51327e+06	-0.220344	0.0549859	0.247757	0.263876
Q12933_313-Q12933_320	Q12933	313	Q12933	320	TRAF2	TRAF2	loop-link	Intra-protein	16	181117	389210	371484	339988	318099	383891	302129	227811	123535	338583	353759	273389	353695	230417	513004	319822	239290	265239	343437	428270	371484	345388	335277	426426	465387	444180	513905	381564	408840	516074	529512	428525	532238	469765	449959	428074	-0.338814	-0.020339	-0.225557	-0.33064
Q13813_1067-Q13813_1057	Q13813	1067	Q13813	1057	SPTAN1	SPTAN1	cross-link	Intra-protein	16	2.00259e+06	2.89527e+06	3.80512e+06	3817524	3.71332e+06	6.9874e+06	4.70636e+06	1.8894e+06	793972	2.63273e+06	2.48439e+06	2288866	2862049	1.83101e+06	3.52122e+06	3.68313e+06	2.66935e+06	3.20922e+06	3.79734e+06	3.18583e+06	3.80512e+06	3.87816e+06	3.91384e+06	7.76161e+06	7.2495e+06	3.68391e+06	3.3029e+06	2.96694e+06	2.87121e+06	4.32067e+06	4.28474e+06	3.40528e+06	3.65324e+06	5.40989e+06	5.01943e+06	5.17941e+06	-0.184723	-0.438045	-0.181773	-0.154342
Q13813_1131-Q13813_1138	Q13813	1131	Q13813	1138	SPTAN1	SPTAN1	cross-link	Intra-protein	16	783194	904140	1.19714e+06	1.16915e+06	1.11519e+06	2.15403e+06	1.83309e+06	726298	371187	797066	912726	773231	1.00859e+06	615851	1.46677e+06	1.24454e+06	943145	1082686	1.48511e+06	994877	1.19714e+06	1.18772e+06	1.17542e+06	2.39269e+06	2.82363e+06	1.41612e+06	1.54413e+06	898250	1.05484e+06	1.45962e+06	1.50994e+06	1.14535e+06	1.52177e+06	1.82802e+06	1.77349e+06	1.74736e+06	-0.0226772	-0.600656	-0.333657	-0.345045
Q14247_336-Q14247_346	Q14247	336	Q14247	346	CTTN	CTTN	loop-link	Intra-protein	16	267524	391071	436175	430902	442304	434855	343949	280771	180242	447271	491413	302592	338139	277255	512644	385216	276451	292962	507285	430317	436175	437747	466189	483037	529805	547441	749804	504050	567926	571201	506224	515633	531863	565817	519837	472815	-0.0331169	-0.270515	-0.251007	-0.245819
Q14247_79-Q14247_87	Q14247	79	Q14247	87	CTTN	CTTN	loop-link	Intra-protein	16	1.05204e+06	1.55303e+06	1.97308e+06	1.70406e+06	1579696	1.69161e+06	1.31236e+06	1.05161e+06	473354	1.51821e+06	2.25961e+06	1.10968e+06	1.4779e+06	992095	2.74653e+06	1.61076e+06	1.02859e+06	1.14107e+06	1.99489e+06	1.70889e+06	1.97308e+06	1.73113e+06	1.665e+06	1.87904e+06	2.02151e+06	2.0504e+06	1.96914e+06	1.71094e+06	2.61143e+06	2.09473e+06	2.21254e+06	1.84508e+06	2.8495e+06	2.36593e+06	1.93416e+06	1.84159e+06	-0.0219647	-0.245218	-0.0378295	-0.226563
Q14444_98-Q14444_74	Q14444	98	Q14444	74	CAPRIN1	CAPRIN1	cross-link	Intra-protein	16	666532	1.05548e+06	1.64579e+06	1.3588e+06	1.3411e+06	1.22605e+06	928693	729258	553788	1.77873e+06	1.62322e+06	901927	1.07562e+06	1.23196e+06	1.99909e+06	1.17313e+06	877854	939214	1.26389e+06	1.1614e+06	1.64579e+06	1.38038e+06	1.41352e+06	1.36189e+06	1.43052e+06	1.42189e+06	2.30374e+06	2.00453e+06	1.87596e+06	1.70256e+06	1.6103e+06	2.29119e+06	2.07404e+06	1.72313e+06	1.65071e+06	1.51581e+06	-0.390957	-0.512963	-0.0100514	-0.26376
Q14764_429-Q14764_444	Q14764	429	Q14764	444	MVP	MVP	cross-link	Intra-protein	16	315389	605583	1.05159e+06	1.07216e+06	995031	888840	864996	539684	231998	1.60462e+06	963929	1029886	987036	823506	877213	1.12846e+06	888637	876224	598046	666357	1.05159e+06	1.08919e+06	1.04876e+06	987323	1.33241e+06	1.05226e+06	965106	1.80832e+06	1.11401e+06	1.94411e+06	1.47768e+06	1.53154e+06	910101	1.65751e+06	1.67099e+06	1.41415e+06	-1.05198	-0.895939	-0.237731	-0.187051
Q15126_48-Q15126_69	Q15126	48	Q15126	69	PMVK	PMVK	cross-link	Intra-protein	16	5.05008e+06	5.28501e+06	7.24424e+06	5.64599e+06	5.45532e+06	8.75811e+06	7.15323e+06	4.55208e+06	1.59642e+06	6.05601e+06	7.09432e+06	5.47886e+06	5.96673e+06	4.00765e+06	9.37027e+06	3.74028e+06	3.78483e+06	4.05641e+06	9.57606e+06	5.81539e+06	7.24424e+06	5.73566e+06	5.74992e+06	9.7285e+06	1.10186e+07	8.87555e+06	6.64106e+06	6.82478e+06	8.1989e+06	1.03424e+07	8.93271e+06	7.45336e+06	9.72157e+06	5.49384e+06	7.11699e+06	6.5467e+06	0.28964	-0.429916	-0.112959	-0.449832
Q15149_3384-Q15149_3469	Q15149	3384	Q15149	3469	PLEC	PLEC	cross-link	Intra-protein	16	1.94692e+06	1.33996e+06	2.43952e+06	2.26619e+06	2320930	3.61383e+06	2.64287e+06	1.85961e+06	995459	5.74302e+06	3.3147e+06	2.07755e+06	2.4024e+06	1.56069e+06	3.08848e+06	5.61111e+06	2.98476e+06	3.84541e+06	3.69179e+06	1.47443e+06	2.43952e+06	2.30219e+06	2.44627e+06	4.01425e+06	4.07097e+06	3.62584e+06	4.14109e+06	6.47207e+06	3.8308e+06	3.92178e+06	3.5966e+06	2.90254e+06	3.20428e+06	8.24177e+06	5.61254e+06	6.20617e+06	-0.11958	-1.44374	-0.717302	-0.800894
Q86UP2_670-Q86UP2_678	Q86UP2	670	Q86UP2	678	KTN1	KTN1	loop-link	Intra-protein	16	399908	769145	516675	600247	563070	574520	430124	332956	161678	371170	488415	311206	363257	323056	431809	466406	331430	443394	758313	846333	516675	609781	593477	638177	662547	649190	672575	418288	564461	587462	543827	600815	447999	685072	623220	715600	0.293915	0.452347	-0.259621	-0.0205882
Q8NC51_32-Q8NC51_39	Q8NC51	32	Q8NC51	39	SERBP1	SERBP1	cross-link	Intra-protein	16	1.37961e+06	2.42165e+06	2.00081e+06	2.23491e+06	2.00553e+06	2.3651e+06	1.63887e+06	1.24752e+06	528696	1.15024e+06	2.10009e+06	1.10834e+06	1.50846e+06	1.285e+06	1.65723e+06	1.30307e+06	951614	1.1548e+06	2.61604e+06	2.66467e+06	2.00081e+06	2.27041e+06	2.11383e+06	2.62715e+06	2.52444e+06	2.43238e+06	2.19936e+06	1.29626e+06	2.42707e+06	2.09221e+06	2.2583e+06	2.38983e+06	1.71937e+06	1.91399e+06	1.78941e+06	1.86375e+06	0.264553	0.291129	-0.122249	0.0601228
Q8TC12_105-Q8TC12_112	Q8TC12	105	Q8TC12	112	RDH11	RDH11	cross-link	Intra-protein	16	7.03776e+06	11299700	8.34563e+06	1.62712e+07	1.52386e+07	1.21447e+07	7.53692e+06	5.81537e+06	2.67606e+06	8.62025e+06	1.31427e+07	4.65893e+06	5456713	3.74459e+06	5.98456e+06	7.46729e+06	5.3267e+06	7.45037e+06	1.33452e+07	1.24337e+07	8.34563e+06	1.65297e+07	1.60615e+07	1.34903e+07	1.16096e+07	1.13387e+07	1.11323e+07	9.71455e+06	1.5189e+07	8.79462e+06	8.16917e+06	6.96411e+06	6.20893e+06	1.09682e+07	1.00163e+07	1.20243e+07	0.247562	0.145501	-0.429661	0.556305
Q8WUM4_285-Q8WUM4_312	Q8WUM4	285	Q8WUM4	312	PDCD6IP	PDCD6IP	cross-link	Intra-protein	16	1.07216e+06	3.47203e+06	2.31683e+06	3.67428e+06	3.41811e+06	3.27682e+06	2.59811e+06	1.48555e+06	705709	2.41012e+06	3.86021e+06	2.10115e+06	2.34575e+06	2.12103e+06	1.63466e+06	2.28934e+06	2.04917e+06	2.32967e+06	2.03306e+06	3.82047e+06	2.31683e+06	3.73264e+06	3.60269e+06	3.6399e+06	4.00202e+06	2.8965e+06	2.93573e+06	2.71607e+06	4.46124e+06	3.96633e+06	3.5118e+06	3.94465e+06	1.69595e+06	3.36265e+06	3.85325e+06	3.75988e+06	-0.719352	0.190748	-0.530853	0.157191
Q92878_483-Q92878_490	Q92878	483	Q92878	490	RAD50	RAD50	cross-link	Intra-protein	16	808615	1.29963e+06	3.6384e+06	1.12639e+06	1.1756e+06	886678	696156	601455	416148	2.21863e+06	2.57037e+06	1.56487e+06	1.84299e+06	1.16487e+06	2.89402e+06	2.07949e+06	1.85655e+06	2.23545e+06	1.53331e+06	1.43006e+06	3.6384e+06	1.14428e+06	1.23908e+06	984922	1.07233e+06	1.1727e+06	1.73116e+06	2.50027e+06	2.97057e+06	2.95399e+06	2.75912e+06	2.16641e+06	3.00252e+06	3.05442e+06	3.49104e+06	3.60782e+06	-0.551577	-0.652157	0.695077	-0.973792
Q92945_359-Q92945_368	Q92945	359	Q92945	368	KHSRP	KHSRP	loop-link	Intra-protein	16	418097	666730	872740	888272	841213	722341	531732	438370	263658	709416	707572	417581	496253	429476	788416	497959	416970	508576	792805	733640	872740	902381	886640	802377	819058	854726	1.09681e+06	799473	817740	788265	742935	798732	817975	731418	784070	820799	-0.0586503	-0.170544	0.0799365	0.128121
Q969H8_145-Q969H8_167	Q969H8	145	Q969H8	167	MYDGF	MYDGF	cross-link	Intra-protein	16	1.63248e+06	3.63326e+06	3.43351e+06	3.34814e+06	2.98046e+06	2.74306e+06	1.98708e+06	1.67369e+06	639140	1.95529e+06	2.43673e+06	1.76801e+06	2.21098e+06	1.52837e+06	2.58292e+06	1.82509e+06	1738691	2.07927e+06	3.09554e+06	3.99788e+06	3.43351e+06	3.40132e+06	3.14142e+06	3.04699e+06	3.06082e+06	3.26332e+06	2.6588e+06	2.20351e+06	2.81613e+06	3.33747e+06	3.31002e+06	2.84243e+06	2.67975e+06	2.68075e+06	3.26943e+06	3.35577e+06	0.00323877	0.37228	0.152728	0.139139
Q969H8_156-Q969H8_137	Q969H8	156	Q969H8	137	MYDGF	MYDGF	cross-link	Intra-protein	16	3.73899e+06	8161390	1.078e+07	9.84147e+06	9.47763e+06	7.34222e+06	4.50022e+06	3.34398e+06	1.14968e+06	4.21145e+06	5.33908e+06	3.76367e+06	5.00673e+06	2.79361e+06	5.36616e+06	3.85874e+06	3.80249e+06	6.2864e+06	7.08996e+06	8.98044e+06	1.078e+07	9.99778e+06	9.98944e+06	8.15574e+06	6.93195e+06	6.52003e+06	4.78265e+06	4.74607e+06	6.17037e+06	7.10464e+06	7.49552e+06	5.1955e+06	5.56734e+06	5.66783e+06	7.15019e+06	1.01457e+07	-0.0538327	0.287176	0.550675	0.441999
[truncated: 8,390 more rows]
[truncated: 14 more columns]
